# Supplementary material for: Functional and structural characterization of F1 ‐ATPase with common ancestral core domains in stator ring
Source: Protein Sci. 2025 Oct 23;34(11):e70345. doi: 10.1002/pro.70345 (PMC12550136; doi:10.1002/pro.70345)
Supplement: Supplementary file 3 — Data S3: Hexamer_nostalk_pdb. [file PRO-34-e70345-s011.pdb]

SEQRES   1 A  474  SER ASP VAL GLY THR VAL ILE GLN VAL GLY ASP GLY ILE          
SEQRES   2 A  474  ALA ARG ALA HIS GLY LEU ASP ASN VAL MET SER GLY GLU          
SEQRES   3 A  474  LEU VAL GLU PHE ALA ASN GLY VAL MET GLY MET ALA LEU          
SEQRES   4 A  474  ASN LEU GLU GLU ASN ASN VAL GLY ILE VAL ILE LEU GLY          
SEQRES   5 A  474  PRO TYR THR GLY ILE LYS GLU GLY ASP GLU VAL ARG ARG          
SEQRES   6 A  474  THR GLY ARG ILE MET GLU VAL PRO VAL GLY GLU ALA LEU          
SEQRES   7 A  474  ILE GLY ARG VAL VAL ASN PRO LEU GLY GLN PRO VAL ASP          
SEQRES   8 A  474  GLY LEU GLY PRO VAL GLU THR THR GLU THR ARG PRO ILE          
SEQRES   9 A  474  GLU SER ARG ALA PRO GLY VAL MET ASP ARG ARG SER VAL          
SEQRES  10 A  474  HIS GLU PRO LEU GLN THR GLY ILE LYS ALA ILE ASP ALA          
SEQRES  11 A  474  LEU VAL PRO ILE GLY ARG GLY GLN ARG GLU LEU ILE ILE          
SEQRES  12 A  474  GLY ASP ARG GLN THR GLY LYS THR SER VAL ALA ILE ASP          
SEQRES  13 A  474  THR ILE ILE ASN GLN LYS ASP GLN ASN MET ILE SER ILE          
SEQRES  14 A  474  TYR VAL ALA ILE GLY GLN LYS GLU SER THR VAL ARG THR          
SEQRES  15 A  474  VAL VAL GLU THR LEU ARG LYS HIS GLY ALA LEU ASP TYR          
SEQRES  16 A  474  THR ILE VAL VAL THR ALA SER ALA SER GLN PRO ALA PRO          
SEQRES  17 A  474  LEU LEU PHE LEU ALA PRO TYR ALA GLY VAL ALA MET GLY          
SEQRES  18 A  474  GLU TYR PHE MET TYR LYS GLY LYS HIS VAL LEU VAL VAL          
SEQRES  19 A  474  TYR ASP ASP LEU SER LYS GLN ALA ALA ALA TYR ARG GLU          
SEQRES  20 A  474  LEU SER LEU LEU LEU ARG ARG PRO PRO GLY ARG GLU ALA          
SEQRES  21 A  474  TYR PRO GLY ASP ILE PHE TYR LEU HIS SER ARG LEU LEU          
SEQRES  22 A  474  GLU ARG ALA ALA LYS LEU SER ASP ALA LYS GLY GLY GLY          
SEQRES  23 A  474  SER LEU THR ALA LEU PRO PHE VAL GLU THR GLN ALA GLY          
SEQRES  24 A  474  ASP ILE SER ALA TYR ILE PRO THR ASN VAL ILE SER ILE          
SEQRES  25 A  474  THR ASP GLY GLN ILE PHE LEU GLN SER ASP LEU PHE PHE          
SEQRES  26 A  474  SER GLY VAL ARG PRO ALA ILE ASN ALA GLY LEU SER VAL          
SEQRES  27 A  474  SER ARG VAL GLY GLY ALA ALA GLN ILE LYS ALA MET LYS          
SEQRES  28 A  474  LYS VAL ALA GLY THR LEU ARG LEU ASP LEU ALA ALA TYR          
SEQRES  29 A  474  ARG GLU LEU GLU ALA PHE ALA GLN PHE GLY SER ASP LEU          
SEQRES  30 A  474  ASP LYS ALA THR GLN ALA LYS LEU ALA ARG GLY ALA ARG          
SEQRES  31 A  474  THR VAL GLU VAL LEU LYS GLN ASP LEU HIS GLN PRO ILE          
SEQRES  32 A  474  PRO VAL GLU LYS GLN VAL LEU ILE ILE TYR ALA LEU THR          
SEQRES  33 A  474  ARG GLY PHE LEU ASP ASP ILE PRO VAL GLU ASP VAL ARG          
SEQRES  34 A  474  ARG PHE GLU LYS GLU PHE TYR LEU PHE LEU ASP GLN ASN          
SEQRES  35 A  474  GLY GLN HIS LEU LEU GLU HIS ILE ARG THR THR LYS ASP          
SEQRES  36 A  474  LEU PRO ASN GLU ASP ASP LEU ASN LYS ALA ILE GLU ALA          
SEQRES  37 A  474  PHE LYS LYS THR PHE VAL                                      
SEQRES   1 B  475  ASP VAL GLY THR VAL ILE GLN VAL GLY ASP GLY ILE ALA          
SEQRES   2 B  475  ARG ALA HIS GLY LEU ASP ASN VAL MET SER GLY GLU LEU          
SEQRES   3 B  475  VAL GLU PHE ALA ASN GLY VAL MET GLY MET ALA LEU ASN          
SEQRES   4 B  475  LEU GLU GLU ASN ASN VAL GLY ILE VAL ILE LEU GLY PRO          
SEQRES   5 B  475  TYR THR GLY ILE LYS GLU GLY ASP GLU VAL ARG ARG THR          
SEQRES   6 B  475  GLY ARG ILE MET GLU VAL PRO VAL GLY GLU ALA LEU ILE          
SEQRES   7 B  475  GLY ARG VAL VAL ASN PRO LEU GLY GLN PRO VAL ASP GLY          
SEQRES   8 B  475  LEU GLY PRO VAL GLU THR THR GLU THR ARG PRO ILE GLU          
SEQRES   9 B  475  SER ARG ALA PRO GLY VAL MET ASP ARG ARG SER VAL HIS          
SEQRES  10 B  475  GLU PRO LEU GLN THR GLY ILE LYS ALA ILE ASP ALA LEU          
SEQRES  11 B  475  VAL PRO ILE GLY ARG GLY GLN ARG GLU LEU ILE ILE GLY          
SEQRES  12 B  475  ASP ARG GLN THR GLY LYS THR SER VAL ALA ILE ASP THR          
SEQRES  13 B  475  ILE ILE ASN GLN LYS ASP GLN ASN MET ILE SER ILE TYR          
SEQRES  14 B  475  VAL ALA ILE GLY GLN LYS GLU SER THR VAL ARG THR VAL          
SEQRES  15 B  475  VAL GLU THR LEU ARG LYS HIS GLY ALA LEU ASP TYR THR          
SEQRES  16 B  475  ILE VAL VAL THR ALA SER ALA SER GLN PRO ALA PRO LEU          
SEQRES  17 B  475  LEU PHE LEU ALA PRO TYR ALA GLY VAL ALA MET GLY GLU          
SEQRES  18 B  475  TYR PHE MET TYR LYS GLY LYS HIS VAL LEU VAL VAL TYR          
SEQRES  19 B  475  ASP ASP LEU SER LYS GLN ALA ALA ALA TYR ARG GLU LEU          
SEQRES  20 B  475  SER LEU LEU LEU ARG ARG PRO PRO GLY ARG GLU ALA TYR          
SEQRES  21 B  475  PRO GLY ASP ILE PHE TYR LEU HIS SER ARG LEU LEU GLU          
SEQRES  22 B  475  ARG ALA ALA LYS LEU SER ASP ALA LYS GLY GLY GLY SER          
SEQRES  23 B  475  LEU THR ALA LEU PRO PHE VAL GLU THR GLN ALA GLY ASP          
SEQRES  24 B  475  ILE SER ALA TYR ILE PRO THR ASN VAL ILE SER ILE THR          
SEQRES  25 B  475  ASP GLY GLN ILE PHE LEU GLN SER ASP LEU PHE PHE SER          
SEQRES  26 B  475  GLY VAL ARG PRO ALA ILE ASN ALA GLY LEU SER VAL SER          
SEQRES  27 B  475  ARG VAL GLY GLY ALA ALA GLN ILE LYS ALA MET LYS LYS          
SEQRES  28 B  475  VAL ALA GLY THR LEU ARG LEU ASP LEU ALA ALA TYR ARG          
SEQRES  29 B  475  GLU LEU GLU ALA PHE ALA GLN PHE GLY SER ASP LEU ASP          
SEQRES  30 B  475  LYS ALA THR GLN ALA LYS LEU ALA ARG GLY ALA ARG THR          
SEQRES  31 B  475  VAL GLU VAL LEU LYS GLN ASP LEU HIS GLN PRO ILE PRO          
SEQRES  32 B  475  VAL GLU LYS GLN VAL LEU ILE ILE TYR ALA LEU THR ARG          
SEQRES  33 B  475  GLY PHE LEU ASP ASP ILE PRO VAL GLU ASP VAL ARG ARG          
SEQRES  34 B  475  PHE GLU LYS GLU PHE TYR LEU PHE LEU ASP GLN ASN GLY          
SEQRES  35 B  475  GLN HIS LEU LEU GLU HIS ILE ARG THR THR LYS ASP LEU          
SEQRES  36 B  475  PRO ASN GLU ASP ASP LEU ASN LYS ALA ILE GLU ALA PHE          
SEQRES  37 B  475  LYS LYS THR PHE VAL VAL SER                                  
SEQRES   1 C  476  SER ASP VAL GLY THR VAL ILE GLN VAL GLY ASP GLY ILE          
SEQRES   2 C  476  ALA ARG ALA HIS GLY LEU ASP ASN VAL MET SER GLY GLU          
SEQRES   3 C  476  LEU VAL GLU PHE ALA ASN GLY VAL MET GLY MET ALA LEU          
SEQRES   4 C  476  ASN LEU GLU GLU ASN ASN VAL GLY ILE VAL ILE LEU GLY          
SEQRES   5 C  476  PRO TYR THR GLY ILE LYS GLU GLY ASP GLU VAL ARG ARG          
SEQRES   6 C  476  THR GLY ARG ILE MET GLU VAL PRO VAL GLY GLU ALA LEU          
SEQRES   7 C  476  ILE GLY ARG VAL VAL ASN PRO LEU GLY GLN PRO VAL ASP          
SEQRES   8 C  476  GLY LEU GLY PRO VAL GLU THR THR GLU THR ARG PRO ILE          
SEQRES   9 C  476  GLU SER ARG ALA PRO GLY VAL MET ASP ARG ARG SER VAL          
SEQRES  10 C  476  HIS GLU PRO LEU GLN THR GLY ILE LYS ALA ILE ASP ALA          
SEQRES  11 C  476  LEU VAL PRO ILE GLY ARG GLY GLN ARG GLU LEU ILE ILE          
SEQRES  12 C  476  GLY ASP ARG GLN THR GLY LYS THR SER VAL ALA ILE ASP          
SEQRES  13 C  476  THR ILE ILE ASN GLN LYS ASP GLN ASN MET ILE SER ILE          
SEQRES  14 C  476  TYR VAL ALA ILE GLY GLN LYS GLU SER THR VAL ARG THR          
SEQRES  15 C  476  VAL VAL GLU THR LEU ARG LYS HIS GLY ALA LEU ASP TYR          
SEQRES  16 C  476  THR ILE VAL VAL THR ALA SER ALA SER GLN PRO ALA PRO          
SEQRES  17 C  476  LEU LEU PHE LEU ALA PRO TYR ALA GLY VAL ALA MET GLY          
SEQRES  18 C  476  GLU TYR PHE MET TYR LYS GLY LYS HIS VAL LEU VAL VAL          
SEQRES  19 C  476  TYR ASP ASP LEU SER LYS GLN ALA ALA ALA TYR ARG GLU          
SEQRES  20 C  476  LEU SER LEU LEU LEU ARG ARG PRO PRO GLY ARG GLU ALA          
SEQRES  21 C  476  TYR PRO GLY ASP ILE PHE TYR LEU HIS SER ARG LEU LEU          
SEQRES  22 C  476  GLU ARG ALA ALA LYS LEU SER ASP ALA LYS GLY GLY GLY          
SEQRES  23 C  476  SER LEU THR ALA LEU PRO PHE VAL GLU THR GLN ALA GLY          
SEQRES  24 C  476  ASP ILE SER ALA TYR ILE PRO THR ASN VAL ILE SER ILE          
SEQRES  25 C  476  THR ASP GLY GLN ILE PHE LEU GLN SER ASP LEU PHE PHE          
SEQRES  26 C  476  SER GLY VAL ARG PRO ALA ILE ASN ALA GLY LEU SER VAL          
SEQRES  27 C  476  SER ARG VAL GLY GLY ALA ALA GLN ILE LYS ALA MET LYS          
SEQRES  28 C  476  LYS VAL ALA GLY THR LEU ARG LEU ASP LEU ALA ALA TYR          
SEQRES  29 C  476  ARG GLU LEU GLU ALA PHE ALA GLN PHE GLY SER ASP LEU          
SEQRES  30 C  476  ASP LYS ALA THR GLN ALA LYS LEU ALA ARG GLY ALA ARG          
SEQRES  31 C  476  THR VAL GLU VAL LEU LYS GLN ASP LEU HIS GLN PRO ILE          
SEQRES  32 C  476  PRO VAL GLU LYS GLN VAL LEU ILE ILE TYR ALA LEU THR          
SEQRES  33 C  476  ARG GLY PHE LEU ASP ASP ILE PRO VAL GLU ASP VAL ARG          
SEQRES  34 C  476  ARG PHE GLU LYS GLU PHE TYR LEU PHE LEU ASP GLN ASN          
SEQRES  35 C  476  GLY GLN HIS LEU LEU GLU HIS ILE ARG THR THR LYS ASP          
SEQRES  36 C  476  LEU PRO ASN GLU ASP ASP LEU ASN LYS ALA ILE GLU ALA          
SEQRES  37 C  476  PHE LYS LYS THR PHE VAL VAL SER                              
SEQRES   1 D  470  THR ARG GLY ARG VAL ILE GLN VAL MET GLY PRO VAL VAL          
SEQRES   2 D  470  ASP VAL LYS PHE GLU ASN GLY HIS LEU PRO ALA ILE TYR          
SEQRES   3 D  470  ASN ALA LEU LYS ILE GLN HIS LYS ALA ARG ASN GLU ASN          
SEQRES   4 D  470  GLU VAL ASP ILE ASP LEU THR LEU GLU VAL ALA LEU HIS          
SEQRES   5 D  470  LEU GLY ASP ASP THR VAL ARG THR ILE ALA MET ALA SER          
SEQRES   6 D  470  THR ASP GLY LEU ILE ARG GLY MET GLU VAL ILE ASP THR          
SEQRES   7 D  470  GLY ALA PRO ILE SER VAL PRO VAL GLY GLU VAL THR LEU          
SEQRES   8 D  470  GLY ARG VAL PHE ASN VAL LEU GLY GLU PRO ILE ASP LEU          
SEQRES   9 D  470  GLU GLY ASP ILE PRO ALA ASP ALA ARG ARG ASP PRO ILE          
SEQRES  10 D  470  HIS ARG PRO ALA PRO LYS PHE GLU GLU LEU ALA THR GLU          
SEQRES  11 D  470  VAL GLU ILE LEU GLU THR GLY ILE LYS VAL VAL ASP LEU          
SEQRES  12 D  470  LEU ALA PRO TYR ILE LYS GLY GLY LYS ILE GLY LEU PHE          
SEQRES  13 D  470  GLY GLY ALA GLY VAL GLY LYS THR VAL LEU ILE GLN GLU          
SEQRES  14 D  470  LEU ILE HIS ASN ILE ALA GLN GLU HIS GLY GLY ILE SER          
SEQRES  15 D  470  VAL PHE ALA GLY VAL GLY ASP ARG THR ARG GLU GLY ASN          
SEQRES  16 D  470  ASP LEU TYR HIS GLU MET LYS ASP SER GLY VAL ILE SER          
SEQRES  17 D  470  LYS THR ALA MET VAL PHE GLY GLN MET ASN GLU PRO PRO          
SEQRES  18 D  470  GLY ALA ARG MET ARG VAL ALA LEU THR GLY LEU THR MET          
SEQRES  19 D  470  ALA GLU TYR PHE ARG ASP GLU GLN GLY GLN ASP VAL LEU          
SEQRES  20 D  470  LEU PHE ILE ASP ASN ILE PHE ARG PHE THR GLN ALA GLY          
SEQRES  21 D  470  SER GLU VAL SER ALA LEU LEU GLY ARG MET PRO SER ALA          
SEQRES  22 D  470  VAL GLY TYR GLN PRO THR LEU ALA THR GLU MET GLY GLN          
SEQRES  23 D  470  LEU GLN GLU ARG ILE THR SER THR ALA LYS GLY SER ILE          
SEQRES  24 D  470  THR SER ILE GLN ALA ILE TYR VAL PRO ALA ASP ASP TYR          
SEQRES  25 D  470  THR ASP PRO ALA PRO ALA THR THR PHE SER HIS LEU ASP          
SEQRES  26 D  470  ALA THR THR ASN LEU GLU ARG LYS LEU ALA GLU MET GLY          
SEQRES  27 D  470  ILE TYR PRO ALA VAL ASP PRO LEU ALA SER THR SER ARG          
SEQRES  28 D  470  ALA LEU ALA PRO GLU ILE VAL GLY GLU GLU HIS TYR GLN          
SEQRES  29 D  470  VAL ALA ARG LYS VAL GLN GLN THR LEU GLN ARG TYR LYS          
SEQRES  30 D  470  GLU LEU GLN ASP ILE ILE ALA ILE LEU GLY MET ASP GLU          
SEQRES  31 D  470  LEU SER ASP GLU ASP LYS LEU VAL VAL HIS ARG ALA ARG          
SEQRES  32 D  470  ARG ILE GLN PHE PHE LEU SER GLN ASN PHE HIS VAL ALA          
SEQRES  33 D  470  GLU GLN PHE THR GLY GLN PRO GLY SER TYR VAL PRO VAL          
SEQRES  34 D  470  LYS GLU THR VAL ARG GLY PHE LYS GLU ILE LEU GLU GLY          
SEQRES  35 D  470  LYS TYR ASP HIS LEU PRO GLU ASP ALA PHE ARG LEU VAL          
SEQRES  36 D  470  GLY ARG ILE GLU GLU VAL VAL GLU LYS ALA LYS ALA MET          
SEQRES  37 D  470  GLY VAL                                                      
SEQRES   1 E  470  MET THR ARG GLY ARG VAL ILE GLN VAL MET GLY PRO VAL          
SEQRES   2 E  470  VAL ASP VAL LYS PHE GLU ASN GLY HIS LEU PRO ALA ILE          
SEQRES   3 E  470  TYR ASN ALA LEU LYS ILE GLN HIS LYS ALA ARG ASN GLU          
SEQRES   4 E  470  ASN GLU VAL ASP ILE ASP LEU THR LEU GLU VAL ALA LEU          
SEQRES   5 E  470  HIS LEU GLY ASP ASP THR VAL ARG THR ILE ALA MET ALA          
SEQRES   6 E  470  SER THR ASP GLY LEU ILE ARG GLY MET GLU VAL ILE ASP          
SEQRES   7 E  470  THR GLY ALA PRO ILE SER VAL PRO VAL GLY GLU VAL THR          
SEQRES   8 E  470  LEU GLY ARG VAL PHE ASN VAL LEU GLY GLU PRO ILE ASP          
SEQRES   9 E  470  LEU GLU GLY ASP ILE PRO ALA ASP ALA ARG ARG ASP PRO          
SEQRES  10 E  470  ILE HIS ARG PRO ALA PRO LYS PHE GLU GLU LEU ALA THR          
SEQRES  11 E  470  GLU VAL GLU ILE LEU GLU THR GLY ILE LYS VAL VAL ASP          
SEQRES  12 E  470  LEU LEU ALA PRO TYR ILE LYS GLY GLY LYS ILE GLY LEU          
SEQRES  13 E  470  PHE GLY GLY ALA GLY VAL GLY LYS THR VAL LEU ILE GLN          
SEQRES  14 E  470  GLU LEU ILE HIS ASN ILE ALA GLN GLU HIS GLY GLY ILE          
SEQRES  15 E  470  SER VAL PHE ALA GLY VAL GLY ASP ARG THR ARG GLU GLY          
SEQRES  16 E  470  ASN ASP LEU TYR HIS GLU MET LYS ASP SER GLY VAL ILE          
SEQRES  17 E  470  SER LYS THR ALA MET VAL PHE GLY GLN MET ASN GLU PRO          
SEQRES  18 E  470  PRO GLY ALA ARG MET ARG VAL ALA LEU THR GLY LEU THR          
SEQRES  19 E  470  MET ALA GLU TYR PHE ARG ASP GLU GLN GLY GLN ASP VAL          
SEQRES  20 E  470  LEU LEU PHE ILE ASP ASN ILE PHE ARG PHE THR GLN ALA          
SEQRES  21 E  470  GLY SER GLU VAL SER ALA LEU LEU GLY ARG MET PRO SER          
SEQRES  22 E  470  ALA VAL GLY TYR GLN PRO THR LEU ALA THR GLU MET GLY          
SEQRES  23 E  470  GLN LEU GLN GLU ARG ILE THR SER THR ALA LYS GLY SER          
SEQRES  24 E  470  ILE THR SER ILE GLN ALA ILE TYR VAL PRO ALA ASP ASP          
SEQRES  25 E  470  TYR THR ASP PRO ALA PRO ALA THR THR PHE SER HIS LEU          
SEQRES  26 E  470  ASP ALA THR THR ASN LEU GLU ARG LYS LEU ALA GLU MET          
SEQRES  27 E  470  GLY ILE TYR PRO ALA VAL ASP PRO LEU ALA SER THR SER          
SEQRES  28 E  470  ARG ALA LEU ALA PRO GLU ILE VAL GLY GLU GLU HIS TYR          
SEQRES  29 E  470  GLN VAL ALA ARG LYS VAL GLN GLN THR LEU GLN ARG TYR          
SEQRES  30 E  470  LYS GLU LEU GLN ASP ILE ILE ALA ILE LEU GLY MET ASP          
SEQRES  31 E  470  GLU LEU SER ASP GLU ASP LYS LEU VAL VAL HIS ARG ALA          
SEQRES  32 E  470  ARG ARG ILE GLN PHE PHE LEU SER GLN ASN PHE HIS VAL          
SEQRES  33 E  470  ALA GLU GLN PHE THR GLY GLN PRO GLY SER TYR VAL PRO          
SEQRES  34 E  470  VAL LYS GLU THR VAL ARG GLY PHE LYS GLU ILE LEU GLU          
SEQRES  35 E  470  GLY LYS TYR ASP HIS LEU PRO GLU ASP ALA PHE ARG LEU          
SEQRES  36 E  470  VAL GLY ARG ILE GLU GLU VAL VAL GLU LYS ALA LYS ALA          
SEQRES  37 E  470  MET GLY                                                      
SEQRES   1 F  471  MET THR ARG GLY ARG VAL ILE GLN VAL MET GLY PRO VAL          
SEQRES   2 F  471  VAL ASP VAL LYS PHE GLU ASN GLY HIS LEU PRO ALA ILE          
SEQRES   3 F  471  TYR ASN ALA LEU LYS ILE GLN HIS LYS ALA ARG ASN GLU          
SEQRES   4 F  471  ASN GLU VAL ASP ILE ASP LEU THR LEU GLU VAL ALA LEU          
SEQRES   5 F  471  HIS LEU GLY ASP ASP THR VAL ARG THR ILE ALA MET ALA          
SEQRES   6 F  471  SER THR ASP GLY LEU ILE ARG GLY MET GLU VAL ILE ASP          
SEQRES   7 F  471  THR GLY ALA PRO ILE SER VAL PRO VAL GLY GLU VAL THR          
SEQRES   8 F  471  LEU GLY ARG VAL PHE ASN VAL LEU GLY GLU PRO ILE ASP          
SEQRES   9 F  471  LEU GLU GLY ASP ILE PRO ALA ASP ALA ARG ARG ASP PRO          
SEQRES  10 F  471  ILE HIS ARG PRO ALA PRO LYS PHE GLU GLU LEU ALA THR          
SEQRES  11 F  471  GLU VAL GLU ILE LEU GLU THR GLY ILE LYS VAL VAL ASP          
SEQRES  12 F  471  LEU LEU ALA PRO TYR ILE LYS GLY GLY LYS ILE GLY LEU          
SEQRES  13 F  471  PHE GLY GLY ALA GLY VAL GLY LYS THR VAL LEU ILE GLN          
SEQRES  14 F  471  GLU LEU ILE HIS ASN ILE ALA GLN GLU HIS GLY GLY ILE          
SEQRES  15 F  471  SER VAL PHE ALA GLY VAL GLY ASP ARG THR ARG GLU GLY          
SEQRES  16 F  471  ASN ASP LEU TYR HIS GLU MET LYS ASP SER GLY VAL ILE          
SEQRES  17 F  471  SER LYS THR ALA MET VAL PHE GLY GLN MET ASN GLU PRO          
SEQRES  18 F  471  PRO GLY ALA ARG MET ARG VAL ALA LEU THR GLY LEU THR          
SEQRES  19 F  471  MET ALA GLU TYR PHE ARG ASP GLU GLN GLY GLN ASP VAL          
SEQRES  20 F  471  LEU LEU PHE ILE ASP ASN ILE PHE ARG PHE THR GLN ALA          
SEQRES  21 F  471  GLY SER GLU VAL SER ALA LEU LEU GLY ARG MET PRO SER          
SEQRES  22 F  471  ALA VAL GLY TYR GLN PRO THR LEU ALA THR GLU MET GLY          
SEQRES  23 F  471  GLN LEU GLN GLU ARG ILE THR SER THR ALA LYS GLY SER          
SEQRES  24 F  471  ILE THR SER ILE GLN ALA ILE TYR VAL PRO ALA ASP ASP          
SEQRES  25 F  471  TYR THR ASP PRO ALA PRO ALA THR THR PHE SER HIS LEU          
SEQRES  26 F  471  ASP ALA THR THR ASN LEU GLU ARG LYS LEU ALA GLU MET          
SEQRES  27 F  471  GLY ILE TYR PRO ALA VAL ASP PRO LEU ALA SER THR SER          
SEQRES  28 F  471  ARG ALA LEU ALA PRO GLU ILE VAL GLY GLU GLU HIS TYR          
SEQRES  29 F  471  GLN VAL ALA ARG LYS VAL GLN GLN THR LEU GLN ARG TYR          
SEQRES  30 F  471  LYS GLU LEU GLN ASP ILE ILE ALA ILE LEU GLY MET ASP          
SEQRES  31 F  471  GLU LEU SER ASP GLU ASP LYS LEU VAL VAL HIS ARG ALA          
SEQRES  32 F  471  ARG ARG ILE GLN PHE PHE LEU SER GLN ASN PHE HIS VAL          
SEQRES  33 F  471  ALA GLU GLN PHE THR GLY GLN PRO GLY SER TYR VAL PRO          
SEQRES  34 F  471  VAL LYS GLU THR VAL ARG GLY PHE LYS GLU ILE LEU GLU          
SEQRES  35 F  471  GLY LYS TYR ASP HIS LEU PRO GLU ASP ALA PHE ARG LEU          
SEQRES  36 F  471  VAL GLY ARG ILE GLU GLU VAL VAL GLU LYS ALA LYS ALA          
SEQRES  37 F  471  MET GLY VAL                                                  
HELIX    1   1 LYS A  151  LEU A  156  1                                   6    
HELIX    2   2 LYS A  175  ILE A  183  1                                   9    
HELIX    3   3 GLU A  202  LYS A  214  1                                  13    
HELIX    4   4 ALA A  232  ALA A  238  1                                   7    
HELIX    5   5 PRO A  239  LYS A  252  1                                  14    
HELIX    6   6 SER A  264  LEU A  276  1                                  13    
HELIX    7   7 ARG A  283  ALA A  285  1                                   3    
HELIX    8   8 GLY A  288  ILE A  290  1                                   3    
HELIX    9   9 PHE A  291  LEU A  297  1                                   7    
HELIX   10  10 LEU A  298  ARG A  300  1                                   3    
HELIX   11  11 GLN A  322  GLY A  324  1                                   3    
HELIX   12  12 TYR A  329  ILE A  337  1                                   9    
HELIX   13  13 SER A  346  SER A  351  1                                   6    
HELIX   14  14 LYS A  373  GLU A  391  1                                  19    
HELIX   15  15 LEU A  392  PHE A  398  1                                   7    
HELIX   16  16 LYS A  404  LEU A  420  1                                  17    
HELIX   17  17 VAL A  430  ARG A  442  1                                  13    
HELIX   18  18 PHE A  444  ASP A  446  1                                   3    
HELIX   19  19 VAL A  450  ASP A  452  1                                   3    
HELIX   20  20 VAL A  453  ASN A  467  1                                  15    
HELIX   21  21 GLN A  469  THR A  478  1                                  10    
HELIX   22  22 GLU A  484  THR A  497  1                                  14    
HELIX   23  23 GLU B  101  LEU B  103  1                                   3    
HELIX   24  24 LYS B  151  LEU B  156  1                                   6    
HELIX   25  25 LYS B  175  ASN B  185  1                                  11    
HELIX   26  26 GLU B  202  LYS B  214  1                                  13    
HELIX   27  27 ALA B  217  ASP B  219  1                                   3    
HELIX   28  28 ALA B  232  LEU B  234  1                                   3    
HELIX   29  29 ALA B  238  LYS B  252  1                                  15    
HELIX   30  30 SER B  264  LEU B  276  1                                  13    
HELIX   31  31 ARG B  283  ALA B  285  1                                   3    
HELIX   32  32 GLY B  288  ILE B  290  1                                   3    
HELIX   33  33 PHE B  291  LEU B  297  1                                   7    
HELIX   34  34 LEU B  298  ARG B  300  1                                   3    
HELIX   35  35 TYR B  329  ILE B  337  1                                   9    
HELIX   36  36 SER B  346  PHE B  349  1                                   4    
HELIX   37  37 ALA B  359  LEU B  361  1                                   3    
HELIX   38  38 LYS B  373  ALA B  379  1                                   7    
HELIX   39  39 LEU B  382  PHE B  398  1                                  17    
HELIX   40  40 ASP B  403  LEU B  420  1                                  18    
HELIX   41  41 VAL B  430  THR B  441  1                                  12    
HELIX   42  42 VAL B  450  ASP B  452  1                                   3    
HELIX   43  43 VAL B  453  ASN B  467  1                                  15    
HELIX   44  44 GLN B  469  THR B  478  1                                  10    
HELIX   45  45 GLU B  484  THR B  497  1                                  14    
HELIX   46  46 GLY C   35  GLY C   37  1                                   3    
HELIX   47  47 LYS C  151  LEU C  156  1                                   6    
HELIX   48  48 LYS C  175  ILE C  184  1                                  10    
HELIX   49  49 ASN C  185  LYS C  187  1                                   3    
HELIX   50  50 GLU C  202  LYS C  214  1                                  13    
HELIX   51  51 LEU C  218  TYR C  220  1                                   3    
HELIX   52  52 ALA C  232  LEU C  234  1                                   3    
HELIX   53  53 ALA C  238  LYS C  252  1                                  15    
HELIX   54  54 LEU C  263  SER C  274  1                                  12    
HELIX   55  55 LEU C  275  LEU C  277  1                                   3    
HELIX   56  56 ILE C  290  LEU C  298  1                                   9    
HELIX   57  57 TYR C  329  ILE C  337  1                                   9    
HELIX   58  58 SER C  346  LEU C  348  1                                   3    
HELIX   59  59 PHE C  349  SER C  351  1                                   3    
HELIX   60  60 LYS C  373  ALA C  396  1                                  24    
HELIX   61  61 LYS C  404  VAL C  419  1                                  16    
HELIX   62  62 VAL C  430  THR C  441  1                                  12    
HELIX   63  63 ASP C  452  ARG C  454  1                                   3    
HELIX   64  64 ARG C  455  GLN C  466  1                                  12    
HELIX   65  65 GLN C  469  THR C  478  1                                  10    
HELIX   66  66 GLU C  484  THR C  497  1                                  14    
HELIX   67  67 LYS D  140  LEU D  145  1                                   6    
HELIX   68  68 LYS D  164  GLU D  178  1                                  15    
HELIX   69  69 THR D  192  ASP D  204  1                                  13    
HELIX   70  70 ILE D  208  LYS D  210  1                                   3    
HELIX   71  71 PRO D  222  VAL D  228  1                                   7    
HELIX   72  72 ALA D  229  GLN D  243  1                                  15    
HELIX   73  73 PHE D  255  LEU D  268  1                                  14    
HELIX   74  74 LEU D  281  LEU D  288  1                                   8    
HELIX   75  75 GLN D  289  ARG D  291  1                                   3    
HELIX   76  76 PRO D  316  PHE D  322  1                                   7    
HELIX   77  77 ARG D  333  MET D  338  1                                   6    
HELIX   78  78 GLU D  361  LYS D  378  1                                  18    
HELIX   79  79 GLN D  381  ILE D  386  1                                   6    
HELIX   80  80 MET D  389  GLU D  391  1                                   3    
HELIX   81  81 ASP D  394  PHE D  409  1                                  16    
HELIX   82  82 VAL D  416  GLU D  418  1                                   3    
HELIX   83  83 VAL D  430  GLU D  442  1                                  13    
HELIX   84  84 LYS D  444  HIS D  447  1                                   4    
HELIX   85  85 GLU D  450  PHE D  453  1                                   4    
HELIX   86  86 ILE D  459  MET D  469  1                                  11    
HELIX   87  87 LYS E  140  LEU E  145  1                                   6    
HELIX   88  88 THR E  165  HIS E  179  1                                  15    
HELIX   89  89 THR E  192  SER E  205  1                                  14    
HELIX   90  90 PRO E  222  ASP E  241  1                                  20    
HELIX   91  91 PHE E  255  LEU E  268  1                                  14    
HELIX   92  92 LEU E  281  GLN E  289  1                                   9    
HELIX   93  93 PRO E  316  HIS E  324  1                                   9    
HELIX   94  94 ARG E  333  ALA E  336  1                                   4    
HELIX   95  95 PRO E  356  VAL E  359  1                                   4    
HELIX   96  96 GLU E  361  ILE E  386  1                                  26    
HELIX   97  97 ASP E  394  PHE E  409  1                                  16    
HELIX   98  98 HIS E  415  GLU E  418  1                                   4    
HELIX   99  99 VAL E  430  GLU E  442  1                                  13    
HELIX  100 100 LYS E  444  HIS E  447  1                                   4    
HELIX  101 101 GLU E  450  PHE E  453  1                                   4    
HELIX  102 102 ILE E  459  MET E  469  1                                  11    
HELIX  103 103 GLU F   89  THR F   91  1                                   3    
HELIX  104 104 LYS F  140  LEU F  144  1                                   5    
HELIX  105 105 LYS F  164  ALA F  176  1                                  13    
HELIX  106 106 THR F  192  ASP F  204  1                                  13    
HELIX  107 107 VAL F  207  SER F  209  1                                   3    
HELIX  108 108 PRO F  222  GLN F  243  1                                  22    
HELIX  109 109 ILE F  254  ARG F  256  1                                   3    
HELIX  110 110 PHE F  257  LEU F  268  1                                  12    
HELIX  111 111 LEU F  281  ARG F  291  1                                  11    
HELIX  112 112 PRO F  316  THR F  321  1                                   6    
HELIX  113 113 ARG F  333  MET F  338  1                                   6    
HELIX  114 114 PRO F  356  VAL F  359  1                                   4    
HELIX  115 115 GLU F  361  LEU F  387  1                                  27    
HELIX  116 116 MET F  389  GLU F  391  1                                   3    
HELIX  117 117 ASP F  394  ASP F  396  1                                   3    
HELIX  118 118 LYS F  397  PHE F  409  1                                  13    
HELIX  119 119 ALA F  417  GLN F  419  1                                   3    
HELIX  120 120 VAL F  430  GLU F  442  1                                  13    
HELIX  121 121 ILE F  459  ALA F  468  1                                  10    
SHEET    1   1 1 GLY A  29  VAL A  34  0                                        
SHEET    2   2 2 ALA A  39  GLY A  43  0                                        
SHEET    3   3 3 LEU A  52  PHE A  55  0                                        
SHEET    4   4 4 MET A  60  MET A  62  0                                        
SHEET    5   5 5 VAL A  74  LEU A  76  0                                        
SHEET    6   6 6 VAL A  88  ARG A  90  0                                        
SHEET    7   7 7 GLU A  96  VAL A  99  0                                        
SHEET    8   8 8 GLU A 125  PRO A 128  0                                        
SHEET    9   9 9 ILE A 167  GLY A 169  0                                        
SHEET   10  1010 ILE A 192  GLY A 199  0                                        
SHEET   11  1111 THR A 221  SER A 227  0                                        
SHEET   12  1212 VAL A 256  TYR A 260  0                                        
SHEET   13  1313 THR A 314  LEU A 316  0                                        
SHEET   14  1414 PHE A 318  GLU A 320  0                                        
SHEET   15  1515 ILE A 342  LEU A 344  0                                        
SHEET   16  1616 THR B  30  GLY B  35  0                                        
SHEET   17  1717 ILE B  38  HIS B  42  0                                        
SHEET   18  1818 LEU B  52  PHE B  55  0                                        
SHEET   19  1919 MET B  60  LEU B  66  0                                        
SHEET   20  2020 VAL B  71  LEU B  76  0                                        
SHEET   21  2121 VAL B  88  ARG B  90  0                                        
SHEET   22  2222 GLU B  96  VAL B  99  0                                        
SHEET   23  2323 GLU B 125  PRO B 128  0                                        
SHEET   24  2424 LEU B 166  GLY B 169  0                                        
SHEET   25  2525 SER B 193  ILE B 198  0                                        
SHEET   26  2626 ILE B 222  ALA B 226  0                                        
SHEET   27  2727 LEU B 257  TYR B 260  0                                        
SHEET   28  2828 THR B 314  PRO B 317  0                                        
SHEET   29  2929 PHE B 318  GLU B 320  0                                        
SHEET   30  3030 GLN B 341  LEU B 344  0                                        
SHEET   31  3131 VAL C  28  GLN C  33  0                                        
SHEET   32  3232 ARG C  40  HIS C  42  0                                        
SHEET   33  3333 LEU C  52  PHE C  55  0                                        
SHEET   34  3434 MET C  60  LEU C  66  0                                        
SHEET   35  3535 VAL C  71  ILE C  75  0                                        
SHEET   36  3636 GLU C  87  ARG C  90  0                                        
SHEET   37  3737 GLU C  96  VAL C  99  0                                        
SHEET   38  3838 GLU C 125  PRO C 128  0                                        
SHEET   39  3939 LEU C 166  GLY C 169  0                                        
SHEET   40  4040 ILE C 194  GLN C 200  0                                        
SHEET   41  4141 ILE C 222  SER C 227  0                                        
SHEET   42  4242 LEU C 257  TYR C 260  0                                        
SHEET   43  4343 THR C 314  PRO C 317  0                                        
SHEET   44  4444 PHE C 318  GLU C 320  0                                        
SHEET   45  4545 GLN C 341  LEU C 344  0                                        
SHEET   46  4646 VAL D   6  MET D  10  0                                        
SHEET   47  4747 VAL D  13  LYS D  17  0                                        
SHEET   48  4848 ALA D  29  HIS D  34  0                                        
SHEET   49  4949 ILE D  44  HIS D  53  0                                        
SHEET   50  5050 THR D  58  ALA D  63  0                                        
SHEET   51  5151 SER D  84  PRO D  86  0                                        
SHEET   52  5252 ARG D 115  PRO D 117  0                                        
SHEET   53  5353 LYS D 153  GLY D 158  0                                        
SHEET   54  5454 SER D 183  ASP D 190  0                                        
SHEET   55  5555 THR D 211  GLN D 217  0                                        
SHEET   56  5656 LEU D 248  ILE D 251  0                                        
SHEET   57  5757 SER D 302  TYR D 307  0                                        
SHEET   58  5858 ALA D 327  ASN D 330  0                                        
SHEET   59  5959 ARG E   3  MET E  10  0                                        
SHEET   60  6060 VAL E  13  LYS E  17  0                                        
SHEET   61  6161 ALA E  29  HIS E  34  0                                        
SHEET   62  6262 ILE E  44  HIS E  53  0                                        
SHEET   63  6363 THR E  58  ALA E  63  0                                        
SHEET   64  6464 GLU E  75  ILE E  77  0                                        
SHEET   65  6565 SER E  84  PRO E  86  0                                        
SHEET   66  6666 ARG E 115  PRO E 117  0                                        
SHEET   67  6767 LYS E 153  GLY E 158  0                                        
SHEET   68  6868 SER E 183  VAL E 188  0                                        
SHEET   69  6969 ALA E 212  GLY E 216  0                                        
SHEET   70  7070 VAL E 247  ILE E 251  0                                        
SHEET   71  7171 ILE E 300  ILE E 306  0                                        
SHEET   72  7272 ALA E 327  LEU E 331  0                                        
SHEET   73  7373 VAL F   6  MET F  10  0                                        
SHEET   74  7474 VAL F  13  LYS F  17  0                                        
SHEET   75  7575 ALA F  29  HIS F  34  0                                        
SHEET   76  7676 ILE F  44  HIS F  53  0                                        
SHEET   77  7777 THR F  58  ALA F  63  0                                        
SHEET   78  7878 SER F  84  PRO F  86  0                                        
SHEET   79  7979 ARG F 115  PRO F 117  0                                        
SHEET   80  8080 LYS F 153  GLY F 158  0                                        
SHEET   81  8181 SER F 183  GLY F 187  0                                        
SHEET   82  8282 ALA F 212  PHE F 215  0                                        
SHEET   83  8383 VAL F 247  ILE F 251  0                                        
SHEET   84  8484 ILE F 300  TYR F 307  0                                        
SHEET   85  8585 ALA F 327  LEU F 331  0                                        
LINK        MG    MG C 601                O2B  ATP C 602     1555   1555 1.930  
CRYST1                                                 P 1           1          
ATOM      1  N   SER A  26      59.224 124.750 121.388  1.00 61.47           N  
ATOM      2  CA  SER A  26      59.293 125.208 122.770  1.00 61.47           C  
ATOM      3  C   SER A  26      60.664 124.918 123.367  1.00 61.47           C  
ATOM      4  O   SER A  26      61.622 124.659 122.653  1.00 61.47           O  
ATOM      5  CB  SER A  26      58.196 124.571 123.627  1.00 61.47           C  
ATOM      6  OG  SER A  26      58.269 123.163 123.610  1.00 61.47           O  
ATOM      7  N   ASP A  27      60.734 125.033 124.687  1.00 61.35           N  
ATOM      8  CA  ASP A  27      61.966 124.752 125.420  1.00 61.35           C  
ATOM      9  C   ASP A  27      62.372 123.274 125.354  1.00 61.35           C  
ATOM     10  O   ASP A  27      63.550 122.964 125.140  1.00 61.35           O  
ATOM     11  CB  ASP A  27      61.758 125.231 126.866  1.00 61.35           C  
ATOM     12  CG  ASP A  27      62.923 124.901 127.803  1.00 61.35           C  
ATOM     13  OD1 ASP A  27      63.768 124.030 127.517  1.00 61.35           O  
ATOM     14  OD2 ASP A  27      62.991 125.545 128.872  1.00 61.35           O  
ATOM     15  N   VAL A  28      61.416 122.346 125.498  1.00 56.24           N  
ATOM     16  CA  VAL A  28      61.668 120.902 125.596  1.00 56.24           C  
ATOM     17  C   VAL A  28      62.017 120.229 124.267  1.00 56.24           C  
ATOM     18  O   VAL A  28      61.576 120.640 123.193  1.00 56.24           O  
ATOM     19  CB  VAL A  28      60.431 120.237 126.234  1.00 56.24           C  
ATOM     20  CG1 VAL A  28      59.283 120.180 125.236  1.00 56.24           C  
ATOM     21  CG2 VAL A  28      60.773 118.850 126.737  1.00 56.24           C  
ATOM     22  N   GLY A  29      62.866 119.196 124.345  1.00 49.09           N  
ATOM     23  CA  GLY A  29      63.130 118.321 123.209  1.00 49.09           C  
ATOM     24  C   GLY A  29      63.486 116.922 123.684  1.00 49.09           C  
ATOM     25  O   GLY A  29      63.772 116.712 124.866  1.00 49.09           O  
ATOM     26  N   THR A  30      63.425 115.949 122.765  1.00 43.45           N  
ATOM     27  CA  THR A  30      63.753 114.553 123.073  1.00 43.45           C  
ATOM     28  C   THR A  30      65.058 114.083 122.433  1.00 43.45           C  
ATOM     29  O   THR A  30      65.228 114.211 121.220  1.00 43.45           O  
ATOM     30  CB  THR A  30      62.627 113.623 122.627  1.00 43.45           C  
ATOM     31  CG2 THR A  30      61.340 113.977 123.350  1.00 43.45           C  
ATOM     32  OG1 THR A  30      62.414 113.765 121.220  1.00 43.45           O  
ATOM     33  N   VAL A  31      65.965 113.512 123.235  1.00 37.87           N  
ATOM     34  CA  VAL A  31      67.171 112.897 122.682  1.00 37.87           C  
ATOM     35  C   VAL A  31      66.817 111.688 121.826  1.00 37.87           C  
ATOM     36  O   VAL A  31      65.910 110.921 122.166  1.00 37.87           O  
ATOM     37  CB  VAL A  31      68.144 112.502 123.803  1.00 37.87           C  
ATOM     38  CG1 VAL A  31      69.422 111.971 123.221  1.00 37.87           C  
ATOM     39  CG2 VAL A  31      68.452 113.690 124.669  1.00 37.87           C  
ATOM     40  N   ILE A  32      67.449 111.519 120.657  1.00 33.85           N  
ATOM     41  CA  ILE A  32      67.008 110.500 119.682  1.00 33.85           C  
ATOM     42  C   ILE A  32      68.115 109.613 119.094  1.00 33.85           C  
ATOM     43  O   ILE A  32      67.847 108.748 118.272  1.00 33.85           O  
ATOM     44  CB  ILE A  32      66.219 111.278 118.595  1.00 33.85           C  
ATOM     45  CG1 ILE A  32      65.121 110.448 117.920  1.00 33.85           C  
ATOM     46  CG2 ILE A  32      67.122 111.922 117.527  1.00 33.85           C  
ATOM     47  CD1 ILE A  32      64.008 111.342 117.356  1.00 33.85           C  
ATOM     48  N   GLN A  33      69.350 109.795 119.539  1.00 28.87           N  
ATOM     49  CA  GLN A  33      70.529 109.005 119.201  1.00 28.87           C  
ATOM     50  C   GLN A  33      71.566 109.301 120.302  1.00 28.87           C  
ATOM     51  O   GLN A  33      71.603 110.443 120.759  1.00 28.87           O  
ATOM     52  CB  GLN A  33      70.950 109.408 117.783  1.00 28.87           C  
ATOM     53  CG  GLN A  33      72.278 108.844 117.280  1.00 28.87           C  
ATOM     54  CD  GLN A  33      72.464 109.092 115.784  1.00 28.87           C  
ATOM     55  NE2 GLN A  33      73.686 109.174 115.307  1.00 28.87           N  
ATOM     56  OE1 GLN A  33      71.527 109.193 115.008  1.00 28.87           O  
ATOM     57  N   VAL A  34      72.448 108.374 120.706  1.00 28.64           N  
ATOM     58  CA  VAL A  34      73.435 108.619 121.787  1.00 28.64           C  
ATOM     59  C   VAL A  34      74.761 107.891 121.535  1.00 28.64           C  
ATOM     60  O   VAL A  34      74.797 106.665 121.578  1.00 28.64           O  
ATOM     61  CB  VAL A  34      72.872 108.242 123.176  1.00 28.64           C  
ATOM     62  CG1 VAL A  34      73.827 108.694 124.283  1.00 28.64           C  
ATOM     63  CG2 VAL A  34      71.502 108.839 123.494  1.00 28.64           C  
ATOM     64  N   GLY A  35      75.840 108.624 121.238  1.00 28.69           N  
ATOM     65  CA  GLY A  35      77.124 108.062 120.869  1.00 28.69           C  
ATOM     66  C   GLY A  35      78.064 107.945 122.047  1.00 28.69           C  
ATOM     67  O   GLY A  35      77.641 107.762 123.191  1.00 28.69           O  
ATOM     68  N   ASP A  36      79.366 108.035 121.766  1.00 36.85           N  
ATOM     69  CA  ASP A  36      80.387 107.990 122.810  1.00 36.85           C  
ATOM     70  C   ASP A  36      80.627 109.350 123.460  1.00 36.85           C  
ATOM     71  O   ASP A  36      81.766 109.826 123.525  1.00 36.85           O  
ATOM     72  CB  ASP A  36      81.705 107.476 122.241  1.00 36.85           C  
ATOM     73  CG  ASP A  36      82.537 106.751 123.276  1.00 36.85           C  
ATOM     74  OD1 ASP A  36      82.093 106.671 124.444  1.00 36.85           O  
ATOM     75  OD2 ASP A  36      83.655 106.306 122.939  1.00 36.85           O  
ATOM     76  N   GLY A  37      79.560 109.968 123.951  1.00 33.91           N  
ATOM     77  CA  GLY A  37      79.568 111.272 124.582  1.00 33.91           C  
ATOM     78  C   GLY A  37      78.915 112.341 123.745  1.00 33.91           C  
ATOM     79  O   GLY A  37      78.637 113.427 124.259  1.00 33.91           O  
ATOM     80  N   ILE A  38      78.670 112.065 122.484  1.00 28.99           N  
ATOM     81  CA  ILE A  38      77.901 112.917 121.596  1.00 28.99           C  
ATOM     82  C   ILE A  38      76.438 112.514 121.700  1.00 28.99           C  
ATOM     83  O   ILE A  38      76.106 111.428 122.170  1.00 28.99           O  
ATOM     84  CB  ILE A  38      78.410 112.846 120.148  1.00 28.99           C  
ATOM     85  CG1 ILE A  38      79.937 112.796 120.130  1.00 28.99           C  
ATOM     86  CG2 ILE A  38      77.965 114.054 119.375  1.00 28.99           C  
ATOM     87  CD1 ILE A  38      80.586 113.985 120.787  1.00 28.99           C  
ATOM     88  N   ALA A  39      75.543 113.417 121.326  1.00 25.84           N  
ATOM     89  CA  ALA A  39      74.138 113.060 121.248  1.00 25.84           C  
ATOM     90  C   ALA A  39      73.491 113.917 120.173  1.00 25.84           C  
ATOM     91  O   ALA A  39      74.107 114.839 119.640  1.00 25.84           O  
ATOM     92  CB  ALA A  39      73.448 113.235 122.600  1.00 25.84           C  
ATOM     93  N   ARG A  40      72.254 113.569 119.813  1.00 29.01           N  
ATOM     94  CA  ARG A  40      71.445 114.353 118.889  1.00 29.01           C  
ATOM     95  C   ARG A  40      70.013 114.428 119.397  1.00 29.01           C  
ATOM     96  O   ARG A  40      69.505 113.463 119.970  1.00 29.01           O  
ATOM     97  CB  ARG A  40      71.526 113.764 117.476  1.00 29.01           C  
ATOM     98  CG  ARG A  40      72.975 113.577 117.003  1.00 29.01           C  
ATOM     99  CD  ARG A  40      73.080 113.228 115.534  1.00 29.01           C  
ATOM    100  NE  ARG A  40      74.409 112.725 115.203  1.00 29.01           N  
ATOM    101  CZ  ARG A  40      75.505 113.476 115.158  1.00 29.01           C  
ATOM    102  NH1 ARG A  40      76.668 112.920 114.868  1.00 29.01           N  
ATOM    103  NH2 ARG A  40      75.421 114.792 115.276  1.00 29.01           N  
ATOM    104  N   ALA A  41      69.359 115.561 119.172  1.00 34.07           N  
ATOM    105  CA  ALA A  41      68.063 115.831 119.779  1.00 34.07           C  
ATOM    106  C   ALA A  41      67.067 116.404 118.783  1.00 34.07           C  
ATOM    107  O   ALA A  41      67.395 117.290 117.993  1.00 34.07           O  
ATOM    108  CB  ALA A  41      68.215 116.791 120.948  1.00 34.07           C  
ATOM    109  N   HIS A  42      65.841 115.896 118.841  1.00 42.70           N  
ATOM    110  CA  HIS A  42      64.672 116.453 118.177  1.00 42.70           C  
ATOM    111  C   HIS A  42      64.057 117.565 119.032  1.00 42.70           C  
ATOM    112  O   HIS A  42      64.316 117.666 120.230  1.00 42.70           O  
ATOM    113  CB  HIS A  42      63.674 115.315 117.917  1.00 42.70           C  
ATOM    114  CG  HIS A  42      62.367 115.744 117.323  1.00 42.70           C  
ATOM    115  CD2 HIS A  42      61.204 116.085 117.920  1.00 42.70           C  
ATOM    116  ND1 HIS A  42      62.136 115.814 115.964  1.00 42.70           N  
ATOM    117  CE1 HIS A  42      60.889 116.203 115.752  1.00 42.70           C  
ATOM    118  NE2 HIS A  42      60.306 116.375 116.924  1.00 42.70           N  
ATOM    119  N   GLY A  43      63.263 118.430 118.386  1.00 43.42           N  
ATOM    120  CA  GLY A  43      62.682 119.574 119.082  1.00 43.42           C  
ATOM    121  C   GLY A  43      63.699 120.692 119.283  1.00 43.42           C  
ATOM    122  O   GLY A  43      64.598 120.892 118.466  1.00 43.42           O  
ATOM    123  N   LEU A  44      63.561 121.414 120.400  1.00 46.70           N  
ATOM    124  CA  LEU A  44      64.449 122.541 120.738  1.00 46.70           C  
ATOM    125  C   LEU A  44      64.453 123.643 119.680  1.00 46.70           C  
ATOM    126  O   LEU A  44      65.477 124.274 119.434  1.00 46.70           O  
ATOM    127  CB  LEU A  44      65.878 122.069 120.985  1.00 46.70           C  
ATOM    128  CG  LEU A  44      66.189 121.731 122.428  1.00 46.70           C  
ATOM    129  CD1 LEU A  44      67.501 120.973 122.486  1.00 46.70           C  
ATOM    130  CD2 LEU A  44      66.231 122.997 123.257  1.00 46.70           C  
ATOM    131  N   ASP A  45      63.302 123.893 119.057  1.00 52.53           N  
ATOM    132  CA  ASP A  45      63.265 124.696 117.834  1.00 52.53           C  
ATOM    133  C   ASP A  45      63.834 126.110 118.005  1.00 52.53           C  
ATOM    134  O   ASP A  45      64.483 126.622 117.091  1.00 52.53           O  
ATOM    135  CB  ASP A  45      61.838 124.755 117.285  1.00 52.53           C  
ATOM    136  CG  ASP A  45      60.836 125.220 118.309  1.00 52.53           C  
ATOM    137  OD1 ASP A  45      61.262 125.590 119.425  1.00 52.53           O  
ATOM    138  OD2 ASP A  45      59.621 125.212 118.003  1.00 52.53           O  
ATOM    139  N   ASN A  46      63.588 126.773 119.137  1.00 49.09           N  
ATOM    140  CA  ASN A  46      64.150 128.100 119.402  1.00 49.09           C  
ATOM    141  C   ASN A  46      65.512 128.100 120.093  1.00 49.09           C  
ATOM    142  O   ASN A  46      65.913 129.137 120.627  1.00 49.09           O  
ATOM    143  CB  ASN A  46      63.167 128.934 120.219  1.00 49.09           C  
ATOM    144  CG  ASN A  46      61.819 129.019 119.571  1.00 49.09           C  
ATOM    145  ND2 ASN A  46      60.791 129.274 120.362  1.00 49.09           N  
ATOM    146  OD1 ASN A  46      61.704 128.867 118.361  1.00 49.09           O  
ATOM    147  N   VAL A  47      66.243 126.983 120.071  1.00 46.03           N  
ATOM    148  CA  VAL A  47      67.605 126.987 120.603  1.00 46.03           C  
ATOM    149  C   VAL A  47      68.494 127.942 119.807  1.00 46.03           C  
ATOM    150  O   VAL A  47      68.164 128.366 118.697  1.00 46.03           O  
ATOM    151  CB  VAL A  47      68.172 125.561 120.571  1.00 46.03           C  
ATOM    152  CG1 VAL A  47      68.468 125.172 119.142  1.00 46.03           C  
ATOM    153  CG2 VAL A  47      69.423 125.429 121.419  1.00 46.03           C  
ATOM    154  N   MET A  48      69.640 128.283 120.398  1.00 42.97           N  
ATOM    155  CA  MET A  48      70.678 129.080 119.758  1.00 42.97           C  
ATOM    156  C   MET A  48      72.045 128.464 120.022  1.00 42.97           C  
ATOM    157  O   MET A  48      72.274 127.847 121.062  1.00 42.97           O  
ATOM    158  CB  MET A  48      70.672 130.522 120.265  1.00 42.97           C  
ATOM    159  CG  MET A  48      70.862 130.654 121.761  1.00 42.97           C  
ATOM    160  SD  MET A  48      70.870 132.380 122.269  1.00 42.97           S  
ATOM    161  CE  MET A  48      71.034 132.216 124.039  1.00 42.97           C  
ATOM    162  N   SER A  49      72.954 128.639 119.066  1.00 38.47           N  
ATOM    163  CA  SER A  49      74.253 127.984 119.130  1.00 38.47           C  
ATOM    164  C   SER A  49      75.063 128.426 120.342  1.00 38.47           C  
ATOM    165  O   SER A  49      75.224 129.620 120.599  1.00 38.47           O  
ATOM    166  CB  SER A  49      75.034 128.276 117.853  1.00 38.47           C  
ATOM    167  OG  SER A  49      76.337 127.726 117.909  1.00 38.47           O  
ATOM    168  N   GLY A  50      75.582 127.442 121.075  1.00 39.59           N  
ATOM    169  CA  GLY A  50      76.326 127.640 122.301  1.00 39.59           C  
ATOM    170  C   GLY A  50      75.508 127.630 123.573  1.00 39.59           C  
ATOM    171  O   GLY A  50      76.086 127.564 124.661  1.00 39.59           O  
ATOM    172  N   GLU A  51      74.188 127.635 123.466  1.00 43.86           N  
ATOM    173  CA  GLU A  51      73.306 127.608 124.628  1.00 43.86           C  
ATOM    174  C   GLU A  51      73.564 126.387 125.503  1.00 43.86           C  
ATOM    175  O   GLU A  51      73.709 125.275 124.999  1.00 43.86           O  
ATOM    176  CB  GLU A  51      71.853 127.623 124.179  1.00 43.86           C  
ATOM    177  CG  GLU A  51      70.913 128.095 125.246  1.00 43.86           C  
ATOM    178  CD  GLU A  51      69.489 128.183 124.765  1.00 43.86           C  
ATOM    179  OE1 GLU A  51      69.068 127.274 124.027  1.00 43.86           O  
ATOM    180  OE2 GLU A  51      68.795 129.165 125.104  1.00 43.86           O  
ATOM    181  N   LEU A  52      73.634 126.589 126.814  1.00 43.90           N  
ATOM    182  CA  LEU A  52      73.675 125.442 127.715  1.00 43.90           C  
ATOM    183  C   LEU A  52      72.319 124.769 127.823  1.00 43.90           C  
ATOM    184  O   LEU A  52      71.293 125.423 128.027  1.00 43.90           O  
ATOM    185  CB  LEU A  52      74.123 125.857 129.106  1.00 43.90           C  
ATOM    186  CG  LEU A  52      75.619 125.785 129.320  1.00 43.90           C  
ATOM    187  CD1 LEU A  52      75.958 126.241 130.719  1.00 43.90           C  
ATOM    188  CD2 LEU A  52      76.001 124.352 129.123  1.00 43.90           C  
ATOM    189  N   VAL A  53      72.333 123.447 127.679  1.00 44.45           N  
ATOM    190  CA  VAL A  53      71.156 122.592 127.738  1.00 44.45           C  
ATOM    191  C   VAL A  53      71.319 121.621 128.908  1.00 44.45           C  
ATOM    192  O   VAL A  53      72.376 120.994 129.042  1.00 44.45           O  
ATOM    193  CB  VAL A  53      70.973 121.839 126.413  1.00 44.45           C  
ATOM    194  CG1 VAL A  53      70.057 120.743 126.605  1.00 44.45           C  
ATOM    195  CG2 VAL A  53      70.439 122.769 125.350  1.00 44.45           C  
ATOM    196  N   GLU A  54      70.271 121.452 129.717  1.00 48.71           N  
ATOM    197  CA  GLU A  54      70.321 120.541 130.865  1.00 48.71           C  
ATOM    198  C   GLU A  54      69.434 119.327 130.601  1.00 48.71           C  
ATOM    199  O   GLU A  54      68.228 119.475 130.369  1.00 48.71           O  
ATOM    200  CB  GLU A  54      69.868 121.263 132.134  1.00 48.71           C  
ATOM    201  CG  GLU A  54      69.517 120.373 133.317  1.00 48.71           C  
ATOM    202  CD  GLU A  54      68.087 120.578 133.796  1.00 48.71           C  
ATOM    203  OE1 GLU A  54      67.344 121.345 133.145  1.00 48.71           O  
ATOM    204  OE2 GLU A  54      67.715 119.981 134.831  1.00 48.71           O  
ATOM    205  N   PHE A  55      70.034 118.132 130.658  1.00 46.38           N  
ATOM    206  CA  PHE A  55      69.285 116.883 130.563  1.00 46.38           C  
ATOM    207  C   PHE A  55      68.556 116.553 131.863  1.00 46.38           C  
ATOM    208  O   PHE A  55      68.856 117.088 132.930  1.00 46.38           O  
ATOM    209  CB  PHE A  55      70.221 115.719 130.235  1.00 46.38           C  
ATOM    210  CG  PHE A  55      70.919 115.845 128.917  1.00 46.38           C  
ATOM    211  CD1 PHE A  55      70.303 115.464 127.745  1.00 46.38           C  
ATOM    212  CD2 PHE A  55      72.212 116.316 128.858  1.00 46.38           C  
ATOM    213  CE1 PHE A  55      70.962 115.579 126.542  1.00 46.38           C  
ATOM    214  CE2 PHE A  55      72.867 116.425 127.661  1.00 46.38           C  
ATOM    215  CZ  PHE A  55      72.241 116.058 126.502  1.00 46.38           C  
ATOM    216  N   ALA A  56      67.550 115.678 131.735  1.00 55.73           N  
ATOM    217  CA  ALA A  56      66.764 115.256 132.894  1.00 55.73           C  
ATOM    218  C   ALA A  56      67.633 114.671 134.001  1.00 55.73           C  
ATOM    219  O   ALA A  56      67.346 114.858 135.188  1.00 55.73           O  
ATOM    220  CB  ALA A  56      65.706 114.242 132.473  1.00 55.73           C  
ATOM    221  N   ASN A  57      68.691 113.941 133.630  1.00 55.59           N  
ATOM    222  CA  ASN A  57      69.553 113.320 134.631  1.00 55.59           C  
ATOM    223  C   ASN A  57      70.191 114.368 135.531  1.00 55.59           C  
ATOM    224  O   ASN A  57      70.287 114.180 136.750  1.00 55.59           O  
ATOM    225  CB  ASN A  57      70.612 112.466 133.937  1.00 55.59           C  
ATOM    226  CG  ASN A  57      71.070 111.306 134.789  1.00 55.59           C  
ATOM    227  ND2 ASN A  57      72.085 110.593 134.332  1.00 55.59           N  
ATOM    228  OD1 ASN A  57      70.516 111.058 135.853  1.00 55.59           O  
ATOM    229  N   GLY A  58      70.626 115.481 134.947  1.00 48.87           N  
ATOM    230  CA  GLY A  58      71.214 116.597 135.658  1.00 48.87           C  
ATOM    231  C   GLY A  58      72.547 117.038 135.089  1.00 48.87           C  
ATOM    232  O   GLY A  58      73.061 118.093 135.472  1.00 48.87           O  
ATOM    233  N   VAL A  59      73.137 116.234 134.199  1.00 44.75           N  
ATOM    234  CA  VAL A  59      74.289 116.693 133.426  1.00 44.75           C  
ATOM    235  C   VAL A  59      73.844 117.685 132.352  1.00 44.75           C  
ATOM    236  O   VAL A  59      72.697 117.666 131.881  1.00 44.75           O  
ATOM    237  CB  VAL A  59      75.053 115.508 132.811  1.00 44.75           C  
ATOM    238  CG1 VAL A  59      75.552 114.589 133.901  1.00 44.75           C  
ATOM    239  CG2 VAL A  59      74.172 114.729 131.843  1.00 44.75           C  
ATOM    240  N   MET A  60      74.773 118.539 131.923  1.00 42.27           N  
ATOM    241  CA  MET A  60      74.446 119.605 130.986  1.00 42.27           C  
ATOM    242  C   MET A  60      75.294 119.483 129.722  1.00 42.27           C  
ATOM    243  O   MET A  60      76.383 118.902 129.740  1.00 42.27           O  
ATOM    244  CB  MET A  60      74.657 120.970 131.644  1.00 42.27           C  
ATOM    245  CG  MET A  60      73.787 121.188 132.871  1.00 42.27           C  
ATOM    246  SD  MET A  60      73.648 122.920 133.332  1.00 42.27           S  
ATOM    247  CE  MET A  60      72.448 122.822 134.655  1.00 42.27           C  
ATOM    248  N   GLY A  61      74.799 120.052 128.625  1.00 36.38           N  
ATOM    249  CA  GLY A  61      75.504 119.974 127.357  1.00 36.38           C  
ATOM    250  C   GLY A  61      75.412 121.234 126.521  1.00 36.38           C  
ATOM    251  O   GLY A  61      74.408 121.943 126.545  1.00 36.38           O  
ATOM    252  N   MET A  62      76.492 121.503 125.777  1.00 33.20           N  
ATOM    253  CA  MET A  62      76.575 122.635 124.850  1.00 33.20           C  
ATOM    254  C   MET A  62      76.115 122.243 123.442  1.00 33.20           C  
ATOM    255  O   MET A  62      76.694 121.346 122.825  1.00 33.20           O  
ATOM    256  CB  MET A  62      78.003 123.169 124.786  1.00 33.20           C  
ATOM    257  CG  MET A  62      79.052 122.077 124.772  1.00 33.20           C  
ATOM    258  SD  MET A  62      80.694 122.634 124.277  1.00 33.20           S  
ATOM    259  CE  MET A  62      80.631 124.356 124.747  1.00 33.20           C  
ATOM    260  N   ALA A  63      75.113 122.952 122.914  1.00 30.93           N  
ATOM    261  CA  ALA A  63      74.515 122.690 121.596  1.00 30.93           C  
ATOM    262  C   ALA A  63      75.418 123.191 120.462  1.00 30.93           C  
ATOM    263  O   ALA A  63      75.236 124.278 119.920  1.00 30.93           O  
ATOM    264  CB  ALA A  63      73.137 123.328 121.517  1.00 30.93           C  
ATOM    265  N   LEU A  64      76.403 122.375 120.080  1.00 31.23           N  
ATOM    266  CA  LEU A  64      77.383 122.811 119.081  1.00 31.23           C  
ATOM    267  C   LEU A  64      76.782 123.129 117.710  1.00 31.23           C  
ATOM    268  O   LEU A  64      77.060 124.192 117.146  1.00 31.23           O  
ATOM    269  CB  LEU A  64      78.479 121.760 118.916  1.00 31.23           C  
ATOM    270  CG  LEU A  64      79.473 121.595 120.060  1.00 31.23           C  
ATOM    271  CD1 LEU A  64      80.725 120.896 119.557  1.00 31.23           C  
ATOM    272  CD2 LEU A  64      79.819 122.929 120.672  1.00 31.23           C  
ATOM    273  N   ASN A  65      75.977 122.230 117.134  1.00 34.38           N  
ATOM    274  CA  ASN A  65      75.501 122.406 115.757  1.00 34.38           C  
ATOM    275  C   ASN A  65      73.982 122.380 115.671  1.00 34.38           C  
ATOM    276  O   ASN A  65      73.366 121.337 115.900  1.00 34.38           O  
ATOM    277  CB  ASN A  65      76.069 121.317 114.849  1.00 34.38           C  
ATOM    278  CG  ASN A  65      77.582 121.225 114.909  1.00 34.38           C  
ATOM    279  ND2 ASN A  65      78.130 120.214 114.255  1.00 34.38           N  
ATOM    280  OD1 ASN A  65      78.246 122.045 115.526  1.00 34.38           O  
ATOM    281  N   LEU A  66      73.374 123.505 115.296  1.00 36.45           N  
ATOM    282  CA  LEU A  66      71.937 123.538 114.999  1.00 36.45           C  
ATOM    283  C   LEU A  66      71.698 123.215 113.528  1.00 36.45           C  
ATOM    284  O   LEU A  66      71.440 124.086 112.697  1.00 36.45           O  
ATOM    285  CB  LEU A  66      71.345 124.894 115.344  1.00 36.45           C  
ATOM    286  CG  LEU A  66      71.934 125.583 116.558  1.00 36.45           C  
ATOM    287  CD1 LEU A  66      71.235 126.906 116.758  1.00 36.45           C  
ATOM    288  CD2 LEU A  66      71.767 124.698 117.760  1.00 36.45           C  
ATOM    289  N   GLU A  67      71.713 121.928 113.214  1.00 37.80           N  
ATOM    290  CA  GLU A  67      71.466 121.480 111.850  1.00 37.80           C  
ATOM    291  C   GLU A  67      69.965 121.528 111.571  1.00 37.80           C  
ATOM    292  O   GLU A  67      69.180 122.002 112.394  1.00 37.80           O  
ATOM    293  CB  GLU A  67      72.154 120.143 111.624  1.00 37.80           C  
ATOM    294  CG  GLU A  67      73.520 120.163 112.283  1.00 37.80           C  
ATOM    295  CD  GLU A  67      74.431 119.051 111.830  1.00 37.80           C  
ATOM    296  OE1 GLU A  67      73.956 118.129 111.134  1.00 37.80           O  
ATOM    297  OE2 GLU A  67      75.635 119.112 112.162  1.00 37.80           O  
ATOM    298  N   GLU A  68      69.535 121.036 110.407  1.00 37.04           N  
ATOM    299  CA  GLU A  68      68.204 121.378 109.911  1.00 37.04           C  
ATOM    300  C   GLU A  68      67.090 120.890 110.829  1.00 37.04           C  
ATOM    301  O   GLU A  68      66.114 121.615 111.052  1.00 37.04           O  
ATOM    302  CB  GLU A  68      68.015 120.823 108.500  1.00 37.04           C  
ATOM    303  CG  GLU A  68      68.185 121.874 107.414  1.00 37.04           C  
ATOM    304  CD  GLU A  68      68.356 121.280 106.033  1.00 37.04           C  
ATOM    305  OE1 GLU A  68      67.368 120.747 105.482  1.00 37.04           O  
ATOM    306  OE2 GLU A  68      69.486 121.349 105.503  1.00 37.04           O  
ATOM    307  N   ASN A  69      67.178 119.665 111.334  1.00 39.61           N  
ATOM    308  CA  ASN A  69      66.193 119.196 112.305  1.00 39.61           C  
ATOM    309  C   ASN A  69      66.804 118.627 113.573  1.00 39.61           C  
ATOM    310  O   ASN A  69      66.112 118.577 114.597  1.00 39.61           O  
ATOM    311  CB  ASN A  69      65.267 118.132 111.693  1.00 39.61           C  
ATOM    312  CG  ASN A  69      64.745 118.521 110.324  1.00 39.61           C  
ATOM    313  ND2 ASN A  69      65.020 117.690 109.329  1.00 39.61           N  
ATOM    314  OD1 ASN A  69      64.065 119.528 110.175  1.00 39.61           O  
ATOM    315  N   ASN A  70      68.063 118.214 113.547  1.00 36.73           N  
ATOM    316  CA  ASN A  70      68.679 117.492 114.647  1.00 36.73           C  
ATOM    317  C   ASN A  70      69.763 118.365 115.259  1.00 36.73           C  
ATOM    318  O   ASN A  70      70.792 118.610 114.626  1.00 36.73           O  
ATOM    319  CB  ASN A  70      69.258 116.188 114.118  1.00 36.73           C  
ATOM    320  CG  ASN A  70      68.184 115.178 113.793  1.00 36.73           C  
ATOM    321  ND2 ASN A  70      68.477 113.906 113.989  1.00 36.73           N  
ATOM    322  OD1 ASN A  70      67.100 115.549 113.353  1.00 36.73           O  
ATOM    323  N   VAL A  71      69.565 118.793 116.501  1.00 30.32           N  
ATOM    324  CA  VAL A  71      70.589 119.559 117.207  1.00 30.32           C  
ATOM    325  C   VAL A  71      71.653 118.611 117.747  1.00 30.32           C  
ATOM    326  O   VAL A  71      71.351 117.718 118.544  1.00 30.32           O  
ATOM    327  CB  VAL A  71      69.955 120.373 118.341  1.00 30.32           C  
ATOM    328  CG1 VAL A  71      70.973 121.265 118.985  1.00 30.32           C  
ATOM    329  CG2 VAL A  71      68.774 121.175 117.828  1.00 30.32           C  
ATOM    330  N   GLY A  72      72.905 118.823 117.356  1.00 27.41           N  
ATOM    331  CA  GLY A  72      74.018 118.168 118.033  1.00 27.41           C  
ATOM    332  C   GLY A  72      74.227 118.707 119.440  1.00 27.41           C  
ATOM    333  O   GLY A  72      74.250 119.922 119.644  1.00 27.41           O  
ATOM    334  N   ILE A  73      74.338 117.809 120.427  1.00 26.36           N  
ATOM    335  CA  ILE A  73      74.378 118.202 121.840  1.00 26.36           C  
ATOM    336  C   ILE A  73      75.490 117.489 122.599  1.00 26.36           C  
ATOM    337  O   ILE A  73      75.232 116.476 123.252  1.00 26.36           O  
ATOM    338  CB  ILE A  73      73.039 117.941 122.541  1.00 26.36           C  
ATOM    339  CG1 ILE A  73      71.899 118.580 121.773  1.00 26.36           C  
ATOM    340  CG2 ILE A  73      73.046 118.519 123.930  1.00 26.36           C  
ATOM    341  CD1 ILE A  73      70.624 118.623 122.541  1.00 26.36           C  
ATOM    342  N   VAL A  74      76.722 118.001 122.541  1.00 27.32           N  
ATOM    343  CA  VAL A  74      77.815 117.408 123.311  1.00 27.32           C  
ATOM    344  C   VAL A  74      77.480 117.374 124.796  1.00 27.32           C  
ATOM    345  O   VAL A  74      77.035 118.376 125.363  1.00 27.32           O  
ATOM    346  CB  VAL A  74      79.115 118.177 123.057  1.00 27.32           C  
ATOM    347  CG1 VAL A  74      80.240 117.628 123.909  1.00 27.32           C  
ATOM    348  CG2 VAL A  74      79.481 118.087 121.609  1.00 27.32           C  
ATOM    349  N   ILE A  75      77.692 116.217 125.434  1.00 33.13           N  
ATOM    350  CA  ILE A  75      77.358 115.988 126.843  1.00 33.13           C  
ATOM    351  C   ILE A  75      78.589 116.133 127.725  1.00 33.13           C  
ATOM    352  O   ILE A  75      79.617 115.492 127.476  1.00 33.13           O  
ATOM    353  CB  ILE A  75      76.736 114.604 127.054  1.00 33.13           C  
ATOM    354  CG1 ILE A  75      75.579 114.388 126.097  1.00 33.13           C  
ATOM    355  CG2 ILE A  75      76.280 114.455 128.478  1.00 33.13           C  
ATOM    356  CD1 ILE A  75      75.306 112.935 125.850  1.00 33.13           C  
ATOM    357  N   LEU A  76      78.488 116.979 128.753  1.00 35.47           N  
ATOM    358  CA  LEU A  76      79.556 117.175 129.726  1.00 35.47           C  
ATOM    359  C   LEU A  76      79.221 116.435 131.017  1.00 35.47           C  
ATOM    360  O   LEU A  76      78.229 116.754 131.680  1.00 35.47           O  
ATOM    361  CB  LEU A  76      79.760 118.657 130.017  1.00 35.47           C  
ATOM    362  CG  LEU A  76      80.157 119.494 128.809  1.00 35.47           C  
ATOM    363  CD1 LEU A  76      79.479 120.840 128.891  1.00 35.47           C  
ATOM    364  CD2 LEU A  76      81.661 119.629 128.738  1.00 35.47           C  
ATOM    365  N   GLY A  77      80.048 115.451 131.369  1.00 36.92           N  
ATOM    366  CA  GLY A  77      79.779 114.560 132.475  1.00 36.92           C  
ATOM    367  C   GLY A  77      79.519 113.126 132.060  1.00 36.92           C  
ATOM    368  O   GLY A  77      79.734 112.745 130.905  1.00 36.92           O  
ATOM    369  N   PRO A  78      79.093 112.292 133.006  1.00 37.70           N  
ATOM    370  CA  PRO A  78      78.762 110.902 132.666  1.00 37.70           C  
ATOM    371  C   PRO A  78      77.471 110.813 131.858  1.00 37.70           C  
ATOM    372  O   PRO A  78      76.442 111.376 132.241  1.00 37.70           O  
ATOM    373  CB  PRO A  78      78.615 110.216 134.038  1.00 37.70           C  
ATOM    374  CG  PRO A  78      78.182 111.319 134.961  1.00 37.70           C  
ATOM    375  CD  PRO A  78      78.970 112.528 134.445  1.00 37.70           C  
ATOM    376  N   TYR A  79      77.535 110.080 130.738  1.00 38.65           N  
ATOM    377  CA  TYR A  79      76.458 109.992 129.749  1.00 38.65           C  
ATOM    378  C   TYR A  79      75.672 108.682 129.787  1.00 38.65           C  
ATOM    379  O   TYR A  79      74.690 108.549 129.051  1.00 38.65           O  
ATOM    380  CB  TYR A  79      77.009 110.235 128.337  1.00 38.65           C  
ATOM    381  CG  TYR A  79      78.226 109.417 127.973  1.00 38.65           C  
ATOM    382  CD1 TYR A  79      79.487 109.765 128.438  1.00 38.65           C  
ATOM    383  CD2 TYR A  79      78.118 108.316 127.150  1.00 38.65           C  
ATOM    384  CE1 TYR A  79      80.597 109.031 128.104  1.00 38.65           C  
ATOM    385  CE2 TYR A  79      79.227 107.578 126.809  1.00 38.65           C  
ATOM    386  CZ  TYR A  79      80.460 107.938 127.289  1.00 38.65           C  
ATOM    387  OH  TYR A  79      81.575 107.200 126.953  1.00 38.65           O  
ATOM    388  N   THR A  80      76.086 107.721 130.614  1.00 37.53           N  
ATOM    389  CA  THR A  80      75.523 106.371 130.587  1.00 37.53           C  
ATOM    390  C   THR A  80      74.029 106.348 130.917  1.00 37.53           C  
ATOM    391  O   THR A  80      73.260 105.601 130.304  1.00 37.53           O  
ATOM    392  CB  THR A  80      76.312 105.480 131.544  1.00 37.53           C  
ATOM    393  CG2 THR A  80      77.814 105.617 131.257  1.00 37.53           C  
ATOM    394  OG1 THR A  80      76.061 105.874 132.897  1.00 37.53           O  
ATOM    395  N   GLY A  81      73.605 107.170 131.873  1.00 39.82           N  
ATOM    396  CA  GLY A  81      72.206 107.223 132.281  1.00 39.82           C  
ATOM    397  C   GLY A  81      71.213 107.651 131.213  1.00 39.82           C  
ATOM    398  O   GLY A  81      70.051 107.234 131.244  1.00 39.82           O  
ATOM    399  N   ILE A  82      71.646 108.473 130.257  1.00 42.20           N  
ATOM    400  CA  ILE A  82      70.764 108.956 129.199  1.00 42.20           C  
ATOM    401  C   ILE A  82      70.380 107.847 128.231  1.00 42.20           C  
ATOM    402  O   ILE A  82      71.208 107.033 127.806  1.00 42.20           O  
ATOM    403  CB  ILE A  82      71.445 110.110 128.454  1.00 42.20           C  
ATOM    404  CG1 ILE A  82      71.995 111.096 129.470  1.00 42.20           C  
ATOM    405  CG2 ILE A  82      70.448 110.824 127.581  1.00 42.20           C  
ATOM    406  CD1 ILE A  82      73.070 111.960 128.920  1.00 42.20           C  
ATOM    407  N   LYS A  83      69.094 107.827 127.889  1.00 45.50           N  
ATOM    408  CA  LYS A  83      68.486 106.925 126.927  1.00 45.50           C  
ATOM    409  C   LYS A  83      67.706 107.753 125.913  1.00 45.50           C  
ATOM    410  O   LYS A  83      67.298 108.881 126.190  1.00 45.50           O  
ATOM    411  CB  LYS A  83      67.512 105.964 127.621  1.00 45.50           C  
ATOM    412  CG  LYS A  83      68.116 105.011 128.615  1.00 45.50           C  
ATOM    413  CD  LYS A  83      67.008 104.211 129.263  1.00 45.50           C  
ATOM    414  CE  LYS A  83      67.558 103.134 130.164  1.00 45.50           C  
ATOM    415  NZ  LYS A  83      66.474 102.262 130.683  1.00 45.50           N  
ATOM    416  N   GLU A  84      67.468 107.148 124.747  1.00 46.20           N  
ATOM    417  CA  GLU A  84      66.563 107.689 123.731  1.00 46.20           C  
ATOM    418  C   GLU A  84      65.216 107.942 124.425  1.00 46.20           C  
ATOM    419  O   GLU A  84      64.718 107.100 125.174  1.00 46.20           O  
ATOM    420  CB  GLU A  84      66.399 106.726 122.537  1.00 46.20           C  
ATOM    421  CG  GLU A  84      65.140 107.036 121.703  1.00 46.20           C  
ATOM    422  CD  GLU A  84      64.875 106.091 120.518  1.00 46.20           C  
ATOM    423  OE1 GLU A  84      65.774 105.323 120.119  1.00 46.20           O  
ATOM    424  OE2 GLU A  84      63.731 106.099 120.020  1.00 46.20           O  
ATOM    425  N   GLY A  85      64.624 109.099 124.174  1.00 47.94           N  
ATOM    426  CA  GLY A  85      63.361 109.535 124.740  1.00 47.94           C  
ATOM    427  C   GLY A  85      63.428 110.255 126.072  1.00 47.94           C  
ATOM    428  O   GLY A  85      62.389 110.729 126.550  1.00 47.94           O  
ATOM    429  N   ASP A  86      64.607 110.361 126.678  1.00 49.41           N  
ATOM    430  CA  ASP A  86      64.785 111.253 127.820  1.00 49.41           C  
ATOM    431  C   ASP A  86      64.653 112.715 127.402  1.00 49.41           C  
ATOM    432  O   ASP A  86      65.205 113.138 126.387  1.00 49.41           O  
ATOM    433  CB  ASP A  86      66.141 111.012 128.475  1.00 49.41           C  
ATOM    434  CG  ASP A  86      66.173 109.733 129.287  1.00 49.41           C  
ATOM    435  OD1 ASP A  86      65.096 109.287 129.737  1.00 49.41           O  
ATOM    436  OD2 ASP A  86      67.268 109.167 129.480  1.00 49.41           O  
ATOM    437  N   GLU A  87      63.958 113.501 128.226  1.00 50.48           N  
ATOM    438  CA  GLU A  87      63.755 114.920 127.944  1.00 50.48           C  
ATOM    439  C   GLU A  87      65.055 115.692 128.083  1.00 50.48           C  
ATOM    440  O   GLU A  87      65.879 115.406 128.954  1.00 50.48           O  
ATOM    441  CB  GLU A  87      62.702 115.521 128.880  1.00 50.48           C  
ATOM    442  CG  GLU A  87      61.376 114.806 128.924  1.00 50.48           C  
ATOM    443  CD  GLU A  87      60.788 114.614 127.541  1.00 50.48           C  
ATOM    444  OE1 GLU A  87      60.872 115.558 126.728  1.00 50.48           O  
ATOM    445  OE2 GLU A  87      60.236 113.534 127.269  1.00 50.48           O  
ATOM    446  N   VAL A  88      65.227 116.676 127.203  1.00 49.84           N  
ATOM    447  CA  VAL A  88      66.362 117.589 127.227  1.00 49.84           C  
ATOM    448  C   VAL A  88      65.854 119.025 127.095  1.00 49.84           C  
ATOM    449  O   VAL A  88      65.002 119.308 126.245  1.00 49.84           O  
ATOM    450  CB  VAL A  88      67.342 117.229 126.084  1.00 49.84           C  
ATOM    451  CG1 VAL A  88      66.725 117.396 124.690  1.00 49.84           C  
ATOM    452  CG2 VAL A  88      68.579 117.963 126.183  1.00 49.84           C  
ATOM    453  N   ARG A  89      66.354 119.938 127.945  1.00 54.32           N  
ATOM    454  CA  ARG A  89      65.742 121.259 128.082  1.00 54.32           C  
ATOM    455  C   ARG A  89      66.832 122.332 128.073  1.00 54.32           C  
ATOM    456  O   ARG A  89      67.974 122.068 128.455  1.00 54.32           O  
ATOM    457  CB  ARG A  89      64.943 121.310 129.388  1.00 54.32           C  
ATOM    458  CG  ARG A  89      63.669 120.480 129.314  1.00 54.32           C  
ATOM    459  CD  ARG A  89      62.830 120.537 130.581  1.00 54.32           C  
ATOM    460  NE  ARG A  89      61.618 119.743 130.424  1.00 54.32           N  
ATOM    461  CZ  ARG A  89      61.413 118.576 131.022  1.00 54.32           C  
ATOM    462  NH1 ARG A  89      60.286 117.920 130.823  1.00 54.32           N  
ATOM    463  NH2 ARG A  89      62.341 118.066 131.815  1.00 54.32           N  
ATOM    464  N   ARG A  90      66.474 123.556 127.654  1.00 53.84           N  
ATOM    465  CA  ARG A  90      67.450 124.645 127.547  1.00 53.84           C  
ATOM    466  C   ARG A  90      67.467 125.607 128.730  1.00 53.84           C  
ATOM    467  O   ARG A  90      66.415 126.031 129.216  1.00 53.84           O  
ATOM    468  CB  ARG A  90      67.219 125.463 126.268  1.00 53.84           C  
ATOM    469  CG  ARG A  90      65.783 125.881 125.993  1.00 53.84           C  
ATOM    470  CD  ARG A  90      65.656 126.600 124.647  1.00 53.84           C  
ATOM    471  NE  ARG A  90      66.307 127.908 124.588  1.00 53.84           N  
ATOM    472  CZ  ARG A  90      65.662 129.049 124.372  1.00 53.84           C  
ATOM    473  NH1 ARG A  90      66.331 130.187 124.313  1.00 53.84           N  
ATOM    474  NH2 ARG A  90      64.342 129.062 124.311  1.00 53.84           N  
ATOM    475  N   THR A  91      68.676 125.953 129.185  1.00 53.21           N  
ATOM    476  CA  THR A  91      68.798 126.832 130.341  1.00 53.21           C  
ATOM    477  C   THR A  91      68.286 128.242 130.048  1.00 53.21           C  
ATOM    478  O   THR A  91      67.718 128.898 130.927  1.00 53.21           O  
ATOM    479  CB  THR A  91      70.261 126.907 130.761  1.00 53.21           C  
ATOM    480  CG2 THR A  91      70.724 125.569 131.272  1.00 53.21           C  
ATOM    481  OG1 THR A  91      71.063 127.264 129.626  1.00 53.21           O  
ATOM    482  N   GLY A  92      68.477 128.709 128.817  1.00 54.03           N  
ATOM    483  CA  GLY A  92      68.226 130.083 128.425  1.00 54.03           C  
ATOM    484  C   GLY A  92      69.455 130.964 128.309  1.00 54.03           C  
ATOM    485  O   GLY A  92      69.308 132.164 128.061  1.00 54.03           O  
ATOM    486  N   ARG A  93      70.658 130.407 128.462  1.00 52.49           N  
ATOM    487  CA  ARG A  93      71.874 131.201 128.569  1.00 52.49           C  
ATOM    488  C   ARG A  93      72.973 130.645 127.678  1.00 52.49           C  
ATOM    489  O   ARG A  93      73.009 129.451 127.376  1.00 52.49           O  
ATOM    490  CB  ARG A  93      72.381 131.256 130.023  1.00 52.49           C  
ATOM    491  CG  ARG A  93      71.489 132.004 131.013  1.00 52.49           C  
ATOM    492  CD  ARG A  93      71.502 133.528 130.780  1.00 52.49           C  
ATOM    493  NE  ARG A  93      72.859 134.057 130.856  1.00 52.49           N  
ATOM    494  CZ  ARG A  93      73.265 135.195 130.299  1.00 52.49           C  
ATOM    495  NH1 ARG A  93      74.543 135.525 130.345  1.00 52.49           N  
ATOM    496  NH2 ARG A  93      72.414 135.969 129.637  1.00 52.49           N  
ATOM    497  N   ILE A  94      73.865 131.531 127.245  1.00 50.16           N  
ATOM    498  CA  ILE A  94      75.098 131.122 126.579  1.00 50.16           C  
ATOM    499  C   ILE A  94      76.022 130.424 127.580  1.00 50.16           C  
ATOM    500  O   ILE A  94      75.878 130.553 128.799  1.00 50.16           O  
ATOM    501  CB  ILE A  94      75.767 132.338 125.913  1.00 50.16           C  
ATOM    502  CG1 ILE A  94      74.809 132.945 124.888  1.00 50.16           C  
ATOM    503  CG2 ILE A  94      77.021 131.956 125.138  1.00 50.16           C  
ATOM    504  CD1 ILE A  94      74.610 132.100 123.654  1.00 50.16           C  
ATOM    505  N   MET A  95      76.974 129.656 127.049  1.00 52.86           N  
ATOM    506  CA  MET A  95      77.999 128.994 127.852  1.00 52.86           C  
ATOM    507  C   MET A  95      78.715 130.011 128.711  1.00 52.86           C  
ATOM    508  O   MET A  95      79.380 130.911 128.194  1.00 52.86           O  
ATOM    509  CB  MET A  95      79.013 128.292 126.943  1.00 52.86           C  
ATOM    510  CG  MET A  95      78.755 126.828 126.668  1.00 52.86           C  
ATOM    511  SD  MET A  95      78.874 125.798 128.144  1.00 52.86           S  
ATOM    512  CE  MET A  95      80.480 126.258 128.777  1.00 52.86           C  
ATOM    513  N   GLU A  96      78.569 129.876 130.031  1.00 61.18           N  
ATOM    514  CA  GLU A  96      79.128 130.829 130.979  1.00 61.18           C  
ATOM    515  C   GLU A  96      79.530 130.119 132.263  1.00 61.18           C  
ATOM    516  O   GLU A  96      78.936 129.108 132.644  1.00 61.18           O  
ATOM    517  CB  GLU A  96      78.118 131.938 131.262  1.00 61.18           C  
ATOM    518  CG  GLU A  96      76.913 131.464 132.022  1.00 61.18           C  
ATOM    519  CD  GLU A  96      75.851 132.522 132.123  1.00 61.18           C  
ATOM    520  OE1 GLU A  96      76.128 133.682 131.749  1.00 61.18           O  
ATOM    521  OE2 GLU A  96      74.725 132.184 132.537  1.00 61.18           O  
ATOM    522  N   VAL A  97      80.543 130.659 132.922  1.00 63.96           N  
ATOM    523  CA  VAL A  97      80.958 130.237 134.260  1.00 63.96           C  
ATOM    524  C   VAL A  97      80.631 131.332 135.271  1.00 63.96           C  
ATOM    525  O   VAL A  97      81.002 132.491 135.060  1.00 63.96           O  
ATOM    526  CB  VAL A  97      82.454 129.862 134.303  1.00 63.96           C  
ATOM    527  CG1 VAL A  97      83.341 131.018 133.899  1.00 63.96           C  
ATOM    528  CG2 VAL A  97      82.826 129.437 135.700  1.00 63.96           C  
ATOM    529  N   PRO A  98      79.911 131.010 136.350  1.00 67.83           N  
ATOM    530  CA  PRO A  98      79.770 131.944 137.478  1.00 67.83           C  
ATOM    531  C   PRO A  98      81.108 132.304 138.111  1.00 67.83           C  
ATOM    532  O   PRO A  98      81.965 131.447 138.342  1.00 67.83           O  
ATOM    533  CB  PRO A  98      78.860 131.194 138.475  1.00 67.83           C  
ATOM    534  CG  PRO A  98      78.125 130.188 137.670  1.00 67.83           C  
ATOM    535  CD  PRO A  98      79.110 129.808 136.563  1.00 67.83           C  
ATOM    536  N   VAL A  99      81.275 133.606 138.397  1.00 69.11           N  
ATOM    537  CA  VAL A  99      82.477 134.159 139.020  1.00 69.11           C  
ATOM    538  C   VAL A  99      82.106 135.218 140.056  1.00 69.11           C  
ATOM    539  O   VAL A  99      81.009 135.777 140.059  1.00 69.11           O  
ATOM    540  CB  VAL A  99      83.464 134.798 138.012  1.00 69.11           C  
ATOM    541  CG1 VAL A  99      83.708 133.898 136.824  1.00 69.11           C  
ATOM    542  CG2 VAL A  99      82.937 136.146 137.553  1.00 69.11           C  
ATOM    543  N   GLY A 100      83.058 135.465 140.948  1.00 69.68           N  
ATOM    544  CA  GLY A 100      82.923 136.484 141.975  1.00 69.68           C  
ATOM    545  C   GLY A 100      84.132 136.443 142.882  1.00 69.68           C  
ATOM    546  O   GLY A 100      85.137 135.800 142.570  1.00 69.68           O  
ATOM    547  N   GLU A 101      84.046 137.166 143.999  1.00 68.23           N  
ATOM    548  CA  GLU A 101      85.144 137.169 144.962  1.00 68.23           C  
ATOM    549  C   GLU A 101      85.134 135.939 145.866  1.00 68.23           C  
ATOM    550  O   GLU A 101      86.143 135.648 146.512  1.00 68.23           O  
ATOM    551  CB  GLU A 101      85.060 138.423 145.835  1.00 68.23           C  
ATOM    552  CG  GLU A 101      85.361 139.761 145.144  1.00 68.23           C  
ATOM    553  CD  GLU A 101      86.835 140.041 144.964  1.00 68.23           C  
ATOM    554  OE1 GLU A 101      87.654 139.221 145.424  1.00 68.23           O  
ATOM    555  OE2 GLU A 101      87.168 141.078 144.351  1.00 68.23           O  
ATOM    556  N   ALA A 102      84.012 135.219 145.903  1.00 65.77           N  
ATOM    557  CA  ALA A 102      83.850 134.057 146.774  1.00 65.77           C  
ATOM    558  C   ALA A 102      84.775 132.892 146.418  1.00 65.77           C  
ATOM    559  O   ALA A 102      85.283 132.209 147.311  1.00 65.77           O  
ATOM    560  CB  ALA A 102      82.394 133.600 146.750  1.00 65.77           C  
ATOM    561  N   LEU A 103      85.030 132.671 145.130  1.00 60.32           N  
ATOM    562  CA  LEU A 103      85.763 131.488 144.676  1.00 60.32           C  
ATOM    563  C   LEU A 103      87.155 131.324 145.278  1.00 60.32           C  
ATOM    564  O   LEU A 103      87.579 130.191 145.528  1.00 60.32           O  
ATOM    565  CB  LEU A 103      85.897 131.518 143.161  1.00 60.32           C  
ATOM    566  CG  LEU A 103      84.664 131.248 142.310  1.00 60.32           C  
ATOM    567  CD1 LEU A 103      85.102 131.070 140.868  1.00 60.32           C  
ATOM    568  CD2 LEU A 103      83.889 130.052 142.800  1.00 60.32           C  
ATOM    569  N   ILE A 104      87.882 132.409 145.486  1.00 56.42           N  
ATOM    570  CA  ILE A 104      89.271 132.336 145.932  1.00 56.42           C  
ATOM    571  C   ILE A 104      89.411 131.517 147.228  1.00 56.42           C  
ATOM    572  O   ILE A 104      88.720 131.766 148.216  1.00 56.42           O  
ATOM    573  CB  ILE A 104      89.888 133.752 145.993  1.00 56.42           C  
ATOM    574  CG1 ILE A 104      89.352 134.686 144.876  1.00 56.42           C  
ATOM    575  CG2 ILE A 104      91.405 133.616 145.908  1.00 56.42           C  
ATOM    576  CD1 ILE A 104      90.018 136.060 144.796  1.00 56.42           C  
ATOM    577  N   GLY A 105      90.271 130.494 147.191  1.00 60.27           N  
ATOM    578  CA  GLY A 105      90.397 129.477 148.214  1.00 60.27           C  
ATOM    579  C   GLY A 105      89.590 128.204 148.082  1.00 60.27           C  
ATOM    580  O   GLY A 105      89.498 127.460 149.063  1.00 60.27           O  
ATOM    581  N   ARG A 106      89.017 127.905 146.920  1.00 61.85           N  
ATOM    582  CA  ARG A 106      88.196 126.713 146.766  1.00 61.85           C  
ATOM    583  C   ARG A 106      88.616 125.996 145.492  1.00 61.85           C  
ATOM    584  O   ARG A 106      89.344 126.544 144.665  1.00 61.85           O  
ATOM    585  CB  ARG A 106      86.716 127.076 146.738  1.00 61.85           C  
ATOM    586  CG  ARG A 106      86.303 127.846 147.963  1.00 61.85           C  
ATOM    587  CD  ARG A 106      84.870 127.558 148.342  1.00 61.85           C  
ATOM    588  NE  ARG A 106      84.505 126.149 148.215  1.00 61.85           N  
ATOM    589  CZ  ARG A 106      83.278 125.701 148.457  1.00 61.85           C  
ATOM    590  NH1 ARG A 106      82.990 124.419 148.335  1.00 61.85           N  
ATOM    591  NH2 ARG A 106      82.340 126.547 148.857  1.00 61.85           N  
ATOM    592  N   VAL A 107      88.184 124.736 145.346  1.00 55.46           N  
ATOM    593  CA  VAL A 107      88.499 123.919 144.171  1.00 55.46           C  
ATOM    594  C   VAL A 107      87.226 123.582 143.402  1.00 55.46           C  
ATOM    595  O   VAL A 107      86.334 122.914 143.933  1.00 55.46           O  
ATOM    596  CB  VAL A 107      89.244 122.637 144.571  1.00 55.46           C  
ATOM    597  CG1 VAL A 107      89.819 121.966 143.349  1.00 55.46           C  
ATOM    598  CG2 VAL A 107      90.344 122.945 145.568  1.00 55.46           C  
ATOM    599  N   VAL A 108      87.144 124.032 142.145  1.00 53.11           N  
ATOM    600  CA  VAL A 108      85.932 123.897 141.345  1.00 53.11           C  
ATOM    601  C   VAL A 108      86.213 123.238 140.002  1.00 53.11           C  
ATOM    602  O   VAL A 108      87.328 123.276 139.483  1.00 53.11           O  
ATOM    603  CB  VAL A 108      85.277 125.268 141.121  1.00 53.11           C  
ATOM    604  CG1 VAL A 108      84.687 125.771 142.402  1.00 53.11           C  
ATOM    605  CG2 VAL A 108      86.318 126.244 140.614  1.00 53.11           C  
ATOM    606  N   ASN A 109      85.171 122.615 139.444  1.00 54.11           N  
ATOM    607  CA  ASN A 109      85.242 122.012 138.118  1.00 54.11           C  
ATOM    608  C   ASN A 109      85.006 123.101 137.070  1.00 54.11           C  
ATOM    609  O   ASN A 109      84.574 124.208 137.395  1.00 54.11           O  
ATOM    610  CB  ASN A 109      84.247 120.857 138.006  1.00 54.11           C  
ATOM    611  CG  ASN A 109      82.796 121.314 138.034  1.00 54.11           C  
ATOM    612  ND2 ASN A 109      81.880 120.409 137.702  1.00 54.11           N  
ATOM    613  OD1 ASN A 109      82.502 122.460 138.362  1.00 54.11           O  
ATOM    614  N   PRO A 110      85.306 122.834 135.801  1.00 52.68           N  
ATOM    615  CA  PRO A 110      85.207 123.915 134.798  1.00 52.68           C  
ATOM    616  C   PRO A 110      83.840 124.569 134.732  1.00 52.68           C  
ATOM    617  O   PRO A 110      83.749 125.787 134.533  1.00 52.68           O  
ATOM    618  CB  PRO A 110      85.591 123.195 133.505  1.00 52.68           C  
ATOM    619  CG  PRO A 110      86.648 122.227 133.971  1.00 52.68           C  
ATOM    620  CD  PRO A 110      86.138 121.719 135.302  1.00 52.68           C  
ATOM    621  N   LEU A 111      82.764 123.803 134.872  1.00 51.42           N  
ATOM    622  CA  LEU A 111      81.430 124.390 134.888  1.00 51.42           C  
ATOM    623  C   LEU A 111      81.195 125.293 136.089  1.00 51.42           C  
ATOM    624  O   LEU A 111      80.168 125.981 136.133  1.00 51.42           O  
ATOM    625  CB  LEU A 111      80.366 123.296 134.833  1.00 51.42           C  
ATOM    626  CG  LEU A 111      79.749 123.164 133.442  1.00 51.42           C  
ATOM    627  CD1 LEU A 111      78.765 122.005 133.366  1.00 51.42           C  
ATOM    628  CD2 LEU A 111      79.087 124.469 133.049  1.00 51.42           C  
ATOM    629  N   GLY A 112      82.110 125.304 137.060  1.00 54.08           N  
ATOM    630  CA  GLY A 112      82.052 126.208 138.188  1.00 54.08           C  
ATOM    631  C   GLY A 112      81.460 125.654 139.463  1.00 54.08           C  
ATOM    632  O   GLY A 112      81.187 126.434 140.381  1.00 54.08           O  
ATOM    633  N   GLN A 113      81.244 124.287 139.563  1.00 55.86           N  
ATOM    634  CA  GLN A 113      80.754 123.701 140.805  1.00 55.86           C  
ATOM    635  C   GLN A 113      81.912 123.189 141.659  1.00 55.86           C  
ATOM    636  O   GLN A 113      82.935 122.754 141.128  1.00 55.86           O  
ATOM    637  CB  GLN A 113      79.785 122.559 140.488  1.00 55.86           C  
ATOM    638  CG  GLN A 113      78.580 123.044 139.711  1.00 55.86           C  
ATOM    639  CD  GLN A 113      78.132 122.064 138.656  1.00 55.86           C  
ATOM    640  NE2 GLN A 113      76.837 122.045 138.378  1.00 55.86           N  
ATOM    641  OE1 GLN A 113      78.946 121.331 138.089  1.00 55.86           O  
ATOM    642  N   PRO A 114      81.789 123.247 142.983  1.00 57.58           N  
ATOM    643  CA  PRO A 114      82.886 122.830 143.851  1.00 57.58           C  
ATOM    644  C   PRO A 114      83.058 121.321 143.972  1.00 57.58           C  
ATOM    645  O   PRO A 114      82.108 120.548 143.851  1.00 57.58           O  
ATOM    646  CB  PRO A 114      82.503 123.412 145.223  1.00 57.58           C  
ATOM    647  CG  PRO A 114      81.032 123.415 145.220  1.00 57.58           C  
ATOM    648  CD  PRO A 114      80.629 123.671 143.768  1.00 57.58           C  
ATOM    649  N   VAL A 115      84.306 120.915 144.212  1.00 57.86           N  
ATOM    650  CA  VAL A 115      84.635 119.521 144.487  1.00 57.86           C  
ATOM    651  C   VAL A 115      85.384 119.352 145.800  1.00 57.86           C  
ATOM    652  O   VAL A 115      85.661 118.210 146.195  1.00 57.86           O  
ATOM    653  CB  VAL A 115      85.449 118.883 143.342  1.00 57.86           C  
ATOM    654  CG1 VAL A 115      84.761 119.104 142.018  1.00 57.86           C  
ATOM    655  CG2 VAL A 115      86.848 119.472 143.308  1.00 57.86           C  
ATOM    656  N   ASP A 116      85.740 120.448 146.475  1.00 62.23           N  
ATOM    657  CA  ASP A 116      86.582 120.393 147.665  1.00 62.23           C  
ATOM    658  C   ASP A 116      85.841 119.754 148.832  1.00 62.23           C  
ATOM    659  O   ASP A 116      86.451 119.050 149.645  1.00 62.23           O  
ATOM    660  CB  ASP A 116      87.115 121.776 148.045  1.00 62.23           C  
ATOM    661  CG  ASP A 116      86.034 122.813 148.144  1.00 62.23           C  
ATOM    662  OD1 ASP A 116      84.862 122.433 148.329  1.00 62.23           O  
ATOM    663  OD2 ASP A 116      86.357 124.013 148.031  1.00 62.23           O  
ATOM    664  N   GLY A 117      84.532 119.978 148.922  1.00 63.85           N  
ATOM    665  CA  GLY A 117      83.740 119.514 150.039  1.00 63.85           C  
ATOM    666  C   GLY A 117      83.446 120.549 151.104  1.00 63.85           C  
ATOM    667  O   GLY A 117      82.919 120.190 152.158  1.00 63.85           O  
ATOM    668  N   LEU A 118      83.789 121.813 150.873  1.00 66.07           N  
ATOM    669  CA  LEU A 118      83.636 122.878 151.859  1.00 66.07           C  
ATOM    670  C   LEU A 118      82.226 123.458 151.888  1.00 66.07           C  
ATOM    671  O   LEU A 118      81.947 124.319 152.729  1.00 66.07           O  
ATOM    672  CB  LEU A 118      84.652 123.989 151.594  1.00 66.07           C  
ATOM    673  CG  LEU A 118      86.101 123.508 151.614  1.00 66.07           C  
ATOM    674  CD1 LEU A 118      87.085 124.666 151.481  1.00 66.07           C  
ATOM    675  CD2 LEU A 118      86.375 122.714 152.875  1.00 66.07           C  
ATOM    676  N   GLY A 119      81.345 123.007 150.993  1.00 69.31           N  
ATOM    677  CA  GLY A 119      79.975 123.464 150.897  1.00 69.31           C  
ATOM    678  C   GLY A 119      79.687 124.178 149.592  1.00 69.31           C  
ATOM    679  O   GLY A 119      80.547 124.266 148.710  1.00 69.31           O  
ATOM    680  N   PRO A 120      78.470 124.708 149.441  1.00 73.29           N  
ATOM    681  CA  PRO A 120      78.185 125.587 148.298  1.00 73.29           C  
ATOM    682  C   PRO A 120      79.025 126.854 148.343  1.00 73.29           C  
ATOM    683  O   PRO A 120      79.420 127.324 149.411  1.00 73.29           O  
ATOM    684  CB  PRO A 120      76.680 125.907 148.439  1.00 73.29           C  
ATOM    685  CG  PRO A 120      76.132 124.877 149.366  1.00 73.29           C  
ATOM    686  CD  PRO A 120      77.295 124.542 150.291  1.00 73.29           C  
ATOM    687  N   VAL A 121      79.319 127.395 147.160  1.00 74.57           N  
ATOM    688  CA  VAL A 121      79.863 128.744 146.987  1.00 74.57           C  
ATOM    689  C   VAL A 121      78.870 129.639 146.233  1.00 74.57           C  
ATOM    690  O   VAL A 121      78.367 129.253 145.176  1.00 74.57           O  
ATOM    691  CB  VAL A 121      81.221 128.680 146.259  1.00 74.57           C  
ATOM    692  CG1 VAL A 121      81.103 127.905 144.953  1.00 74.57           C  
ATOM    693  CG2 VAL A 121      81.756 130.068 145.997  1.00 74.57           C  
ATOM    694  N   GLU A 122      78.559 130.823 146.794  1.00 78.91           N  
ATOM    695  CA  GLU A 122      77.659 131.795 146.157  1.00 78.91           C  
ATOM    696  C   GLU A 122      78.454 132.880 145.421  1.00 78.91           C  
ATOM    697  O   GLU A 122      79.161 133.673 146.051  1.00 78.91           O  
ATOM    698  CB  GLU A 122      76.705 132.437 147.168  1.00 78.91           C  
ATOM    699  CG  GLU A 122      75.819 131.485 147.946  1.00 78.91           C  
ATOM    700  CD  GLU A 122      76.494 130.867 149.141  1.00 78.91           C  
ATOM    701  OE1 GLU A 122      77.708 131.089 149.324  1.00 78.91           O  
ATOM    702  OE2 GLU A 122      75.808 130.134 149.887  1.00 78.91           O  
ATOM    703  N   THR A 123      78.352 132.901 144.085  1.00 78.52           N  
ATOM    704  CA  THR A 123      78.901 133.963 143.241  1.00 78.52           C  
ATOM    705  C   THR A 123      77.777 134.668 142.485  1.00 78.52           C  
ATOM    706  O   THR A 123      76.886 134.004 141.946  1.00 78.52           O  
ATOM    707  CB  THR A 123      79.911 133.408 142.244  1.00 78.52           C  
ATOM    708  CG2 THR A 123      80.941 132.543 142.961  1.00 78.52           C  
ATOM    709  OG1 THR A 123      79.229 132.613 141.269  1.00 78.52           O  
ATOM    710  N   THR A 124      77.804 136.004 142.452  1.00 76.05           N  
ATOM    711  CA  THR A 124      76.698 136.761 141.878  1.00 76.05           C  
ATOM    712  C   THR A 124      76.901 137.183 140.419  1.00 76.05           C  
ATOM    713  O   THR A 124      75.997 137.798 139.846  1.00 76.05           O  
ATOM    714  CB  THR A 124      76.428 138.007 142.720  1.00 76.05           C  
ATOM    715  CG2 THR A 124      76.206 137.610 144.171  1.00 76.05           C  
ATOM    716  OG1 THR A 124      77.559 138.881 142.645  1.00 76.05           O  
ATOM    717  N   GLU A 125      78.048 136.892 139.801  1.00 68.98           N  
ATOM    718  CA  GLU A 125      78.302 137.329 138.431  1.00 68.98           C  
ATOM    719  C   GLU A 125      78.618 136.128 137.538  1.00 68.98           C  
ATOM    720  O   GLU A 125      79.236 135.160 137.989  1.00 68.98           O  
ATOM    721  CB  GLU A 125      79.433 138.354 138.381  1.00 68.98           C  
ATOM    722  CG  GLU A 125      78.995 139.723 138.869  1.00 68.98           C  
ATOM    723  CD  GLU A 125      79.404 140.839 137.947  1.00 68.98           C  
ATOM    724  OE1 GLU A 125      79.511 140.594 136.727  1.00 68.98           O  
ATOM    725  OE2 GLU A 125      79.617 141.962 138.447  1.00 68.98           O  
ATOM    726  N   THR A 126      78.240 136.209 136.253  1.00 67.67           N  
ATOM    727  CA  THR A 126      78.538 135.141 135.297  1.00 67.67           C  
ATOM    728  C   THR A 126      79.172 135.706 134.030  1.00 67.67           C  
ATOM    729  O   THR A 126      78.660 136.667 133.448  1.00 67.67           O  
ATOM    730  CB  THR A 126      77.252 134.393 134.913  1.00 67.67           C  
ATOM    731  CG2 THR A 126      76.566 133.818 136.151  1.00 67.67           C  
ATOM    732  OG1 THR A 126      76.342 135.300 134.274  1.00 67.67           O  
ATOM    733  N   ARG A 127      80.264 135.084 133.580  1.00 61.62           N  
ATOM    734  CA  ARG A 127      81.027 135.507 132.409  1.00 61.62           C  
ATOM    735  C   ARG A 127      80.983 134.469 131.287  1.00 61.62           C  
ATOM    736  O   ARG A 127      81.276 133.293 131.541  1.00 61.62           O  
ATOM    737  CB  ARG A 127      82.472 135.778 132.832  1.00 61.62           C  
ATOM    738  CG  ARG A 127      82.559 136.899 133.855  1.00 61.62           C  
ATOM    739  CD  ARG A 127      83.750 137.827 133.692  1.00 61.62           C  
ATOM    740  NE  ARG A 127      83.607 138.821 132.641  1.00 61.62           N  
ATOM    741  CZ  ARG A 127      83.958 138.644 131.374  1.00 61.62           C  
ATOM    742  NH1 ARG A 127      83.615 139.539 130.472  1.00 61.62           N  
ATOM    743  NH2 ARG A 127      84.541 137.518 130.992  1.00 61.62           N  
ATOM    744  N   PRO A 128      80.611 134.836 130.061  1.00 58.72           N  
ATOM    745  CA  PRO A 128      80.726 133.897 128.932  1.00 58.72           C  
ATOM    746  C   PRO A 128      82.147 133.380 128.747  1.00 58.72           C  
ATOM    747  O   PRO A 128      83.107 134.143 128.787  1.00 58.72           O  
ATOM    748  CB  PRO A 128      80.262 134.732 127.722  1.00 58.72           C  
ATOM    749  CG  PRO A 128      79.285 135.669 128.291  1.00 58.72           C  
ATOM    750  CD  PRO A 128      79.934 136.060 129.633  1.00 58.72           C  
ATOM    751  N   ILE A 129      82.274 132.068 128.547  1.00 56.58           N  
ATOM    752  CA  ILE A 129      83.590 131.464 128.334  1.00 56.58           C  
ATOM    753  C   ILE A 129      84.189 131.873 126.981  1.00 56.58           C  
ATOM    754  O   ILE A 129      85.407 132.049 126.860  1.00 56.58           O  
ATOM    755  CB  ILE A 129      83.532 129.934 128.515  1.00 56.58           C  
ATOM    756  CG1 ILE A 129      83.127 129.221 127.233  1.00 56.58           C  
ATOM    757  CG2 ILE A 129      82.573 129.556 129.637  1.00 56.58           C  
ATOM    758  CD1 ILE A 129      83.395 127.742 127.287  1.00 56.58           C  
ATOM    759  N   GLU A 130      83.361 132.017 125.946  1.00 57.12           N  
ATOM    760  CA  GLU A 130      83.792 132.510 124.637  1.00 57.12           C  
ATOM    761  C   GLU A 130      83.458 133.991 124.491  1.00 57.12           C  
ATOM    762  O   GLU A 130      82.281 134.363 124.457  1.00 57.12           O  
ATOM    763  CB  GLU A 130      83.121 131.729 123.508  1.00 57.12           C  
ATOM    764  CG  GLU A 130      83.297 130.219 123.524  1.00 57.12           C  
ATOM    765  CD  GLU A 130      84.688 129.768 123.122  1.00 57.12           C  
ATOM    766  OE1 GLU A 130      85.514 130.623 122.741  1.00 57.12           O  
ATOM    767  OE2 GLU A 130      84.939 128.544 123.161  1.00 57.12           O  
ATOM    768  N   SER A 131      84.487 134.824 124.363  1.00 58.77           N  
ATOM    769  CA  SER A 131      84.316 136.265 124.241  1.00 58.77           C  
ATOM    770  C   SER A 131      85.311 136.827 123.230  1.00 58.77           C  
ATOM    771  O   SER A 131      86.338 136.217 122.925  1.00 58.77           O  
ATOM    772  CB  SER A 131      84.480 136.962 125.600  1.00 58.77           C  
ATOM    773  OG  SER A 131      83.596 136.419 126.567  1.00 58.77           O  
ATOM    774  N   ARG A 132      84.984 138.017 122.720  1.00 60.87           N  
ATOM    775  CA  ARG A 132      85.964 138.850 122.031  1.00 60.87           C  
ATOM    776  C   ARG A 132      87.053 139.293 122.994  1.00 60.87           C  
ATOM    777  O   ARG A 132      86.768 139.819 124.072  1.00 60.87           O  
ATOM    778  CB  ARG A 132      85.275 140.094 121.470  1.00 60.87           C  
ATOM    779  CG  ARG A 132      84.221 139.878 120.393  1.00 60.87           C  
ATOM    780  CD  ARG A 132      84.693 139.048 119.218  1.00 60.87           C  
ATOM    781  NE  ARG A 132      85.569 139.830 118.355  1.00 60.87           N  
ATOM    782  CZ  ARG A 132      86.146 139.360 117.258  1.00 60.87           C  
ATOM    783  NH1 ARG A 132      86.931 140.150 116.551  1.00 60.87           N  
ATOM    784  NH2 ARG A 132      85.894 138.128 116.835  1.00 60.87           N  
ATOM    785  N   ALA A 133      88.308 139.121 122.591  1.00 59.28           N  
ATOM    786  CA  ALA A 133      89.421 139.604 123.384  1.00 59.28           C  
ATOM    787  C   ALA A 133      89.500 141.131 123.333  1.00 59.28           C  
ATOM    788  O   ALA A 133      88.809 141.768 122.538  1.00 59.28           O  
ATOM    789  CB  ALA A 133      90.711 138.959 122.884  1.00 59.28           C  
ATOM    790  N   PRO A 134      90.329 141.750 124.179  1.00 58.19           N  
ATOM    791  CA  PRO A 134      90.594 143.189 124.030  1.00 58.19           C  
ATOM    792  C   PRO A 134      91.225 143.512 122.685  1.00 58.19           C  
ATOM    793  O   PRO A 134      92.223 142.909 122.294  1.00 58.19           O  
ATOM    794  CB  PRO A 134      91.556 143.514 125.192  1.00 58.19           C  
ATOM    795  CG  PRO A 134      92.129 142.228 125.623  1.00 58.19           C  
ATOM    796  CD  PRO A 134      91.018 141.222 125.357  1.00 58.19           C  
ATOM    797  N   GLY A 135      90.656 144.490 121.980  1.00 59.21           N  
ATOM    798  CA  GLY A 135      91.142 144.788 120.648  1.00 59.21           C  
ATOM    799  C   GLY A 135      92.474 145.517 120.682  1.00 59.21           C  
ATOM    800  O   GLY A 135      92.993 145.893 121.733  1.00 59.21           O  
ATOM    801  N   VAL A 136      93.060 145.676 119.491  1.00 62.00           N  
ATOM    802  CA  VAL A 136      94.402 146.248 119.354  1.00 62.00           C  
ATOM    803  C   VAL A 136      94.458 147.718 119.754  1.00 62.00           C  
ATOM    804  O   VAL A 136      95.548 148.254 119.994  1.00 62.00           O  
ATOM    805  CB  VAL A 136      94.939 146.036 117.925  1.00 62.00           C  
ATOM    806  CG1 VAL A 136      94.203 146.896 116.952  1.00 62.00           C  
ATOM    807  CG2 VAL A 136      96.451 146.273 117.857  1.00 62.00           C  
ATOM    808  N   MET A 137      93.313 148.391 119.844  1.00 63.27           N  
ATOM    809  CA  MET A 137      93.278 149.723 120.441  1.00 63.27           C  
ATOM    810  C   MET A 137      93.389 149.687 121.961  1.00 63.27           C  
ATOM    811  O   MET A 137      93.877 150.650 122.560  1.00 63.27           O  
ATOM    812  CB  MET A 137      91.986 150.439 120.042  1.00 63.27           C  
ATOM    813  CG  MET A 137      92.177 151.597 119.077  1.00 63.27           C  
ATOM    814  SD  MET A 137      93.264 152.894 119.696  1.00 63.27           S  
ATOM    815  CE  MET A 137      92.382 153.420 121.159  1.00 63.27           C  
ATOM    816  N   ASP A 138      92.919 148.616 122.597  1.00 56.09           N  
ATOM    817  CA  ASP A 138      92.733 148.534 124.044  1.00 56.09           C  
ATOM    818  C   ASP A 138      94.003 148.154 124.801  1.00 56.09           C  
ATOM    819  O   ASP A 138      94.126 148.476 125.985  1.00 56.09           O  
ATOM    820  CB  ASP A 138      91.624 147.538 124.372  1.00 56.09           C  
ATOM    821  CG  ASP A 138      90.365 147.802 123.590  1.00 56.09           C  
ATOM    822  OD1 ASP A 138      90.058 148.992 123.370  1.00 56.09           O  
ATOM    823  OD2 ASP A 138      89.681 146.835 123.193  1.00 56.09           O  
ATOM    824  N   ARG A 139      94.954 147.511 124.141  1.00 50.88           N  
ATOM    825  CA  ARG A 139      96.171 146.987 124.738  1.00 50.88           C  
ATOM    826  C   ARG A 139      97.247 148.056 124.894  1.00 50.88           C  
ATOM    827  O   ARG A 139      97.033 149.240 124.647  1.00 50.88           O  
ATOM    828  CB  ARG A 139      96.647 145.802 123.911  1.00 50.88           C  
ATOM    829  CG  ARG A 139      95.600 144.718 123.910  1.00 50.88           C  
ATOM    830  CD  ARG A 139      96.037 143.472 123.196  1.00 50.88           C  
ATOM    831  NE  ARG A 139      94.890 142.596 123.025  1.00 50.88           N  
ATOM    832  CZ  ARG A 139      94.952 141.275 123.112  1.00 50.88           C  
ATOM    833  NH1 ARG A 139      93.858 140.549 122.960  1.00 50.88           N  
ATOM    834  NH2 ARG A 139      96.124 140.681 123.284  1.00 50.88           N  
ATOM    835  N   ARG A 140      98.410 147.605 125.365  1.00 52.29           N  
ATOM    836  CA  ARG A 140      99.487 148.440 125.882  1.00 52.29           C  
ATOM    837  C   ARG A 140     100.808 147.698 125.722  1.00 52.29           C  
ATOM    838  O   ARG A 140     100.841 146.496 125.455  1.00 52.29           O  
ATOM    839  CB  ARG A 140      99.221 148.797 127.343  1.00 52.29           C  
ATOM    840  CG  ARG A 140      99.821 150.088 127.854  1.00 52.29           C  
ATOM    841  CD  ARG A 140      99.743 150.078 129.368  1.00 52.29           C  
ATOM    842  NE  ARG A 140     100.213 151.305 129.994  1.00 52.29           N  
ATOM    843  CZ  ARG A 140     101.491 151.652 130.053  1.00 52.29           C  
ATOM    844  NH1 ARG A 140     101.847 152.785 130.628  1.00 52.29           N  
ATOM    845  NH2 ARG A 140     102.421 150.811 129.635  1.00 52.29           N  
ATOM    846  N   SER A 141     101.907 148.432 125.881  1.00 56.04           N  
ATOM    847  CA  SER A 141     103.197 147.806 126.134  1.00 56.04           C  
ATOM    848  C   SER A 141     103.391 147.399 127.590  1.00 56.04           C  
ATOM    849  O   SER A 141     102.843 148.006 128.515  1.00 56.04           O  
ATOM    850  CB  SER A 141     104.325 148.750 125.729  1.00 56.04           C  
ATOM    851  OG  SER A 141     105.571 148.086 125.782  1.00 56.04           O  
ATOM    852  N   VAL A 142     104.167 146.331 127.783  1.00 59.69           N  
ATOM    853  CA  VAL A 142     104.413 145.622 129.049  1.00 59.69           C  
ATOM    854  C   VAL A 142     105.736 146.073 129.668  1.00 59.69           C  
ATOM    855  O   VAL A 142     106.770 146.059 128.997  1.00 59.69           O  
ATOM    856  CB  VAL A 142     104.472 144.107 128.716  1.00 59.69           C  
ATOM    857  CG1 VAL A 142     105.072 143.211 129.803  1.00 59.69           C  
ATOM    858  CG2 VAL A 142     103.081 143.572 128.375  1.00 59.69           C  
ATOM    859  N   HIS A 143     105.717 146.479 130.951  1.00 67.08           N  
ATOM    860  CA  HIS A 143     106.884 147.110 131.553  1.00 67.08           C  
ATOM    861  C   HIS A 143     107.057 146.869 133.049  1.00 67.08           C  
ATOM    862  O   HIS A 143     108.030 147.384 133.607  1.00 67.08           O  
ATOM    863  CB  HIS A 143     106.859 148.622 131.262  1.00 67.08           C  
ATOM    864  CG  HIS A 143     105.918 149.391 132.131  1.00 67.08           C  
ATOM    865  CD2 HIS A 143     104.574 149.317 132.249  1.00 67.08           C  
ATOM    866  ND1 HIS A 143     106.326 150.404 132.969  1.00 67.08           N  
ATOM    867  CE1 HIS A 143     105.272 150.905 133.594  1.00 67.08           C  
ATOM    868  NE2 HIS A 143     104.198 150.263 133.171  1.00 67.08           N  
ATOM    869  N   GLU A 144     106.172 146.129 133.728  1.00 66.09           N  
ATOM    870  CA  GLU A 144     106.349 145.812 135.149  1.00 66.09           C  
ATOM    871  C   GLU A 144     106.557 144.326 135.423  1.00 66.09           C  
ATOM    872  O   GLU A 144     105.680 143.515 135.094  1.00 66.09           O  
ATOM    873  CB  GLU A 144     105.155 146.351 135.930  1.00 66.09           C  
ATOM    874  CG  GLU A 144     103.814 145.893 135.426  1.00 66.09           C  
ATOM    875  CD  GLU A 144     102.683 146.498 136.222  1.00 66.09           C  
ATOM    876  OE1 GLU A 144     102.934 146.919 137.369  1.00 66.09           O  
ATOM    877  OE2 GLU A 144     101.542 146.538 135.712  1.00 66.09           O  
ATOM    878  N   PRO A 145     107.633 143.849 136.064  1.00 69.31           N  
ATOM    879  CA  PRO A 145     107.946 142.410 136.093  1.00 69.31           C  
ATOM    880  C   PRO A 145     107.058 141.468 136.930  1.00 69.31           C  
ATOM    881  O   PRO A 145     106.464 141.867 137.928  1.00 69.31           O  
ATOM    882  CB  PRO A 145     109.408 142.354 136.541  1.00 69.31           C  
ATOM    883  CG  PRO A 145     109.576 143.614 137.383  1.00 69.31           C  
ATOM    884  CD  PRO A 145     108.637 144.631 136.746  1.00 69.31           C  
ATOM    885  N   LEU A 146     106.959 140.199 136.509  1.00 69.33           N  
ATOM    886  CA  LEU A 146     106.232 139.109 137.184  1.00 69.33           C  
ATOM    887  C   LEU A 146     107.283 138.243 137.904  1.00 69.33           C  
ATOM    888  O   LEU A 146     107.886 137.378 137.278  1.00 69.33           O  
ATOM    889  CB  LEU A 146     105.472 138.253 136.146  1.00 69.33           C  
ATOM    890  CG  LEU A 146     104.714 137.053 136.750  1.00 69.33           C  
ATOM    891  CD1 LEU A 146     103.619 137.470 137.723  1.00 69.33           C  
ATOM    892  CD2 LEU A 146     104.155 136.131 135.682  1.00 69.33           C  
ATOM    893  N   GLN A 147     107.551 138.471 139.190  1.00 79.89           N  
ATOM    894  CA  GLN A 147     108.580 137.722 139.923  1.00 79.89           C  
ATOM    895  C   GLN A 147     108.252 136.228 140.097  1.00 79.89           C  
ATOM    896  O   GLN A 147     107.321 135.878 140.827  1.00 79.89           O  
ATOM    897  CB  GLN A 147     108.826 138.354 141.302  1.00 79.89           C  
ATOM    898  CG  GLN A 147     109.087 139.867 141.340  1.00 79.89           C  
ATOM    899  CD  GLN A 147     110.193 140.361 140.425  1.00 79.89           C  
ATOM    900  NE2 GLN A 147     110.245 141.645 140.172  1.00 79.89           N  
ATOM    901  OE1 GLN A 147     111.055 139.630 139.971  1.00 79.89           O  
ATOM    902  N   THR A 148     109.013 135.324 139.481  1.00 82.41           N  
ATOM    903  CA  THR A 148     108.810 133.868 139.610  1.00 82.41           C  
ATOM    904  C   THR A 148     109.450 133.284 140.864  1.00 82.41           C  
ATOM    905  O   THR A 148     108.985 132.279 141.386  1.00 82.41           O  
ATOM    906  CB  THR A 148     109.347 133.092 138.412  1.00 82.41           C  
ATOM    907  CG2 THR A 148     108.692 133.534 137.112  1.00 82.41           C  
ATOM    908  OG1 THR A 148     110.739 133.239 138.316  1.00 82.41           O  
ATOM    909  N   GLY A 149     110.520 133.898 141.359  1.00 88.89           N  
ATOM    910  CA  GLY A 149     111.272 133.436 142.516  1.00 88.89           C  
ATOM    911  C   GLY A 149     112.331 132.394 142.147  1.00 88.89           C  
ATOM    912  O   GLY A 149     113.154 132.039 142.991  1.00 88.89           O  
ATOM    913  N   ILE A 150     112.327 131.882 140.916  1.00 82.46           N  
ATOM    914  CA  ILE A 150     113.340 130.949 140.420  1.00 82.46           C  
ATOM    915  C   ILE A 150     114.543 131.807 140.023  1.00 82.46           C  
ATOM    916  O   ILE A 150     114.367 132.694 139.188  1.00 82.46           O  
ATOM    917  CB  ILE A 150     112.826 130.146 139.202  1.00 82.46           C  
ATOM    918  CG1 ILE A 150     111.415 129.543 139.342  1.00 82.46           C  
ATOM    919  CG2 ILE A 150     113.848 129.071 138.800  1.00 82.46           C  
ATOM    920  CD1 ILE A 150     111.287 128.382 140.317  1.00 82.46           C  
ATOM    921  N   LYS A 151     115.763 131.577 140.531  1.00 89.39           N  
ATOM    922  CA  LYS A 151     116.901 132.443 140.163  1.00 89.39           C  
ATOM    923  C   LYS A 151     117.075 132.499 138.655  1.00 89.39           C  
ATOM    924  O   LYS A 151     117.250 133.580 138.112  1.00 89.39           O  
ATOM    925  CB  LYS A 151     118.242 132.023 140.788  1.00 89.39           C  
ATOM    926  CG  LYS A 151     118.475 132.622 142.185  1.00 89.39           C  
ATOM    927  CD  LYS A 151     118.538 131.597 143.322  1.00 89.39           C  
ATOM    928  CE  LYS A 151     119.669 130.603 143.050  1.00 89.39           C  
ATOM    929  NZ  LYS A 151     120.014 129.769 144.220  1.00 89.39           N  
ATOM    930  N   ALA A 152     117.038 131.357 137.975  1.00 82.51           N  
ATOM    931  CA  ALA A 152     117.374 131.336 136.550  1.00 82.51           C  
ATOM    932  C   ALA A 152     116.317 131.995 135.665  1.00 82.51           C  
ATOM    933  O   ALA A 152     116.667 132.667 134.692  1.00 82.51           O  
ATOM    934  CB  ALA A 152     117.622 129.899 136.102  1.00 82.51           C  
ATOM    935  N   ILE A 153     115.026 131.848 135.967  1.00 76.54           N  
ATOM    936  CA  ILE A 153     113.989 132.502 135.163  1.00 76.54           C  
ATOM    937  C   ILE A 153     114.066 134.016 135.384  1.00 76.54           C  
ATOM    938  O   ILE A 153     114.194 134.760 134.426  1.00 76.54           O  
ATOM    939  CB  ILE A 153     112.576 131.946 135.437  1.00 76.54           C  
ATOM    940  CG1 ILE A 153     112.531 130.445 135.088  1.00 76.54           C  
ATOM    941  CG2 ILE A 153     111.537 132.706 134.595  1.00 76.54           C  
ATOM    942  CD1 ILE A 153     111.154 129.779 135.211  1.00 76.54           C  
ATOM    943  N   ASP A 154     114.086 134.495 136.630  1.00 84.64           N  
ATOM    944  CA  ASP A 154     114.115 135.933 136.900  1.00 84.64           C  
ATOM    945  C   ASP A 154     115.412 136.617 136.426  1.00 84.64           C  
ATOM    946  O   ASP A 154     115.367 137.722 135.890  1.00 84.64           O  
ATOM    947  CB  ASP A 154     113.898 136.177 138.401  1.00 84.64           C  
ATOM    948  CG  ASP A 154     112.497 135.807 138.911  1.00 84.64           C  
ATOM    949  OD1 ASP A 154     111.521 135.792 138.124  1.00 84.64           O  
ATOM    950  OD2 ASP A 154     112.354 135.580 140.132  1.00 84.64           O  
ATOM    951  N   ALA A 155     116.563 135.957 136.565  1.00 84.08           N  
ATOM    952  CA  ALA A 155     117.846 136.470 136.101  1.00 84.08           C  
ATOM    953  C   ALA A 155     117.989 136.433 134.581  1.00 84.08           C  
ATOM    954  O   ALA A 155     118.432 137.415 133.975  1.00 84.08           O  
ATOM    955  CB  ALA A 155     118.976 135.674 136.756  1.00 84.08           C  
ATOM    956  N   LEU A 156     117.717 135.291 133.915  1.00 81.80           N  
ATOM    957  CA  LEU A 156     117.981 135.044 132.476  1.00 81.80           C  
ATOM    958  C   LEU A 156     116.800 134.896 131.503  1.00 81.80           C  
ATOM    959  O   LEU A 156     117.034 134.999 130.298  1.00 81.80           O  
ATOM    960  CB  LEU A 156     118.899 133.809 132.322  1.00 81.80           C  
ATOM    961  CG  LEU A 156     120.382 134.130 132.091  1.00 81.80           C  
ATOM    962  CD1 LEU A 156     120.947 135.130 133.081  1.00 81.80           C  
ATOM    963  CD2 LEU A 156     121.216 132.861 132.193  1.00 81.80           C  
ATOM    964  N   VAL A 157     115.585 134.604 131.946  1.00 66.49           N  
ATOM    965  CA  VAL A 157     114.410 134.469 131.056  1.00 66.49           C  
ATOM    966  C   VAL A 157     113.240 135.289 131.630  1.00 66.49           C  
ATOM    967  O   VAL A 157     112.220 134.724 132.025  1.00 66.49           O  
ATOM    968  CB  VAL A 157     114.057 132.980 130.824  1.00 66.49           C  
ATOM    969  CG1 VAL A 157     113.039 132.832 129.690  1.00 66.49           C  
ATOM    970  CG2 VAL A 157     115.272 132.123 130.451  1.00 66.49           C  
ATOM    971  N   PRO A 158     113.359 136.634 131.692  1.00 64.42           N  
ATOM    972  CA  PRO A 158     112.352 137.496 132.294  1.00 64.42           C  
ATOM    973  C   PRO A 158     110.934 137.373 131.736  1.00 64.42           C  
ATOM    974  O   PRO A 158     110.721 137.126 130.543  1.00 64.42           O  
ATOM    975  CB  PRO A 158     112.855 138.925 132.126  1.00 64.42           C  
ATOM    976  CG  PRO A 158     114.358 138.764 131.993  1.00 64.42           C  
ATOM    977  CD  PRO A 158     114.482 137.447 131.245  1.00 64.42           C  
ATOM    978  N   ILE A 159     109.969 137.634 132.619  1.00 59.04           N  
ATOM    979  CA  ILE A 159     108.524 137.629 132.367  1.00 59.04           C  
ATOM    980  C   ILE A 159     107.957 138.957 132.899  1.00 59.04           C  
ATOM    981  O   ILE A 159     108.504 139.522 133.846  1.00 59.04           O  
ATOM    982  CB  ILE A 159     107.841 136.387 133.000  1.00 59.04           C  
ATOM    983  CG1 ILE A 159     108.584 135.071 132.685  1.00 59.04           C  
ATOM    984  CG2 ILE A 159     106.381 136.278 132.524  1.00 59.04           C  
ATOM    985  CD1 ILE A 159     107.946 133.813 133.286  1.00 59.04           C  
ATOM    986  N   GLY A 160     106.864 139.472 132.339  1.00 55.94           N  
ATOM    987  CA  GLY A 160     106.237 140.723 132.773  1.00 55.94           C  
ATOM    988  C   GLY A 160     104.721 140.618 132.778  1.00 55.94           C  
ATOM    989  O   GLY A 160     104.165 139.790 132.059  1.00 55.94           O  
ATOM    990  N   ARG A 161     104.031 141.416 133.598  1.00 55.54           N  
ATOM    991  CA  ARG A 161     102.560 141.367 133.635  1.00 55.54           C  
ATOM    992  C   ARG A 161     101.994 141.592 132.233  1.00 55.54           C  
ATOM    993  O   ARG A 161     102.243 142.620 131.619  1.00 55.54           O  
ATOM    994  CB  ARG A 161     101.968 142.417 134.584  1.00 55.54           C  
ATOM    995  CG  ARG A 161     101.808 142.036 136.055  1.00 55.54           C  
ATOM    996  CD  ARG A 161     103.036 141.987 136.972  1.00 55.54           C  
ATOM    997  NE  ARG A 161     102.554 141.997 138.371  1.00 55.54           N  
ATOM    998  CZ  ARG A 161     103.134 142.519 139.433  1.00 55.54           C  
ATOM    999  NH1 ARG A 161     102.400 142.901 140.430  1.00 55.54           N  
ATOM   1000  NH2 ARG A 161     104.413 142.663 139.555  1.00 55.54           N  
ATOM   1001  N   GLY A 162     101.252 140.608 131.736  1.00 49.11           N  
ATOM   1002  CA  GLY A 162     100.678 140.607 130.409  1.00 49.11           C  
ATOM   1003  C   GLY A 162     101.464 139.867 129.352  1.00 49.11           C  
ATOM   1004  O   GLY A 162     100.987 139.755 128.219  1.00 49.11           O  
ATOM   1005  N   GLN A 163     102.615 139.275 129.658  1.00 53.09           N  
ATOM   1006  CA  GLN A 163     103.359 138.391 128.748  1.00 53.09           C  
ATOM   1007  C   GLN A 163     102.736 136.983 128.690  1.00 53.09           C  
ATOM   1008  O   GLN A 163     102.129 136.525 129.659  1.00 53.09           O  
ATOM   1009  CB  GLN A 163     104.806 138.276 129.249  1.00 53.09           C  
ATOM   1010  CG  GLN A 163     105.744 137.435 128.363  1.00 53.09           C  
ATOM   1011  CD  GLN A 163     107.206 137.640 128.743  1.00 53.09           C  
ATOM   1012  NE2 GLN A 163     108.062 136.656 128.703  1.00 53.09           N  
ATOM   1013  OE1 GLN A 163     107.629 138.725 129.089  1.00 53.09           O  
ATOM   1014  N   ARG A 164     102.881 136.270 127.571  1.00 50.64           N  
ATOM   1015  CA  ARG A 164     102.485 134.857 127.408  1.00 50.64           C  
ATOM   1016  C   ARG A 164     103.803 134.116 127.323  1.00 50.64           C  
ATOM   1017  O   ARG A 164     104.551 134.330 126.378  1.00 50.64           O  
ATOM   1018  CB  ARG A 164     101.662 134.649 126.141  1.00 50.64           C  
ATOM   1019  CG  ARG A 164     100.351 135.430 126.232  1.00 50.64           C  
ATOM   1020  CD  ARG A 164      99.684 135.618 124.876  1.00 50.64           C  
ATOM   1021  NE  ARG A 164     100.549 136.408 123.998  1.00 50.64           N  
ATOM   1022  CZ  ARG A 164     100.587 137.718 123.876  1.00 50.64           C  
ATOM   1023  NH1 ARG A 164     101.397 138.235 123.016  1.00 50.64           N  
ATOM   1024  NH2 ARG A 164      99.899 138.534 124.623  1.00 50.64           N  
ATOM   1025  N   GLU A 165     104.078 133.203 128.222  1.00 51.23           N  
ATOM   1026  CA  GLU A 165     105.373 132.530 128.265  1.00 51.23           C  
ATOM   1027  C   GLU A 165     105.183 131.034 128.299  1.00 51.23           C  
ATOM   1028  O   GLU A 165     104.381 130.503 129.056  1.00 51.23           O  
ATOM   1029  CB  GLU A 165     106.123 133.041 129.503  1.00 51.23           C  
ATOM   1030  CG  GLU A 165     107.491 132.407 129.726  1.00 51.23           C  
ATOM   1031  CD  GLU A 165     108.400 132.780 128.568  1.00 51.23           C  
ATOM   1032  OE1 GLU A 165     108.937 133.910 128.572  1.00 51.23           O  
ATOM   1033  OE2 GLU A 165     108.467 131.987 127.618  1.00 51.23           O  
ATOM   1034  N   LEU A 166     105.891 130.314 127.418  1.00 49.60           N  
ATOM   1035  CA  LEU A 166     105.756 128.863 127.252  1.00 49.60           C  
ATOM   1036  C   LEU A 166     106.867 128.106 127.939  1.00 49.60           C  
ATOM   1037  O   LEU A 166     108.039 128.194 127.593  1.00 49.60           O  
ATOM   1038  CB  LEU A 166     105.744 128.452 125.767  1.00 49.60           C  
ATOM   1039  CG  LEU A 166     105.606 126.931 125.516  1.00 49.60           C  
ATOM   1040  CD1 LEU A 166     104.202 126.424 125.820  1.00 49.60           C  
ATOM   1041  CD2 LEU A 166     105.951 126.598 124.073  1.00 49.60           C  
ATOM   1042  N   ILE A 167     106.471 127.238 128.846  1.00 51.85           N  
ATOM   1043  CA  ILE A 167     107.405 126.306 129.481  1.00 51.85           C  
ATOM   1044  C   ILE A 167     107.270 124.941 128.813  1.00 51.85           C  
ATOM   1045  O   ILE A 167     106.189 124.341 128.836  1.00 51.85           O  
ATOM   1046  CB  ILE A 167     107.179 126.225 130.995  1.00 51.85           C  
ATOM   1047  CG1 ILE A 167     107.448 127.593 131.607  1.00 51.85           C  
ATOM   1048  CG2 ILE A 167     108.099 125.213 131.605  1.00 51.85           C  
ATOM   1049  CD1 ILE A 167     106.817 127.800 132.940  1.00 51.85           C  
ATOM   1050  N   ILE A 168     108.348 124.455 128.214  1.00 57.83           N  
ATOM   1051  CA  ILE A 168     108.336 123.264 127.369  1.00 57.83           C  
ATOM   1052  C   ILE A 168     109.390 122.241 127.738  1.00 57.83           C  
ATOM   1053  O   ILE A 168     110.550 122.570 128.005  1.00 57.83           O  
ATOM   1054  CB  ILE A 168     108.435 123.704 125.887  1.00 57.83           C  
ATOM   1055  CG1 ILE A 168     108.515 122.489 124.946  1.00 57.83           C  
ATOM   1056  CG2 ILE A 168     109.584 124.691 125.623  1.00 57.83           C  
ATOM   1057  CD1 ILE A 168     108.241 122.829 123.479  1.00 57.83           C  
ATOM   1058  N   GLY A 169     108.991 120.974 127.753  1.00 67.06           N  
ATOM   1059  CA  GLY A 169     109.964 119.932 128.061  1.00 67.06           C  
ATOM   1060  C   GLY A 169     109.334 118.575 128.283  1.00 67.06           C  
ATOM   1061  O   GLY A 169     108.113 118.417 128.330  1.00 67.06           O  
ATOM   1062  N   ASP A 170     110.221 117.578 128.389  1.00 75.72           N  
ATOM   1063  CA  ASP A 170     109.861 116.183 128.642  1.00 75.72           C  
ATOM   1064  C   ASP A 170     109.111 115.983 129.964  1.00 75.72           C  
ATOM   1065  O   ASP A 170     109.086 116.851 130.836  1.00 75.72           O  
ATOM   1066  CB  ASP A 170     111.147 115.352 128.622  1.00 75.72           C  
ATOM   1067  CG  ASP A 170     110.894 113.869 128.574  1.00 75.72           C  
ATOM   1068  OD1 ASP A 170     109.743 113.482 128.307  1.00 75.72           O  
ATOM   1069  OD2 ASP A 170     111.855 113.095 128.776  1.00 75.72           O  
ATOM   1070  N   ARG A 171     108.488 114.804 130.095  1.00 75.39           N  
ATOM   1071  CA  ARG A 171     107.868 114.376 131.352  1.00 75.39           C  
ATOM   1072  C   ARG A 171     108.890 114.133 132.464  1.00 75.39           C  
ATOM   1073  O   ARG A 171     110.045 113.771 132.212  1.00 75.39           O  
ATOM   1074  CB  ARG A 171     106.981 113.141 131.136  1.00 75.39           C  
ATOM   1075  CG  ARG A 171     107.646 111.786 130.992  1.00 75.39           C  
ATOM   1076  CD  ARG A 171     106.574 110.687 130.984  1.00 75.39           C  
ATOM   1077  NE  ARG A 171     105.825 110.544 132.235  1.00 75.39           N  
ATOM   1078  CZ  ARG A 171     106.217 109.806 133.268  1.00 75.39           C  
ATOM   1079  NH1 ARG A 171     105.464 109.733 134.354  1.00 75.39           N  
ATOM   1080  NH2 ARG A 171     107.356 109.139 133.205  1.00 75.39           N  
ATOM   1081  N   GLN A 172     108.437 114.299 133.707  1.00 80.56           N  
ATOM   1082  CA  GLN A 172     109.282 114.216 134.896  1.00 80.56           C  
ATOM   1083  C   GLN A 172     110.493 115.131 134.777  1.00 80.56           C  
ATOM   1084  O   GLN A 172     111.637 114.708 134.956  1.00 80.56           O  
ATOM   1085  CB  GLN A 172     109.705 112.775 135.186  1.00 80.56           C  
ATOM   1086  CG  GLN A 172     108.556 111.831 135.523  1.00 80.56           C  
ATOM   1087  CD  GLN A 172     107.970 112.108 136.899  1.00 80.56           C  
ATOM   1088  NE2 GLN A 172     106.805 111.546 137.175  1.00 80.56           N  
ATOM   1089  OE1 GLN A 172     108.579 112.800 137.710  1.00 80.56           O  
ATOM   1090  N   THR A 173     110.233 116.399 134.460  1.00 78.28           N  
ATOM   1091  CA  THR A 173     111.284 117.408 134.406  1.00 78.28           C  
ATOM   1092  C   THR A 173     111.093 118.553 135.400  1.00 78.28           C  
ATOM   1093  O   THR A 173     111.863 119.520 135.352  1.00 78.28           O  
ATOM   1094  CB  THR A 173     111.420 117.947 132.976  1.00 78.28           C  
ATOM   1095  CG2 THR A 173     112.005 116.882 132.061  1.00 78.28           C  
ATOM   1096  OG1 THR A 173     110.141 118.363 132.485  1.00 78.28           O  
ATOM   1097  N   GLY A 174     110.128 118.471 136.310  1.00 75.98           N  
ATOM   1098  CA  GLY A 174     109.966 119.512 137.316  1.00 75.98           C  
ATOM   1099  C   GLY A 174     109.136 120.711 136.917  1.00 75.98           C  
ATOM   1100  O   GLY A 174     109.164 121.723 137.620  1.00 75.98           O  
ATOM   1101  N   LYS A 175     108.405 120.632 135.809  1.00 68.86           N  
ATOM   1102  CA  LYS A 175     107.611 121.758 135.321  1.00 68.86           C  
ATOM   1103  C   LYS A 175     106.573 122.252 136.342  1.00 68.86           C  
ATOM   1104  O   LYS A 175     106.470 123.458 136.604  1.00 68.86           O  
ATOM   1105  CB  LYS A 175     106.974 121.385 133.977  1.00 68.86           C  
ATOM   1106  CG  LYS A 175     106.037 120.195 133.980  1.00 68.86           C  
ATOM   1107  CD  LYS A 175     105.305 120.070 132.648  1.00 68.86           C  
ATOM   1108  CE  LYS A 175     106.278 120.090 131.471  1.00 68.86           C  
ATOM   1109  NZ  LYS A 175     107.250 118.966 131.453  1.00 68.86           N  
ATOM   1110  N   THR A 176     105.867 121.330 136.993  1.00 65.80           N  
ATOM   1111  CA  THR A 176     104.869 121.698 137.992  1.00 65.80           C  
ATOM   1112  C   THR A 176     105.606 122.348 139.164  1.00 65.80           C  
ATOM   1113  O   THR A 176     105.086 123.295 139.738  1.00 65.80           O  
ATOM   1114  CB  THR A 176     104.053 120.471 138.395  1.00 65.80           C  
ATOM   1115  CG2 THR A 176     103.216 120.697 139.650  1.00 65.80           C  
ATOM   1116  OG1 THR A 176     103.129 120.166 137.364  1.00 65.80           O  
ATOM   1117  N   SER A 177     106.846 121.962 139.484  1.00 70.04           N  
ATOM   1118  CA  SER A 177     107.619 122.669 140.510  1.00 70.04           C  
ATOM   1119  C   SER A 177     107.878 124.121 140.067  1.00 70.04           C  
ATOM   1120  O   SER A 177     107.672 125.042 140.845  1.00 70.04           O  
ATOM   1121  CB  SER A 177     108.921 121.951 140.859  1.00 70.04           C  
ATOM   1122  OG  SER A 177     109.979 122.265 139.983  1.00 70.04           O  
ATOM   1123  N   VAL A 178     108.227 124.360 138.795  1.00 66.63           N  
ATOM   1124  CA  VAL A 178     108.446 125.713 138.257  1.00 66.63           C  
ATOM   1125  C   VAL A 178     107.137 126.515 138.295  1.00 66.63           C  
ATOM   1126  O   VAL A 178     107.142 127.704 138.609  1.00 66.63           O  
ATOM   1127  CB  VAL A 178     109.041 125.641 136.834  1.00 66.63           C  
ATOM   1128  CG1 VAL A 178     109.106 127.004 136.145  1.00 66.63           C  
ATOM   1129  CG2 VAL A 178     110.467 125.082 136.865  1.00 66.63           C  
ATOM   1130  N   ALA A 179     105.998 125.874 138.036  1.00 63.41           N  
ATOM   1131  CA  ALA A 179     104.675 126.489 138.068  1.00 63.41           C  
ATOM   1132  C   ALA A 179     104.221 126.847 139.490  1.00 63.41           C  
ATOM   1133  O   ALA A 179     103.777 127.962 139.742  1.00 63.41           O  
ATOM   1134  CB  ALA A 179     103.658 125.530 137.440  1.00 63.41           C  
ATOM   1135  N   ILE A 180     104.332 125.906 140.428  1.00 64.34           N  
ATOM   1136  CA  ILE A 180     103.925 126.065 141.822  1.00 64.34           C  
ATOM   1137  C   ILE A 180     104.891 126.993 142.556  1.00 64.34           C  
ATOM   1138  O   ILE A 180     104.429 127.856 143.293  1.00 64.34           O  
ATOM   1139  CB  ILE A 180     103.683 124.683 142.468  1.00 64.34           C  
ATOM   1140  CG1 ILE A 180     102.508 123.925 141.798  1.00 64.34           C  
ATOM   1141  CG2 ILE A 180     103.406 124.787 143.973  1.00 64.34           C  
ATOM   1142  CD1 ILE A 180     101.160 124.653 141.736  1.00 64.34           C  
ATOM   1143  N   ASP A 181     106.205 126.926 142.326  1.00 68.42           N  
ATOM   1144  CA  ASP A 181     107.163 127.867 142.931  1.00 68.42           C  
ATOM   1145  C   ASP A 181     106.842 129.312 142.519  1.00 68.42           C  
ATOM   1146  O   ASP A 181     107.051 130.242 143.291  1.00 68.42           O  
ATOM   1147  CB  ASP A 181     108.604 127.586 142.491  1.00 68.42           C  
ATOM   1148  CG  ASP A 181     109.233 126.293 143.023  1.00 68.42           C  
ATOM   1149  OD1 ASP A 181     108.621 125.632 143.883  1.00 68.42           O  
ATOM   1150  OD2 ASP A 181     110.392 126.002 142.648  1.00 68.42           O  
ATOM   1151  N   THR A 182     106.277 129.493 141.320  1.00 64.38           N  
ATOM   1152  CA  THR A 182     105.874 130.794 140.780  1.00 64.38           C  
ATOM   1153  C   THR A 182     104.556 131.263 141.399  1.00 64.38           C  
ATOM   1154  O   THR A 182     104.367 132.463 141.561  1.00 64.38           O  
ATOM   1155  CB  THR A 182     105.790 130.733 139.249  1.00 64.38           C  
ATOM   1156  CG2 THR A 182     105.293 132.023 138.601  1.00 64.38           C  
ATOM   1157  OG1 THR A 182     107.059 130.425 138.717  1.00 64.38           O  
ATOM   1158  N   ILE A 183     103.641 130.370 141.787  1.00 60.53           N  
ATOM   1159  CA  ILE A 183     102.404 130.774 142.472  1.00 60.53           C  
ATOM   1160  C   ILE A 183     102.711 131.098 143.943  1.00 60.53           C  
ATOM   1161  O   ILE A 183     102.203 132.072 144.487  1.00 60.53           O  
ATOM   1162  CB  ILE A 183     101.303 129.702 142.331  1.00 60.53           C  
ATOM   1163  CG1 ILE A 183     100.817 129.680 140.870  1.00 60.53           C  
ATOM   1164  CG2 ILE A 183     100.142 129.972 143.303  1.00 60.53           C  
ATOM   1165  CD1 ILE A 183      99.627 128.765 140.582  1.00 60.53           C  
ATOM   1166  N   ILE A 184     103.578 130.328 144.600  1.00 65.39           N  
ATOM   1167  CA  ILE A 184     103.941 130.517 146.012  1.00 65.39           C  
ATOM   1168  C   ILE A 184     104.776 131.791 146.250  1.00 65.39           C  
ATOM   1169  O   ILE A 184     104.766 132.334 147.349  1.00 65.39           O  
ATOM   1170  CB  ILE A 184     104.592 129.213 146.537  1.00 65.39           C  
ATOM   1171  CG1 ILE A 184     103.481 128.136 146.635  1.00 65.39           C  
ATOM   1172  CG2 ILE A 184     105.288 129.379 147.898  1.00 65.39           C  
ATOM   1173  CD1 ILE A 184     103.977 126.734 146.988  1.00 65.39           C  
ATOM   1174  N   ASN A 185     105.456 132.328 145.232  1.00 70.89           N  
ATOM   1175  CA  ASN A 185     106.255 133.555 145.354  1.00 70.89           C  
ATOM   1176  C   ASN A 185     105.425 134.863 145.411  1.00 70.89           C  
ATOM   1177  O   ASN A 185     105.981 135.941 145.579  1.00 70.89           O  
ATOM   1178  CB  ASN A 185     107.256 133.589 144.191  1.00 70.89           C  
ATOM   1179  CG  ASN A 185     108.335 134.629 144.415  1.00 70.89           C  
ATOM   1180  ND2 ASN A 185     108.507 135.560 143.510  1.00 70.89           N  
ATOM   1181  OD1 ASN A 185     109.032 134.622 145.416  1.00 70.89           O  
ATOM   1182  N   GLN A 186     104.100 134.804 145.298  1.00 64.61           N  
ATOM   1183  CA  GLN A 186     103.198 135.965 145.275  1.00 64.61           C  
ATOM   1184  C   GLN A 186     102.622 136.441 146.620  1.00 64.61           C  
ATOM   1185  O   GLN A 186     101.549 137.046 146.641  1.00 64.61           O  
ATOM   1186  CB  GLN A 186     102.063 135.697 144.297  1.00 64.61           C  
ATOM   1187  CG  GLN A 186     102.560 135.350 142.900  1.00 64.61           C  
ATOM   1188  CD  GLN A 186     101.403 134.880 142.048  1.00 64.61           C  
ATOM   1189  NE2 GLN A 186     101.693 134.257 140.937  1.00 64.61           N  
ATOM   1190  OE1 GLN A 186     100.236 135.017 142.378  1.00 64.61           O  
ATOM   1191  N   LYS A 187     103.288 136.204 147.750  1.00 65.54           N  
ATOM   1192  CA  LYS A 187     102.781 136.679 149.052  1.00 65.54           C  
ATOM   1193  C   LYS A 187     102.813 138.214 149.141  1.00 65.54           C  
ATOM   1194  O   LYS A 187     101.845 138.832 149.575  1.00 65.54           O  
ATOM   1195  CB  LYS A 187     103.563 136.037 150.208  1.00 65.54           C  
ATOM   1196  CG  LYS A 187     103.397 134.511 150.250  1.00 65.54           C  
ATOM   1197  CD  LYS A 187     104.150 133.895 151.432  1.00 65.54           C  
ATOM   1198  CE  LYS A 187     104.037 132.369 151.379  1.00 65.54           C  
ATOM   1199  NZ  LYS A 187     104.740 131.733 152.516  1.00 65.54           N  
ATOM   1200  N   ASP A 188     103.909 138.832 148.702  1.00 65.14           N  
ATOM   1201  CA  ASP A 188     104.105 140.294 148.716  1.00 65.14           C  
ATOM   1202  C   ASP A 188     103.504 141.028 147.499  1.00 65.14           C  
ATOM   1203  O   ASP A 188     103.278 142.239 147.560  1.00 65.14           O  
ATOM   1204  CB  ASP A 188     105.603 140.603 148.870  1.00 65.14           C  
ATOM   1205  CG  ASP A 188     106.162 140.093 150.203  1.00 65.14           C  
ATOM   1206  OD1 ASP A 188     105.812 140.661 151.260  1.00 65.14           O  
ATOM   1207  OD2 ASP A 188     106.952 139.126 150.194  1.00 65.14           O  
ATOM   1208  N   GLN A 189     103.257 140.329 146.388  1.00 59.86           N  
ATOM   1209  CA  GLN A 189     102.646 140.888 145.175  1.00 59.86           C  
ATOM   1210  C   GLN A 189     101.115 140.989 145.331  1.00 59.86           C  
ATOM   1211  O   GLN A 189     100.590 140.780 146.425  1.00 59.86           O  
ATOM   1212  CB  GLN A 189     103.099 140.093 143.939  1.00 59.86           C  
ATOM   1213  CG  GLN A 189     104.539 140.426 143.506  1.00 59.86           C  
ATOM   1214  CD  GLN A 189     105.607 139.671 144.274  1.00 59.86           C  
ATOM   1215  NE2 GLN A 189     105.861 138.439 143.923  1.00 59.86           N  
ATOM   1216  OE1 GLN A 189     106.215 140.168 145.200  1.00 59.86           O  
ATOM   1217  N   ASN A 190     100.378 141.322 144.263  1.00 55.95           N  
ATOM   1218  CA  ASN A 190      98.921 141.510 144.321  1.00 55.95           C  
ATOM   1219  C   ASN A 190      98.090 140.824 143.210  1.00 55.95           C  
ATOM   1220  O   ASN A 190      96.922 141.173 143.020  1.00 55.95           O  
ATOM   1221  CB  ASN A 190      98.664 143.024 144.432  1.00 55.95           C  
ATOM   1222  CG  ASN A 190      97.348 143.389 145.098  1.00 55.95           C  
ATOM   1223  ND2 ASN A 190      96.877 144.597 144.893  1.00 55.95           N  
ATOM   1224  OD1 ASN A 190      96.739 142.624 145.832  1.00 55.95           O  
ATOM   1225  N   MET A 191      98.652 139.889 142.434  1.00 52.87           N  
ATOM   1226  CA  MET A 191      97.888 139.185 141.391  1.00 52.87           C  
ATOM   1227  C   MET A 191      97.084 137.997 141.931  1.00 52.87           C  
ATOM   1228  O   MET A 191      97.443 137.389 142.934  1.00 52.87           O  
ATOM   1229  CB  MET A 191      98.764 138.765 140.200  1.00 52.87           C  
ATOM   1230  CG  MET A 191      99.789 137.684 140.491  1.00 52.87           C  
ATOM   1231  SD  MET A 191     101.163 138.277 141.488  1.00 52.87           S  
ATOM   1232  CE  MET A 191     101.976 139.377 140.316  1.00 52.87           C  
ATOM   1233  N   ILE A 192      96.000 137.646 141.245  1.00 46.07           N  
ATOM   1234  CA  ILE A 192      95.166 136.482 141.536  1.00 46.07           C  
ATOM   1235  C   ILE A 192      95.670 135.319 140.688  1.00 46.07           C  
ATOM   1236  O   ILE A 192      95.488 135.321 139.476  1.00 46.07           O  
ATOM   1237  CB  ILE A 192      93.689 136.799 141.250  1.00 46.07           C  
ATOM   1238  CG1 ILE A 192      93.171 137.983 142.089  1.00 46.07           C  
ATOM   1239  CG2 ILE A 192      92.804 135.562 141.455  1.00 46.07           C  
ATOM   1240  CD1 ILE A 192      93.419 137.872 143.594  1.00 46.07           C  
ATOM   1241  N   SER A 193      96.311 134.313 141.284  1.00 45.05           N  
ATOM   1242  CA  SER A 193      96.734 133.113 140.544  1.00 45.05           C  
ATOM   1243  C   SER A 193      95.628 132.104 140.332  1.00 45.05           C  
ATOM   1244  O   SER A 193      94.954 131.701 141.270  1.00 45.05           O  
ATOM   1245  CB  SER A 193      97.923 132.378 141.127  1.00 45.05           C  
ATOM   1246  OG  SER A 193      99.073 133.152 140.997  1.00 45.05           O  
ATOM   1247  N   ILE A 194      95.471 131.637 139.108  1.00 42.38           N  
ATOM   1248  CA  ILE A 194      94.505 130.612 138.732  1.00 42.38           C  
ATOM   1249  C   ILE A 194      95.310 129.403 138.275  1.00 42.38           C  
ATOM   1250  O   ILE A 194      96.231 129.525 137.468  1.00 42.38           O  
ATOM   1251  CB  ILE A 194      93.575 131.149 137.646  1.00 42.38           C  
ATOM   1252  CG1 ILE A 194      92.883 132.420 138.183  1.00 42.38           C  
ATOM   1253  CG2 ILE A 194      92.582 130.067 137.203  1.00 42.38           C  
ATOM   1254  CD1 ILE A 194      91.850 133.048 137.259  1.00 42.38           C  
ATOM   1255  N   TYR A 195      94.975 128.228 138.783  1.00 48.48           N  
ATOM   1256  CA  TYR A 195      95.661 127.000 138.419  1.00 48.48           C  
ATOM   1257  C   TYR A 195      94.645 126.047 137.842  1.00 48.48           C  
ATOM   1258  O   TYR A 195      93.618 125.766 138.459  1.00 48.48           O  
ATOM   1259  CB  TYR A 195      96.384 126.397 139.613  1.00 48.48           C  
ATOM   1260  CG  TYR A 195      97.350 125.309 139.213  1.00 48.48           C  
ATOM   1261  CD1 TYR A 195      98.656 125.654 138.851  1.00 48.48           C  
ATOM   1262  CD2 TYR A 195      96.955 123.962 139.214  1.00 48.48           C  
ATOM   1263  CE1 TYR A 195      99.592 124.653 138.555  1.00 48.48           C  
ATOM   1264  CE2 TYR A 195      97.889 122.960 138.909  1.00 48.48           C  
ATOM   1265  CZ  TYR A 195      99.214 123.304 138.592  1.00 48.48           C  
ATOM   1266  OH  TYR A 195     100.156 122.355 138.384  1.00 48.48           O  
ATOM   1267  N   VAL A 196      94.912 125.583 136.636  1.00 49.74           N  
ATOM   1268  CA  VAL A 196      93.962 124.734 135.911  1.00 49.74           C  
ATOM   1269  C   VAL A 196      94.555 123.343 135.721  1.00 49.74           C  
ATOM   1270  O   VAL A 196      95.619 123.185 135.112  1.00 49.74           O  
ATOM   1271  CB  VAL A 196      93.571 125.344 134.557  1.00 49.74           C  
ATOM   1272  CG1 VAL A 196      92.428 124.567 133.957  1.00 49.74           C  
ATOM   1273  CG2 VAL A 196      93.159 126.789 134.727  1.00 49.74           C  
ATOM   1274  N   ALA A 197      93.871 122.338 136.282  1.00 50.87           N  
ATOM   1275  CA  ALA A 197      94.250 120.928 136.194  1.00 50.87           C  
ATOM   1276  C   ALA A 197      93.523 120.216 135.049  1.00 50.87           C  
ATOM   1277  O   ALA A 197      92.318 119.964 135.134  1.00 50.87           O  
ATOM   1278  CB  ALA A 197      93.967 120.231 137.521  1.00 50.87           C  
ATOM   1279  N   ILE A 198      94.263 119.867 133.995  1.00 52.33           N  
ATOM   1280  CA  ILE A 198      93.711 119.317 132.758  1.00 52.33           C  
ATOM   1281  C   ILE A 198      94.066 117.836 132.680  1.00 52.33           C  
ATOM   1282  O   ILE A 198      95.233 117.478 132.477  1.00 52.33           O  
ATOM   1283  CB  ILE A 198      94.227 120.060 131.519  1.00 52.33           C  
ATOM   1284  CG1 ILE A 198      93.893 121.547 131.597  1.00 52.33           C  
ATOM   1285  CG2 ILE A 198      93.648 119.465 130.262  1.00 52.33           C  
ATOM   1286  CD1 ILE A 198      94.799 122.416 130.764  1.00 52.33           C  
ATOM   1287  N   GLY A 199      93.058 116.976 132.834  1.00 55.89           N  
ATOM   1288  CA  GLY A 199      93.216 115.534 132.766  1.00 55.89           C  
ATOM   1289  C   GLY A 199      93.992 114.891 133.892  1.00 55.89           C  
ATOM   1290  O   GLY A 199      94.204 113.674 133.855  1.00 55.89           O  
ATOM   1291  N   GLN A 200      94.406 115.656 134.893  1.00 55.97           N  
ATOM   1292  CA  GLN A 200      95.421 115.234 135.845  1.00 55.97           C  
ATOM   1293  C   GLN A 200      94.955 114.113 136.771  1.00 55.97           C  
ATOM   1294  O   GLN A 200      93.765 113.830 136.924  1.00 55.97           O  
ATOM   1295  CB  GLN A 200      95.902 116.409 136.693  1.00 55.97           C  
ATOM   1296  CG  GLN A 200      96.690 117.431 135.922  1.00 55.97           C  
ATOM   1297  CD  GLN A 200      97.971 116.836 135.382  1.00 55.97           C  
ATOM   1298  NE2 GLN A 200      98.227 117.046 134.104  1.00 55.97           N  
ATOM   1299  OE1 GLN A 200      98.709 116.181 136.105  1.00 55.97           O  
ATOM   1300  N   LYS A 201      95.952 113.443 137.342  1.00 56.17           N  
ATOM   1301  CA  LYS A 201      95.753 112.453 138.390  1.00 56.17           C  
ATOM   1302  C   LYS A 201      95.195 113.118 139.645  1.00 56.17           C  
ATOM   1303  O   LYS A 201      95.761 114.093 140.149  1.00 56.17           O  
ATOM   1304  CB  LYS A 201      97.074 111.767 138.715  1.00 56.17           C  
ATOM   1305  CG  LYS A 201      97.821 111.243 137.516  1.00 56.17           C  
ATOM   1306  CD  LYS A 201      99.264 110.971 137.880  1.00 56.17           C  
ATOM   1307  CE  LYS A 201      99.397 109.859 138.900  1.00 56.17           C  
ATOM   1308  NZ  LYS A 201     100.828 109.504 139.076  1.00 56.17           N  
ATOM   1309  N   GLU A 202      94.090 112.578 140.151  1.00 53.77           N  
ATOM   1310  CA  GLU A 202      93.438 113.123 141.339  1.00 53.77           C  
ATOM   1311  C   GLU A 202      94.360 113.152 142.556  1.00 53.77           C  
ATOM   1312  O   GLU A 202      94.279 114.076 143.372  1.00 53.77           O  
ATOM   1313  CB  GLU A 202      92.200 112.291 141.664  1.00 53.77           C  
ATOM   1314  CG  GLU A 202      91.097 112.277 140.625  1.00 53.77           C  
ATOM   1315  CD  GLU A 202      90.094 113.378 140.830  1.00 53.77           C  
ATOM   1316  OE1 GLU A 202      90.389 114.298 141.613  1.00 53.77           O  
ATOM   1317  OE2 GLU A 202      89.009 113.317 140.212  1.00 53.77           O  
ATOM   1318  N   SER A 203      95.255 112.170 142.680  1.00 55.27           N  
ATOM   1319  CA  SER A 203      96.240 112.145 143.763  1.00 55.27           C  
ATOM   1320  C   SER A 203      97.245 113.293 143.708  1.00 55.27           C  
ATOM   1321  O   SER A 203      97.563 113.891 144.739  1.00 55.27           O  
ATOM   1322  CB  SER A 203      96.976 110.812 143.750  1.00 55.27           C  
ATOM   1323  OG  SER A 203      96.066 109.733 143.652  1.00 55.27           O  
ATOM   1324  N   THR A 204      97.699 113.674 142.518  1.00 55.82           N  
ATOM   1325  CA  THR A 204      98.582 114.837 142.412  1.00 55.82           C  
ATOM   1326  C   THR A 204      97.851 116.169 142.570  1.00 55.82           C  
ATOM   1327  O   THR A 204      98.420 117.113 143.125  1.00 55.82           O  
ATOM   1328  CB  THR A 204      99.345 114.814 141.090  1.00 55.82           C  
ATOM   1329  CG2 THR A 204     100.281 113.612 141.047  1.00 55.82           C  
ATOM   1330  OG1 THR A 204      98.421 114.735 139.999  1.00 55.82           O  
ATOM   1331  N   VAL A 205      96.609 116.272 142.107  1.00 54.54           N  
ATOM   1332  CA  VAL A 205      95.798 117.464 142.366  1.00 54.54           C  
ATOM   1333  C   VAL A 205      95.585 117.649 143.869  1.00 54.54           C  
ATOM   1334  O   VAL A 205      95.756 118.752 144.408  1.00 54.54           O  
ATOM   1335  CB  VAL A 205      94.464 117.376 141.602  1.00 54.54           C  
ATOM   1336  CG1 VAL A 205      93.552 118.528 141.973  1.00 54.54           C  
ATOM   1337  CG2 VAL A 205      94.718 117.351 140.115  1.00 54.54           C  
ATOM   1338  N   ARG A 206      95.268 116.564 144.574  1.00 51.80           N  
ATOM   1339  CA  ARG A 206      95.174 116.598 146.035  1.00 51.80           C  
ATOM   1340  C   ARG A 206      96.506 116.967 146.686  1.00 51.80           C  
ATOM   1341  O   ARG A 206      96.538 117.762 147.637  1.00 51.80           O  
ATOM   1342  CB  ARG A 206      94.701 115.242 146.546  1.00 51.80           C  
ATOM   1343  CG  ARG A 206      94.409 115.194 148.030  1.00 51.80           C  
ATOM   1344  CD  ARG A 206      92.940 115.358 148.366  1.00 51.80           C  
ATOM   1345  NE  ARG A 206      92.771 115.416 149.811  1.00 51.80           N  
ATOM   1346  CZ  ARG A 206      91.602 115.311 150.423  1.00 51.80           C  
ATOM   1347  NH1 ARG A 206      91.534 115.392 151.742  1.00 51.80           N  
ATOM   1348  NH2 ARG A 206      90.527 114.974 149.730  1.00 51.80           N  
ATOM   1349  N   THR A 207      97.612 116.428 146.179  1.00 51.28           N  
ATOM   1350  CA  THR A 207      98.933 116.687 146.749  1.00 51.28           C  
ATOM   1351  C   THR A 207      99.315 118.162 146.616  1.00 51.28           C  
ATOM   1352  O   THR A 207      99.782 118.783 147.580  1.00 51.28           O  
ATOM   1353  CB  THR A 207      99.968 115.802 146.064  1.00 51.28           C  
ATOM   1354  CG2 THR A 207     101.385 116.276 146.395  1.00 51.28           C  
ATOM   1355  OG1 THR A 207      99.805 114.448 146.499  1.00 51.28           O  
ATOM   1356  N   VAL A 208      99.055 118.751 145.451  1.00 50.58           N  
ATOM   1357  CA  VAL A 208      99.315 120.172 145.220  1.00 50.58           C  
ATOM   1358  C   VAL A 208      98.408 121.042 146.086  1.00 50.58           C  
ATOM   1359  O   VAL A 208      98.860 122.031 146.665  1.00 50.58           O  
ATOM   1360  CB  VAL A 208      99.158 120.514 143.725  1.00 50.58           C  
ATOM   1361  CG1 VAL A 208      99.022 122.016 143.529  1.00 50.58           C  
ATOM   1362  CG2 VAL A 208     100.332 120.002 142.934  1.00 50.58           C  
ATOM   1363  N   VAL A 209      97.117 120.739 146.144  1.00 50.86           N  
ATOM   1364  CA  VAL A 209      96.210 121.536 146.972  1.00 50.86           C  
ATOM   1365  C   VAL A 209      96.639 121.520 148.440  1.00 50.86           C  
ATOM   1366  O   VAL A 209      96.636 122.558 149.112  1.00 50.86           O  
ATOM   1367  CB  VAL A 209      94.763 121.031 146.816  1.00 50.86           C  
ATOM   1368  CG1 VAL A 209      93.908 121.512 147.981  1.00 50.86           C  
ATOM   1369  CG2 VAL A 209      94.176 121.498 145.507  1.00 50.86           C  
ATOM   1370  N   GLU A 210      97.098 120.375 148.934  1.00 54.60           N  
ATOM   1371  CA  GLU A 210      97.647 120.304 150.294  1.00 54.60           C  
ATOM   1372  C   GLU A 210      98.983 121.043 150.444  1.00 54.60           C  
ATOM   1373  O   GLU A 210      99.256 121.591 151.519  1.00 54.60           O  
ATOM   1374  CB  GLU A 210      97.716 118.847 150.735  1.00 54.60           C  
ATOM   1375  CG  GLU A 210      96.305 118.277 150.873  1.00 54.60           C  
ATOM   1376  CD  GLU A 210      96.254 116.779 151.089  1.00 54.60           C  
ATOM   1377  OE1 GLU A 210      97.323 116.152 151.248  1.00 54.60           O  
ATOM   1378  OE2 GLU A 210      95.133 116.226 151.082  1.00 54.60           O  
ATOM   1379  N   THR A 211      99.749 121.156 149.352  1.00 53.01           N  
ATOM   1380  CA  THR A 211     101.004 121.927 149.311  1.00 53.01           C  
ATOM   1381  C   THR A 211     100.656 123.413 149.419  1.00 53.01           C  
ATOM   1382  O   THR A 211     101.212 124.120 150.254  1.00 53.01           O  
ATOM   1383  CB  THR A 211     101.800 121.658 148.022  1.00 53.01           C  
ATOM   1384  CG2 THR A 211     103.097 122.454 147.934  1.00 53.01           C  
ATOM   1385  OG1 THR A 211     102.163 120.300 147.970  1.00 53.01           O  
ATOM   1386  N   LEU A 212      99.659 123.874 148.661  1.00 52.74           N  
ATOM   1387  CA  LEU A 212      99.160 125.247 148.697  1.00 52.74           C  
ATOM   1388  C   LEU A 212      98.570 125.573 150.083  1.00 52.74           C  
ATOM   1389  O   LEU A 212      98.722 126.697 150.562  1.00 52.74           O  
ATOM   1390  CB  LEU A 212      98.116 125.449 147.580  1.00 52.74           C  
ATOM   1391  CG  LEU A 212      98.628 125.313 146.127  1.00 52.74           C  
ATOM   1392  CD1 LEU A 212      97.481 125.529 145.143  1.00 52.74           C  
ATOM   1393  CD2 LEU A 212      99.727 126.311 145.776  1.00 52.74           C  
ATOM   1394  N   ARG A 213      97.933 124.608 150.766  1.00 52.41           N  
ATOM   1395  CA  ARG A 213      97.337 124.808 152.083  1.00 52.41           C  
ATOM   1396  C   ARG A 213      98.416 124.882 153.160  1.00 52.41           C  
ATOM   1397  O   ARG A 213      98.300 125.661 154.110  1.00 52.41           O  
ATOM   1398  CB  ARG A 213      96.336 123.706 152.386  1.00 52.41           C  
ATOM   1399  CG  ARG A 213      95.219 124.162 153.300  1.00 52.41           C  
ATOM   1400  CD  ARG A 213      93.968 123.325 153.089  1.00 52.41           C  
ATOM   1401  NE  ARG A 213      93.044 123.963 152.158  1.00 52.41           N  
ATOM   1402  CZ  ARG A 213      91.850 123.472 151.844  1.00 52.41           C  
ATOM   1403  NH1 ARG A 213      91.069 124.123 151.001  1.00 52.41           N  
ATOM   1404  NH2 ARG A 213      91.461 122.298 152.323  1.00 52.41           N  
ATOM   1405  N   LYS A 214      99.475 124.087 153.025  1.00 55.05           N  
ATOM   1406  CA  LYS A 214     100.579 124.102 153.983  1.00 55.05           C  
ATOM   1407  C   LYS A 214     101.396 125.392 153.915  1.00 55.05           C  
ATOM   1408  O   LYS A 214     101.854 125.878 154.952  1.00 55.05           O  
ATOM   1409  CB  LYS A 214     101.507 122.917 153.711  1.00 55.05           C  
ATOM   1410  CG  LYS A 214     102.737 122.830 154.603  1.00 55.05           C  
ATOM   1411  CD  LYS A 214     103.947 122.470 153.736  1.00 55.05           C  
ATOM   1412  CE  LYS A 214     105.268 122.761 154.423  1.00 55.05           C  
ATOM   1413  NZ  LYS A 214     106.416 122.727 153.468  1.00 55.05           N  
ATOM   1414  N   HIS A 215     101.623 125.874 152.686  1.00 59.37           N  
ATOM   1415  CA  HIS A 215     102.392 127.082 152.333  1.00 59.37           C  
ATOM   1416  C   HIS A 215     101.605 128.389 152.467  1.00 59.37           C  
ATOM   1417  O   HIS A 215     102.126 129.449 152.129  1.00 59.37           O  
ATOM   1418  CB  HIS A 215     102.910 126.954 150.887  1.00 59.37           C  
ATOM   1419  CG  HIS A 215     104.214 126.223 150.770  1.00 59.37           C  
ATOM   1420  CD2 HIS A 215     104.390 124.923 150.412  1.00 59.37           C  
ATOM   1421  ND1 HIS A 215     105.464 126.818 150.932  1.00 59.37           N  
ATOM   1422  CE1 HIS A 215     106.365 125.867 150.645  1.00 59.37           C  
ATOM   1423  NE2 HIS A 215     105.745 124.714 150.342  1.00 59.37           N  
ATOM   1424  N   GLY A 216     100.379 128.348 152.987  1.00 59.85           N  
ATOM   1425  CA  GLY A 216      99.534 129.531 153.154  1.00 59.85           C  
ATOM   1426  C   GLY A 216      99.352 130.305 151.852  1.00 59.85           C  
ATOM   1427  O   GLY A 216      99.411 131.532 151.849  1.00 59.85           O  
ATOM   1428  N   ALA A 217      99.178 129.587 150.745  1.00 56.29           N  
ATOM   1429  CA  ALA A 217      99.016 130.153 149.414  1.00 56.29           C  
ATOM   1430  C   ALA A 217      97.589 130.017 148.865  1.00 56.29           C  
ATOM   1431  O   ALA A 217      97.389 130.328 147.695  1.00 56.29           O  
ATOM   1432  CB  ALA A 217     100.047 129.498 148.482  1.00 56.29           C  
ATOM   1433  N   LEU A 218      96.596 129.525 149.640  1.00 56.56           N  
ATOM   1434  CA  LEU A 218      95.270 129.334 149.061  1.00 56.56           C  
ATOM   1435  C   LEU A 218      94.294 130.466 149.376  1.00 56.56           C  
ATOM   1436  O   LEU A 218      93.149 130.417 148.928  1.00 56.56           O  
ATOM   1437  CB  LEU A 218      94.664 128.020 149.540  1.00 56.56           C  
ATOM   1438  CG  LEU A 218      93.769 127.366 148.491  1.00 56.56           C  
ATOM   1439  CD1 LEU A 218      94.614 126.497 147.583  1.00 56.56           C  
ATOM   1440  CD2 LEU A 218      92.660 126.575 149.132  1.00 56.56           C  
ATOM   1441  N   ASP A 219      94.719 131.476 150.125  1.00 61.48           N  
ATOM   1442  CA  ASP A 219      93.902 132.676 150.309  1.00 61.48           C  
ATOM   1443  C   ASP A 219      93.722 133.466 149.012  1.00 61.48           C  
ATOM   1444  O   ASP A 219      92.664 134.062 148.802  1.00 61.48           O  
ATOM   1445  CB  ASP A 219      94.455 133.559 151.425  1.00 61.48           C  
ATOM   1446  CG  ASP A 219      95.877 133.956 151.206  1.00 61.48           C  
ATOM   1447  OD1 ASP A 219      96.606 133.167 150.575  1.00 61.48           O  
ATOM   1448  OD2 ASP A 219      96.264 135.051 151.661  1.00 61.48           O  
ATOM   1449  N   TYR A 220      94.741 133.484 148.135  1.00 56.67           N  
ATOM   1450  CA  TYR A 220      94.800 134.234 146.862  1.00 56.67           C  
ATOM   1451  C   TYR A 220      94.702 133.432 145.549  1.00 56.67           C  
ATOM   1452  O   TYR A 220      94.935 133.994 144.481  1.00 56.67           O  
ATOM   1453  CB  TYR A 220      96.047 135.143 146.856  1.00 56.67           C  
ATOM   1454  CG  TYR A 220      97.406 134.462 146.843  1.00 56.67           C  
ATOM   1455  CD1 TYR A 220      97.953 133.945 145.655  1.00 56.67           C  
ATOM   1456  CD2 TYR A 220      98.171 134.426 148.019  1.00 56.67           C  
ATOM   1457  CE1 TYR A 220      99.241 133.384 145.647  1.00 56.67           C  
ATOM   1458  CE2 TYR A 220      99.462 133.874 148.017  1.00 56.67           C  
ATOM   1459  CZ  TYR A 220     100.002 133.356 146.830  1.00 56.67           C  
ATOM   1460  OH  TYR A 220     101.265 132.859 146.834  1.00 56.67           O  
ATOM   1461  N   THR A 221      94.342 132.146 145.562  1.00 52.58           N  
ATOM   1462  CA  THR A 221      94.277 131.316 144.340  1.00 52.58           C  
ATOM   1463  C   THR A 221      92.944 130.600 144.129  1.00 52.58           C  
ATOM   1464  O   THR A 221      92.188 130.359 145.065  1.00 52.58           O  
ATOM   1465  CB  THR A 221      95.477 130.358 144.269  1.00 52.58           C  
ATOM   1466  CG2 THR A 221      95.325 129.188 145.223  1.00 52.58           C  
ATOM   1467  OG1 THR A 221      95.581 129.741 143.017  1.00 52.58           O  
ATOM   1468  N   ILE A 222      92.626 130.294 142.873  1.00 49.82           N  
ATOM   1469  CA  ILE A 222      91.498 129.444 142.488  1.00 49.82           C  
ATOM   1470  C   ILE A 222      92.133 128.171 141.917  1.00 49.82           C  
ATOM   1471  O   ILE A 222      93.034 128.294 141.083  1.00 49.82           O  
ATOM   1472  CB  ILE A 222      90.593 130.144 141.446  1.00 49.82           C  
ATOM   1473  CG1 ILE A 222      90.172 131.565 141.884  1.00 49.82           C  
ATOM   1474  CG2 ILE A 222      89.372 129.268 141.132  1.00 49.82           C  
ATOM   1475  CD1 ILE A 222      89.480 132.386 140.794  1.00 49.82           C  
ATOM   1476  N   VAL A 223      91.636 126.971 142.255  1.00 52.64           N  
ATOM   1477  CA  VAL A 223      92.051 125.759 141.552  1.00 52.64           C  
ATOM   1478  C   VAL A 223      90.894 125.117 140.781  1.00 52.64           C  
ATOM   1479  O   VAL A 223      89.819 124.885 141.346  1.00 52.64           O  
ATOM   1480  CB  VAL A 223      92.645 124.743 142.541  1.00 52.64           C  
ATOM   1481  CG1 VAL A 223      93.083 123.506 141.810  1.00 52.64           C  
ATOM   1482  CG2 VAL A 223      93.806 125.354 143.284  1.00 52.64           C  
ATOM   1483  N   VAL A 224      91.119 124.842 139.493  1.00 52.83           N  
ATOM   1484  CA  VAL A 224      90.111 124.257 138.604  1.00 52.83           C  
ATOM   1485  C   VAL A 224      90.594 122.869 138.180  1.00 52.83           C  
ATOM   1486  O   VAL A 224      91.756 122.710 137.781  1.00 52.83           O  
ATOM   1487  CB  VAL A 224      89.827 125.156 137.385  1.00 52.83           C  
ATOM   1488  CG1 VAL A 224      88.715 124.560 136.538  1.00 52.83           C  
ATOM   1489  CG2 VAL A 224      89.421 126.540 137.858  1.00 52.83           C  
ATOM   1490  N   THR A 225      89.702 121.867 138.240  1.00 52.88           N  
ATOM   1491  CA  THR A 225      90.053 120.479 137.921  1.00 52.88           C  
ATOM   1492  C   THR A 225      89.015 119.851 136.997  1.00 52.88           C  
ATOM   1493  O   THR A 225      87.809 119.949 137.250  1.00 52.88           O  
ATOM   1494  CB  THR A 225      90.175 119.595 139.175  1.00 52.88           C  
ATOM   1495  CG2 THR A 225      90.698 120.387 140.347  1.00 52.88           C  
ATOM   1496  OG1 THR A 225      88.895 119.032 139.506  1.00 52.88           O  
ATOM   1497  N   ALA A 226      89.485 119.214 135.922  1.00 53.25           N  
ATOM   1498  CA  ALA A 226      88.765 118.128 135.257  1.00 53.25           C  
ATOM   1499  C   ALA A 226      89.709 116.957 135.010  1.00 53.25           C  
ATOM   1500  O   ALA A 226      90.713 117.111 134.304  1.00 53.25           O  
ATOM   1501  CB  ALA A 226      88.147 118.610 133.940  1.00 53.25           C  
ATOM   1502  N   SER A 227      89.408 115.795 135.586  1.00 53.21           N  
ATOM   1503  CA  SER A 227      90.364 114.695 135.618  1.00 53.21           C  
ATOM   1504  C   SER A 227      90.054 113.667 134.536  1.00 53.21           C  
ATOM   1505  O   SER A 227      89.026 113.721 133.863  1.00 53.21           O  
ATOM   1506  CB  SER A 227      90.388 114.014 136.987  1.00 53.21           C  
ATOM   1507  OG  SER A 227      91.419 114.548 137.796  1.00 53.21           O  
ATOM   1508  N   ALA A 228      90.997 112.731 134.364  1.00 54.93           N  
ATOM   1509  CA  ALA A 228      90.917 111.773 133.261  1.00 54.93           C  
ATOM   1510  C   ALA A 228      89.609 110.994 133.232  1.00 54.93           C  
ATOM   1511  O   ALA A 228      89.103 110.682 132.153  1.00 54.93           O  
ATOM   1512  CB  ALA A 228      92.095 110.806 133.330  1.00 54.93           C  
ATOM   1513  N   SER A 229      89.043 110.672 134.396  1.00 53.09           N  
ATOM   1514  CA  SER A 229      87.733 110.027 134.432  1.00 53.09           C  
ATOM   1515  C   SER A 229      86.631 110.869 133.798  1.00 53.09           C  
ATOM   1516  O   SER A 229      85.716 110.319 133.170  1.00 53.09           O  
ATOM   1517  CB  SER A 229      87.361 109.685 135.875  1.00 53.09           C  
ATOM   1518  OG  SER A 229      87.564 110.790 136.735  1.00 53.09           O  
ATOM   1519  N   GLN A 230      86.711 112.187 133.916  1.00 48.69           N  
ATOM   1520  CA  GLN A 230      85.825 113.070 133.168  1.00 48.69           C  
ATOM   1521  C   GLN A 230      86.025 112.927 131.665  1.00 48.69           C  
ATOM   1522  O   GLN A 230      87.160 112.766 131.199  1.00 48.69           O  
ATOM   1523  CB  GLN A 230      86.062 114.521 133.575  1.00 48.69           C  
ATOM   1524  CG  GLN A 230      86.049 114.759 135.069  1.00 48.69           C  
ATOM   1525  CD  GLN A 230      84.668 114.699 135.664  1.00 48.69           C  
ATOM   1526  NE2 GLN A 230      84.505 113.861 136.667  1.00 48.69           N  
ATOM   1527  OE1 GLN A 230      83.763 115.401 135.238  1.00 48.69           O  
ATOM   1528  N   PRO A 231      84.954 112.998 130.878  1.00 45.18           N  
ATOM   1529  CA  PRO A 231      85.091 112.838 129.434  1.00 45.18           C  
ATOM   1530  C   PRO A 231      85.801 114.033 128.813  1.00 45.18           C  
ATOM   1531  O   PRO A 231      85.919 115.104 129.408  1.00 45.18           O  
ATOM   1532  CB  PRO A 231      83.634 112.731 128.947  1.00 45.18           C  
ATOM   1533  CG  PRO A 231      82.906 113.606 129.875  1.00 45.18           C  
ATOM   1534  CD  PRO A 231      83.556 113.260 131.228  1.00 45.18           C  
ATOM   1535  N   ALA A 232      86.302 113.808 127.599  1.00 43.57           N  
ATOM   1536  CA  ALA A 232      87.140 114.797 126.922  1.00 43.57           C  
ATOM   1537  C   ALA A 232      86.553 116.198 126.736  1.00 43.57           C  
ATOM   1538  O   ALA A 232      87.335 117.167 126.799  1.00 43.57           O  
ATOM   1539  CB  ALA A 232      87.568 114.239 125.563  1.00 43.57           C  
ATOM   1540  N   PRO A 233      85.262 116.399 126.460  1.00 41.77           N  
ATOM   1541  CA  PRO A 233      84.765 117.781 126.365  1.00 41.77           C  
ATOM   1542  C   PRO A 233      85.007 118.632 127.593  1.00 41.77           C  
ATOM   1543  O   PRO A 233      85.243 119.837 127.451  1.00 41.77           O  
ATOM   1544  CB  PRO A 233      83.250 117.616 126.112  1.00 41.77           C  
ATOM   1545  CG  PRO A 233      82.936 116.209 126.409  1.00 41.77           C  
ATOM   1546  CD  PRO A 233      84.211 115.462 126.100  1.00 41.77           C  
ATOM   1547  N   LEU A 234      84.951 118.066 128.796  1.00 42.89           N  
ATOM   1548  CA  LEU A 234      85.287 118.866 129.966  1.00 42.89           C  
ATOM   1549  C   LEU A 234      86.748 119.293 129.988  1.00 42.89           C  
ATOM   1550  O   LEU A 234      87.061 120.412 130.418  1.00 42.89           O  
ATOM   1551  CB  LEU A 234      84.949 118.083 131.225  1.00 42.89           C  
ATOM   1552  CG  LEU A 234      83.512 118.288 131.684  1.00 42.89           C  
ATOM   1553  CD1 LEU A 234      83.185 117.307 132.778  1.00 42.89           C  
ATOM   1554  CD2 LEU A 234      83.330 119.688 132.177  1.00 42.89           C  
ATOM   1555  N   LEU A 235      87.645 118.448 129.487  1.00 45.97           N  
ATOM   1556  CA  LEU A 235      89.048 118.835 129.403  1.00 45.97           C  
ATOM   1557  C   LEU A 235      89.232 119.952 128.401  1.00 45.97           C  
ATOM   1558  O   LEU A 235      90.014 120.884 128.619  1.00 45.97           O  
ATOM   1559  CB  LEU A 235      89.925 117.647 129.028  1.00 45.97           C  
ATOM   1560  CG  LEU A 235      90.290 116.595 130.079  1.00 45.97           C  
ATOM   1561  CD1 LEU A 235      89.073 115.912 130.670  1.00 45.97           C  
ATOM   1562  CD2 LEU A 235      91.265 115.578 129.515  1.00 45.97           C  
ATOM   1563  N   PHE A 236      88.490 119.873 127.296  1.00 43.81           N  
ATOM   1564  CA  PHE A 236      88.479 120.853 126.222  1.00 43.81           C  
ATOM   1565  C   PHE A 236      87.980 122.212 126.739  1.00 43.81           C  
ATOM   1566  O   PHE A 236      88.594 123.232 126.437  1.00 43.81           O  
ATOM   1567  CB  PHE A 236      87.683 120.273 125.032  1.00 43.81           C  
ATOM   1568  CG  PHE A 236      86.876 121.241 124.191  1.00 43.81           C  
ATOM   1569  CD1 PHE A 236      87.526 122.032 123.228  1.00 43.81           C  
ATOM   1570  CD2 PHE A 236      85.475 121.299 124.296  1.00 43.81           C  
ATOM   1571  CE1 PHE A 236      86.791 122.901 122.406  1.00 43.81           C  
ATOM   1572  CE2 PHE A 236      84.738 122.165 123.472  1.00 43.81           C  
ATOM   1573  CZ  PHE A 236      85.397 122.975 122.535  1.00 43.81           C  
ATOM   1574  N   LEU A 237      86.939 122.233 127.576  1.00 42.89           N  
ATOM   1575  CA  LEU A 237      86.437 123.467 128.216  1.00 42.89           C  
ATOM   1576  C   LEU A 237      87.240 124.011 129.404  1.00 42.89           C  
ATOM   1577  O   LEU A 237      87.098 125.192 129.714  1.00 42.89           O  
ATOM   1578  CB  LEU A 237      84.996 123.338 128.678  1.00 42.89           C  
ATOM   1579  CG  LEU A 237      83.986 123.012 127.602  1.00 42.89           C  
ATOM   1580  CD1 LEU A 237      82.585 123.259 128.132  1.00 42.89           C  
ATOM   1581  CD2 LEU A 237      84.270 123.888 126.419  1.00 42.89           C  
ATOM   1582  N   ALA A 238      88.052 123.204 130.081  1.00 45.60           N  
ATOM   1583  CA  ALA A 238      88.744 123.650 131.297  1.00 45.60           C  
ATOM   1584  C   ALA A 238      89.674 124.867 131.170  1.00 45.60           C  
ATOM   1585  O   ALA A 238      89.579 125.770 132.025  1.00 45.60           O  
ATOM   1586  CB  ALA A 238      89.507 122.472 131.906  1.00 45.60           C  
ATOM   1587  N   PRO A 239      90.525 124.996 130.147  1.00 44.06           N  
ATOM   1588  CA  PRO A 239      91.257 126.263 129.932  1.00 44.06           C  
ATOM   1589  C   PRO A 239      90.429 127.501 129.608  1.00 44.06           C  
ATOM   1590  O   PRO A 239      90.784 128.589 130.082  1.00 44.06           O  
ATOM   1591  CB  PRO A 239      92.195 125.938 128.749  1.00 44.06           C  
ATOM   1592  CG  PRO A 239      92.402 124.509 128.794  1.00 44.06           C  
ATOM   1593  CD  PRO A 239      91.041 123.968 129.250  1.00 44.06           C  
ATOM   1594  N   TYR A 240      89.342 127.375 128.846  1.00 45.56           N  
ATOM   1595  CA  TYR A 240      88.446 128.482 128.500  1.00 45.56           C  
ATOM   1596  C   TYR A 240      87.757 129.045 129.742  1.00 45.56           C  
ATOM   1597  O   TYR A 240      87.658 130.258 129.887  1.00 45.56           O  
ATOM   1598  CB  TYR A 240      87.419 128.008 127.451  1.00 45.56           C  
ATOM   1599  CG  TYR A 240      87.982 127.723 126.065  1.00 45.56           C  
ATOM   1600  CD1 TYR A 240      88.873 128.628 125.456  1.00 45.56           C  
ATOM   1601  CD2 TYR A 240      87.781 126.461 125.474  1.00 45.56           C  
ATOM   1602  CE1 TYR A 240      89.496 128.308 124.238  1.00 45.56           C  
ATOM   1603  CE2 TYR A 240      88.476 126.102 124.305  1.00 45.56           C  
ATOM   1604  CZ  TYR A 240      89.341 127.023 123.685  1.00 45.56           C  
ATOM   1605  OH  TYR A 240      90.018 126.662 122.566  1.00 45.56           O  
ATOM   1606  N   ALA A 241      87.314 128.197 130.673  1.00 45.20           N  
ATOM   1607  CA  ALA A 241      86.765 128.668 131.944  1.00 45.20           C  
ATOM   1608  C   ALA A 241      87.860 129.146 132.898  1.00 45.20           C  
ATOM   1609  O   ALA A 241      87.609 130.046 133.717  1.00 45.20           O  
ATOM   1610  CB  ALA A 241      85.924 127.575 132.594  1.00 45.20           C  
ATOM   1611  N   GLY A 242      89.086 128.649 132.738  1.00 45.73           N  
ATOM   1612  CA  GLY A 242      90.187 129.174 133.533  1.00 45.73           C  
ATOM   1613  C   GLY A 242      90.487 130.634 133.215  1.00 45.73           C  
ATOM   1614  O   GLY A 242      90.627 131.453 134.121  1.00 45.73           O  
ATOM   1615  N   VAL A 243      90.606 130.978 131.931  1.00 46.78           N  
ATOM   1616  CA  VAL A 243      90.805 132.396 131.595  1.00 46.78           C  
ATOM   1617  C   VAL A 243      89.568 133.233 131.925  1.00 46.78           C  
ATOM   1618  O   VAL A 243      89.684 134.422 132.264  1.00 46.78           O  
ATOM   1619  CB  VAL A 243      91.232 132.601 130.126  1.00 46.78           C  
ATOM   1620  CG1 VAL A 243      92.593 131.988 129.872  1.00 46.78           C  
ATOM   1621  CG2 VAL A 243      90.202 132.059 129.152  1.00 46.78           C  
ATOM   1622  N   ALA A 244      88.373 132.657 131.810  1.00 48.90           N  
ATOM   1623  CA  ALA A 244      87.165 133.430 132.085  1.00 48.90           C  
ATOM   1624  C   ALA A 244      87.065 133.849 133.549  1.00 48.90           C  
ATOM   1625  O   ALA A 244      86.423 134.859 133.854  1.00 48.90           O  
ATOM   1626  CB  ALA A 244      85.931 132.638 131.676  1.00 48.90           C  
ATOM   1627  N   MET A 245      87.627 133.061 134.469  1.00 50.49           N  
ATOM   1628  CA  MET A 245      87.760 133.530 135.858  1.00 50.49           C  
ATOM   1629  C   MET A 245      88.720 134.714 135.999  1.00 50.49           C  
ATOM   1630  O   MET A 245      88.413 135.686 136.694  1.00 50.49           O  
ATOM   1631  CB  MET A 245      88.179 132.388 136.779  1.00 50.49           C  
ATOM   1632  CG  MET A 245      87.071 131.381 137.011  1.00 50.49           C  
ATOM   1633  SD  MET A 245      87.671 129.757 137.482  1.00 50.49           S  
ATOM   1634  CE  MET A 245      86.137 128.847 137.415  1.00 50.49           C  
ATOM   1635  N   GLY A 246      89.848 134.649 135.290  1.00 52.03           N  
ATOM   1636  CA  GLY A 246      90.893 135.676 135.226  1.00 52.03           C  
ATOM   1637  C   GLY A 246      90.439 137.017 134.638  1.00 52.03           C  
ATOM   1638  O   GLY A 246      91.021 138.053 134.926  1.00 52.03           O  
ATOM   1639  N   GLU A 247      89.394 137.033 133.812  1.00 54.30           N  
ATOM   1640  CA  GLU A 247      88.870 138.263 133.202  1.00 54.30           C  
ATOM   1641  C   GLU A 247      88.129 139.193 134.179  1.00 54.30           C  
ATOM   1642  O   GLU A 247      88.144 140.412 133.976  1.00 54.30           O  
ATOM   1643  CB  GLU A 247      87.974 137.907 132.027  1.00 54.30           C  
ATOM   1644  CG  GLU A 247      88.784 137.465 130.832  1.00 54.30           C  
ATOM   1645  CD  GLU A 247      87.993 137.512 129.561  1.00 54.30           C  
ATOM   1646  OE1 GLU A 247      86.850 138.010 129.613  1.00 54.30           O  
ATOM   1647  OE2 GLU A 247      88.505 137.060 128.514  1.00 54.30           O  
ATOM   1648  N   TYR A 248      87.478 138.676 135.220  1.00 57.63           N  
ATOM   1649  CA  TYR A 248      86.904 139.562 136.237  1.00 57.63           C  
ATOM   1650  C   TYR A 248      87.950 140.481 136.852  1.00 57.63           C  
ATOM   1651  O   TYR A 248      87.753 141.702 136.949  1.00 57.63           O  
ATOM   1652  CB  TYR A 248      86.333 138.696 137.351  1.00 57.63           C  
ATOM   1653  CG  TYR A 248      85.297 139.288 138.267  1.00 57.63           C  
ATOM   1654  CD1 TYR A 248      84.116 139.829 137.798  1.00 57.63           C  
ATOM   1655  CD2 TYR A 248      85.529 139.308 139.632  1.00 57.63           C  
ATOM   1656  CE1 TYR A 248      83.184 140.358 138.685  1.00 57.63           C  
ATOM   1657  CE2 TYR A 248      84.621 139.830 140.514  1.00 57.63           C  
ATOM   1658  CZ  TYR A 248      83.452 140.353 140.042  1.00 57.63           C  
ATOM   1659  OH  TYR A 248      82.544 140.868 140.940  1.00 57.63           O  
ATOM   1660  N   PHE A 249      89.101 139.912 137.182  1.00 53.26           N  
ATOM   1661  CA  PHE A 249      90.200 140.634 137.788  1.00 53.26           C  
ATOM   1662  C   PHE A 249      90.859 141.556 136.764  1.00 53.26           C  
ATOM   1663  O   PHE A 249      91.193 142.686 137.115  1.00 53.26           O  
ATOM   1664  CB  PHE A 249      91.132 139.611 138.436  1.00 53.26           C  
ATOM   1665  CG  PHE A 249      90.420 138.738 139.448  1.00 53.26           C  
ATOM   1666  CD1 PHE A 249      89.834 139.317 140.584  1.00 53.26           C  
ATOM   1667  CD2 PHE A 249      90.229 137.369 139.187  1.00 53.26           C  
ATOM   1668  CE1 PHE A 249      89.032 138.539 141.434  1.00 53.26           C  
ATOM   1669  CE2 PHE A 249      89.421 136.597 140.032  1.00 53.26           C  
ATOM   1670  CZ  PHE A 249      88.818 137.182 141.154  1.00 53.26           C  
ATOM   1671  N   MET A 250      90.951 141.151 135.491  1.00 52.30           N  
ATOM   1672  CA  MET A 250      91.533 142.000 134.454  1.00 52.30           C  
ATOM   1673  C   MET A 250      90.661 143.232 134.204  1.00 52.30           C  
ATOM   1674  O   MET A 250      91.178 144.343 134.084  1.00 52.30           O  
ATOM   1675  CB  MET A 250      91.698 141.219 133.157  1.00 52.30           C  
ATOM   1676  CG  MET A 250      92.096 142.108 132.008  1.00 52.30           C  
ATOM   1677  SD  MET A 250      91.866 141.373 130.383  1.00 52.30           S  
ATOM   1678  CE  MET A 250      90.101 141.572 130.177  1.00 52.30           C  
ATOM   1679  N   TYR A 251      89.341 143.056 134.128  1.00 54.31           N  
ATOM   1680  CA  TYR A 251      88.437 144.206 134.000  1.00 54.31           C  
ATOM   1681  C   TYR A 251      88.551 145.126 135.210  1.00 54.31           C  
ATOM   1682  O   TYR A 251      88.669 146.346 135.056  1.00 54.31           O  
ATOM   1683  CB  TYR A 251      86.992 143.765 133.752  1.00 54.31           C  
ATOM   1684  CG  TYR A 251      86.804 143.365 132.306  1.00 54.31           C  
ATOM   1685  CD1 TYR A 251      86.998 144.289 131.304  1.00 54.31           C  
ATOM   1686  CD2 TYR A 251      86.473 142.070 131.941  1.00 54.31           C  
ATOM   1687  CE1 TYR A 251      86.837 143.960 129.978  1.00 54.31           C  
ATOM   1688  CE2 TYR A 251      86.332 141.721 130.606  1.00 54.31           C  
ATOM   1689  CZ  TYR A 251      86.512 142.676 129.630  1.00 54.31           C  
ATOM   1690  OH  TYR A 251      86.399 142.336 128.297  1.00 54.31           O  
ATOM   1691  N   LYS A 252      88.537 144.575 136.421  1.00 52.88           N  
ATOM   1692  CA  LYS A 252      88.496 145.454 137.587  1.00 52.88           C  
ATOM   1693  C   LYS A 252      89.825 146.181 137.744  1.00 52.88           C  
ATOM   1694  O   LYS A 252      89.843 147.374 138.063  1.00 52.88           O  
ATOM   1695  CB  LYS A 252      88.099 144.693 138.851  1.00 52.88           C  
ATOM   1696  CG  LYS A 252      86.611 144.382 138.883  1.00 52.88           C  
ATOM   1697  CD  LYS A 252      86.225 143.555 140.081  1.00 52.88           C  
ATOM   1698  CE  LYS A 252      86.845 144.101 141.346  1.00 52.88           C  
ATOM   1699  NZ  LYS A 252      86.440 143.275 142.503  1.00 52.88           N  
ATOM   1700  N   GLY A 253      90.946 145.504 137.518  1.00 52.47           N  
ATOM   1701  CA  GLY A 253      92.220 146.207 137.543  1.00 52.47           C  
ATOM   1702  C   GLY A 253      93.351 145.565 138.314  1.00 52.47           C  
ATOM   1703  O   GLY A 253      94.507 145.975 138.181  1.00 52.47           O  
ATOM   1704  N   LYS A 254      93.047 144.492 139.039  1.00 52.56           N  
ATOM   1705  CA  LYS A 254      94.051 143.705 139.732  1.00 52.56           C  
ATOM   1706  C   LYS A 254      94.804 142.886 138.675  1.00 52.56           C  
ATOM   1707  O   LYS A 254      94.269 142.538 137.626  1.00 52.56           O  
ATOM   1708  CB  LYS A 254      93.398 142.778 140.776  1.00 52.56           C  
ATOM   1709  CG  LYS A 254      93.023 143.453 142.105  1.00 52.56           C  
ATOM   1710  CD  LYS A 254      91.711 144.253 142.067  1.00 52.56           C  
ATOM   1711  CE  LYS A 254      91.546 145.158 143.294  1.00 52.56           C  
ATOM   1712  NZ  LYS A 254      92.489 146.298 143.306  1.00 52.56           N  
ATOM   1713  N   HIS A 255      96.085 142.648 138.894  1.00 48.52           N  
ATOM   1714  CA  HIS A 255      96.880 141.783 138.022  1.00 48.52           C  
ATOM   1715  C   HIS A 255      96.393 140.336 138.172  1.00 48.52           C  
ATOM   1716  O   HIS A 255      95.738 139.984 139.149  1.00 48.52           O  
ATOM   1717  CB  HIS A 255      98.355 141.948 138.373  1.00 48.52           C  
ATOM   1718  CG  HIS A 255      98.878 143.351 138.210  1.00 48.52           C  
ATOM   1719  CD2 HIS A 255      98.286 144.373 137.525  1.00 48.52           C  
ATOM   1720  ND1 HIS A 255     100.133 143.764 138.644  1.00 48.52           N  
ATOM   1721  CE1 HIS A 255     100.258 145.037 138.236  1.00 48.52           C  
ATOM   1722  NE2 HIS A 255      99.165 145.425 137.565  1.00 48.52           N  
ATOM   1723  N   VAL A 256      96.700 139.467 137.216  1.00 40.77           N  
ATOM   1724  CA  VAL A 256      96.286 138.056 137.240  1.00 40.77           C  
ATOM   1725  C   VAL A 256      97.370 137.193 136.625  1.00 40.77           C  
ATOM   1726  O   VAL A 256      98.131 137.661 135.779  1.00 40.77           O  
ATOM   1727  CB  VAL A 256      94.984 137.852 136.457  1.00 40.77           C  
ATOM   1728  CG1 VAL A 256      94.290 136.520 136.719  1.00 40.77           C  
ATOM   1729  CG2 VAL A 256      93.951 138.922 136.755  1.00 40.77           C  
ATOM   1730  N   LEU A 257      97.427 135.934 137.040  1.00 38.43           N  
ATOM   1731  CA  LEU A 257      98.305 134.917 136.486  1.00 38.43           C  
ATOM   1732  C   LEU A 257      97.433 133.681 136.312  1.00 38.43           C  
ATOM   1733  O   LEU A 257      96.684 133.300 137.198  1.00 38.43           O  
ATOM   1734  CB  LEU A 257      99.543 134.656 137.354  1.00 38.43           C  
ATOM   1735  CG  LEU A 257     100.322 133.399 136.923  1.00 38.43           C  
ATOM   1736  CD1 LEU A 257     100.980 133.572 135.565  1.00 38.43           C  
ATOM   1737  CD2 LEU A 257     101.429 133.072 137.908  1.00 38.43           C  
ATOM   1738  N   VAL A 258      97.520 133.044 135.166  1.00 38.64           N  
ATOM   1739  CA  VAL A 258      96.873 131.768 134.865  1.00 38.64           C  
ATOM   1740  C   VAL A 258      97.918 130.716 134.494  1.00 38.64           C  
ATOM   1741  O   VAL A 258      98.827 130.996 133.705  1.00 38.64           O  
ATOM   1742  CB  VAL A 258      95.827 131.905 133.741  1.00 38.64           C  
ATOM   1743  CG1 VAL A 258      95.219 130.561 133.414  1.00 38.64           C  
ATOM   1744  CG2 VAL A 258      94.743 132.873 134.149  1.00 38.64           C  
ATOM   1745  N   VAL A 259      97.809 129.517 135.042  1.00 44.31           N  
ATOM   1746  CA  VAL A 259      98.691 128.389 134.757  1.00 44.31           C  
ATOM   1747  C   VAL A 259      97.832 127.245 134.250  1.00 44.31           C  
ATOM   1748  O   VAL A 259      96.799 126.935 134.836  1.00 44.31           O  
ATOM   1749  CB  VAL A 259      99.477 127.968 135.998  1.00 44.31           C  
ATOM   1750  CG1 VAL A 259     100.068 126.572 135.824  1.00 44.31           C  
ATOM   1751  CG2 VAL A 259     100.618 128.933 136.301  1.00 44.31           C  
ATOM   1752  N   TYR A 260      98.284 126.589 133.193  1.00 45.62           N  
ATOM   1753  CA  TYR A 260      97.650 125.371 132.683  1.00 45.62           C  
ATOM   1754  C   TYR A 260      98.556 124.172 132.931  1.00 45.62           C  
ATOM   1755  O   TYR A 260      99.739 124.211 132.580  1.00 45.62           O  
ATOM   1756  CB  TYR A 260      97.409 125.467 131.176  1.00 45.62           C  
ATOM   1757  CG  TYR A 260      96.816 126.763 130.704  1.00 45.62           C  
ATOM   1758  CD1 TYR A 260      95.457 126.994 130.758  1.00 45.62           C  
ATOM   1759  CD2 TYR A 260      97.632 127.766 130.206  1.00 45.62           C  
ATOM   1760  CE1 TYR A 260      94.926 128.175 130.309  1.00 45.62           C  
ATOM   1761  CE2 TYR A 260      97.112 128.949 129.766  1.00 45.62           C  
ATOM   1762  CZ  TYR A 260      95.760 129.149 129.821  1.00 45.62           C  
ATOM   1763  OH  TYR A 260      95.240 130.347 129.397  1.00 45.62           O  
ATOM   1764  N   ASP A 261      98.005 123.112 133.543  1.00 52.20           N  
ATOM   1765  CA  ASP A 261      98.835 121.947 133.841  1.00 52.20           C  
ATOM   1766  C   ASP A 261      99.464 121.302 132.608  1.00 52.20           C  
ATOM   1767  O   ASP A 261     100.654 120.965 132.627  1.00 52.20           O  
ATOM   1768  CB  ASP A 261      98.008 120.893 134.573  1.00 52.20           C  
ATOM   1769  CG  ASP A 261      98.249 120.891 136.056  1.00 52.20           C  
ATOM   1770  OD1 ASP A 261      99.429 120.881 136.462  1.00 52.20           O  
ATOM   1771  OD2 ASP A 261      97.259 120.880 136.812  1.00 52.20           O  
ATOM   1772  N   ASP A 262      98.700 121.117 131.525  1.00 52.31           N  
ATOM   1773  CA  ASP A 262      99.276 120.730 130.239  1.00 52.31           C  
ATOM   1774  C   ASP A 262      98.327 121.102 129.102  1.00 52.31           C  
ATOM   1775  O   ASP A 262      97.154 120.723 129.147  1.00 52.31           O  
ATOM   1776  CB  ASP A 262      99.613 119.242 130.216  1.00 52.31           C  
ATOM   1777  CG  ASP A 262     100.941 118.970 129.542  1.00 52.31           C  
ATOM   1778  OD1 ASP A 262     101.806 119.874 129.590  1.00 52.31           O  
ATOM   1779  OD2 ASP A 262     101.135 117.871 128.980  1.00 52.31           O  
ATOM   1780  N   LEU A 263      98.802 121.798 128.058  1.00 48.35           N  
ATOM   1781  CA  LEU A 263      98.010 122.106 126.845  1.00 48.35           C  
ATOM   1782  C   LEU A 263      97.963 120.932 125.852  1.00 48.35           C  
ATOM   1783  O   LEU A 263      97.010 120.811 125.085  1.00 48.35           O  
ATOM   1784  CB  LEU A 263      98.528 123.378 126.143  1.00 48.35           C  
ATOM   1785  CG  LEU A 263      97.992 124.711 126.685  1.00 48.35           C  
ATOM   1786  CD1 LEU A 263      98.367 125.825 125.713  1.00 48.35           C  
ATOM   1787  CD2 LEU A 263      96.465 124.749 126.797  1.00 48.35           C  
ATOM   1788  N   SER A 264      98.973 120.057 125.860  1.00 48.62           N  
ATOM   1789  CA  SER A 264      99.057 118.892 124.968  1.00 48.62           C  
ATOM   1790  C   SER A 264      97.861 117.942 125.149  1.00 48.62           C  
ATOM   1791  O   SER A 264      97.316 117.421 124.178  1.00 48.62           O  
ATOM   1792  CB  SER A 264     100.352 118.122 125.210  1.00 48.62           C  
ATOM   1793  OG  SER A 264     100.287 117.411 126.428  1.00 48.62           O  
ATOM   1794  N   LYS A 265      97.384 117.769 126.390  1.00 48.28           N  
ATOM   1795  CA  LYS A 265      96.200 116.966 126.678  1.00 48.28           C  
ATOM   1796  C   LYS A 265      94.914 117.666 126.267  1.00 48.28           C  
ATOM   1797  O   LYS A 265      93.928 116.998 125.935  1.00 48.28           O  
ATOM   1798  CB  LYS A 265      96.173 116.604 128.157  1.00 48.28           C  
ATOM   1799  CG  LYS A 265      97.052 115.421 128.487  1.00 48.28           C  
ATOM   1800  CD  LYS A 265      96.509 114.691 129.700  1.00 48.28           C  
ATOM   1801  CE  LYS A 265      97.239 113.383 129.943  1.00 48.28           C  
ATOM   1802  NZ  LYS A 265      97.180 112.499 128.740  1.00 48.28           N  
ATOM   1803  N   GLN A 266      94.870 118.998 126.202  1.00 46.74           N  
ATOM   1804  CA  GLN A 266      93.672 119.661 125.676  1.00 46.74           C  
ATOM   1805  C   GLN A 266      93.565 119.360 124.170  1.00 46.74           C  
ATOM   1806  O   GLN A 266      92.482 119.097 123.653  1.00 46.74           O  
ATOM   1807  CB  GLN A 266      93.709 121.182 125.850  1.00 46.74           C  
ATOM   1808  CG  GLN A 266      92.267 121.714 125.706  1.00 46.74           C  
ATOM   1809  CD  GLN A 266      92.168 123.092 125.082  1.00 46.74           C  
ATOM   1810  NE2 GLN A 266      90.988 123.658 125.011  1.00 46.74           N  
ATOM   1811  OE1 GLN A 266      93.132 123.675 124.622  1.00 46.74           O  
ATOM   1812  N   ALA A 267      94.703 119.371 123.463  1.00 45.63           N  
ATOM   1813  CA  ALA A 267      94.749 119.074 122.036  1.00 45.63           C  
ATOM   1814  C   ALA A 267      94.282 117.636 121.775  1.00 45.63           C  
ATOM   1815  O   ALA A 267      93.445 117.413 120.901  1.00 45.63           O  
ATOM   1816  CB  ALA A 267      96.161 119.326 121.505  1.00 45.63           C  
ATOM   1817  N   ALA A 268      94.737 116.668 122.585  1.00 44.16           N  
ATOM   1818  CA  ALA A 268      94.220 115.297 122.487  1.00 44.16           C  
ATOM   1819  C   ALA A 268      92.716 115.165 122.780  1.00 44.16           C  
ATOM   1820  O   ALA A 268      91.997 114.455 122.060  1.00 44.16           O  
ATOM   1821  CB  ALA A 268      95.006 114.392 123.424  1.00 44.16           C  
ATOM   1822  N   ALA A 269      92.212 115.883 123.784  1.00 41.68           N  
ATOM   1823  CA  ALA A 269      90.766 115.944 124.032  1.00 41.68           C  
ATOM   1824  C   ALA A 269      89.980 116.563 122.881  1.00 41.68           C  
ATOM   1825  O   ALA A 269      88.907 116.060 122.512  1.00 41.68           O  
ATOM   1826  CB  ALA A 269      90.491 116.711 125.317  1.00 41.68           C  
ATOM   1827  N   TYR A 270      90.492 117.601 122.210  1.00 39.98           N  
ATOM   1828  CA  TYR A 270      89.783 118.162 121.058  1.00 39.98           C  
ATOM   1829  C   TYR A 270      89.826 117.205 119.860  1.00 39.98           C  
ATOM   1830  O   TYR A 270      88.819 117.034 119.181  1.00 39.98           O  
ATOM   1831  CB  TYR A 270      90.285 119.560 120.711  1.00 39.98           C  
ATOM   1832  CG  TYR A 270      89.460 120.201 119.608  1.00 39.98           C  
ATOM   1833  CD1 TYR A 270      88.110 120.519 119.856  1.00 39.98           C  
ATOM   1834  CD2 TYR A 270      90.036 120.538 118.372  1.00 39.98           C  
ATOM   1835  CE1 TYR A 270      87.332 121.138 118.865  1.00 39.98           C  
ATOM   1836  CE2 TYR A 270      89.274 121.200 117.395  1.00 39.98           C  
ATOM   1837  CZ  TYR A 270      87.919 121.503 117.641  1.00 39.98           C  
ATOM   1838  OH  TYR A 270      87.168 122.150 116.714  1.00 39.98           O  
ATOM   1839  N   ARG A 271      90.951 116.517 119.613  1.00 39.86           N  
ATOM   1840  CA  ARG A 271      91.045 115.529 118.532  1.00 39.86           C  
ATOM   1841  C   ARG A 271      89.977 114.469 118.730  1.00 39.86           C  
ATOM   1842  O   ARG A 271      89.187 114.250 117.818  1.00 39.86           O  
ATOM   1843  CB  ARG A 271      92.439 114.900 118.498  1.00 39.86           C  
ATOM   1844  CG  ARG A 271      92.536 113.809 117.420  1.00 39.86           C  
ATOM   1845  CD  ARG A 271      93.956 113.261 117.268  1.00 39.86           C  
ATOM   1846  NE  ARG A 271      94.380 112.488 118.443  1.00 39.86           N  
ATOM   1847  CZ  ARG A 271      95.598 112.069 118.697  1.00 39.86           C  
ATOM   1848  NH1 ARG A 271      95.857 111.445 119.803  1.00 39.86           N  
ATOM   1849  NH2 ARG A 271      96.585 112.258 117.873  1.00 39.86           N  
ATOM   1850  N   GLU A 272      89.890 113.868 119.918  1.00 41.18           N  
ATOM   1851  CA  GLU A 272      88.826 112.903 120.199  1.00 41.18           C  
ATOM   1852  C   GLU A 272      87.428 113.472 119.940  1.00 41.18           C  
ATOM   1853  O   GLU A 272      86.597 112.841 119.264  1.00 41.18           O  
ATOM   1854  CB  GLU A 272      88.929 112.434 121.640  1.00 41.18           C  
ATOM   1855  CG  GLU A 272      87.682 111.738 122.137  1.00 41.18           C  
ATOM   1856  CD  GLU A 272      87.855 111.204 123.536  1.00 41.18           C  
ATOM   1857  OE1 GLU A 272      89.017 111.092 123.984  1.00 41.18           O  
ATOM   1858  OE2 GLU A 272      86.834 110.931 124.202  1.00 41.18           O  
ATOM   1859  N   LEU A 273      87.164 114.689 120.425  1.00 38.65           N  
ATOM   1860  CA  LEU A 273      85.856 115.321 120.222  1.00 38.65           C  
ATOM   1861  C   LEU A 273      85.543 115.572 118.746  1.00 38.65           C  
ATOM   1862  O   LEU A 273      84.396 115.408 118.317  1.00 38.65           O  
ATOM   1863  CB  LEU A 273      85.791 116.626 121.018  1.00 38.65           C  
ATOM   1864  CG  LEU A 273      84.504 117.471 121.088  1.00 38.65           C  
ATOM   1865  CD1 LEU A 273      84.412 118.466 119.952  1.00 38.65           C  
ATOM   1866  CD2 LEU A 273      83.262 116.606 121.152  1.00 38.65           C  
ATOM   1867  N   SER A 274      86.534 115.979 117.963  1.00 38.34           N  
ATOM   1868  CA  SER A 274      86.323 116.248 116.542  1.00 38.34           C  
ATOM   1869  C   SER A 274      86.068 114.971 115.742  1.00 38.34           C  
ATOM   1870  O   SER A 274      85.157 114.929 114.908  1.00 38.34           O  
ATOM   1871  CB  SER A 274      87.531 116.981 115.977  1.00 38.34           C  
ATOM   1872  OG  SER A 274      88.628 116.094 115.865  1.00 38.34           O  
ATOM   1873  N   LEU A 275      86.817 113.904 116.024  1.00 36.81           N  
ATOM   1874  CA  LEU A 275      86.699 112.635 115.291  1.00 36.81           C  
ATOM   1875  C   LEU A 275      85.397 111.909 115.595  1.00 36.81           C  
ATOM   1876  O   LEU A 275      84.806 111.289 114.707  1.00 36.81           O  
ATOM   1877  CB  LEU A 275      87.875 111.708 115.562  1.00 36.81           C  
ATOM   1878  CG  LEU A 275      89.233 112.174 115.065  1.00 36.81           C  
ATOM   1879  CD1 LEU A 275      90.285 111.182 115.497  1.00 36.81           C  
ATOM   1880  CD2 LEU A 275      89.207 112.314 113.574  1.00 36.81           C  
ATOM   1881  N   LEU A 276      84.925 111.980 116.829  1.00 37.63           N  
ATOM   1882  CA  LEU A 276      83.592 111.457 117.124  1.00 37.63           C  
ATOM   1883  C   LEU A 276      82.501 112.235 116.401  1.00 37.63           C  
ATOM   1884  O   LEU A 276      81.420 111.691 116.142  1.00 37.63           O  
ATOM   1885  CB  LEU A 276      83.335 111.471 118.621  1.00 37.63           C  
ATOM   1886  CG  LEU A 276      84.251 110.543 119.396  1.00 37.63           C  
ATOM   1887  CD1 LEU A 276      84.089 110.837 120.870  1.00 37.63           C  
ATOM   1888  CD2 LEU A 276      83.924 109.105 119.059  1.00 37.63           C  
ATOM   1889  N   LEU A 277      82.747 113.496 116.086  1.00 37.60           N  
ATOM   1890  CA  LEU A 277      81.852 114.299 115.257  1.00 37.60           C  
ATOM   1891  C   LEU A 277      82.035 114.085 113.753  1.00 37.60           C  
ATOM   1892  O   LEU A 277      81.342 114.749 112.976  1.00 37.60           O  
ATOM   1893  CB  LEU A 277      82.025 115.783 115.584  1.00 37.60           C  
ATOM   1894  CG  LEU A 277      81.256 116.248 116.813  1.00 37.60           C  
ATOM   1895  CD1 LEU A 277      81.720 117.628 117.227  1.00 37.60           C  
ATOM   1896  CD2 LEU A 277      79.760 116.237 116.547  1.00 37.60           C  
ATOM   1897  N   ARG A 278      82.927 113.181 113.332  1.00 42.95           N  
ATOM   1898  CA  ARG A 278      83.168 112.714 111.940  1.00 42.95           C  
ATOM   1899  C   ARG A 278      83.969 113.656 111.046  1.00 42.95           C  
ATOM   1900  O   ARG A 278      84.103 113.382 109.857  1.00 42.95           O  
ATOM   1901  CB  ARG A 278      81.865 112.350 111.207  1.00 42.95           C  
ATOM   1902  CG  ARG A 278      81.058 111.238 111.912  1.00 42.95           C  
ATOM   1903  CD  ARG A 278      79.531 111.162 111.619  1.00 42.95           C  
ATOM   1904  NE  ARG A 278      79.215 110.401 110.406  1.00 42.95           N  
ATOM   1905  CZ  ARG A 278      77.992 109.977 110.083  1.00 42.95           C  
ATOM   1906  NH1 ARG A 278      77.806 109.274 108.975  1.00 42.95           N  
ATOM   1907  NH2 ARG A 278      76.942 110.323 110.820  1.00 42.95           N  
ATOM   1908  N   ARG A 279      84.537 114.727 111.600  1.00 41.03           N  
ATOM   1909  CA  ARG A 279      85.381 115.660 110.842  1.00 41.03           C  
ATOM   1910  C   ARG A 279      86.642 114.929 110.371  1.00 41.03           C  
ATOM   1911  O   ARG A 279      87.232 114.200 111.167  1.00 41.03           O  
ATOM   1912  CB  ARG A 279      85.752 116.872 111.708  1.00 41.03           C  
ATOM   1913  CG  ARG A 279      84.514 117.667 112.135  1.00 41.03           C  
ATOM   1914  CD  ARG A 279      84.926 118.871 112.972  1.00 41.03           C  
ATOM   1915  NE  ARG A 279      83.758 119.476 113.634  1.00 41.03           N  
ATOM   1916  CZ  ARG A 279      83.779 120.295 114.664  1.00 41.03           C  
ATOM   1917  NH1 ARG A 279      82.672 120.763 115.149  1.00 41.03           N  
ATOM   1918  NH2 ARG A 279      84.889 120.662 115.229  1.00 41.03           N  
ATOM   1919  N   PRO A 280      87.107 115.115 109.129  1.00 40.38           N  
ATOM   1920  CA  PRO A 280      88.319 114.458 108.659  1.00 40.38           C  
ATOM   1921  C   PRO A 280      89.569 115.085 109.253  1.00 40.38           C  
ATOM   1922  O   PRO A 280      89.606 116.289 109.534  1.00 40.38           O  
ATOM   1923  CB  PRO A 280      88.280 114.660 107.128  1.00 40.38           C  
ATOM   1924  CG  PRO A 280      87.581 115.951 106.948  1.00 40.38           C  
ATOM   1925  CD  PRO A 280      86.537 115.967 108.082  1.00 40.38           C  
ATOM   1926  N   PRO A 281      90.614 114.277 109.487  1.00 38.90           N  
ATOM   1927  CA  PRO A 281      91.858 114.733 110.087  1.00 38.90           C  
ATOM   1928  C   PRO A 281      92.678 115.630 109.159  1.00 38.90           C  
ATOM   1929  O   PRO A 281      92.498 115.625 107.942  1.00 38.90           O  
ATOM   1930  CB  PRO A 281      92.624 113.455 110.429  1.00 38.90           C  
ATOM   1931  CG  PRO A 281      92.118 112.432 109.423  1.00 38.90           C  
ATOM   1932  CD  PRO A 281      90.667 112.850 109.213  1.00 38.90           C  
ATOM   1933  N   GLY A 282      93.600 116.393 109.742  1.00 36.69           N  
ATOM   1934  CA  GLY A 282      94.510 117.290 109.037  1.00 36.69           C  
ATOM   1935  C   GLY A 282      95.939 116.749 109.064  1.00 36.69           C  
ATOM   1936  O   GLY A 282      96.146 115.538 109.142  1.00 36.69           O  
ATOM   1937  N   ARG A 283      96.941 117.633 109.011  1.00 39.66           N  
ATOM   1938  CA  ARG A 283      98.354 117.226 109.030  1.00 39.66           C  
ATOM   1939  C   ARG A 283      98.667 116.466 110.321  1.00 39.66           C  
ATOM   1940  O   ARG A 283      98.280 116.883 111.404  1.00 39.66           O  
ATOM   1941  CB  ARG A 283      99.255 118.459 108.803  1.00 39.66           C  
ATOM   1942  CG  ARG A 283     100.740 118.079 108.815  1.00 39.66           C  
ATOM   1943  CD  ARG A 283     101.695 119.019 108.065  1.00 39.66           C  
ATOM   1944  NE  ARG A 283     101.800 120.355 108.669  1.00 39.66           N  
ATOM   1945  CZ  ARG A 283     101.115 121.441 108.379  1.00 39.66           C  
ATOM   1946  NH1 ARG A 283     101.386 122.547 109.004  1.00 39.66           N  
ATOM   1947  NH2 ARG A 283     100.173 121.463 107.484  1.00 39.66           N  
ATOM   1948  N   GLU A 284      99.356 115.333 110.199  1.00 43.77           N  
ATOM   1949  CA  GLU A 284      99.753 114.456 111.302  1.00 43.77           C  
ATOM   1950  C   GLU A 284      98.572 114.029 112.173  1.00 43.77           C  
ATOM   1951  O   GLU A 284      98.708 113.851 113.385  1.00 43.77           O  
ATOM   1952  CB  GLU A 284     100.881 115.074 112.126  1.00 43.77           C  
ATOM   1953  CG  GLU A 284     102.096 115.389 111.254  1.00 43.77           C  
ATOM   1954  CD  GLU A 284     103.374 115.601 112.039  1.00 43.77           C  
ATOM   1955  OE1 GLU A 284     103.328 115.523 113.284  1.00 43.77           O  
ATOM   1956  OE2 GLU A 284     104.429 115.826 111.407  1.00 43.77           O  
ATOM   1957  N   ALA A 285      97.398 113.905 111.557  1.00 42.69           N  
ATOM   1958  CA  ALA A 285      96.152 113.389 112.127  1.00 42.69           C  
ATOM   1959  C   ALA A 285      95.498 114.277 113.184  1.00 42.69           C  
ATOM   1960  O   ALA A 285      94.426 113.910 113.684  1.00 42.69           O  
ATOM   1961  CB  ALA A 285      96.344 111.984 112.714  1.00 42.69           C  
ATOM   1962  N   TYR A 286      96.061 115.391 113.642  1.00 41.05           N  
ATOM   1963  CA  TYR A 286      95.262 116.350 114.429  1.00 41.05           C  
ATOM   1964  C   TYR A 286      94.355 117.103 113.440  1.00 41.05           C  
ATOM   1965  O   TYR A 286      94.725 117.219 112.271  1.00 41.05           O  
ATOM   1966  CB  TYR A 286      96.145 117.286 115.243  1.00 41.05           C  
ATOM   1967  CG  TYR A 286      96.795 116.670 116.454  1.00 41.05           C  
ATOM   1968  CD1 TYR A 286      96.038 116.542 117.632  1.00 41.05           C  
ATOM   1969  CD2 TYR A 286      98.113 116.198 116.411  1.00 41.05           C  
ATOM   1970  CE1 TYR A 286      96.616 115.982 118.781  1.00 41.05           C  
ATOM   1971  CE2 TYR A 286      98.701 115.648 117.564  1.00 41.05           C  
ATOM   1972  CZ  TYR A 286      97.950 115.542 118.752  1.00 41.05           C  
ATOM   1973  OH  TYR A 286      98.510 115.011 119.866  1.00 41.05           O  
ATOM   1974  N   PRO A 287      93.154 117.586 113.799  1.00 37.61           N  
ATOM   1975  CA  PRO A 287      92.335 118.336 112.846  1.00 37.61           C  
ATOM   1976  C   PRO A 287      93.044 119.638 112.410  1.00 37.61           C  
ATOM   1977  O   PRO A 287      93.945 120.119 113.095  1.00 37.61           O  
ATOM   1978  CB  PRO A 287      90.986 118.536 113.541  1.00 37.61           C  
ATOM   1979  CG  PRO A 287      91.310 118.447 115.031  1.00 37.61           C  
ATOM   1980  CD  PRO A 287      92.502 117.490 115.095  1.00 37.61           C  
ATOM   1981  N   GLY A 288      92.654 120.259 111.294  1.00 38.03           N  
ATOM   1982  CA  GLY A 288      93.339 121.485 110.846  1.00 38.03           C  
ATOM   1983  C   GLY A 288      93.035 122.686 111.751  1.00 38.03           C  
ATOM   1984  O   GLY A 288      93.863 123.572 111.936  1.00 38.03           O  
ATOM   1985  N   ASP A 289      91.866 122.648 112.389  1.00 41.54           N  
ATOM   1986  CA  ASP A 289      91.324 123.585 113.371  1.00 41.54           C  
ATOM   1987  C   ASP A 289      92.146 123.733 114.677  1.00 41.54           C  
ATOM   1988  O   ASP A 289      91.847 124.609 115.480  1.00 41.54           O  
ATOM   1989  CB  ASP A 289      89.893 123.116 113.657  1.00 41.54           C  
ATOM   1990  CG  ASP A 289      88.976 124.207 114.206  1.00 41.54           C  
ATOM   1991  OD1 ASP A 289      88.728 125.192 113.480  1.00 41.54           O  
ATOM   1992  OD2 ASP A 289      88.391 124.000 115.292  1.00 41.54           O  
ATOM   1993  N   ILE A 290      93.167 122.906 114.952  1.00 39.10           N  
ATOM   1994  CA  ILE A 290      93.938 123.003 116.210  1.00 39.10           C  
ATOM   1995  C   ILE A 290      94.802 124.256 116.391  1.00 39.10           C  
ATOM   1996  O   ILE A 290      95.264 124.511 117.502  1.00 39.10           O  
ATOM   1997  CB  ILE A 290      94.794 121.766 116.509  1.00 39.10           C  
ATOM   1998  CG1 ILE A 290      95.984 121.603 115.550  1.00 39.10           C  
ATOM   1999  CG2 ILE A 290      93.952 120.500 116.622  1.00 39.10           C  
ATOM   2000  CD1 ILE A 290      97.159 120.980 116.278  1.00 39.10           C  
ATOM   2001  N   PHE A 291      95.096 125.023 115.341  1.00 42.09           N  
ATOM   2002  CA  PHE A 291      95.838 126.272 115.527  1.00 42.09           C  
ATOM   2003  C   PHE A 291      94.875 127.313 116.107  1.00 42.09           C  
ATOM   2004  O   PHE A 291      95.207 128.029 117.048  1.00 42.09           O  
ATOM   2005  CB  PHE A 291      96.465 126.744 114.216  1.00 42.09           C  
ATOM   2006  CG  PHE A 291      97.233 128.036 114.379  1.00 42.09           C  
ATOM   2007  CD1 PHE A 291      98.555 128.004 114.845  1.00 42.09           C  
ATOM   2008  CD2 PHE A 291      96.606 129.273 114.147  1.00 42.09           C  
ATOM   2009  CE1 PHE A 291      99.255 129.195 115.080  1.00 42.09           C  
ATOM   2010  CE2 PHE A 291      97.307 130.466 114.379  1.00 42.09           C  
ATOM   2011  CZ  PHE A 291      98.630 130.425 114.844  1.00 42.09           C  
ATOM   2012  N   TYR A 292      93.645 127.368 115.600  1.00 43.10           N  
ATOM   2013  CA  TYR A 292      92.610 128.279 116.070  1.00 43.10           C  
ATOM   2014  C   TYR A 292      92.231 127.947 117.518  1.00 43.10           C  
ATOM   2015  O   TYR A 292      92.062 128.859 118.315  1.00 43.10           O  
ATOM   2016  CB  TYR A 292      91.428 128.217 115.100  1.00 43.10           C  
ATOM   2017  CG  TYR A 292      90.201 129.044 115.436  1.00 43.10           C  
ATOM   2018  CD1 TYR A 292      90.307 130.400 115.799  1.00 43.10           C  
ATOM   2019  CD2 TYR A 292      88.932 128.466 115.279  1.00 43.10           C  
ATOM   2020  CE1 TYR A 292      89.144 131.163 116.015  1.00 43.10           C  
ATOM   2021  CE2 TYR A 292      87.767 129.226 115.485  1.00 43.10           C  
ATOM   2022  CZ  TYR A 292      87.873 130.579 115.854  1.00 43.10           C  
ATOM   2023  OH  TYR A 292      86.747 131.306 116.043  1.00 43.10           O  
ATOM   2024  N   LEU A 293      92.207 126.674 117.916  1.00 40.17           N  
ATOM   2025  CA  LEU A 293      91.888 126.241 119.279  1.00 40.17           C  
ATOM   2026  C   LEU A 293      92.827 126.879 120.326  1.00 40.17           C  
ATOM   2027  O   LEU A 293      92.366 127.545 121.252  1.00 40.17           O  
ATOM   2028  CB  LEU A 293      91.941 124.696 119.269  1.00 40.17           C  
ATOM   2029  CG  LEU A 293      91.521 123.995 120.572  1.00 40.17           C  
ATOM   2030  CD1 LEU A 293      90.013 123.788 120.638  1.00 40.17           C  
ATOM   2031  CD2 LEU A 293      92.173 122.613 120.656  1.00 40.17           C  
ATOM   2032  N   HIS A 294      94.139 126.721 120.165  1.00 40.75           N  
ATOM   2033  CA  HIS A 294      95.154 127.278 121.066  1.00 40.75           C  
ATOM   2034  C   HIS A 294      95.370 128.784 120.902  1.00 40.75           C  
ATOM   2035  O   HIS A 294      95.512 129.484 121.896  1.00 40.75           O  
ATOM   2036  CB  HIS A 294      96.439 126.449 120.965  1.00 40.75           C  
ATOM   2037  CG  HIS A 294      96.298 125.117 121.679  1.00 40.75           C  
ATOM   2038  CD2 HIS A 294      97.277 124.447 122.345  1.00 40.75           C  
ATOM   2039  ND1 HIS A 294      95.159 124.312 121.661  1.00 40.75           N  
ATOM   2040  CE1 HIS A 294      95.459 123.209 122.353  1.00 40.75           C  
ATOM   2041  NE2 HIS A 294      96.736 123.251 122.752  1.00 40.75           N  
ATOM   2042  N   SER A 295      95.384 129.319 119.680  1.00 42.96           N  
ATOM   2043  CA  SER A 295      95.544 130.765 119.431  1.00 42.96           C  
ATOM   2044  C   SER A 295      94.329 131.589 119.885  1.00 42.96           C  
ATOM   2045  O   SER A 295      94.502 132.704 120.365  1.00 42.96           O  
ATOM   2046  CB  SER A 295      95.938 131.040 117.984  1.00 42.96           C  
ATOM   2047  OG  SER A 295      94.864 130.765 117.126  1.00 42.96           O  
ATOM   2048  N   ARG A 296      93.102 131.060 119.798  1.00 42.53           N  
ATOM   2049  CA  ARG A 296      91.896 131.720 120.323  1.00 42.53           C  
ATOM   2050  C   ARG A 296      92.015 131.913 121.840  1.00 42.53           C  
ATOM   2051  O   ARG A 296      91.662 132.967 122.354  1.00 42.53           O  
ATOM   2052  CB  ARG A 296      90.628 130.900 120.000  1.00 42.53           C  
ATOM   2053  CG  ARG A 296      89.366 131.628 120.467  1.00 42.53           C  
ATOM   2054  CD  ARG A 296      88.053 131.205 119.803  1.00 42.53           C  
ATOM   2055  NE  ARG A 296      87.389 130.080 120.491  1.00 42.53           N  
ATOM   2056  CZ  ARG A 296      87.572 128.785 120.334  1.00 42.53           C  
ATOM   2057  NH1 ARG A 296      86.913 127.944 121.076  1.00 42.53           N  
ATOM   2058  NH2 ARG A 296      88.371 128.295 119.429  1.00 42.53           N  
ATOM   2059  N   LEU A 297      92.486 130.885 122.553  1.00 43.95           N  
ATOM   2060  CA  LEU A 297      92.661 130.884 124.005  1.00 43.95           C  
ATOM   2061  C   LEU A 297      93.826 131.751 124.478  1.00 43.95           C  
ATOM   2062  O   LEU A 297      93.643 132.613 125.333  1.00 43.95           O  
ATOM   2063  CB  LEU A 297      92.933 129.427 124.462  1.00 43.95           C  
ATOM   2064  CG  LEU A 297      93.412 129.237 125.918  1.00 43.95           C  
ATOM   2065  CD1 LEU A 297      92.224 129.262 126.865  1.00 43.95           C  
ATOM   2066  CD2 LEU A 297      94.116 127.892 126.056  1.00 43.95           C  
ATOM   2067  N   LEU A 298      95.011 131.559 123.903  1.00 43.47           N  
ATOM   2068  CA  LEU A 298      96.225 132.215 124.367  1.00 43.47           C  
ATOM   2069  C   LEU A 298      96.325 133.696 124.060  1.00 43.47           C  
ATOM   2070  O   LEU A 298      96.992 134.397 124.806  1.00 43.47           O  
ATOM   2071  CB  LEU A 298      97.453 131.469 123.833  1.00 43.47           C  
ATOM   2072  CG  LEU A 298      97.688 130.071 124.425  1.00 43.47           C  
ATOM   2073  CD1 LEU A 298      99.050 129.562 123.954  1.00 43.47           C  
ATOM   2074  CD2 LEU A 298      97.723 130.095 125.953  1.00 43.47           C  
ATOM   2075  N   GLU A 299      95.672 134.224 123.033  1.00 49.61           N  
ATOM   2076  CA  GLU A 299      95.804 135.648 122.728  1.00 49.61           C  
ATOM   2077  C   GLU A 299      94.844 136.582 123.484  1.00 49.61           C  
ATOM   2078  O   GLU A 299      94.827 137.797 123.273  1.00 49.61           O  
ATOM   2079  CB  GLU A 299      95.923 135.826 121.213  1.00 49.61           C  
ATOM   2080  CG  GLU A 299      96.515 137.206 120.905  1.00 49.61           C  
ATOM   2081  CD  GLU A 299      97.346 137.234 119.632  1.00 49.61           C  
ATOM   2082  OE1 GLU A 299      98.196 136.342 119.429  1.00 49.61           O  
ATOM   2083  OE2 GLU A 299      97.191 138.215 118.886  1.00 49.61           O  
ATOM   2084  N   ARG A 300      94.103 136.055 124.462  1.00 51.09           N  
ATOM   2085  CA  ARG A 300      93.375 136.836 125.466  1.00 51.09           C  
ATOM   2086  C   ARG A 300      94.223 137.265 126.658  1.00 51.09           C  
ATOM   2087  O   ARG A 300      93.718 137.996 127.513  1.00 51.09           O  
ATOM   2088  CB  ARG A 300      92.125 136.091 125.957  1.00 51.09           C  
ATOM   2089  CG  ARG A 300      91.435 135.257 124.889  1.00 51.09           C  
ATOM   2090  CD  ARG A 300      90.392 134.266 125.425  1.00 51.09           C  
ATOM   2091  NE  ARG A 300      89.385 134.875 126.293  1.00 51.09           N  
ATOM   2092  CZ  ARG A 300      88.301 134.240 126.729  1.00 51.09           C  
ATOM   2093  NH1 ARG A 300      87.451 134.858 127.531  1.00 51.09           N  
ATOM   2094  NH2 ARG A 300      88.025 133.019 126.298  1.00 51.09           N  
ATOM   2095  N   ALA A 301      95.467 136.809 126.752  1.00 44.10           N  
ATOM   2096  CA  ALA A 301      96.404 137.159 127.825  1.00 44.10           C  
ATOM   2097  C   ALA A 301      97.314 138.334 127.467  1.00 44.10           C  
ATOM   2098  O   ALA A 301      98.448 138.155 127.027  1.00 44.10           O  
ATOM   2099  CB  ALA A 301      97.240 135.939 128.171  1.00 44.10           C  
ATOM   2100  N   ALA A 302      96.837 139.556 127.725  1.00 45.22           N  
ATOM   2101  CA  ALA A 302      97.645 140.757 127.513  1.00 45.22           C  
ATOM   2102  C   ALA A 302      97.161 141.904 128.399  1.00 45.22           C  
ATOM   2103  O   ALA A 302      96.002 141.959 128.814  1.00 45.22           O  
ATOM   2104  CB  ALA A 302      97.640 141.179 126.042  1.00 45.22           C  
ATOM   2105  N   LYS A 303      98.092 142.834 128.653  1.00 46.90           N  
ATOM   2106  CA  LYS A 303      97.880 144.035 129.467  1.00 46.90           C  
ATOM   2107  C   LYS A 303      96.978 145.086 128.835  1.00 46.90           C  
ATOM   2108  O   LYS A 303      97.196 145.507 127.699  1.00 46.90           O  
ATOM   2109  CB  LYS A 303      99.227 144.694 129.751  1.00 46.90           C  
ATOM   2110  CG  LYS A 303      99.185 145.783 130.807  1.00 46.90           C  
ATOM   2111  CD  LYS A 303     100.574 146.073 131.357  1.00 46.90           C  
ATOM   2112  CE  LYS A 303     100.577 147.293 132.274  1.00 46.90           C  
ATOM   2113  NZ  LYS A 303      99.825 147.099 133.550  1.00 46.90           N  
ATOM   2114  N   LEU A 304      95.955 145.507 129.579  1.00 47.63           N  
ATOM   2115  CA  LEU A 304      95.053 146.563 129.140  1.00 47.63           C  
ATOM   2116  C   LEU A 304      95.681 147.950 129.333  1.00 47.63           C  
ATOM   2117  O   LEU A 304      96.677 148.115 130.046  1.00 47.63           O  
ATOM   2118  CB  LEU A 304      93.748 146.487 129.923  1.00 47.63           C  
ATOM   2119  CG  LEU A 304      92.641 145.611 129.347  1.00 47.63           C  
ATOM   2120  CD1 LEU A 304      91.365 145.797 130.136  1.00 47.63           C  
ATOM   2121  CD2 LEU A 304      92.422 145.916 127.903  1.00 47.63           C  
ATOM   2122  N   SER A 305      95.102 148.942 128.647  1.00 53.52           N  
ATOM   2123  CA  SER A 305      95.516 150.345 128.663  1.00 53.52           C  
ATOM   2124  C   SER A 305      95.109 151.097 129.932  1.00 53.52           C  
ATOM   2125  O   SER A 305      94.247 150.668 130.699  1.00 53.52           O  
ATOM   2126  CB  SER A 305      94.918 151.085 127.473  1.00 53.52           C  
ATOM   2127  OG  SER A 305      93.510 150.968 127.498  1.00 53.52           O  
ATOM   2128  N   ASP A 306      95.792 152.229 130.151  1.00 56.92           N  
ATOM   2129  CA  ASP A 306      95.556 153.082 131.313  1.00 56.92           C  
ATOM   2130  C   ASP A 306      94.137 153.639 131.349  1.00 56.92           C  
ATOM   2131  O   ASP A 306      93.613 153.955 132.421  1.00 56.92           O  
ATOM   2132  CB  ASP A 306      96.520 154.268 131.308  1.00 56.92           C  
ATOM   2133  CG  ASP A 306      97.973 153.853 131.261  1.00 56.92           C  
ATOM   2134  OD1 ASP A 306      98.255 152.651 131.401  1.00 56.92           O  
ATOM   2135  OD2 ASP A 306      98.839 154.740 131.085  1.00 56.92           O  
ATOM   2136  N   ALA A 307      93.522 153.797 130.177  1.00 55.96           N  
ATOM   2137  CA  ALA A 307      92.107 154.137 130.073  1.00 55.96           C  
ATOM   2138  C   ALA A 307      91.170 153.073 130.626  1.00 55.96           C  
ATOM   2139  O   ALA A 307      90.131 153.408 131.206  1.00 55.96           O  
ATOM   2140  CB  ALA A 307      91.762 154.426 128.614  1.00 55.96           C  
ATOM   2141  N   LYS A 308      91.501 151.799 130.472  1.00 55.44           N  
ATOM   2142  CA  LYS A 308      90.572 150.749 130.863  1.00 55.44           C  
ATOM   2143  C   LYS A 308      90.901 150.114 132.212  1.00 55.44           C  
ATOM   2144  O   LYS A 308      90.255 149.137 132.598  1.00 55.44           O  
ATOM   2145  CB  LYS A 308      90.495 149.689 129.763  1.00 55.44           C  
ATOM   2146  CG  LYS A 308      89.796 150.211 128.512  1.00 55.44           C  
ATOM   2147  CD  LYS A 308      88.301 149.956 128.502  1.00 55.44           C  
ATOM   2148  CE  LYS A 308      87.958 148.482 128.544  1.00 55.44           C  
ATOM   2149  NZ  LYS A 308      86.483 148.291 128.572  1.00 55.44           N  
ATOM   2150  N   GLY A 309      91.878 150.648 132.943  1.00 55.23           N  
ATOM   2151  CA  GLY A 309      92.196 150.127 134.256  1.00 55.23           C  
ATOM   2152  C   GLY A 309      93.548 149.474 134.421  1.00 55.23           C  
ATOM   2153  O   GLY A 309      93.880 149.072 135.539  1.00 55.23           O  
ATOM   2154  N   GLY A 310      94.351 149.368 133.372  1.00 50.20           N  
ATOM   2155  CA  GLY A 310      95.676 148.793 133.492  1.00 50.20           C  
ATOM   2156  C   GLY A 310      95.786 147.418 134.128  1.00 50.20           C  
ATOM   2157  O   GLY A 310      96.797 147.104 134.761  1.00 50.20           O  
ATOM   2158  N   GLY A 311      94.766 146.583 133.954  1.00 47.37           N  
ATOM   2159  CA  GLY A 311      94.772 145.236 134.482  1.00 47.37           C  
ATOM   2160  C   GLY A 311      95.739 144.373 133.688  1.00 47.37           C  
ATOM   2161  O   GLY A 311      96.585 144.861 132.935  1.00 47.37           O  
ATOM   2162  N   SER A 312      95.637 143.066 133.887  1.00 40.32           N  
ATOM   2163  CA  SER A 312      96.562 142.141 133.244  1.00 40.32           C  
ATOM   2164  C   SER A 312      95.927 140.763 133.262  1.00 40.32           C  
ATOM   2165  O   SER A 312      94.918 140.542 133.927  1.00 40.32           O  
ATOM   2166  CB  SER A 312      97.933 142.143 133.923  1.00 40.32           C  
ATOM   2167  OG  SER A 312      98.868 141.379 133.176  1.00 40.32           O  
ATOM   2168  N   LEU A 313      96.494 139.854 132.469  1.00 37.65           N  
ATOM   2169  CA  LEU A 313      96.113 138.446 132.514  1.00 37.65           C  
ATOM   2170  C   LEU A 313      97.239 137.561 131.991  1.00 37.65           C  
ATOM   2171  O   LEU A 313      97.001 136.725 131.121  1.00 37.65           O  
ATOM   2172  CB  LEU A 313      94.819 138.225 131.730  1.00 37.65           C  
ATOM   2173  CG  LEU A 313      93.882 137.112 132.196  1.00 37.65           C  
ATOM   2174  CD1 LEU A 313      92.484 137.402 131.697  1.00 37.65           C  
ATOM   2175  CD2 LEU A 313      94.303 135.745 131.746  1.00 37.65           C  
ATOM   2176  N   THR A 314      98.465 137.705 132.501  1.00 38.62           N  
ATOM   2177  CA  THR A 314      99.580 136.859 132.041  1.00 38.62           C  
ATOM   2178  C   THR A 314      99.270 135.380 132.224  1.00 38.62           C  
ATOM   2179  O   THR A 314      98.567 134.969 133.141  1.00 38.62           O  
ATOM   2180  CB  THR A 314     100.927 137.248 132.667  1.00 38.62           C  
ATOM   2181  CG2 THR A 314     100.902 137.610 134.138  1.00 38.62           C  
ATOM   2182  OG1 THR A 314     101.921 136.278 132.492  1.00 38.62           O  
ATOM   2183  N   ALA A 315      99.778 134.574 131.310  1.00 42.69           N  
ATOM   2184  CA  ALA A 315      99.519 133.141 131.253  1.00 42.69           C  
ATOM   2185  C   ALA A 315     100.811 132.349 131.088  1.00 42.69           C  
ATOM   2186  O   ALA A 315     101.794 132.838 130.532  1.00 42.69           O  
ATOM   2187  CB  ALA A 315      98.553 132.815 130.104  1.00 42.69           C  
ATOM   2188  N   LEU A 316     100.802 131.125 131.614  1.00 45.42           N  
ATOM   2189  CA  LEU A 316     101.892 130.154 131.584  1.00 45.42           C  
ATOM   2190  C   LEU A 316     101.339 128.836 131.022  1.00 45.42           C  
ATOM   2191  O   LEU A 316     100.841 127.989 131.768  1.00 45.42           O  
ATOM   2192  CB  LEU A 316     102.462 129.961 132.997  1.00 45.42           C  
ATOM   2193  CG  LEU A 316     103.383 131.074 133.506  1.00 45.42           C  
ATOM   2194  CD1 LEU A 316     103.796 130.782 134.949  1.00 45.42           C  
ATOM   2195  CD2 LEU A 316     104.670 131.164 132.700  1.00 45.42           C  
ATOM   2196  N   PRO A 317     101.364 128.663 129.692  1.00 47.70           N  
ATOM   2197  CA  PRO A 317     101.139 127.373 129.037  1.00 47.70           C  
ATOM   2198  C   PRO A 317     102.319 126.434 129.324  1.00 47.70           C  
ATOM   2199  O   PRO A 317     103.482 126.832 129.312  1.00 47.70           O  
ATOM   2200  CB  PRO A 317     100.941 127.671 127.552  1.00 47.70           C  
ATOM   2201  CG  PRO A 317     101.634 129.013 127.351  1.00 47.70           C  
ATOM   2202  CD  PRO A 317     101.344 129.707 128.676  1.00 47.70           C  
ATOM   2203  N   PHE A 318     102.001 125.161 129.524  1.00 52.76           N  
ATOM   2204  CA  PHE A 318     102.967 124.070 129.619  1.00 52.76           C  
ATOM   2205  C   PHE A 318     102.719 123.076 128.485  1.00 52.76           C  
ATOM   2206  O   PHE A 318     101.569 122.727 128.214  1.00 52.76           O  
ATOM   2207  CB  PHE A 318     102.828 123.353 130.960  1.00 52.76           C  
ATOM   2208  CG  PHE A 318     103.407 124.108 132.118  1.00 52.76           C  
ATOM   2209  CD1 PHE A 318     102.652 125.062 132.765  1.00 52.76           C  
ATOM   2210  CD2 PHE A 318     104.693 123.876 132.558  1.00 52.76           C  
ATOM   2211  CE1 PHE A 318     103.160 125.768 133.825  1.00 52.76           C  
ATOM   2212  CE2 PHE A 318     105.203 124.587 133.623  1.00 52.76           C  
ATOM   2213  CZ  PHE A 318     104.434 125.532 134.255  1.00 52.76           C  
ATOM   2214  N   VAL A 319     103.779 122.499 127.905  1.00 56.42           N  
ATOM   2215  CA  VAL A 319     103.650 121.480 126.844  1.00 56.42           C  
ATOM   2216  C   VAL A 319     104.710 120.379 126.993  1.00 56.42           C  
ATOM   2217  O   VAL A 319     105.858 120.646 127.347  1.00 56.42           O  
ATOM   2218  CB  VAL A 319     103.608 122.136 125.444  1.00 56.42           C  
ATOM   2219  CG1 VAL A 319     104.984 122.551 124.937  1.00 56.42           C  
ATOM   2220  CG2 VAL A 319     102.963 121.260 124.374  1.00 56.42           C  
ATOM   2221  N   GLU A 320     104.343 119.141 126.665  1.00 66.18           N  
ATOM   2222  CA  GLU A 320     105.205 117.959 126.782  1.00 66.18           C  
ATOM   2223  C   GLU A 320     105.773 117.526 125.419  1.00 66.18           C  
ATOM   2224  O   GLU A 320     105.036 117.409 124.438  1.00 66.18           O  
ATOM   2225  CB  GLU A 320     104.394 116.873 127.509  1.00 66.18           C  
ATOM   2226  CG  GLU A 320     105.227 115.703 128.070  1.00 66.18           C  
ATOM   2227  CD  GLU A 320     104.773 114.308 127.591  1.00 66.18           C  
ATOM   2228  OE1 GLU A 320     103.587 114.125 127.229  1.00 66.18           O  
ATOM   2229  OE2 GLU A 320     105.605 113.376 127.573  1.00 66.18           O  
ATOM   2230  N   THR A 321     107.079 117.254 125.347  1.00 69.21           N  
ATOM   2231  CA  THR A 321     107.768 116.899 124.088  1.00 69.21           C  
ATOM   2232  C   THR A 321     108.319 115.485 124.090  1.00 69.21           C  
ATOM   2233  O   THR A 321     109.135 115.117 124.932  1.00 69.21           O  
ATOM   2234  CB  THR A 321     108.917 117.853 123.705  1.00 69.21           C  
ATOM   2235  CG2 THR A 321     108.409 119.246 123.368  1.00 69.21           C  
ATOM   2236  OG1 THR A 321     109.883 118.012 124.712  1.00 69.21           O  
ATOM   2237  N   GLN A 322     107.909 114.687 123.106  1.00 70.47           N  
ATOM   2238  CA  GLN A 322     108.430 113.327 122.996  1.00 70.47           C  
ATOM   2239  C   GLN A 322     109.906 113.329 122.609  1.00 70.47           C  
ATOM   2240  O   GLN A 322     110.312 114.014 121.670  1.00 70.47           O  
ATOM   2241  CB  GLN A 322     107.653 112.542 121.942  1.00 70.47           C  
ATOM   2242  CG  GLN A 322     106.179 112.833 121.884  1.00 70.47           C  
ATOM   2243  CD  GLN A 322     105.402 112.118 122.960  1.00 70.47           C  
ATOM   2244  NE2 GLN A 322     104.246 112.654 123.306  1.00 70.47           N  
ATOM   2245  OE1 GLN A 322     105.837 111.095 123.472  1.00 70.47           O  
ATOM   2246  N   ALA A 323     110.702 112.551 123.341  1.00 70.58           N  
ATOM   2247  CA  ALA A 323     112.152 112.409 123.192  1.00 70.58           C  
ATOM   2248  C   ALA A 323     112.933 113.706 123.401  1.00 70.58           C  
ATOM   2249  O   ALA A 323     114.164 113.717 123.292  1.00 70.58           O  
ATOM   2250  CB  ALA A 323     112.479 111.811 121.823  1.00 70.58           C  
ATOM   2251  N   GLY A 324     112.235 114.793 123.716  1.00 69.98           N  
ATOM   2252  CA  GLY A 324     112.793 116.135 123.716  1.00 69.98           C  
ATOM   2253  C   GLY A 324     112.870 116.834 122.377  1.00 69.98           C  
ATOM   2254  O   GLY A 324     113.504 117.890 122.291  1.00 69.98           O  
ATOM   2255  N   ASP A 325     112.265 116.264 121.335  1.00 66.70           N  
ATOM   2256  CA  ASP A 325     112.216 116.867 120.012  1.00 66.70           C  
ATOM   2257  C   ASP A 325     111.160 117.979 119.966  1.00 66.70           C  
ATOM   2258  O   ASP A 325     109.959 117.730 120.047  1.00 66.70           O  
ATOM   2259  CB  ASP A 325     111.967 115.782 118.956  1.00 66.70           C  
ATOM   2260  CG  ASP A 325     112.214 116.281 117.531  1.00 66.70           C  
ATOM   2261  OD1 ASP A 325     112.424 117.504 117.335  1.00 66.70           O  
ATOM   2262  OD2 ASP A 325     112.186 115.446 116.602  1.00 66.70           O  
ATOM   2263  N   ILE A 326     111.614 119.221 119.799  1.00 60.06           N  
ATOM   2264  CA  ILE A 326     110.748 120.404 119.745  1.00 60.06           C  
ATOM   2265  C   ILE A 326     110.167 120.671 118.348  1.00 60.06           C  
ATOM   2266  O   ILE A 326     109.380 121.601 118.194  1.00 60.06           O  
ATOM   2267  CB  ILE A 326     111.478 121.631 120.350  1.00 60.06           C  
ATOM   2268  CG1 ILE A 326     112.416 122.366 119.361  1.00 60.06           C  
ATOM   2269  CG2 ILE A 326     112.194 121.288 121.670  1.00 60.06           C  
ATOM   2270  CD1 ILE A 326     112.840 123.761 119.836  1.00 60.06           C  
ATOM   2271  N   SER A 327     110.501 119.856 117.338  1.00 54.10           N  
ATOM   2272  CA  SER A 327     110.023 120.053 115.957  1.00 54.10           C  
ATOM   2273  C   SER A 327     108.696 119.344 115.646  1.00 54.10           C  
ATOM   2274  O   SER A 327     108.245 119.380 114.500  1.00 54.10           O  
ATOM   2275  CB  SER A 327     111.091 119.608 114.956  1.00 54.10           C  
ATOM   2276  OG  SER A 327     111.415 118.240 115.077  1.00 54.10           O  
ATOM   2277  N   ALA A 328     108.028 118.735 116.630  1.00 48.27           N  
ATOM   2278  CA  ALA A 328     106.757 118.042 116.409  1.00 48.27           C  
ATOM   2279  C   ALA A 328     105.609 119.028 116.140  1.00 48.27           C  
ATOM   2280  O   ALA A 328     105.745 120.239 116.332  1.00 48.27           O  
ATOM   2281  CB  ALA A 328     106.475 117.132 117.606  1.00 48.27           C  
ATOM   2282  N   TYR A 329     104.439 118.522 115.758  1.00 44.49           N  
ATOM   2283  CA  TYR A 329     103.308 119.375 115.397  1.00 44.49           C  
ATOM   2284  C   TYR A 329     102.757 120.232 116.539  1.00 44.49           C  
ATOM   2285  O   TYR A 329     102.824 121.449 116.420  1.00 44.49           O  
ATOM   2286  CB  TYR A 329     102.242 118.567 114.649  1.00 44.49           C  
ATOM   2287  CG  TYR A 329     101.114 119.388 114.052  1.00 44.49           C  
ATOM   2288  CD1 TYR A 329     101.412 120.362 113.080  1.00 44.49           C  
ATOM   2289  CD2 TYR A 329      99.771 119.057 114.307  1.00 44.49           C  
ATOM   2290  CE1 TYR A 329     100.376 121.046 112.416  1.00 44.49           C  
ATOM   2291  CE2 TYR A 329      98.737 119.691 113.595  1.00 44.49           C  
ATOM   2292  CZ  TYR A 329      99.034 120.698 112.661  1.00 44.49           C  
ATOM   2293  OH  TYR A 329      98.029 121.320 111.995  1.00 44.49           O  
ATOM   2294  N   ILE A 330     102.318 119.681 117.678  1.00 42.83           N  
ATOM   2295  CA  ILE A 330     101.751 120.522 118.754  1.00 42.83           C  
ATOM   2296  C   ILE A 330     102.804 121.487 119.330  1.00 42.83           C  
ATOM   2297  O   ILE A 330     102.483 122.665 119.465  1.00 42.83           O  
ATOM   2298  CB  ILE A 330     101.048 119.697 119.856  1.00 42.83           C  
ATOM   2299  CG1 ILE A 330      99.897 118.840 119.301  1.00 42.83           C  
ATOM   2300  CG2 ILE A 330     100.526 120.614 120.977  1.00 42.83           C  
ATOM   2301  CD1 ILE A 330      98.762 119.615 118.653  1.00 42.83           C  
ATOM   2302  N   PRO A 331     104.052 121.080 119.638  1.00 44.00           N  
ATOM   2303  CA  PRO A 331     105.085 122.002 120.098  1.00 44.00           C  
ATOM   2304  C   PRO A 331     105.271 123.204 119.166  1.00 44.00           C  
ATOM   2305  O   PRO A 331     105.155 124.339 119.612  1.00 44.00           O  
ATOM   2306  CB  PRO A 331     106.363 121.173 120.205  1.00 44.00           C  
ATOM   2307  CG  PRO A 331     105.815 119.813 120.597  1.00 44.00           C  
ATOM   2308  CD  PRO A 331     104.522 119.717 119.796  1.00 44.00           C  
ATOM   2309  N   THR A 332     105.476 122.998 117.862  1.00 46.10           N  
ATOM   2310  CA  THR A 332     105.675 124.117 116.921  1.00 46.10           C  
ATOM   2311  C   THR A 332     104.406 124.947 116.745  1.00 46.10           C  
ATOM   2312  O   THR A 332     104.491 126.171 116.670  1.00 46.10           O  
ATOM   2313  CB  THR A 332     106.175 123.629 115.559  1.00 46.10           C  
ATOM   2314  CG2 THR A 332     107.570 123.028 115.654  1.00 46.10           C  
ATOM   2315  OG1 THR A 332     105.330 122.649 115.011  1.00 46.10           O  
ATOM   2316  N   ASN A 333     103.223 124.327 116.758  1.00 44.44           N  
ATOM   2317  CA  ASN A 333     101.924 124.997 116.655  1.00 44.44           C  
ATOM   2318  C   ASN A 333     101.756 126.010 117.807  1.00 44.44           C  
ATOM   2319  O   ASN A 333     101.202 127.082 117.596  1.00 44.44           O  
ATOM   2320  CB  ASN A 333     100.861 123.880 116.637  1.00 44.44           C  
ATOM   2321  CG  ASN A 333      99.438 124.307 116.376  1.00 44.44           C  
ATOM   2322  ND2 ASN A 333      98.614 124.375 117.396  1.00 44.44           N  
ATOM   2323  OD1 ASN A 333      99.034 124.505 115.246  1.00 44.44           O  
ATOM   2324  N   VAL A 334     102.203 125.669 119.025  1.00 43.72           N  
ATOM   2325  CA  VAL A 334     102.211 126.535 120.223  1.00 43.72           C  
ATOM   2326  C   VAL A 334     103.393 127.512 120.282  1.00 43.72           C  
ATOM   2327  O   VAL A 334     103.170 128.685 120.560  1.00 43.72           O  
ATOM   2328  CB  VAL A 334     102.080 125.706 121.513  1.00 43.72           C  
ATOM   2329  CG1 VAL A 334     102.132 126.565 122.778  1.00 43.72           C  
ATOM   2330  CG2 VAL A 334     100.729 124.991 121.518  1.00 43.72           C  
ATOM   2331  N   ILE A 335     104.635 127.095 119.986  1.00 44.36           N  
ATOM   2332  CA  ILE A 335     105.845 127.961 120.010  1.00 44.36           C  
ATOM   2333  C   ILE A 335     105.676 129.179 119.091  1.00 44.36           C  
ATOM   2334  O   ILE A 335     106.267 130.234 119.309  1.00 44.36           O  
ATOM   2335  CB  ILE A 335     107.110 127.155 119.614  1.00 44.36           C  
ATOM   2336  CG1 ILE A 335     107.541 126.207 120.749  1.00 44.36           C  
ATOM   2337  CG2 ILE A 335     108.316 128.034 119.241  1.00 44.36           C  
ATOM   2338  CD1 ILE A 335     108.501 125.107 120.284  1.00 44.36           C  
ATOM   2339  N   SER A 336     104.844 129.047 118.061  1.00 48.10           N  
ATOM   2340  CA  SER A 336     104.509 130.106 117.120  1.00 48.10           C  
ATOM   2341  C   SER A 336     103.646 131.207 117.771  1.00 48.10           C  
ATOM   2342  O   SER A 336     103.856 132.393 117.521  1.00 48.10           O  
ATOM   2343  CB  SER A 336     103.773 129.446 115.951  1.00 48.10           C  
ATOM   2344  OG  SER A 336     103.369 130.411 115.011  1.00 48.10           O  
ATOM   2345  N   ILE A 337     102.706 130.844 118.651  1.00 47.96           N  
ATOM   2346  CA  ILE A 337     101.794 131.769 119.335  1.00 47.96           C  
ATOM   2347  C   ILE A 337     102.428 132.541 120.514  1.00 47.96           C  
ATOM   2348  O   ILE A 337     102.150 133.725 120.677  1.00 47.96           O  
ATOM   2349  CB  ILE A 337     100.539 130.991 119.803  1.00 47.96           C  
ATOM   2350  CG1 ILE A 337      99.786 130.307 118.637  1.00 47.96           C  
ATOM   2351  CG2 ILE A 337      99.561 131.894 120.568  1.00 47.96           C  
ATOM   2352  CD1 ILE A 337      98.927 129.115 119.071  1.00 47.96           C  
ATOM   2353  N   THR A 338     103.295 131.940 121.330  1.00 50.62           N  
ATOM   2354  CA  THR A 338     103.857 132.609 122.525  1.00 50.62           C  
ATOM   2355  C   THR A 338     105.028 133.575 122.313  1.00 50.62           C  
ATOM   2356  O   THR A 338     105.765 133.529 121.333  1.00 50.62           O  
ATOM   2357  CB  THR A 338     104.186 131.585 123.625  1.00 50.62           C  
ATOM   2358  CG2 THR A 338     102.933 130.784 123.994  1.00 50.62           C  
ATOM   2359  OG1 THR A 338     105.226 130.712 123.244  1.00 50.62           O  
ATOM   2360  N   ASP A 339     105.236 134.444 123.303  1.00 51.95           N  
ATOM   2361  CA  ASP A 339     106.257 135.494 123.381  1.00 51.95           C  
ATOM   2362  C   ASP A 339     107.599 135.010 123.929  1.00 51.95           C  
ATOM   2363  O   ASP A 339     108.466 135.810 124.258  1.00 51.95           O  
ATOM   2364  CB  ASP A 339     105.765 136.632 124.298  1.00 51.95           C  
ATOM   2365  CG  ASP A 339     104.360 137.193 124.067  1.00 51.95           C  
ATOM   2366  OD1 ASP A 339     103.524 136.606 123.342  1.00 51.95           O  
ATOM   2367  OD2 ASP A 339     104.070 138.247 124.663  1.00 51.95           O  
ATOM   2368  N   GLY A 340     107.787 133.709 124.076  1.00 51.47           N  
ATOM   2369  CA  GLY A 340     109.025 133.121 124.570  1.00 51.47           C  
ATOM   2370  C   GLY A 340     108.894 131.623 124.792  1.00 51.47           C  
ATOM   2371  O   GLY A 340     107.827 131.048 124.563  1.00 51.47           O  
ATOM   2372  N   GLN A 341     110.004 130.997 125.163  1.00 53.96           N  
ATOM   2373  CA  GLN A 341     110.068 129.584 125.500  1.00 53.96           C  
ATOM   2374  C   GLN A 341     111.124 129.345 126.590  1.00 53.96           C  
ATOM   2375  O   GLN A 341     112.260 129.814 126.505  1.00 53.96           O  
ATOM   2376  CB  GLN A 341     110.274 128.726 124.237  1.00 53.96           C  
ATOM   2377  CG  GLN A 341     111.597 128.998 123.500  1.00 53.96           C  
ATOM   2378  CD  GLN A 341     111.867 128.015 122.372  1.00 53.96           C  
ATOM   2379  NE2 GLN A 341     112.076 126.750 122.658  1.00 53.96           N  
ATOM   2380  OE1 GLN A 341     111.903 128.379 121.207  1.00 53.96           O  
ATOM   2381  N   ILE A 342     110.781 128.542 127.588  1.00 56.19           N  
ATOM   2382  CA  ILE A 342     111.670 128.106 128.662  1.00 56.19           C  
ATOM   2383  C   ILE A 342     111.834 126.632 128.339  1.00 56.19           C  
ATOM   2384  O   ILE A 342     110.864 125.877 128.438  1.00 56.19           O  
ATOM   2385  CB  ILE A 342     111.012 128.332 130.041  1.00 56.19           C  
ATOM   2386  CG1 ILE A 342     110.840 129.837 130.327  1.00 56.19           C  
ATOM   2387  CG2 ILE A 342     111.893 127.691 131.128  1.00 56.19           C  
ATOM   2388  CD1 ILE A 342     109.999 130.180 131.554  1.00 56.19           C  
ATOM   2389  N   PHE A 343     113.046 126.197 128.019  1.00 65.67           N  
ATOM   2390  CA  PHE A 343     113.268 124.817 127.645  1.00 65.67           C  
ATOM   2391  C   PHE A 343     113.914 124.105 128.805  1.00 65.67           C  
ATOM   2392  O   PHE A 343     115.044 124.395 129.206  1.00 65.67           O  
ATOM   2393  CB  PHE A 343     114.126 124.711 126.377  1.00 65.67           C  
ATOM   2394  CG  PHE A 343     114.313 123.282 125.902  1.00 65.67           C  
ATOM   2395  CD1 PHE A 343     113.192 122.486 125.579  1.00 65.67           C  
ATOM   2396  CD2 PHE A 343     115.597 122.714 125.838  1.00 65.67           C  
ATOM   2397  CE1 PHE A 343     113.360 121.147 125.189  1.00 65.67           C  
ATOM   2398  CE2 PHE A 343     115.766 121.379 125.434  1.00 65.67           C  
ATOM   2399  CZ  PHE A 343     114.645 120.592 125.110  1.00 65.67           C  
ATOM   2400  N   LEU A 344     113.178 123.124 129.305  1.00 71.31           N  
ATOM   2401  CA  LEU A 344     113.647 122.301 130.425  1.00 71.31           C  
ATOM   2402  C   LEU A 344     114.307 121.016 129.930  1.00 71.31           C  
ATOM   2403  O   LEU A 344     113.653 120.182 129.295  1.00 71.31           O  
ATOM   2404  CB  LEU A 344     112.511 121.972 131.390  1.00 71.31           C  
ATOM   2405  CG  LEU A 344     111.548 123.092 131.768  1.00 71.31           C  
ATOM   2406  CD1 LEU A 344     110.352 122.518 132.492  1.00 71.31           C  
ATOM   2407  CD2 LEU A 344     112.252 124.109 132.639  1.00 71.31           C  
ATOM   2408  N   GLN A 345     115.595 120.860 130.223  1.00 82.79           N  
ATOM   2409  CA  GLN A 345     116.379 119.727 129.743  1.00 82.79           C  
ATOM   2410  C   GLN A 345     116.126 118.470 130.581  1.00 82.79           C  
ATOM   2411  O   GLN A 345     116.297 118.479 131.804  1.00 82.79           O  
ATOM   2412  CB  GLN A 345     117.864 120.082 129.758  1.00 82.79           C  
ATOM   2413  CG  GLN A 345     118.341 120.818 128.512  1.00 82.79           C  
ATOM   2414  CD  GLN A 345     118.601 119.898 127.341  1.00 82.79           C  
ATOM   2415  NE2 GLN A 345     119.697 120.132 126.641  1.00 82.79           N  
ATOM   2416  OE1 GLN A 345     117.822 118.997 127.066  1.00 82.79           O  
ATOM   2417  N   SER A 346     115.677 117.405 129.914  1.00 90.29           N  
ATOM   2418  CA  SER A 346     115.611 116.070 130.512  1.00 90.29           C  
ATOM   2419  C   SER A 346     116.992 115.535 130.867  1.00 90.29           C  
ATOM   2420  O   SER A 346     117.182 114.928 131.928  1.00 90.29           O  
ATOM   2421  CB  SER A 346     114.925 115.101 129.552  1.00 90.29           C  
ATOM   2422  OG  SER A 346     114.429 113.971 130.246  1.00 90.29           O  
ATOM   2423  N   ASP A 347     117.967 115.795 130.002  1.00 94.70           N  
ATOM   2424  CA  ASP A 347     119.349 115.364 130.195  1.00 94.70           C  
ATOM   2425  C   ASP A 347     119.992 116.005 131.422  1.00 94.70           C  
ATOM   2426  O   ASP A 347     120.558 115.309 132.277  1.00 94.70           O  
ATOM   2427  CB  ASP A 347     120.130 115.686 128.922  1.00 94.70           C  
ATOM   2428  CG  ASP A 347     121.617 115.860 129.157  1.00 94.70           C  
ATOM   2429  OD1 ASP A 347     122.196 115.111 129.975  1.00 94.70           O  
ATOM   2430  OD2 ASP A 347     122.211 116.754 128.518  1.00 94.70           O  
ATOM   2431  N   LEU A 348     119.841 117.315 131.579  1.00 92.00           N  
ATOM   2432  CA  LEU A 348     120.355 117.957 132.783  1.00 92.00           C  
ATOM   2433  C   LEU A 348     119.563 117.537 134.013  1.00 92.00           C  
ATOM   2434  O   LEU A 348     120.153 117.268 135.065  1.00 92.00           O  
ATOM   2435  CB  LEU A 348     120.323 119.473 132.623  1.00 92.00           C  
ATOM   2436  CG  LEU A 348     121.658 120.162 132.343  1.00 92.00           C  
ATOM   2437  CD1 LEU A 348     122.348 119.525 131.159  1.00 92.00           C  
ATOM   2438  CD2 LEU A 348     121.454 121.647 132.107  1.00 92.00           C  
ATOM   2439  N   PHE A 349     118.237 117.479 133.915  1.00 89.69           N  
ATOM   2440  CA  PHE A 349     117.434 117.216 135.102  1.00 89.69           C  
ATOM   2441  C   PHE A 349     117.733 115.832 135.666  1.00 89.69           C  
ATOM   2442  O   PHE A 349     117.866 115.662 136.881  1.00 89.69           O  
ATOM   2443  CB  PHE A 349     115.950 117.351 134.772  1.00 89.69           C  
ATOM   2444  CG  PHE A 349     115.051 117.049 135.927  1.00 89.69           C  
ATOM   2445  CD1 PHE A 349     114.708 115.748 136.236  1.00 89.69           C  
ATOM   2446  CD2 PHE A 349     114.536 118.071 136.698  1.00 89.69           C  
ATOM   2447  CE1 PHE A 349     113.887 115.473 137.300  1.00 89.69           C  
ATOM   2448  CE2 PHE A 349     113.712 117.793 137.761  1.00 89.69           C  
ATOM   2449  CZ  PHE A 349     113.388 116.494 138.061  1.00 89.69           C  
ATOM   2450  N   PHE A 350     117.800 114.820 134.804  1.00 92.14           N  
ATOM   2451  CA  PHE A 350     118.258 113.510 135.258  1.00 92.14           C  
ATOM   2452  C   PHE A 350     119.713 113.517 135.699  1.00 92.14           C  
ATOM   2453  O   PHE A 350     120.078 112.741 136.589  1.00 92.14           O  
ATOM   2454  CB  PHE A 350     118.041 112.439 134.196  1.00 92.14           C  
ATOM   2455  CG  PHE A 350     116.608 112.237 133.841  1.00 92.14           C  
ATOM   2456  CD1 PHE A 350     115.624 112.455 134.786  1.00 92.14           C  
ATOM   2457  CD2 PHE A 350     116.241 111.802 132.587  1.00 92.14           C  
ATOM   2458  CE1 PHE A 350     114.304 112.265 134.481  1.00 92.14           C  
ATOM   2459  CE2 PHE A 350     114.914 111.608 132.280  1.00 92.14           C  
ATOM   2460  CZ  PHE A 350     113.946 111.842 133.227  1.00 92.14           C  
ATOM   2461  N   SER A 351     120.558 114.367 135.117  1.00 94.74           N  
ATOM   2462  CA  SER A 351     121.858 114.520 135.756  1.00 94.74           C  
ATOM   2463  C   SER A 351     121.774 115.197 137.121  1.00 94.74           C  
ATOM   2464  O   SER A 351     122.739 115.125 137.888  1.00 94.74           O  
ATOM   2465  CB  SER A 351     122.797 115.309 134.848  1.00 94.74           C  
ATOM   2466  OG  SER A 351     122.532 116.698 134.928  1.00 94.74           O  
ATOM   2467  N   GLY A 352     120.663 115.853 137.448  1.00 93.17           N  
ATOM   2468  CA  GLY A 352     120.424 116.352 138.789  1.00 93.17           C  
ATOM   2469  C   GLY A 352     120.501 117.853 138.949  1.00 93.17           C  
ATOM   2470  O   GLY A 352     120.234 118.351 140.047  1.00 93.17           O  
ATOM   2471  N   VAL A 353     120.847 118.588 137.896  1.00 92.11           N  
ATOM   2472  CA  VAL A 353     120.852 120.048 137.929  1.00 92.11           C  
ATOM   2473  C   VAL A 353     119.417 120.550 137.988  1.00 92.11           C  
ATOM   2474  O   VAL A 353     118.629 120.342 137.060  1.00 92.11           O  
ATOM   2475  CB  VAL A 353     121.619 120.636 136.738  1.00 92.11           C  
ATOM   2476  CG1 VAL A 353     121.607 122.150 136.808  1.00 92.11           C  
ATOM   2477  CG2 VAL A 353     123.058 120.159 136.772  1.00 92.11           C  
ATOM   2478  N   ARG A 354     119.013 121.101 139.134  1.00 91.80           N  
ATOM   2479  CA  ARG A 354     117.613 121.483 139.320  1.00 91.80           C  
ATOM   2480  C   ARG A 354     117.356 122.874 139.904  1.00 91.80           C  
ATOM   2481  O   ARG A 354     118.060 123.298 140.823  1.00 91.80           O  
ATOM   2482  CB  ARG A 354     116.810 120.319 139.928  1.00 91.80           C  
ATOM   2483  CG  ARG A 354     117.350 119.748 141.248  1.00 91.80           C  
ATOM   2484  CD  ARG A 354     116.664 118.414 141.577  1.00 91.80           C  
ATOM   2485  NE  ARG A 354     116.992 117.342 140.614  1.00 91.80           N  
ATOM   2486  CZ  ARG A 354     116.599 116.082 140.687  1.00 91.80           C  
ATOM   2487  NH1 ARG A 354     116.871 115.239 139.733  1.00 91.80           N  
ATOM   2488  NH2 ARG A 354     115.914 115.633 141.698  1.00 91.80           N  
ATOM   2489  N   PRO A 355     116.372 123.592 139.328  1.00 88.27           N  
ATOM   2490  CA  PRO A 355     115.664 123.232 138.101  1.00 88.27           C  
ATOM   2491  C   PRO A 355     116.547 123.371 136.851  1.00 88.27           C  
ATOM   2492  O   PRO A 355     117.417 124.244 136.807  1.00 88.27           O  
ATOM   2493  CB  PRO A 355     114.478 124.213 138.049  1.00 88.27           C  
ATOM   2494  CG  PRO A 355     114.983 125.421 138.717  1.00 88.27           C  
ATOM   2495  CD  PRO A 355     115.915 124.895 139.819  1.00 88.27           C  
ATOM   2496  N   ALA A 356     116.300 122.537 135.841  1.00 83.36           N  
ATOM   2497  CA  ALA A 356     117.108 122.503 134.622  1.00 83.36           C  
ATOM   2498  C   ALA A 356     116.557 123.419 133.532  1.00 83.36           C  
ATOM   2499  O   ALA A 356     115.466 123.184 133.006  1.00 83.36           O  
ATOM   2500  CB  ALA A 356     117.195 121.068 134.114  1.00 83.36           C  
ATOM   2501  N   ILE A 357     117.273 124.494 133.260  1.00 77.06           N  
ATOM   2502  CA  ILE A 357     116.914 125.469 132.247  1.00 77.06           C  
ATOM   2503  C   ILE A 357     118.187 125.631 131.421  1.00 77.06           C  
ATOM   2504  O   ILE A 357     119.269 125.814 131.989  1.00 77.06           O  
ATOM   2505  CB  ILE A 357     116.430 126.758 132.958  1.00 77.06           C  
ATOM   2506  CG1 ILE A 357     114.996 126.512 133.480  1.00 77.06           C  
ATOM   2507  CG2 ILE A 357     116.460 127.960 132.006  1.00 77.06           C  
ATOM   2508  CD1 ILE A 357     114.311 127.688 134.181  1.00 77.06           C  
ATOM   2509  N   ASN A 358     118.091 125.560 130.099  1.00 73.96           N  
ATOM   2510  CA  ASN A 358     119.261 125.732 129.240  1.00 73.96           C  
ATOM   2511  C   ASN A 358     119.255 127.168 128.702  1.00 73.96           C  
ATOM   2512  O   ASN A 358     118.314 127.558 128.011  1.00 73.96           O  
ATOM   2513  CB  ASN A 358     119.282 124.647 128.145  1.00 73.96           C  
ATOM   2514  CG  ASN A 358     120.654 124.503 127.494  1.00 73.96           C  
ATOM   2515  ND2 ASN A 358     120.825 123.530 126.635  1.00 73.96           N  
ATOM   2516  OD1 ASN A 358     121.579 125.259 127.741  1.00 73.96           O  
ATOM   2517  N   ALA A 359     120.298 127.942 128.990  1.00 75.00           N  
ATOM   2518  CA  ALA A 359     120.419 129.339 128.563  1.00 75.00           C  
ATOM   2519  C   ALA A 359     120.443 129.488 127.029  1.00 75.00           C  
ATOM   2520  O   ALA A 359     119.937 130.479 126.498  1.00 75.00           O  
ATOM   2521  CB  ALA A 359     121.677 129.928 129.203  1.00 75.00           C  
ATOM   2522  N   GLY A 360     121.030 128.522 126.317  1.00 69.61           N  
ATOM   2523  CA  GLY A 360     121.101 128.507 124.856  1.00 69.61           C  
ATOM   2524  C   GLY A 360     119.738 128.377 124.161  1.00 69.61           C  
ATOM   2525  O   GLY A 360     119.507 129.029 123.144  1.00 69.61           O  
ATOM   2526  N   LEU A 361     118.833 127.548 124.703  1.00 65.54           N  
ATOM   2527  CA  LEU A 361     117.499 127.285 124.140  1.00 65.54           C  
ATOM   2528  C   LEU A 361     116.329 127.984 124.859  1.00 65.54           C  
ATOM   2529  O   LEU A 361     115.198 127.891 124.383  1.00 65.54           O  
ATOM   2530  CB  LEU A 361     117.250 125.764 124.032  1.00 65.54           C  
ATOM   2531  CG  LEU A 361     118.078 125.002 122.982  1.00 65.54           C  
ATOM   2532  CD1 LEU A 361     119.554 124.807 123.326  1.00 65.54           C  
ATOM   2533  CD2 LEU A 361     117.476 123.610 122.803  1.00 65.54           C  
ATOM   2534  N   SER A 362     116.564 128.694 125.964  1.00 62.78           N  
ATOM   2535  CA  SER A 362     115.516 129.403 126.720  1.00 62.78           C  
ATOM   2536  C   SER A 362     115.645 130.911 126.528  1.00 62.78           C  
ATOM   2537  O   SER A 362     116.691 131.488 126.835  1.00 62.78           O  
ATOM   2538  CB  SER A 362     115.560 129.063 128.207  1.00 62.78           C  
ATOM   2539  OG  SER A 362     115.550 127.667 128.391  1.00 62.78           O  
ATOM   2540  N   VAL A 363     114.590 131.562 126.033  1.00 60.75           N  
ATOM   2541  CA  VAL A 363     114.580 133.005 125.761  1.00 60.75           C  
ATOM   2542  C   VAL A 363     113.162 133.577 125.699  1.00 60.75           C  
ATOM   2543  O   VAL A 363     112.209 132.863 125.378  1.00 60.75           O  
ATOM   2544  CB  VAL A 363     115.351 133.261 124.440  1.00 60.75           C  
ATOM   2545  CG1 VAL A 363     114.568 132.841 123.191  1.00 60.75           C  
ATOM   2546  CG2 VAL A 363     115.771 134.722 124.255  1.00 60.75           C  
ATOM   2547  N   SER A 364     113.010 134.875 125.954  1.00 63.54           N  
ATOM   2548  CA  SER A 364     111.731 135.593 125.871  1.00 63.54           C  
ATOM   2549  C   SER A 364     111.875 136.887 125.060  1.00 63.54           C  
ATOM   2550  O   SER A 364     112.893 137.576 125.135  1.00 63.54           O  
ATOM   2551  CB  SER A 364     111.100 135.781 127.254  1.00 63.54           C  
ATOM   2552  OG  SER A 364     111.714 136.813 127.991  1.00 63.54           O  
ATOM   2553  N   ARG A 365     110.870 137.207 124.236  1.00 66.94           N  
ATOM   2554  CA  ARG A 365     110.847 138.396 123.366  1.00 66.94           C  
ATOM   2555  C   ARG A 365     110.615 139.682 124.159  1.00 66.94           C  
ATOM   2556  O   ARG A 365     111.332 140.663 123.998  1.00 66.94           O  
ATOM   2557  CB  ARG A 365     109.730 138.273 122.312  1.00 66.94           C  
ATOM   2558  CG  ARG A 365     109.697 136.994 121.467  1.00 66.94           C  
ATOM   2559  CD  ARG A 365     110.881 136.790 120.525  1.00 66.94           C  
ATOM   2560  NE  ARG A 365     110.492 135.831 119.476  1.00 66.94           N  
ATOM   2561  CZ  ARG A 365     110.310 134.534 119.621  1.00 66.94           C  
ATOM   2562  NH1 ARG A 365     109.603 133.885 118.748  1.00 66.94           N  
ATOM   2563  NH2 ARG A 365     110.806 133.865 120.617  1.00 66.94           N  
ATOM   2564  N   VAL A 366     109.599 139.658 125.021  1.00 66.59           N  
ATOM   2565  CA  VAL A 366     109.161 140.788 125.852  1.00 66.59           C  
ATOM   2566  C   VAL A 366     110.089 141.027 127.062  1.00 66.59           C  
ATOM   2567  O   VAL A 366     110.135 142.124 127.612  1.00 66.59           O  
ATOM   2568  CB  VAL A 366     107.691 140.533 126.245  1.00 66.59           C  
ATOM   2569  CG1 VAL A 366     107.122 141.464 127.316  1.00 66.59           C  
ATOM   2570  CG2 VAL A 366     106.797 140.658 125.005  1.00 66.59           C  
ATOM   2571  N   GLY A 367     110.863 140.023 127.469  1.00 70.23           N  
ATOM   2572  CA  GLY A 367     111.825 140.127 128.566  1.00 70.23           C  
ATOM   2573  C   GLY A 367     112.987 141.080 128.265  1.00 70.23           C  
ATOM   2574  O   GLY A 367     113.319 141.350 127.110  1.00 70.23           O  
ATOM   2575  N   GLY A 368     113.633 141.592 129.318  1.00 81.08           N  
ATOM   2576  CA  GLY A 368     114.741 142.544 129.196  1.00 81.08           C  
ATOM   2577  C   GLY A 368     114.275 144.004 129.287  1.00 81.08           C  
ATOM   2578  O   GLY A 368     115.071 144.892 129.582  1.00 81.08           O  
ATOM   2579  N   ALA A 369     112.970 144.249 129.140  1.00 81.94           N  
ATOM   2580  CA  ALA A 369     112.360 145.573 129.223  1.00 81.94           C  
ATOM   2581  C   ALA A 369     111.703 145.749 130.598  1.00 81.94           C  
ATOM   2582  O   ALA A 369     111.979 146.728 131.289  1.00 81.94           O  
ATOM   2583  CB  ALA A 369     111.356 145.729 128.078  1.00 81.94           C  
ATOM   2584  N   ALA A 370     110.898 144.771 131.029  1.00 81.05           N  
ATOM   2585  CA  ALA A 370     110.240 144.738 132.336  1.00 81.05           C  
ATOM   2586  C   ALA A 370     111.242 144.561 133.499  1.00 81.05           C  
ATOM   2587  O   ALA A 370     111.047 145.106 134.577  1.00 81.05           O  
ATOM   2588  CB  ALA A 370     109.187 143.627 132.307  1.00 81.05           C  
ATOM   2589  N   GLN A 371     112.322 143.799 133.290  1.00 94.68           N  
ATOM   2590  CA  GLN A 371     113.374 143.539 134.285  1.00 94.68           C  
ATOM   2591  C   GLN A 371     113.907 144.835 134.942  1.00 94.68           C  
ATOM   2592  O   GLN A 371     114.153 145.823 134.249  1.00 94.68           O  
ATOM   2593  CB  GLN A 371     114.503 142.746 133.592  1.00 94.68           C  
ATOM   2594  CG  GLN A 371     115.336 141.890 134.555  1.00 94.68           C  
ATOM   2595  CD  GLN A 371     116.462 141.111 133.867  1.00 94.68           C  
ATOM   2596  NE2 GLN A 371     116.769 139.916 134.315  1.00 94.68           N  
ATOM   2597  OE1 GLN A 371     117.085 141.565 132.923  1.00 94.68           O  
ATOM   2598  N   ILE A 372     114.062 144.837 136.271  1.00106.20           N  
ATOM   2599  CA  ILE A 372     114.504 146.023 137.021  1.00106.20           C  
ATOM   2600  C   ILE A 372     115.955 146.401 136.721  1.00106.20           C  
ATOM   2601  O   ILE A 372     116.789 145.560 136.386  1.00106.20           O  
ATOM   2602  CB  ILE A 372     114.248 145.885 138.542  1.00106.20           C  
ATOM   2603  CG1 ILE A 372     115.066 144.747 139.191  1.00106.20           C  
ATOM   2604  CG2 ILE A 372     112.748 145.759 138.838  1.00106.20           C  
ATOM   2605  CD1 ILE A 372     114.867 144.622 140.706  1.00106.20           C  
ATOM   2606  N   LYS A 373     116.265 147.690 136.884  1.00115.83           N  
ATOM   2607  CA  LYS A 373     117.554 148.290 136.537  1.00115.83           C  
ATOM   2608  C   LYS A 373     118.730 147.658 137.282  1.00115.83           C  
ATOM   2609  O   LYS A 373     119.821 147.499 136.717  1.00115.83           O  
ATOM   2610  CB  LYS A 373     117.480 149.793 136.798  1.00115.83           C  
ATOM   2611  CG  LYS A 373     118.748 150.556 136.480  1.00115.83           C  
ATOM   2612  CD  LYS A 373     118.876 151.761 137.394  1.00115.83           C  
ATOM   2613  CE  LYS A 373     117.572 152.552 137.406  1.00115.83           C  
ATOM   2614  NZ  LYS A 373     117.622 153.697 138.348  1.00115.83           N  
ATOM   2615  N   ALA A 374     118.548 147.360 138.564  1.00116.31           N  
ATOM   2616  CA  ALA A 374     119.563 146.653 139.341  1.00116.31           C  
ATOM   2617  C   ALA A 374     119.900 145.288 138.746  1.00116.31           C  
ATOM   2618  O   ALA A 374     121.077 144.945 138.578  1.00116.31           O  
ATOM   2619  CB  ALA A 374     119.076 146.490 140.777  1.00116.31           C  
ATOM   2620  N   MET A 375     118.873 144.515 138.397  1.00107.70           N  
ATOM   2621  CA  MET A 375     119.053 143.208 137.788  1.00107.70           C  
ATOM   2622  C   MET A 375     119.645 143.289 136.370  1.00107.70           C  
ATOM   2623  O   MET A 375     120.426 142.427 135.989  1.00107.70           O  
ATOM   2624  CB  MET A 375     117.739 142.433 137.850  1.00107.70           C  
ATOM   2625  CG  MET A 375     117.986 140.980 137.455  1.00107.70           C  
ATOM   2626  SD  MET A 375     116.618 139.869 137.809  1.00107.70           S  
ATOM   2627  CE  MET A 375     116.800 139.691 139.596  1.00107.70           C  
ATOM   2628  N   LYS A 376     119.357 144.340 135.589  1.00107.68           N  
ATOM   2629  CA  LYS A 376     119.796 144.449 134.191  1.00107.68           C  
ATOM   2630  C   LYS A 376     121.309 144.407 134.043  1.00107.68           C  
ATOM   2631  O   LYS A 376     121.831 143.754 133.141  1.00107.68           O  
ATOM   2632  CB  LYS A 376     119.211 145.729 133.569  1.00107.68           C  
ATOM   2633  CG  LYS A 376     118.955 145.574 132.061  1.00107.68           C  
ATOM   2634  CD  LYS A 376     117.805 146.417 131.494  1.00107.68           C  
ATOM   2635  CE  LYS A 376     116.470 146.214 132.213  1.00107.68           C  
ATOM   2636  NZ  LYS A 376     115.399 147.045 131.609  1.00107.68           N  
ATOM   2637  N   LYS A 377     122.012 145.030 134.984  1.00112.85           N  
ATOM   2638  CA  LYS A 377     123.472 145.085 135.056  1.00112.85           C  
ATOM   2639  C   LYS A 377     124.094 143.712 135.280  1.00112.85           C  
ATOM   2640  O   LYS A 377     125.135 143.398 134.696  1.00112.85           O  
ATOM   2641  CB  LYS A 377     123.872 146.041 136.185  1.00112.85           C  
ATOM   2642  CG  LYS A 377     123.768 147.526 135.833  1.00112.85           C  
ATOM   2643  CD  LYS A 377     124.493 148.431 136.829  1.00112.85           C  
ATOM   2644  CE  LYS A 377     124.305 149.896 136.463  1.00112.85           C  
ATOM   2645  NZ  LYS A 377     124.669 150.152 135.046  1.00112.85           N  
ATOM   2646  N   VAL A 378     123.500 142.896 136.139  1.00116.37           N  
ATOM   2647  CA  VAL A 378     124.062 141.602 136.511  1.00116.37           C  
ATOM   2648  C   VAL A 378     123.527 140.465 135.628  1.00116.37           C  
ATOM   2649  O   VAL A 378     124.235 139.477 135.387  1.00116.37           O  
ATOM   2650  CB  VAL A 378     123.768 141.341 137.997  1.00116.37           C  
ATOM   2651  CG1 VAL A 378     124.270 142.496 138.837  1.00116.37           C  
ATOM   2652  CG2 VAL A 378     122.267 141.178 138.227  1.00116.37           C  
ATOM   2653  N   ALA A 379     122.340 140.654 135.053  1.00113.23           N  
ATOM   2654  CA  ALA A 379     121.731 139.740 134.089  1.00113.23           C  
ATOM   2655  C   ALA A 379     122.509 139.633 132.782  1.00113.23           C  
ATOM   2656  O   ALA A 379     122.711 138.526 132.277  1.00113.23           O  
ATOM   2657  CB  ALA A 379     120.293 140.172 133.804  1.00113.23           C  
ATOM   2658  N   GLY A 380     122.949 140.748 132.201  1.00114.05           N  
ATOM   2659  CA  GLY A 380     123.697 140.620 130.945  1.00114.05           C  
ATOM   2660  C   GLY A 380     125.019 139.872 131.086  1.00114.05           C  
ATOM   2661  O   GLY A 380     125.332 138.975 130.285  1.00114.05           O  
ATOM   2662  N   THR A 381     125.778 140.179 132.134  1.00115.28           N  
ATOM   2663  CA  THR A 381     126.986 139.422 132.457  1.00115.28           C  
ATOM   2664  C   THR A 381     126.698 137.951 132.746  1.00115.28           C  
ATOM   2665  O   THR A 381     127.438 137.071 132.287  1.00115.28           O  
ATOM   2666  CB  THR A 381     127.685 140.054 133.657  1.00115.28           C  
ATOM   2667  CG2 THR A 381     127.962 141.508 133.361  1.00115.28           C  
ATOM   2668  OG1 THR A 381     126.837 139.973 134.813  1.00115.28           O  
ATOM   2669  N   LEU A 382     125.633 137.653 133.486  1.00109.13           N  
ATOM   2670  CA  LEU A 382     125.301 136.249 133.730  1.00109.13           C  
ATOM   2671  C   LEU A 382     124.936 135.513 132.438  1.00109.13           C  
ATOM   2672  O   LEU A 382     125.282 134.334 132.268  1.00109.13           O  
ATOM   2673  CB  LEU A 382     124.162 136.169 134.740  1.00109.13           C  
ATOM   2674  CG  LEU A 382     123.889 134.787 135.318  1.00109.13           C  
ATOM   2675  CD1 LEU A 382     125.148 134.256 135.955  1.00109.13           C  
ATOM   2676  CD2 LEU A 382     122.781 134.870 136.342  1.00109.13           C  
ATOM   2677  N   ARG A 383     124.204 136.154 131.509  1.00102.87           N  
ATOM   2678  CA  ARG A 383     123.781 135.516 130.253  1.00102.87           C  
ATOM   2679  C   ARG A 383     125.020 135.157 129.430  1.00102.87           C  
ATOM   2680  O   ARG A 383     125.110 134.033 128.938  1.00102.87           O  
ATOM   2681  CB  ARG A 383     122.809 136.433 129.477  1.00102.87           C  
ATOM   2682  CG  ARG A 383     122.533 135.949 128.039  1.00102.87           C  
ATOM   2683  CD  ARG A 383     121.089 136.187 127.563  1.00102.87           C  
ATOM   2684  NE  ARG A 383     120.067 135.288 128.151  1.00102.87           N  
ATOM   2685  CZ  ARG A 383     119.638 134.131 127.671  1.00102.87           C  
ATOM   2686  NH1 ARG A 383     118.533 133.602 128.113  1.00102.87           N  
ATOM   2687  NH2 ARG A 383     120.280 133.475 126.754  1.00102.87           N  
ATOM   2688  N   LEU A 384     125.995 136.070 129.314  1.00111.27           N  
ATOM   2689  CA  LEU A 384     127.239 135.751 128.607  1.00111.27           C  
ATOM   2690  C   LEU A 384     128.032 134.647 129.313  1.00111.27           C  
ATOM   2691  O   LEU A 384     128.601 133.764 128.655  1.00111.27           O  
ATOM   2692  CB  LEU A 384     128.090 137.004 128.424  1.00111.27           C  
ATOM   2693  CG  LEU A 384     127.348 138.149 127.726  1.00111.27           C  
ATOM   2694  CD1 LEU A 384     128.185 139.422 127.667  1.00111.27           C  
ATOM   2695  CD2 LEU A 384     126.912 137.717 126.338  1.00111.27           C  
ATOM   2696  N   ASP A 385     128.048 134.657 130.648  1.00117.20           N  
ATOM   2697  CA  ASP A 385     128.729 133.615 131.422  1.00117.20           C  
ATOM   2698  C   ASP A 385     128.176 132.207 131.183  1.00117.20           C  
ATOM   2699  O   ASP A 385     128.944 131.274 130.907  1.00117.20           O  
ATOM   2700  CB  ASP A 385     128.651 133.956 132.907  1.00117.20           C  
ATOM   2701  CG  ASP A 385     129.623 135.044 133.294  1.00117.20           C  
ATOM   2702  OD1 ASP A 385     130.547 135.305 132.495  1.00117.20           O  
ATOM   2703  OD2 ASP A 385     129.476 135.630 134.390  1.00117.20           O  
ATOM   2704  N   LEU A 386     126.857 132.036 131.194  1.00116.02           N  
ATOM   2705  CA  LEU A 386     126.315 130.699 130.902  1.00116.02           C  
ATOM   2706  C   LEU A 386     126.472 130.310 129.442  1.00116.02           C  
ATOM   2707  O   LEU A 386     126.805 129.153 129.140  1.00116.02           O  
ATOM   2708  CB  LEU A 386     124.845 130.599 131.284  1.00116.02           C  
ATOM   2709  CG  LEU A 386     124.549 130.152 132.706  1.00116.02           C  
ATOM   2710  CD1 LEU A 386     123.098 129.712 132.783  1.00116.02           C  
ATOM   2711  CD2 LEU A 386     125.462 128.998 133.062  1.00116.02           C  
ATOM   2712  N   ALA A 387     126.313 131.256 128.530  1.00117.76           N  
ATOM   2713  CA  ALA A 387     126.436 130.925 127.115  1.00117.76           C  
ATOM   2714  C   ALA A 387     127.845 130.419 126.797  1.00117.76           C  
ATOM   2715  O   ALA A 387     128.011 129.359 126.182  1.00117.76           O  
ATOM   2716  CB  ALA A 387     126.075 132.140 126.264  1.00117.76           C  
ATOM   2717  N   ALA A 388     128.864 131.148 127.241  1.00120.78           N  
ATOM   2718  CA  ALA A 388     130.265 130.747 127.082  1.00120.78           C  
ATOM   2719  C   ALA A 388     130.674 129.467 127.833  1.00120.78           C  
ATOM   2720  O   ALA A 388     131.413 128.644 127.279  1.00120.78           O  
ATOM   2721  CB  ALA A 388     131.168 131.901 127.508  1.00120.78           C  
ATOM   2722  N   TYR A 389     130.228 129.269 129.080  1.00127.31           N  
ATOM   2723  CA  TYR A 389     130.547 128.023 129.797  1.00127.31           C  
ATOM   2724  C   TYR A 389     129.900 126.762 129.212  1.00127.31           C  
ATOM   2725  O   TYR A 389     130.537 125.704 129.199  1.00127.31           O  
ATOM   2726  CB  TYR A 389     130.189 128.120 131.278  1.00127.31           C  
ATOM   2727  CG  TYR A 389     130.560 126.838 132.003  1.00127.31           C  
ATOM   2728  CD1 TYR A 389     131.891 126.514 132.234  1.00127.31           C  
ATOM   2729  CD2 TYR A 389     129.592 125.930 132.402  1.00127.31           C  
ATOM   2730  CE1 TYR A 389     132.244 125.335 132.859  1.00127.31           C  
ATOM   2731  CE2 TYR A 389     129.935 124.751 133.040  1.00127.31           C  
ATOM   2732  CZ  TYR A 389     131.261 124.460 133.262  1.00127.31           C  
ATOM   2733  OH  TYR A 389     131.609 123.294 133.911  1.00127.31           O  
ATOM   2734  N   ARG A 390     128.661 126.829 128.724  1.00127.34           N  
ATOM   2735  CA  ARG A 390     127.986 125.620 128.233  1.00127.34           C  
ATOM   2736  C   ARG A 390     128.727 124.928 127.078  1.00127.34           C  
ATOM   2737  O   ARG A 390     128.819 123.695 127.057  1.00127.34           O  
ATOM   2738  CB  ARG A 390     126.540 125.931 127.856  1.00127.34           C  
ATOM   2739  CG  ARG A 390     125.656 125.936 129.086  1.00127.34           C  
ATOM   2740  CD  ARG A 390     125.444 124.523 129.613  1.00127.34           C  
ATOM   2741  NE  ARG A 390     125.141 124.535 131.041  1.00127.34           N  
ATOM   2742  CZ  ARG A 390     125.594 123.637 131.912  1.00127.34           C  
ATOM   2743  NH1 ARG A 390     125.269 123.739 133.187  1.00127.34           N  
ATOM   2744  NH2 ARG A 390     126.387 122.651 131.513  1.00127.34           N  
ATOM   2745  N   GLU A 391     129.242 125.677 126.106  1.00131.43           N  
ATOM   2746  CA  GLU A 391     130.093 125.048 125.089  1.00131.43           C  
ATOM   2747  C   GLU A 391     131.457 124.639 125.663  1.00131.43           C  
ATOM   2748  O   GLU A 391     131.970 123.562 125.336  1.00131.43           O  
ATOM   2749  CB  GLU A 391     130.259 125.964 123.867  1.00131.43           C  
ATOM   2750  CG  GLU A 391     131.027 127.263 124.089  1.00131.43           C  
ATOM   2751  CD  GLU A 391     131.173 128.075 122.809  1.00131.43           C  
ATOM   2752  OE1 GLU A 391     130.144 128.568 122.295  1.00131.43           O  
ATOM   2753  OE2 GLU A 391     132.310 128.212 122.311  1.00131.43           O  
ATOM   2754  N   LEU A 392     132.070 125.475 126.498  1.00134.82           N  
ATOM   2755  CA  LEU A 392     133.406 125.200 127.037  1.00134.82           C  
ATOM   2756  C   LEU A 392     133.409 123.993 127.990  1.00134.82           C  
ATOM   2757  O   LEU A 392     134.429 123.300 128.130  1.00134.82           O  
ATOM   2758  CB  LEU A 392     133.936 126.459 127.725  1.00134.82           C  
ATOM   2759  CG  LEU A 392     135.427 126.654 128.043  1.00134.82           C  
ATOM   2760  CD1 LEU A 392     135.867 125.914 129.275  1.00134.82           C  
ATOM   2761  CD2 LEU A 392     136.292 126.267 126.853  1.00134.82           C  
ATOM   2762  N   GLU A 393     132.268 123.706 128.617  1.00138.12           N  
ATOM   2763  CA  GLU A 393     132.103 122.508 129.446  1.00138.12           C  
ATOM   2764  C   GLU A 393     132.189 121.229 128.625  1.00138.12           C  
ATOM   2765  O   GLU A 393     132.656 120.202 129.124  1.00138.12           O  
ATOM   2766  CB  GLU A 393     130.764 122.559 130.184  1.00138.12           C  
ATOM   2767  CG  GLU A 393     130.567 121.495 131.260  1.00138.12           C  
ATOM   2768  CD  GLU A 393     130.198 120.135 130.699  1.00138.12           C  
ATOM   2769  OE1 GLU A 393     129.437 120.086 129.711  1.00138.12           O  
ATOM   2770  OE2 GLU A 393     130.669 119.121 131.252  1.00138.12           O  
ATOM   2771  N   ALA A 394     131.750 121.270 127.380  1.00141.30           N  
ATOM   2772  CA  ALA A 394     131.930 120.136 126.481  1.00141.30           C  
ATOM   2773  C   ALA A 394     133.403 119.793 126.270  1.00141.30           C  
ATOM   2774  O   ALA A 394     133.710 118.691 125.800  1.00141.30           O  
ATOM   2775  CB  ALA A 394     131.246 120.426 125.147  1.00141.30           C  
ATOM   2776  N   PHE A 395     134.323 120.703 126.605  1.00140.62           N  
ATOM   2777  CA  PHE A 395     135.756 120.447 126.509  1.00140.62           C  
ATOM   2778  C   PHE A 395     136.483 120.485 127.856  1.00140.62           C  
ATOM   2779  O   PHE A 395     137.700 120.265 127.898  1.00140.62           O  
ATOM   2780  CB  PHE A 395     136.315 121.500 125.534  1.00140.62           C  
ATOM   2781  CG  PHE A 395     137.768 121.382 125.221  1.00140.62           C  
ATOM   2782  CD1 PHE A 395     138.259 120.318 124.492  1.00140.62           C  
ATOM   2783  CD2 PHE A 395     138.633 122.391 125.594  1.00140.62           C  
ATOM   2784  CE1 PHE A 395     139.596 120.243 124.186  1.00140.62           C  
ATOM   2785  CE2 PHE A 395     139.964 122.318 125.283  1.00140.62           C  
ATOM   2786  CZ  PHE A 395     140.447 121.245 124.581  1.00140.62           C  
ATOM   2787  N   ALA A 396     135.758 120.719 128.956  1.00141.98           N  
ATOM   2788  CA  ALA A 396     136.319 121.150 130.240  1.00141.98           C  
ATOM   2789  C   ALA A 396     137.106 120.092 131.044  1.00141.98           C  
ATOM   2790  O   ALA A 396     137.968 120.480 131.840  1.00141.98           O  
ATOM   2791  CB  ALA A 396     135.182 121.673 131.121  1.00141.98           C  
ATOM   2792  N   GLN A 397     136.872 118.785 130.858  1.00137.82           N  
ATOM   2793  CA  GLN A 397     137.282 117.790 131.873  1.00137.82           C  
ATOM   2794  C   GLN A 397     138.789 117.600 132.080  1.00137.82           C  
ATOM   2795  O   GLN A 397     139.162 116.843 132.985  1.00137.82           O  
ATOM   2796  CB  GLN A 397     136.648 116.417 131.600  1.00137.82           C  
ATOM   2797  CG  GLN A 397     137.203 115.645 130.420  1.00137.82           C  
ATOM   2798  CD  GLN A 397     136.840 116.285 129.101  1.00137.82           C  
ATOM   2799  NE2 GLN A 397     137.826 116.494 128.256  1.00137.82           N  
ATOM   2800  OE1 GLN A 397     135.680 116.586 128.847  1.00137.82           O  
ATOM   2801  N   PHE A 398     139.671 118.227 131.300  1.00133.50           N  
ATOM   2802  CA  PHE A 398     141.101 117.918 131.381  1.00133.50           C  
ATOM   2803  C   PHE A 398     141.825 118.573 132.551  1.00133.50           C  
ATOM   2804  O   PHE A 398     142.855 118.053 132.989  1.00133.50           O  
ATOM   2805  CB  PHE A 398     141.822 118.270 130.084  1.00133.50           C  
ATOM   2806  CG  PHE A 398     141.342 117.484 128.914  1.00133.50           C  
ATOM   2807  CD1 PHE A 398     141.433 116.102 128.930  1.00133.50           C  
ATOM   2808  CD2 PHE A 398     140.787 118.106 127.815  1.00133.50           C  
ATOM   2809  CE1 PHE A 398     141.003 115.353 127.866  1.00133.50           C  
ATOM   2810  CE2 PHE A 398     140.350 117.358 126.744  1.00133.50           C  
ATOM   2811  CZ  PHE A 398     140.459 115.980 126.770  1.00133.50           C  
ATOM   2812  N   GLY A 399     141.321 119.688 133.065  1.00137.65           N  
ATOM   2813  CA  GLY A 399     141.972 120.399 134.151  1.00137.65           C  
ATOM   2814  C   GLY A 399     143.139 121.254 133.705  1.00137.65           C  
ATOM   2815  O   GLY A 399     143.108 122.466 133.940  1.00137.65           O  
ATOM   2816  N   SER A 400     144.178 120.693 133.082  1.00138.92           N  
ATOM   2817  CA  SER A 400     145.247 121.522 132.545  1.00138.92           C  
ATOM   2818  C   SER A 400     145.110 121.509 131.031  1.00138.92           C  
ATOM   2819  O   SER A 400     145.309 120.469 130.392  1.00138.92           O  
ATOM   2820  CB  SER A 400     146.627 121.020 132.981  1.00138.92           C  
ATOM   2821  OG  SER A 400     147.002 121.554 134.234  1.00138.92           O  
ATOM   2822  N   ASP A 401     144.791 122.666 130.461  1.00138.76           N  
ATOM   2823  CA  ASP A 401     144.610 122.808 129.020  1.00138.76           C  
ATOM   2824  C   ASP A 401     145.371 124.038 128.558  1.00138.76           C  
ATOM   2825  O   ASP A 401     146.395 123.924 127.877  1.00138.76           O  
ATOM   2826  CB  ASP A 401     143.122 122.866 128.646  1.00138.76           C  
ATOM   2827  CG  ASP A 401     142.295 123.688 129.615  1.00138.76           C  
ATOM   2828  OD1 ASP A 401     142.849 124.169 130.624  1.00138.76           O  
ATOM   2829  OD2 ASP A 401     141.078 123.837 129.375  1.00138.76           O  
ATOM   2830  N   LEU A 402     144.889 125.226 128.930  1.00139.85           N  
ATOM   2831  CA  LEU A 402     145.597 126.447 128.589  1.00139.85           C  
ATOM   2832  C   LEU A 402     146.045 127.112 129.877  1.00139.85           C  
ATOM   2833  O   LEU A 402     146.048 126.479 130.937  1.00139.85           O  
ATOM   2834  CB  LEU A 402     144.700 127.393 127.784  1.00139.85           C  
ATOM   2835  CG  LEU A 402     144.862 127.436 126.265  1.00139.85           C  
ATOM   2836  CD1 LEU A 402     146.299 127.711 125.889  1.00139.85           C  
ATOM   2837  CD2 LEU A 402     144.375 126.150 125.626  1.00139.85           C  
ATOM   2838  N   ASP A 403     146.427 128.383 129.812  1.00139.02           N  
ATOM   2839  CA  ASP A 403     146.784 129.116 131.015  1.00139.02           C  
ATOM   2840  C   ASP A 403     145.477 129.542 131.678  1.00139.02           C  
ATOM   2841  O   ASP A 403     144.391 129.058 131.343  1.00139.02           O  
ATOM   2842  CB  ASP A 403     147.687 130.310 130.703  1.00139.02           C  
ATOM   2843  CG  ASP A 403     146.997 131.371 129.864  1.00139.02           C  
ATOM   2844  OD1 ASP A 403     146.667 131.107 128.691  1.00139.02           O  
ATOM   2845  OD2 ASP A 403     146.781 132.476 130.396  1.00139.02           O  
ATOM   2846  N   LYS A 404     145.568 130.443 132.653  1.00139.15           N  
ATOM   2847  CA  LYS A 404     144.394 130.841 133.423  1.00139.15           C  
ATOM   2848  C   LYS A 404     143.307 131.472 132.556  1.00139.15           C  
ATOM   2849  O   LYS A 404     142.179 131.612 133.024  1.00139.15           O  
ATOM   2850  CB  LYS A 404     144.744 131.703 134.634  1.00139.15           C  
ATOM   2851  CG  LYS A 404     145.666 130.980 135.603  1.00139.15           C  
ATOM   2852  CD  LYS A 404     145.700 131.683 136.949  1.00139.15           C  
ATOM   2853  CE  LYS A 404     146.340 130.786 137.997  1.00139.15           C  
ATOM   2854  NZ  LYS A 404     146.396 131.394 139.354  1.00139.15           N  
ATOM   2855  N   ALA A 405     143.626 131.992 131.370  1.00137.14           N  
ATOM   2856  CA  ALA A 405     142.592 132.661 130.585  1.00137.14           C  
ATOM   2857  C   ALA A 405     141.438 131.702 130.268  1.00137.14           C  
ATOM   2858  O   ALA A 405     140.263 132.076 130.387  1.00137.14           O  
ATOM   2859  CB  ALA A 405     143.196 133.217 129.297  1.00137.14           C  
ATOM   2860  N   THR A 406     141.741 130.477 129.838  1.00137.72           N  
ATOM   2861  CA  THR A 406     140.699 129.463 129.641  1.00137.72           C  
ATOM   2862  C   THR A 406     140.064 129.069 130.980  1.00137.72           C  
ATOM   2863  O   THR A 406     138.833 128.894 131.102  1.00137.72           O  
ATOM   2864  CB  THR A 406     141.307 128.235 128.962  1.00137.72           C  
ATOM   2865  CG2 THR A 406     140.405 127.012 129.133  1.00137.72           C  
ATOM   2866  OG1 THR A 406     141.507 128.500 127.569  1.00137.72           O  
ATOM   2867  N   GLN A 407     140.890 128.930 132.006  1.00138.23           N  
ATOM   2868  CA  GLN A 407     140.386 128.453 133.285  1.00138.23           C  
ATOM   2869  C   GLN A 407     139.400 129.432 133.911  1.00138.23           C  
ATOM   2870  O   GLN A 407     138.344 129.014 134.365  1.00138.23           O  
ATOM   2871  CB  GLN A 407     141.549 128.096 134.208  1.00138.23           C  
ATOM   2872  CG  GLN A 407     142.446 127.008 133.590  1.00138.23           C  
ATOM   2873  CD  GLN A 407     143.839 126.907 134.209  1.00138.23           C  
ATOM   2874  NE2 GLN A 407     144.163 127.837 135.096  1.00138.23           N  
ATOM   2875  OE1 GLN A 407     144.603 125.987 133.904  1.00138.23           O  
ATOM   2876  N   ALA A 408     139.705 130.728 133.930  1.00136.61           N  
ATOM   2877  CA  ALA A 408     138.752 131.710 134.451  1.00136.61           C  
ATOM   2878  C   ALA A 408     137.321 131.445 133.982  1.00136.61           C  
ATOM   2879  O   ALA A 408     136.377 131.551 134.771  1.00136.61           O  
ATOM   2880  CB  ALA A 408     139.181 133.119 134.039  1.00136.61           C  
ATOM   2881  N   LYS A 409     137.153 131.073 132.714  1.00134.84           N  
ATOM   2882  CA  LYS A 409     135.838 130.685 132.199  1.00134.84           C  
ATOM   2883  C   LYS A 409     135.364 129.356 132.785  1.00134.84           C  
ATOM   2884  O   LYS A 409     134.184 129.217 133.119  1.00134.84           O  
ATOM   2885  CB  LYS A 409     135.767 130.692 130.670  1.00134.84           C  
ATOM   2886  CG  LYS A 409     135.836 132.093 130.071  1.00134.84           C  
ATOM   2887  CD  LYS A 409     135.542 132.081 128.576  1.00134.84           C  
ATOM   2888  CE  LYS A 409     135.652 133.480 127.979  1.00134.84           C  
ATOM   2889  NZ  LYS A 409     134.597 134.374 128.549  1.00134.84           N  
ATOM   2890  N   LEU A 410     136.302 128.449 133.065  1.00134.10           N  
ATOM   2891  CA  LEU A 410     135.988 127.266 133.893  1.00134.10           C  
ATOM   2892  C   LEU A 410     135.547 127.605 135.328  1.00134.10           C  
ATOM   2893  O   LEU A 410     134.502 127.134 135.794  1.00134.10           O  
ATOM   2894  CB  LEU A 410     137.210 126.350 133.946  1.00134.10           C  
ATOM   2895  CG  LEU A 410     137.612 125.649 132.655  1.00134.10           C  
ATOM   2896  CD1 LEU A 410     138.965 124.967 132.777  1.00134.10           C  
ATOM   2897  CD2 LEU A 410     136.555 124.626 132.403  1.00134.10           C  
ATOM   2898  N   ALA A 411     136.299 128.439 136.021  1.00131.69           N  
ATOM   2899  CA  ALA A 411     136.045 128.812 137.415  1.00131.69           C  
ATOM   2900  C   ALA A 411     134.724 129.565 137.575  1.00131.69           C  
ATOM   2901  O   ALA A 411     133.862 129.187 138.396  1.00131.69           O  
ATOM   2902  CB  ALA A 411     137.210 129.646 137.937  1.00131.69           C  
ATOM   2903  N   ARG A 412     134.522 130.584 136.747  1.00126.93           N  
ATOM   2904  CA  ARG A 412     133.263 131.315 136.709  1.00126.93           C  
ATOM   2905  C   ARG A 412     132.090 130.415 136.323  1.00126.93           C  
ATOM   2906  O   ARG A 412     131.039 130.479 136.963  1.00126.93           O  
ATOM   2907  CB  ARG A 412     133.404 132.487 135.734  1.00126.93           C  
ATOM   2908  CG  ARG A 412     132.167 133.345 135.514  1.00126.93           C  
ATOM   2909  CD  ARG A 412     131.728 134.083 136.782  1.00126.93           C  
ATOM   2910  NE  ARG A 412     132.650 135.153 137.181  1.00126.93           N  
ATOM   2911  CZ  ARG A 412     132.675 136.364 136.631  1.00126.93           C  
ATOM   2912  NH1 ARG A 412     133.543 137.269 137.048  1.00126.93           N  
ATOM   2913  NH2 ARG A 412     131.831 136.665 135.657  1.00126.93           N  
ATOM   2914  N   GLY A 413     132.210 129.601 135.277  1.00124.48           N  
ATOM   2915  CA  GLY A 413     131.089 128.742 134.909  1.00124.48           C  
ATOM   2916  C   GLY A 413     130.714 127.740 135.993  1.00124.48           C  
ATOM   2917  O   GLY A 413     129.527 127.502 136.248  1.00124.48           O  
ATOM   2918  N   ALA A 414     131.711 127.163 136.663  1.00124.67           N  
ATOM   2919  CA  ALA A 414     131.456 126.221 137.753  1.00124.67           C  
ATOM   2920  C   ALA A 414     130.709 126.877 138.917  1.00124.67           C  
ATOM   2921  O   ALA A 414     129.685 126.352 139.390  1.00124.67           O  
ATOM   2922  CB  ALA A 414     132.776 125.613 138.227  1.00124.67           C  
ATOM   2923  N   ARG A 415     131.175 128.042 139.367  1.00126.26           N  
ATOM   2924  CA  ARG A 415     130.454 128.749 140.429  1.00126.26           C  
ATOM   2925  C   ARG A 415     129.075 129.235 139.973  1.00126.26           C  
ATOM   2926  O   ARG A 415     128.131 129.240 140.774  1.00126.26           O  
ATOM   2927  CB  ARG A 415     131.318 129.885 140.967  1.00126.26           C  
ATOM   2928  CG  ARG A 415     132.544 129.353 141.693  1.00126.26           C  
ATOM   2929  CD  ARG A 415     133.536 130.426 142.106  1.00126.26           C  
ATOM   2930  NE  ARG A 415     134.684 129.848 142.805  1.00126.26           N  
ATOM   2931  CZ  ARG A 415     135.785 129.401 142.208  1.00126.26           C  
ATOM   2932  NH1 ARG A 415     136.773 128.916 142.937  1.00126.26           N  
ATOM   2933  NH2 ARG A 415     135.829 129.269 140.893  1.00126.26           N  
ATOM   2934  N   THR A 416     128.937 129.628 138.709  1.00122.41           N  
ATOM   2935  CA  THR A 416     127.650 130.042 138.160  1.00122.41           C  
ATOM   2936  C   THR A 416     126.623 128.916 138.239  1.00122.41           C  
ATOM   2937  O   THR A 416     125.502 129.107 138.737  1.00122.41           O  
ATOM   2938  CB  THR A 416     127.823 130.483 136.708  1.00122.41           C  
ATOM   2939  CG2 THR A 416     126.466 130.760 136.078  1.00122.41           C  
ATOM   2940  OG1 THR A 416     128.650 131.654 136.634  1.00122.41           O  
ATOM   2941  N   VAL A 417     127.006 127.721 137.796  1.00118.26           N  
ATOM   2942  CA  VAL A 417     126.095 126.578 137.805  1.00118.26           C  
ATOM   2943  C   VAL A 417     125.789 126.154 139.233  1.00118.26           C  
ATOM   2944  O   VAL A 417     124.666 125.730 139.529  1.00118.26           O  
ATOM   2945  CB  VAL A 417     126.668 125.409 136.982  1.00118.26           C  
ATOM   2946  CG1 VAL A 417     125.767 124.178 137.081  1.00118.26           C  
ATOM   2947  CG2 VAL A 417     126.842 125.811 135.538  1.00118.26           C  
ATOM   2948  N   GLU A 418     126.751 126.277 140.147  1.00119.16           N  
ATOM   2949  CA  GLU A 418     126.431 126.026 141.551  1.00119.16           C  
ATOM   2950  C   GLU A 418     125.394 127.015 142.088  1.00119.16           C  
ATOM   2951  O   GLU A 418     124.415 126.607 142.721  1.00119.16           O  
ATOM   2952  CB  GLU A 418     127.699 126.076 142.407  1.00119.16           C  
ATOM   2953  CG  GLU A 418     128.706 124.967 142.159  1.00119.16           C  
ATOM   2954  CD  GLU A 418     128.295 123.667 142.828  1.00119.16           C  
ATOM   2955  OE1 GLU A 418     127.115 123.274 142.704  1.00119.16           O  
ATOM   2956  OE2 GLU A 418     129.150 123.046 143.495  1.00119.16           O  
ATOM   2957  N   VAL A 419     125.569 128.312 141.823  1.00114.91           N  
ATOM   2958  CA  VAL A 419     124.653 129.313 142.385  1.00114.91           C  
ATOM   2959  C   VAL A 419     123.246 129.239 141.792  1.00114.91           C  
ATOM   2960  O   VAL A 419     122.265 129.518 142.492  1.00114.91           O  
ATOM   2961  CB  VAL A 419     125.234 130.732 142.213  1.00114.91           C  
ATOM   2962  CG1 VAL A 419     124.198 131.802 142.590  1.00114.91           C  
ATOM   2963  CG2 VAL A 419     126.477 130.911 143.056  1.00114.91           C  
ATOM   2964  N   LEU A 420     123.098 128.804 140.545  1.00109.07           N  
ATOM   2965  CA  LEU A 420     121.762 128.794 139.946  1.00109.07           C  
ATOM   2966  C   LEU A 420     120.880 127.607 140.328  1.00109.07           C  
ATOM   2967  O   LEU A 420     119.690 127.624 140.008  1.00109.07           O  
ATOM   2968  CB  LEU A 420     121.881 128.873 138.422  1.00109.07           C  
ATOM   2969  CG  LEU A 420     121.791 130.297 137.872  1.00109.07           C  
ATOM   2970  CD1 LEU A 420     122.810 131.204 138.533  1.00109.07           C  
ATOM   2971  CD2 LEU A 420     121.992 130.294 136.374  1.00109.07           C  
ATOM   2972  N   LYS A 421     121.403 126.633 141.078  1.00105.24           N  
ATOM   2973  CA  LYS A 421     120.520 125.529 141.544  1.00105.24           C  
ATOM   2974  C   LYS A 421     119.693 126.014 142.730  1.00105.24           C  
ATOM   2975  O   LYS A 421     120.099 126.985 143.374  1.00105.24           O  
ATOM   2976  CB  LYS A 421     121.302 124.291 141.975  1.00105.24           C  
ATOM   2977  CG  LYS A 421     122.330 123.780 140.979  1.00105.24           C  
ATOM   2978  CD  LYS A 421     123.388 122.920 141.629  1.00105.24           C  
ATOM   2979  CE  LYS A 421     124.386 122.368 140.635  1.00105.24           C  
ATOM   2980  NZ  LYS A 421     125.471 121.626 141.316  1.00105.24           N  
ATOM   2981  N   GLN A 422     118.513 125.425 142.884  1.00 93.70           N  
ATOM   2982  CA  GLN A 422     117.540 125.743 143.918  1.00 93.70           C  
ATOM   2983  C   GLN A 422     116.726 124.516 144.369  1.00 93.70           C  
ATOM   2984  O   GLN A 422     116.443 123.615 143.584  1.00 93.70           O  
ATOM   2985  CB  GLN A 422     116.671 126.867 143.330  1.00 93.70           C  
ATOM   2986  CG  GLN A 422     115.878 127.714 144.328  1.00 93.70           C  
ATOM   2987  CD  GLN A 422     114.837 128.568 143.609  1.00 93.70           C  
ATOM   2988  NE2 GLN A 422     114.573 129.754 144.100  1.00 93.70           N  
ATOM   2989  OE1 GLN A 422     114.310 128.239 142.561  1.00 93.70           O  
ATOM   2990  N   ASP A 423     116.351 124.471 145.640  1.00 87.02           N  
ATOM   2991  CA  ASP A 423     115.516 123.426 146.234  1.00 87.02           C  
ATOM   2992  C   ASP A 423     114.022 123.508 145.837  1.00 87.02           C  
ATOM   2993  O   ASP A 423     113.489 124.564 145.501  1.00 87.02           O  
ATOM   2994  CB  ASP A 423     115.767 123.283 147.754  1.00 87.02           C  
ATOM   2995  CG  ASP A 423     116.030 124.545 148.597  1.00 87.02           C  
ATOM   2996  OD1 ASP A 423     116.367 125.624 148.062  1.00 87.02           O  
ATOM   2997  OD2 ASP A 423     115.975 124.429 149.842  1.00 87.02           O  
ATOM   2998  N   LEU A 424     113.317 122.383 145.935  1.00 83.44           N  
ATOM   2999  CA  LEU A 424     111.899 122.221 145.589  1.00 83.44           C  
ATOM   3000  C   LEU A 424     110.974 122.974 146.561  1.00 83.44           C  
ATOM   3001  O   LEU A 424     111.127 122.874 147.779  1.00 83.44           O  
ATOM   3002  CB  LEU A 424     111.581 120.710 145.594  1.00 83.44           C  
ATOM   3003  CG  LEU A 424     110.122 120.298 145.329  1.00 83.44           C  
ATOM   3004  CD1 LEU A 424     109.598 120.843 144.008  1.00 83.44           C  
ATOM   3005  CD2 LEU A 424     110.005 118.779 145.280  1.00 83.44           C  
ATOM   3006  N   HIS A 425     109.994 123.712 146.028  1.00 83.48           N  
ATOM   3007  CA  HIS A 425     109.015 124.487 146.799  1.00 83.48           C  
ATOM   3008  C   HIS A 425     109.606 125.634 147.635  1.00 83.48           C  
ATOM   3009  O   HIS A 425     108.921 126.132 148.531  1.00 83.48           O  
ATOM   3010  CB  HIS A 425     108.012 123.577 147.537  1.00 83.48           C  
ATOM   3011  CG  HIS A 425     107.189 122.680 146.640  1.00 83.48           C  
ATOM   3012  CD2 HIS A 425     106.558 123.055 145.490  1.00 83.48           C  
ATOM   3013  ND1 HIS A 425     106.907 121.331 146.879  1.00 83.48           N  
ATOM   3014  CE1 HIS A 425     106.132 120.922 145.861  1.00 83.48           C  
ATOM   3015  NE2 HIS A 425     105.908 121.937 145.012  1.00 83.48           N  
ATOM   3016  N   GLN A 426     110.846 126.080 147.375  1.00 84.68           N  
ATOM   3017  CA  GLN A 426     111.452 127.219 148.073  1.00 84.68           C  
ATOM   3018  C   GLN A 426     111.824 128.360 147.094  1.00 84.68           C  
ATOM   3019  O   GLN A 426     112.917 128.341 146.523  1.00 84.68           O  
ATOM   3020  CB  GLN A 426     112.676 126.678 148.842  1.00 84.68           C  
ATOM   3021  CG  GLN A 426     113.460 127.720 149.657  1.00 84.68           C  
ATOM   3022  CD  GLN A 426     112.596 128.558 150.595  1.00 84.68           C  
ATOM   3023  NE2 GLN A 426     112.860 129.838 150.721  1.00 84.68           N  
ATOM   3024  OE1 GLN A 426     111.683 128.077 151.253  1.00 84.68           O  
ATOM   3025  N   PRO A 427     110.952 129.372 146.890  1.00 84.76           N  
ATOM   3026  CA  PRO A 427     111.213 130.513 146.006  1.00 84.76           C  
ATOM   3027  C   PRO A 427     112.046 131.595 146.715  1.00 84.76           C  
ATOM   3028  O   PRO A 427     111.925 131.794 147.922  1.00 84.76           O  
ATOM   3029  CB  PRO A 427     109.837 131.070 145.624  1.00 84.76           C  
ATOM   3030  CG  PRO A 427     108.862 129.964 146.005  1.00 84.76           C  
ATOM   3031  CD  PRO A 427     109.538 129.356 147.223  1.00 84.76           C  
ATOM   3032  N   ILE A 428     112.892 132.312 145.974  1.00 92.62           N  
ATOM   3033  CA  ILE A 428     113.777 133.371 146.498  1.00 92.62           C  
ATOM   3034  C   ILE A 428     113.183 134.783 146.283  1.00 92.62           C  
ATOM   3035  O   ILE A 428     112.685 135.053 145.192  1.00 92.62           O  
ATOM   3036  CB  ILE A 428     115.156 133.182 145.826  1.00 92.62           C  
ATOM   3037  CG1 ILE A 428     115.890 131.933 146.360  1.00 92.62           C  
ATOM   3038  CG2 ILE A 428     116.067 134.402 145.924  1.00 92.62           C  
ATOM   3039  CD1 ILE A 428     116.517 132.066 147.753  1.00 92.62           C  
ATOM   3040  N   PRO A 429     113.261 135.720 147.251  1.00 99.49           N  
ATOM   3041  CA  PRO A 429     112.735 137.081 147.090  1.00 99.49           C  
ATOM   3042  C   PRO A 429     113.697 137.946 146.260  1.00 99.49           C  
ATOM   3043  O   PRO A 429     114.912 137.901 146.459  1.00 99.49           O  
ATOM   3044  CB  PRO A 429     112.550 137.607 148.513  1.00 99.49           C  
ATOM   3045  CG  PRO A 429     113.659 136.895 149.282  1.00 99.49           C  
ATOM   3046  CD  PRO A 429     113.709 135.520 148.618  1.00 99.49           C  
ATOM   3047  N   VAL A 430     113.162 138.818 145.401  1.00105.60           N  
ATOM   3048  CA  VAL A 430     113.943 139.630 144.445  1.00105.60           C  
ATOM   3049  C   VAL A 430     115.096 140.466 145.018  1.00105.60           C  
ATOM   3050  O   VAL A 430     116.183 140.401 144.452  1.00105.60           O  
ATOM   3051  CB  VAL A 430     113.012 140.448 143.529  1.00105.60           C  
ATOM   3052  CG1 VAL A 430     112.197 141.518 144.258  1.00105.60           C  
ATOM   3053  CG2 VAL A 430     113.780 141.112 142.384  1.00105.60           C  
ATOM   3054  N   GLU A 431     114.971 141.209 146.121  1.00112.85           N  
ATOM   3055  CA  GLU A 431     116.108 142.002 146.616  1.00112.85           C  
ATOM   3056  C   GLU A 431     117.285 141.137 147.105  1.00112.85           C  
ATOM   3057  O   GLU A 431     118.441 141.523 146.932  1.00112.85           O  
ATOM   3058  CB  GLU A 431     115.647 142.973 147.718  1.00112.85           C  
ATOM   3059  CG  GLU A 431     114.990 142.329 148.951  1.00112.85           C  
ATOM   3060  CD  GLU A 431     113.457 142.294 148.857  1.00112.85           C  
ATOM   3061  OE1 GLU A 431     112.929 141.569 147.986  1.00112.85           O  
ATOM   3062  OE2 GLU A 431     112.785 142.962 149.671  1.00112.85           O  
ATOM   3063  N   LYS A 432     117.035 139.925 147.617  1.00116.00           N  
ATOM   3064  CA  LYS A 432     118.112 139.011 148.033  1.00116.00           C  
ATOM   3065  C   LYS A 432     118.627 138.243 146.811  1.00116.00           C  
ATOM   3066  O   LYS A 432     119.802 137.887 146.756  1.00116.00           O  
ATOM   3067  CB  LYS A 432     117.682 138.093 149.188  1.00116.00           C  
ATOM   3068  CG  LYS A 432     117.181 138.860 150.427  1.00116.00           C  
ATOM   3069  CD  LYS A 432     116.857 137.945 151.624  1.00116.00           C  
ATOM   3070  CE  LYS A 432     116.267 138.782 152.774  1.00116.00           C  
ATOM   3071  NZ  LYS A 432     115.852 137.951 153.940  1.00116.00           N  
ATOM   3072  N   GLN A 433     117.765 138.040 145.809  1.00107.16           N  
ATOM   3073  CA  GLN A 433     118.075 137.394 144.533  1.00107.16           C  
ATOM   3074  C   GLN A 433     119.100 138.279 143.813  1.00107.16           C  
ATOM   3075  O   GLN A 433     120.176 137.827 143.452  1.00107.16           O  
ATOM   3076  CB  GLN A 433     116.769 137.259 143.733  1.00107.16           C  
ATOM   3077  CG  GLN A 433     116.722 136.145 142.688  1.00107.16           C  
ATOM   3078  CD  GLN A 433     115.428 136.242 141.878  1.00107.16           C  
ATOM   3079  NE2 GLN A 433     114.673 135.179 141.716  1.00107.16           N  
ATOM   3080  OE1 GLN A 433     115.053 137.292 141.392  1.00107.16           O  
ATOM   3081  N   VAL A 434     118.808 139.576 143.678  1.00113.38           N  
ATOM   3082  CA  VAL A 434     119.706 140.579 143.092  1.00113.38           C  
ATOM   3083  C   VAL A 434     121.051 140.602 143.805  1.00113.38           C  
ATOM   3084  O   VAL A 434     122.084 140.592 143.146  1.00113.38           O  
ATOM   3085  CB  VAL A 434     119.052 141.968 143.112  1.00113.38           C  
ATOM   3086  CG1 VAL A 434     120.015 143.097 142.738  1.00113.38           C  
ATOM   3087  CG2 VAL A 434     117.918 142.019 142.088  1.00113.38           C  
ATOM   3088  N   LEU A 435     121.066 140.593 145.140  1.00120.37           N  
ATOM   3089  CA  LEU A 435     122.318 140.644 145.892  1.00120.37           C  
ATOM   3090  C   LEU A 435     123.151 139.368 145.737  1.00120.37           C  
ATOM   3091  O   LEU A 435     124.371 139.480 145.629  1.00120.37           O  
ATOM   3092  CB  LEU A 435     122.002 140.997 147.353  1.00120.37           C  
ATOM   3093  CG  LEU A 435     122.338 142.477 147.598  1.00120.37           C  
ATOM   3094  CD1 LEU A 435     121.655 143.007 148.849  1.00120.37           C  
ATOM   3095  CD2 LEU A 435     123.843 142.695 147.769  1.00120.37           C  
ATOM   3096  N   ILE A 436     122.548 138.173 145.655  1.00118.04           N  
ATOM   3097  CA  ILE A 436     123.345 136.965 145.390  1.00118.04           C  
ATOM   3098  C   ILE A 436     123.844 136.989 143.933  1.00118.04           C  
ATOM   3099  O   ILE A 436     124.995 136.631 143.691  1.00118.04           O  
ATOM   3100  CB  ILE A 436     122.657 135.645 145.801  1.00118.04           C  
ATOM   3101  CG1 ILE A 436     123.582 134.413 145.666  1.00118.04           C  
ATOM   3102  CG2 ILE A 436     121.373 135.336 145.024  1.00118.04           C  
ATOM   3103  CD1 ILE A 436     124.860 134.478 146.506  1.00118.04           C  
ATOM   3104  N   ILE A 437     123.038 137.459 142.960  1.00119.41           N  
ATOM   3105  CA  ILE A 437     123.538 137.529 141.585  1.00119.41           C  
ATOM   3106  C   ILE A 437     124.653 138.570 141.436  1.00119.41           C  
ATOM   3107  O   ILE A 437     125.637 138.326 140.735  1.00119.41           O  
ATOM   3108  CB  ILE A 437     122.398 137.780 140.582  1.00119.41           C  
ATOM   3109  CG1 ILE A 437     121.321 136.714 140.718  1.00119.41           C  
ATOM   3110  CG2 ILE A 437     122.929 137.756 139.172  1.00119.41           C  
ATOM   3111  CD1 ILE A 437     119.994 137.129 140.127  1.00119.41           C  
ATOM   3112  N   TYR A 438     124.537 139.715 142.110  1.00123.72           N  
ATOM   3113  CA  TYR A 438     125.642 140.680 142.119  1.00123.72           C  
ATOM   3114  C   TYR A 438     126.910 140.085 142.719  1.00123.72           C  
ATOM   3115  O   TYR A 438     128.005 140.225 142.147  1.00123.72           O  
ATOM   3116  CB  TYR A 438     125.225 141.929 142.894  1.00123.72           C  
ATOM   3117  CG  TYR A 438     126.363 142.904 143.132  1.00123.72           C  
ATOM   3118  CD1 TYR A 438     127.181 142.794 144.251  1.00123.72           C  
ATOM   3119  CD2 TYR A 438     126.612 143.941 142.251  1.00123.72           C  
ATOM   3120  CE1 TYR A 438     128.220 143.677 144.471  1.00123.72           C  
ATOM   3121  CE2 TYR A 438     127.634 144.842 142.476  1.00123.72           C  
ATOM   3122  CZ  TYR A 438     128.439 144.699 143.581  1.00123.72           C  
ATOM   3123  OH  TYR A 438     129.481 145.577 143.790  1.00123.72           O  
ATOM   3124  N   ALA A 439     126.776 139.369 143.832  1.00123.03           N  
ATOM   3125  CA  ALA A 439     127.938 138.764 144.475  1.00123.03           C  
ATOM   3126  C   ALA A 439     128.621 137.779 143.534  1.00123.03           C  
ATOM   3127  O   ALA A 439     129.853 137.755 143.430  1.00123.03           O  
ATOM   3128  CB  ALA A 439     127.519 138.080 145.770  1.00123.03           C  
ATOM   3129  N   LEU A 440     127.833 136.963 142.844  1.00123.29           N  
ATOM   3130  CA  LEU A 440     128.363 136.046 141.837  1.00123.29           C  
ATOM   3131  C   LEU A 440     129.049 136.769 140.678  1.00123.29           C  
ATOM   3132  O   LEU A 440     130.212 136.484 140.367  1.00123.29           O  
ATOM   3133  CB  LEU A 440     127.234 135.167 141.318  1.00123.29           C  
ATOM   3134  CG  LEU A 440     127.541 134.297 140.103  1.00123.29           C  
ATOM   3135  CD1 LEU A 440     128.606 133.272 140.400  1.00123.29           C  
ATOM   3136  CD2 LEU A 440     126.274 133.618 139.655  1.00123.29           C  
ATOM   3137  N   THR A 441     128.368 137.728 140.048  1.00122.43           N  
ATOM   3138  CA  THR A 441     128.816 138.297 138.776  1.00122.43           C  
ATOM   3139  C   THR A 441     129.910 139.349 138.916  1.00122.43           C  
ATOM   3140  O   THR A 441     130.471 139.768 137.895  1.00122.43           O  
ATOM   3141  CB  THR A 441     127.641 138.914 138.014  1.00122.43           C  
ATOM   3142  CG2 THR A 441     126.557 137.881 137.822  1.00122.43           C  
ATOM   3143  OG1 THR A 441     127.115 140.029 138.744  1.00122.43           O  
ATOM   3144  N   ARG A 442     130.214 139.806 140.126  1.00124.13           N  
ATOM   3145  CA  ARG A 442     131.323 140.732 140.349  1.00124.13           C  
ATOM   3146  C   ARG A 442     132.622 140.057 140.803  1.00124.13           C  
ATOM   3147  O   ARG A 442     133.661 140.727 140.838  1.00124.13           O  
ATOM   3148  CB  ARG A 442     130.896 141.889 141.258  1.00124.13           C  
ATOM   3149  CG  ARG A 442     130.301 143.052 140.420  1.00124.13           C  
ATOM   3150  CD  ARG A 442     129.330 142.595 139.331  1.00124.13           C  
ATOM   3151  NE  ARG A 442     128.573 143.678 138.726  1.00124.13           N  
ATOM   3152  CZ  ARG A 442     127.755 143.513 137.693  1.00124.13           C  
ATOM   3153  NH1 ARG A 442     127.280 144.558 137.045  1.00124.13           N  
ATOM   3154  NH2 ARG A 442     127.575 142.296 137.193  1.00124.13           N  
ATOM   3155  N   GLY A 443     132.612 138.765 141.138  1.00130.01           N  
ATOM   3156  CA  GLY A 443     133.863 138.058 141.376  1.00130.01           C  
ATOM   3157  C   GLY A 443     134.331 137.908 142.808  1.00130.01           C  
ATOM   3158  O   GLY A 443     135.421 137.374 143.028  1.00130.01           O  
ATOM   3159  N   PHE A 444     133.552 138.369 143.779  1.00133.01           N  
ATOM   3160  CA  PHE A 444     133.872 138.173 145.193  1.00133.01           C  
ATOM   3161  C   PHE A 444     133.992 136.698 145.585  1.00133.01           C  
ATOM   3162  O   PHE A 444     134.804 136.356 146.451  1.00133.01           O  
ATOM   3163  CB  PHE A 444     132.821 138.878 146.055  1.00133.01           C  
ATOM   3164  CG  PHE A 444     132.712 140.345 145.776  1.00133.01           C  
ATOM   3165  CD1 PHE A 444     133.654 141.225 146.278  1.00133.01           C  
ATOM   3166  CD2 PHE A 444     131.688 140.845 144.995  1.00133.01           C  
ATOM   3167  CE1 PHE A 444     133.568 142.578 146.008  1.00133.01           C  
ATOM   3168  CE2 PHE A 444     131.601 142.200 144.727  1.00133.01           C  
ATOM   3169  CZ  PHE A 444     132.544 143.066 145.236  1.00133.01           C  
ATOM   3170  N   LEU A 445     133.204 135.817 144.969  1.00133.03           N  
ATOM   3171  CA  LEU A 445     133.252 134.362 145.161  1.00133.03           C  
ATOM   3172  C   LEU A 445     134.494 133.654 144.609  1.00133.03           C  
ATOM   3173  O   LEU A 445     134.688 132.482 144.939  1.00133.03           O  
ATOM   3174  CB  LEU A 445     132.012 133.724 144.527  1.00133.03           C  
ATOM   3175  CG  LEU A 445     130.669 134.406 144.819  1.00133.03           C  
ATOM   3176  CD1 LEU A 445     129.506 133.575 144.293  1.00133.03           C  
ATOM   3177  CD2 LEU A 445     130.500 134.706 146.293  1.00133.03           C  
ATOM   3178  N   ASP A 446     135.338 134.318 143.818  1.00134.98           N  
ATOM   3179  CA  ASP A 446     136.405 133.627 143.083  1.00134.98           C  
ATOM   3180  C   ASP A 446     137.442 132.939 143.976  1.00134.98           C  
ATOM   3181  O   ASP A 446     137.908 131.842 143.646  1.00134.98           O  
ATOM   3182  CB  ASP A 446     137.123 134.609 142.161  1.00134.98           C  
ATOM   3183  CG  ASP A 446     136.264 135.058 141.012  1.00134.98           C  
ATOM   3184  OD1 ASP A 446     135.114 134.585 140.915  1.00134.98           O  
ATOM   3185  OD2 ASP A 446     136.753 135.855 140.185  1.00134.98           O  
ATOM   3186  N   ASP A 447     137.820 133.545 145.102  1.00138.18           N  
ATOM   3187  CA  ASP A 447     138.685 132.851 146.062  1.00138.18           C  
ATOM   3188  C   ASP A 447     137.975 131.696 146.780  1.00138.18           C  
ATOM   3189  O   ASP A 447     138.588 130.647 147.009  1.00138.18           O  
ATOM   3190  CB  ASP A 447     139.325 133.839 147.049  1.00138.18           C  
ATOM   3191  CG  ASP A 447     138.340 134.818 147.650  1.00138.18           C  
ATOM   3192  OD1 ASP A 447     137.174 134.438 147.887  1.00138.18           O  
ATOM   3193  OD2 ASP A 447     138.746 135.976 147.905  1.00138.18           O  
ATOM   3194  N   ILE A 448     136.694 131.891 147.131  1.00138.26           N  
ATOM   3195  CA  ILE A 448     135.902 130.868 147.879  1.00138.26           C  
ATOM   3196  C   ILE A 448     136.030 129.508 147.192  1.00138.26           C  
ATOM   3197  O   ILE A 448     135.766 129.436 145.980  1.00138.26           O  
ATOM   3198  CB  ILE A 448     134.436 131.334 147.959  1.00138.26           C  
ATOM   3199  CG1 ILE A 448     134.329 132.690 148.656  1.00138.26           C  
ATOM   3200  CG2 ILE A 448     133.550 130.285 148.614  1.00138.26           C  
ATOM   3201  CD1 ILE A 448     135.089 132.765 149.957  1.00138.26           C  
ATOM   3202  N   PRO A 449     136.365 128.421 147.918  1.00140.04           N  
ATOM   3203  CA  PRO A 449     136.556 127.116 147.301  1.00140.04           C  
ATOM   3204  C   PRO A 449     135.271 126.610 146.637  1.00140.04           C  
ATOM   3205  O   PRO A 449     134.207 126.836 147.188  1.00140.04           O  
ATOM   3206  CB  PRO A 449     136.914 126.216 148.481  1.00140.04           C  
ATOM   3207  CG  PRO A 449     136.329 126.929 149.676  1.00140.04           C  
ATOM   3208  CD  PRO A 449     136.557 128.391 149.366  1.00140.04           C  
ATOM   3209  N   VAL A 450     135.395 125.920 145.500  1.00136.50           N  
ATOM   3210  CA  VAL A 450     134.213 125.456 144.711  1.00136.50           C  
ATOM   3211  C   VAL A 450     133.348 124.479 145.510  1.00136.50           C  
ATOM   3212  O   VAL A 450     132.114 124.597 145.413  1.00136.50           O  
ATOM   3213  CB  VAL A 450     134.656 124.828 143.377  1.00136.50           C  
ATOM   3214  CG1 VAL A 450     133.613 123.868 142.827  1.00136.50           C  
ATOM   3215  CG2 VAL A 450     135.014 125.883 142.345  1.00136.50           C  
ATOM   3216  N   GLU A 451     133.947 123.593 146.305  1.00137.57           N  
ATOM   3217  CA  GLU A 451     133.154 122.544 146.994  1.00137.57           C  
ATOM   3218  C   GLU A 451     132.083 123.165 147.892  1.00137.57           C  
ATOM   3219  O   GLU A 451     130.947 122.661 147.868  1.00137.57           O  
ATOM   3220  CB  GLU A 451     134.073 121.688 147.859  1.00 30.00           C  
ATOM   3221  CG  GLU A 451     134.544 120.433 147.153  1.00 30.00           C  
ATOM   3222  CD  GLU A 451     133.428 119.447 146.859  1.00 30.00           C  
ATOM   3223  OE1 GLU A 451     133.053 118.692 147.777  1.00 30.00           O  
ATOM   3224  OE2 GLU A 451     132.928 119.448 145.716  1.00 30.00           O  
ATOM   3225  N   ASP A 452     132.385 124.256 148.595  1.00140.50           N  
ATOM   3226  CA  ASP A 452     131.411 124.790 149.585  1.00140.50           C  
ATOM   3227  C   ASP A 452     130.589 125.951 149.023  1.00140.50           C  
ATOM   3228  O   ASP A 452     129.969 126.654 149.840  1.00140.50           O  
ATOM   3229  CB  ASP A 452     132.127 125.220 150.862  1.00140.50           C  
ATOM   3230  CG  ASP A 452     133.254 124.280 151.254  1.00140.50           C  
ATOM   3231  OD1 ASP A 452     134.088 123.973 150.379  1.00140.50           O  
ATOM   3232  OD2 ASP A 452     133.283 123.855 152.427  1.00140.50           O  
ATOM   3233  N   VAL A 453     130.519 126.114 147.702  1.00136.52           N  
ATOM   3234  CA  VAL A 453     129.846 127.319 147.129  1.00136.52           C  
ATOM   3235  C   VAL A 453     128.371 127.452 147.536  1.00136.52           C  
ATOM   3236  O   VAL A 453     127.913 128.596 147.638  1.00136.52           O  
ATOM   3237  CB  VAL A 453     130.042 127.435 145.612  1.00136.52           C  
ATOM   3238  CG1 VAL A 453     129.000 128.351 144.990  1.00136.52           C  
ATOM   3239  CG2 VAL A 453     131.444 127.921 145.280  1.00136.52           C  
ATOM   3240  N   ARG A 454     127.624 126.355 147.661  1.00130.94           N  
ATOM   3241  CA  ARG A 454     126.176 126.483 147.973  1.00130.94           C  
ATOM   3242  C   ARG A 454     126.002 127.026 149.394  1.00130.94           C  
ATOM   3243  O   ARG A 454     125.310 128.045 149.537  1.00130.94           O  
ATOM   3244  CB  ARG A 454     125.505 125.109 147.915  1.00130.94           C  
ATOM   3245  CG  ARG A 454     125.410 124.503 146.524  1.00130.94           C  
ATOM   3246  CD  ARG A 454     124.398 125.219 145.655  1.00130.94           C  
ATOM   3247  NE  ARG A 454     123.093 125.394 146.279  1.00130.94           N  
ATOM   3248  CZ  ARG A 454     122.208 124.423 146.470  1.00130.94           C  
ATOM   3249  NH1 ARG A 454     121.044 124.693 147.036  1.00130.94           N  
ATOM   3250  NH2 ARG A 454     122.490 123.186 146.103  1.00130.94           N  
ATOM   3251  N   ARG A 455     126.608 126.396 150.401  1.00134.63           N  
ATOM   3252  CA  ARG A 455     126.491 126.755 151.814  1.00134.63           C  
ATOM   3253  C   ARG A 455     126.641 128.260 152.033  1.00134.63           C  
ATOM   3254  O   ARG A 455     126.099 128.812 152.994  1.00134.63           O  
ATOM   3255  CB  ARG A 455     127.493 125.932 152.627  1.00134.63           C  
ATOM   3256  CG  ARG A 455     127.406 126.128 154.130  1.00134.63           C  
ATOM   3257  CD  ARG A 455     128.280 125.128 154.888  1.00134.63           C  
ATOM   3258  NE  ARG A 455     129.676 125.139 154.462  1.00134.63           N  
ATOM   3259  CZ  ARG A 455     130.586 125.973 154.943  1.00134.63           C  
ATOM   3260  NH1 ARG A 455     131.834 125.916 154.511  1.00134.63           N  
ATOM   3261  NH2 ARG A 455     130.235 126.887 155.832  1.00134.63           N  
ATOM   3262  N   PHE A 456     127.419 128.909 151.178  1.00133.52           N  
ATOM   3263  CA  PHE A 456     127.581 130.359 151.173  1.00133.52           C  
ATOM   3264  C   PHE A 456     126.251 131.088 150.989  1.00133.52           C  
ATOM   3265  O   PHE A 456     126.001 132.090 151.662  1.00133.52           O  
ATOM   3266  CB  PHE A 456     128.555 130.716 150.046  1.00133.52           C  
ATOM   3267  CG  PHE A 456     129.025 132.137 150.037  1.00133.52           C  
ATOM   3268  CD1 PHE A 456     128.290 133.129 149.419  1.00133.52           C  
ATOM   3269  CD2 PHE A 456     130.239 132.467 150.600  1.00133.52           C  
ATOM   3270  CE1 PHE A 456     128.751 134.429 149.401  1.00133.52           C  
ATOM   3271  CE2 PHE A 456     130.697 133.763 150.585  1.00133.52           C  
ATOM   3272  CZ  PHE A 456     129.958 134.744 149.982  1.00133.52           C  
ATOM   3273  N   GLU A 457     125.368 130.656 150.095  1.00129.32           N  
ATOM   3274  CA  GLU A 457     124.067 131.287 149.889  1.00129.32           C  
ATOM   3275  C   GLU A 457     123.180 131.148 151.139  1.00129.32           C  
ATOM   3276  O   GLU A 457     122.576 132.131 151.566  1.00129.32           O  
ATOM   3277  CB  GLU A 457     123.419 130.703 148.624  1.00129.32           C  
ATOM   3278  CG  GLU A 457     122.055 131.331 148.293  1.00129.32           C  
ATOM   3279  CD  GLU A 457     121.338 130.639 147.124  1.00129.32           C  
ATOM   3280  OE1 GLU A 457     121.498 129.415 146.913  1.00129.32           O  
ATOM   3281  OE2 GLU A 457     120.607 131.317 146.373  1.00129.32           O  
ATOM   3282  N   LYS A 458     123.108 129.966 151.778  1.00131.61           N  
ATOM   3283  CA  LYS A 458     122.228 129.780 152.939  1.00131.61           C  
ATOM   3284  C   LYS A 458     122.613 130.692 154.103  1.00131.61           C  
ATOM   3285  O   LYS A 458     121.755 131.364 154.690  1.00131.61           O  
ATOM   3286  CB  LYS A 458     122.234 128.315 153.398  1.00131.61           C  
ATOM   3287  CG  LYS A 458     122.295 127.218 152.323  1.00131.61           C  
ATOM   3288  CD  LYS A 458     121.386 127.466 151.128  1.00131.61           C  
ATOM   3289  CE  LYS A 458     121.144 126.196 150.304  1.00131.61           C  
ATOM   3290  NZ  LYS A 458     122.381 125.401 150.050  1.00131.61           N  
ATOM   3291  N   GLU A 459     123.893 130.720 154.451  1.00134.91           N  
ATOM   3292  CA  GLU A 459     124.416 131.617 155.482  1.00134.91           C  
ATOM   3293  C   GLU A 459     124.258 133.097 155.127  1.00134.91           C  
ATOM   3294  O   GLU A 459     123.905 133.922 155.988  1.00134.91           O  
ATOM   3295  CB  GLU A 459     125.892 131.308 155.742  1.00 30.00           C  
ATOM   3296  CG  GLU A 459     126.140 129.939 156.360  1.00 30.00           C  
ATOM   3297  CD  GLU A 459     127.616 129.641 156.536  1.00 30.00           C  
ATOM   3298  OE1 GLU A 459     128.447 130.410 156.008  1.00 30.00           O  
ATOM   3299  OE2 GLU A 459     127.947 128.635 157.200  1.00 30.00           O  
ATOM   3300  N   PHE A 460     124.461 133.438 153.857  1.00131.28           N  
ATOM   3301  CA  PHE A 460     124.317 134.815 153.394  1.00131.28           C  
ATOM   3302  C   PHE A 460     122.899 135.344 153.549  1.00131.28           C  
ATOM   3303  O   PHE A 460     122.715 136.492 153.942  1.00131.28           O  
ATOM   3304  CB  PHE A 460     124.782 134.901 151.945  1.00131.28           C  
ATOM   3305  CG  PHE A 460     124.534 136.213 151.290  1.00131.28           C  
ATOM   3306  CD1 PHE A 460     125.302 137.314 151.616  1.00131.28           C  
ATOM   3307  CD2 PHE A 460     123.605 136.327 150.281  1.00131.28           C  
ATOM   3308  CE1 PHE A 460     125.099 138.518 150.991  1.00131.28           C  
ATOM   3309  CE2 PHE A 460     123.411 137.530 149.646  1.00131.28           C  
ATOM   3310  CZ  PHE A 460     124.159 138.625 150.002  1.00131.28           C  
ATOM   3311  N   TYR A 461     121.878 134.563 153.208  1.00124.64           N  
ATOM   3312  CA  TYR A 461     120.490 135.029 153.257  1.00124.64           C  
ATOM   3313  C   TYR A 461     120.045 135.489 154.647  1.00124.64           C  
ATOM   3314  O   TYR A 461     119.410 136.536 154.775  1.00124.64           O  
ATOM   3315  CB  TYR A 461     119.591 133.940 152.665  1.00124.64           C  
ATOM   3316  CG  TYR A 461     119.373 134.192 151.188  1.00124.64           C  
ATOM   3317  CD1 TYR A 461     120.467 134.191 150.301  1.00124.64           C  
ATOM   3318  CD2 TYR A 461     118.088 134.495 150.718  1.00124.64           C  
ATOM   3319  CE1 TYR A 461     120.292 134.541 148.956  1.00124.64           C  
ATOM   3320  CE2 TYR A 461     117.907 134.828 149.368  1.00124.64           C  
ATOM   3321  CZ  TYR A 461     119.008 134.868 148.487  1.00124.64           C  
ATOM   3322  OH  TYR A 461     118.840 135.270 147.206  1.00124.64           O  
ATOM   3323  N   LEU A 462     120.391 134.736 155.690  1.00130.84           N  
ATOM   3324  CA  LEU A 462     120.128 135.150 157.073  1.00130.84           C  
ATOM   3325  C   LEU A 462     121.060 136.268 157.560  1.00130.84           C  
ATOM   3326  O   LEU A 462     120.595 137.246 158.183  1.00130.84           O  
ATOM   3327  CB  LEU A 462     120.203 133.947 158.011  1.00130.84           C  
ATOM   3328  CG  LEU A 462     119.365 132.741 157.580  1.00130.84           C  
ATOM   3329  CD1 LEU A 462     119.427 131.612 158.610  1.00130.84           C  
ATOM   3330  CD2 LEU A 462     117.940 133.165 157.321  1.00130.84           C  
ATOM   3331  N   PHE A 463     122.364 136.168 157.286  1.00134.07           N  
ATOM   3332  CA  PHE A 463     123.266 137.231 157.727  1.00134.07           C  
ATOM   3333  C   PHE A 463     122.906 138.570 157.096  1.00134.07           C  
ATOM   3334  O   PHE A 463     122.948 139.600 157.768  1.00134.07           O  
ATOM   3335  CB  PHE A 463     124.716 136.859 157.421  1.00134.07           C  
ATOM   3336  CG  PHE A 463     125.690 137.975 157.678  1.00134.07           C  
ATOM   3337  CD1 PHE A 463     125.921 138.941 156.719  1.00134.07           C  
ATOM   3338  CD2 PHE A 463     126.394 138.042 158.863  1.00134.07           C  
ATOM   3339  CE1 PHE A 463     126.802 139.966 156.948  1.00134.07           C  
ATOM   3340  CE2 PHE A 463     127.279 139.072 159.094  1.00134.07           C  
ATOM   3341  CZ  PHE A 463     127.489 140.027 158.131  1.00134.07           C  
ATOM   3342  N   LEU A 464     122.607 138.591 155.807  1.00131.74           N  
ATOM   3343  CA  LEU A 464     122.321 139.840 155.114  1.00131.74           C  
ATOM   3344  C   LEU A 464     121.096 140.523 155.713  1.00131.74           C  
ATOM   3345  O   LEU A 464     121.014 141.756 155.734  1.00131.74           O  
ATOM   3346  CB  LEU A 464     122.137 139.555 153.631  1.00131.74           C  
ATOM   3347  CG  LEU A 464     121.814 140.703 152.691  1.00131.74           C  
ATOM   3348  CD1 LEU A 464     123.083 141.474 152.397  1.00131.74           C  
ATOM   3349  CD2 LEU A 464     121.208 140.155 151.430  1.00131.74           C  
ATOM   3350  N   ASP A 465     120.134 139.740 156.196  1.00133.30           N  
ATOM   3351  CA  ASP A 465     119.000 140.292 156.935  1.00133.30           C  
ATOM   3352  C   ASP A 465     119.454 140.918 158.247  1.00133.30           C  
ATOM   3353  O   ASP A 465     119.011 142.016 158.601  1.00133.30           O  
ATOM   3354  CB  ASP A 465     117.934 139.226 157.188  1.00133.30           C  
ATOM   3355  CG  ASP A 465     116.529 139.817 157.253  1.00133.30           C  
ATOM   3356  OD1 ASP A 465     116.350 140.830 157.965  1.00133.30           O  
ATOM   3357  OD2 ASP A 465     115.612 139.287 156.592  1.00133.30           O  
ATOM   3358  N   GLN A 466     120.332 140.242 158.981  1.00133.71           N  
ATOM   3359  CA  GLN A 466     120.789 140.773 160.272  1.00133.71           C  
ATOM   3360  C   GLN A 466     121.656 142.027 160.122  1.00133.71           C  
ATOM   3361  O   GLN A 466     121.346 143.081 160.689  1.00133.71           O  
ATOM   3362  CB  GLN A 466     121.550 139.720 161.064  1.00133.71           C  
ATOM   3363  CG  GLN A 466     120.727 138.558 161.519  1.00133.71           C  
ATOM   3364  CD  GLN A 466     121.578 137.536 162.229  1.00133.71           C  
ATOM   3365  NE2 GLN A 466     121.207 137.211 163.454  1.00133.71           N  
ATOM   3366  OE1 GLN A 466     122.595 137.095 161.706  1.00133.71           O  
ATOM   3367  N   ASN A 467     122.737 141.932 159.362  1.00135.32           N  
ATOM   3368  CA  ASN A 467     123.802 142.925 159.226  1.00135.32           C  
ATOM   3369  C   ASN A 467     123.681 143.832 158.001  1.00135.32           C  
ATOM   3370  O   ASN A 467     124.221 144.942 158.024  1.00135.32           O  
ATOM   3371  CB  ASN A 467     125.171 142.228 159.144  1.00135.32           C  
ATOM   3372  CG  ASN A 467     125.716 141.793 160.503  1.00135.32           C  
ATOM   3373  ND2 ASN A 467     126.739 142.482 160.974  1.00135.32           N  
ATOM   3374  OD1 ASN A 467     125.212 140.860 161.119  1.00135.32           O  
ATOM   3375  N   GLY A 468     122.995 143.404 156.942  1.00135.63           N  
ATOM   3376  CA  GLY A 468     122.955 144.072 155.648  1.00135.63           C  
ATOM   3377  C   GLY A 468     121.699 144.836 155.278  1.00135.63           C  
ATOM   3378  O   GLY A 468     121.564 145.238 154.114  1.00135.63           O  
ATOM   3379  N   GLN A 469     120.776 145.063 156.219  1.00132.61           N  
ATOM   3380  CA  GLN A 469     119.433 145.589 155.958  1.00132.61           C  
ATOM   3381  C   GLN A 469     119.450 146.879 155.142  1.00132.61           C  
ATOM   3382  O   GLN A 469     118.545 147.123 154.343  1.00132.61           O  
ATOM   3383  CB  GLN A 469     118.709 145.850 157.281  1.00132.61           C  
ATOM   3384  CG  GLN A 469     117.204 146.065 157.160  1.00132.61           C  
ATOM   3385  CD  GLN A 469     116.430 144.785 156.941  1.00132.61           C  
ATOM   3386  NE2 GLN A 469     116.992 143.677 157.379  1.00132.61           N  
ATOM   3387  OE1 GLN A 469     115.337 144.800 156.386  1.00132.61           O  
ATOM   3388  N   HIS A 470     120.422 147.753 155.401  1.00134.89           N  
ATOM   3389  CA  HIS A 470     120.596 148.982 154.628  1.00134.89           C  
ATOM   3390  C   HIS A 470     120.690 148.739 153.114  1.00134.89           C  
ATOM   3391  O   HIS A 470     120.155 149.531 152.326  1.00134.89           O  
ATOM   3392  CB  HIS A 470     121.884 149.656 155.123  1.00134.89           C  
ATOM   3393  CG  HIS A 470     121.958 151.128 154.878  1.00134.89           C  
ATOM   3394  CD2 HIS A 470     122.236 151.821 153.750  1.00134.89           C  
ATOM   3395  ND1 HIS A 470     121.720 152.067 155.861  1.00134.89           N  
ATOM   3396  CE1 HIS A 470     121.867 153.278 155.351  1.00134.89           C  
ATOM   3397  NE2 HIS A 470     122.174 153.153 154.072  1.00134.89           N  
ATOM   3398  N   LEU A 471     121.248 147.603 152.688  1.00132.82           N  
ATOM   3399  CA  LEU A 471     121.302 147.267 151.261  1.00132.82           C  
ATOM   3400  C   LEU A 471     119.927 146.866 150.730  1.00132.82           C  
ATOM   3401  O   LEU A 471     119.537 147.241 149.613  1.00132.82           O  
ATOM   3402  CB  LEU A 471     122.306 146.137 151.029  1.00132.82           C  
ATOM   3403  CG  LEU A 471     123.707 146.247 151.656  1.00132.82           C  
ATOM   3404  CD1 LEU A 471     124.568 145.041 151.294  1.00132.82           C  
ATOM   3405  CD2 LEU A 471     124.410 147.525 151.254  1.00132.82           C  
ATOM   3406  N   LEU A 472     119.171 146.132 151.537  1.00129.88           N  
ATOM   3407  CA  LEU A 472     117.813 145.728 151.187  1.00129.88           C  
ATOM   3408  C   LEU A 472     116.898 146.941 151.079  1.00129.88           C  
ATOM   3409  O   LEU A 472     116.118 147.055 150.123  1.00129.88           O  
ATOM   3410  CB  LEU A 472     117.276 144.742 152.219  1.00129.88           C  
ATOM   3411  CG  LEU A 472     118.167 143.522 152.450  1.00129.88           C  
ATOM   3412  CD1 LEU A 472     117.588 142.641 153.548  1.00129.88           C  
ATOM   3413  CD2 LEU A 472     118.352 142.751 151.164  1.00129.88           C  
ATOM   3414  N   GLU A 473     116.994 147.859 152.041  1.00133.68           N  
ATOM   3415  CA  GLU A 473     116.269 149.117 151.928  1.00133.68           C  
ATOM   3416  C   GLU A 473     116.696 149.881 150.683  1.00133.68           C  
ATOM   3417  O   GLU A 473     115.862 150.516 150.036  1.00133.68           O  
ATOM   3418  CB  GLU A 473     116.506 149.978 153.171  1.00133.68           C  
ATOM   3419  CG  GLU A 473     116.313 149.326 154.553  1.00133.68           C  
ATOM   3420  CD  GLU A 473     114.928 148.744 154.820  1.00133.68           C  
ATOM   3421  OE1 GLU A 473     114.201 148.372 153.878  1.00133.68           O  
ATOM   3422  OE2 GLU A 473     114.564 148.649 156.011  1.00133.68           O  
ATOM   3423  N   HIS A 474     117.988 149.868 150.345  1.00135.17           N  
ATOM   3424  CA  HIS A 474     118.448 150.608 149.170  1.00135.17           C  
ATOM   3425  C   HIS A 474     117.804 150.089 147.880  1.00135.17           C  
ATOM   3426  O   HIS A 474     117.286 150.871 147.077  1.00135.17           O  
ATOM   3427  CB  HIS A 474     119.969 150.564 149.065  1.00135.17           C  
ATOM   3428  CG  HIS A 474     120.531 151.602 148.145  1.00135.17           C  
ATOM   3429  CD2 HIS A 474     120.662 151.599 146.799  1.00135.17           C  
ATOM   3430  ND1 HIS A 474     120.997 152.827 148.577  1.00135.17           N  
ATOM   3431  CE1 HIS A 474     121.423 153.523 147.535  1.00135.17           C  
ATOM   3432  NE2 HIS A 474     121.228 152.798 146.446  1.00135.17           N  
ATOM   3433  N   ILE A 475     117.822 148.763 147.694  1.00129.27           N  
ATOM   3434  CA  ILE A 475     117.220 148.092 146.534  1.00129.27           C  
ATOM   3435  C   ILE A 475     115.714 148.378 146.509  1.00129.27           C  
ATOM   3436  O   ILE A 475     115.188 148.820 145.488  1.00129.27           O  
ATOM   3437  CB  ILE A 475     117.559 146.585 146.543  1.00129.27           C  
ATOM   3438  CG1 ILE A 475     119.075 146.393 146.311  1.00129.27           C  
ATOM   3439  CG2 ILE A 475     116.757 145.827 145.474  1.00129.27           C  
ATOM   3440  CD1 ILE A 475     119.585 144.992 146.657  1.00129.27           C  
ATOM   3441  N   ARG A 476     115.045 148.270 147.663  1.00135.52           N  
ATOM   3442  CA  ARG A 476     113.609 148.547 147.818  1.00135.52           C  
ATOM   3443  C   ARG A 476     113.291 150.033 147.553  1.00135.52           C  
ATOM   3444  O   ARG A 476     112.209 150.351 147.063  1.00135.52           O  
ATOM   3445  CB  ARG A 476     113.210 148.125 149.244  1.00135.52           C  
ATOM   3446  CG  ARG A 476     111.707 147.998 149.539  1.00135.52           C  
ATOM   3447  CD  ARG A 476     111.085 146.710 148.967  1.00135.52           C  
ATOM   3448  NE  ARG A 476     110.832 146.747 147.513  1.00135.52           N  
ATOM   3449  CZ  ARG A 476     109.909 147.447 146.879  1.00135.52           C  
ATOM   3450  NH1 ARG A 476     109.808 147.371 145.584  1.00135.52           N  
ATOM   3451  NH2 ARG A 476     109.047 148.197 147.502  1.00135.52           N  
ATOM   3452  N   THR A 477     114.244 150.937 147.816  1.00136.16           N  
ATOM   3453  CA  THR A 477     114.128 152.373 147.570  1.00136.16           C  
ATOM   3454  C   THR A 477     114.301 152.726 146.097  1.00136.16           C  
ATOM   3455  O   THR A 477     113.506 153.495 145.543  1.00136.16           O  
ATOM   3456  CB  THR A 477     115.170 153.115 148.408  1.00136.16           C  
ATOM   3457  CG2 THR A 477     115.116 154.612 148.112  1.00136.16           C  
ATOM   3458  OG1 THR A 477     114.906 152.900 149.800  1.00136.16           O  
ATOM   3459  N   THR A 478     115.289 152.142 145.426  1.00134.71           N  
ATOM   3460  CA  THR A 478     115.850 152.720 144.217  1.00134.71           C  
ATOM   3461  C   THR A 478     115.626 151.889 142.965  1.00134.71           C  
ATOM   3462  O   THR A 478     115.821 152.420 141.866  1.00134.71           O  
ATOM   3463  CB  THR A 478     117.361 152.975 144.375  1.00134.71           C  
ATOM   3464  CG2 THR A 478     117.609 153.942 145.524  1.00134.71           C  
ATOM   3465  OG1 THR A 478     118.050 151.747 144.642  1.00134.71           O  
ATOM   3466  N   LYS A 479     115.250 150.614 143.085  1.00128.29           N  
ATOM   3467  CA  LYS A 479     115.308 149.667 141.976  1.00128.29           C  
ATOM   3468  C   LYS A 479     116.723 149.520 141.437  1.00128.29           C  
ATOM   3469  O   LYS A 479     116.922 149.015 140.330  1.00128.29           O  
ATOM   3470  CB  LYS A 479     114.359 150.059 140.830  1.00128.29           C  
ATOM   3471  CG  LYS A 479     113.021 150.679 141.229  1.00128.29           C  
ATOM   3472  CD  LYS A 479     112.153 149.709 141.991  1.00128.29           C  
ATOM   3473  CE  LYS A 479     110.936 149.267 141.170  1.00128.29           C  
ATOM   3474  NZ  LYS A 479     109.929 150.340 140.875  1.00128.29           N  
ATOM   3475  N   ASP A 480     117.715 149.969 142.196  1.00130.34           N  
ATOM   3476  CA  ASP A 480     119.071 150.091 141.703  1.00130.34           C  
ATOM   3477  C   ASP A 480     119.994 149.364 142.669  1.00130.34           C  
ATOM   3478  O   ASP A 480     119.652 149.140 143.831  1.00130.34           O  
ATOM   3479  CB  ASP A 480     119.487 151.562 141.582  1.00130.34           C  
ATOM   3480  CG  ASP A 480     120.835 151.725 140.923  1.00130.34           C  
ATOM   3481  OD1 ASP A 480     121.231 150.797 140.191  1.00130.34           O  
ATOM   3482  OD2 ASP A 480     121.506 152.753 141.159  1.00130.34           O  
ATOM   3483  N   LEU A 481     121.178 149.004 142.174  1.00131.65           N  
ATOM   3484  CA  LEU A 481     122.174 148.321 142.989  1.00131.65           C  
ATOM   3485  C   LEU A 481     122.583 149.156 144.200  1.00131.65           C  
ATOM   3486  O   LEU A 481     122.575 150.391 144.143  1.00131.65           O  
ATOM   3487  CB  LEU A 481     123.412 147.980 142.167  1.00131.65           C  
ATOM   3488  CG  LEU A 481     123.281 146.811 141.195  1.00131.65           C  
ATOM   3489  CD1 LEU A 481     124.619 146.574 140.508  1.00131.65           C  
ATOM   3490  CD2 LEU A 481     122.787 145.559 141.898  1.00131.65           C  
ATOM   3491  N   PRO A 482     122.921 148.504 145.314  1.00135.49           N  
ATOM   3492  CA  PRO A 482     123.289 149.249 146.520  1.00135.49           C  
ATOM   3493  C   PRO A 482     124.421 150.214 146.231  1.00135.49           C  
ATOM   3494  O   PRO A 482     125.224 150.010 145.318  1.00135.49           O  
ATOM   3495  CB  PRO A 482     123.755 148.153 147.503  1.00135.49           C  
ATOM   3496  CG  PRO A 482     123.091 146.906 147.049  1.00135.49           C  
ATOM   3497  CD  PRO A 482     123.018 147.061 145.530  1.00135.49           C  
ATOM   3498  N   ASN A 483     124.443 151.303 146.991  1.00138.58           N  
ATOM   3499  CA  ASN A 483     125.511 152.287 146.877  1.00138.58           C  
ATOM   3500  C   ASN A 483     126.880 151.613 146.965  1.00138.58           C  
ATOM   3501  O   ASN A 483     127.221 151.013 147.989  1.00138.58           O  
ATOM   3502  CB  ASN A 483     125.369 153.356 147.958  1.00138.58           C  
ATOM   3503  CG  ASN A 483     126.259 154.550 147.701  1.00138.58           C  
ATOM   3504  ND2 ASN A 483     126.158 155.560 148.545  1.00138.58           N  
ATOM   3505  OD1 ASN A 483     127.035 154.554 146.752  1.00138.58           O  
ATOM   3506  N   GLU A 484     127.664 151.705 145.888  1.00138.08           N  
ATOM   3507  CA  GLU A 484     128.752 150.761 145.644  1.00138.08           C  
ATOM   3508  C   GLU A 484     129.858 150.892 146.682  1.00138.08           C  
ATOM   3509  O   GLU A 484     130.570 149.921 146.959  1.00138.08           O  
ATOM   3510  CB  GLU A 484     129.339 150.967 144.249  1.00138.08           C  
ATOM   3511  CG  GLU A 484     128.782 150.035 143.191  1.00138.08           C  
ATOM   3512  CD  GLU A 484     127.409 150.461 142.709  1.00138.08           C  
ATOM   3513  OE1 GLU A 484     126.940 151.550 143.107  1.00138.08           O  
ATOM   3514  OE2 GLU A 484     126.797 149.709 141.923  1.00138.08           O  
ATOM   3515  N   ASP A 485     129.998 152.083 147.269  1.00141.12           N  
ATOM   3516  CA  ASP A 485     131.062 152.373 148.226  1.00141.12           C  
ATOM   3517  C   ASP A 485     131.041 151.423 149.428  1.00141.12           C  
ATOM   3518  O   ASP A 485     132.066 150.830 149.770  1.00141.12           O  
ATOM   3519  CB  ASP A 485     130.938 153.845 148.645  1.00141.12           C  
ATOM   3520  CG  ASP A 485     132.062 154.315 149.559  1.00141.12           C  
ATOM   3521  OD1 ASP A 485     132.593 153.530 150.363  1.00141.12           O  
ATOM   3522  OD2 ASP A 485     132.447 155.497 149.439  1.00141.12           O  
ATOM   3523  N   ASP A 486     129.900 151.284 150.098  1.00140.07           N  
ATOM   3524  CA  ASP A 486     129.792 150.397 151.255  1.00140.07           C  
ATOM   3525  C   ASP A 486     129.361 148.979 150.898  1.00140.07           C  
ATOM   3526  O   ASP A 486     129.352 148.109 151.775  1.00140.07           O  
ATOM   3527  CB  ASP A 486     128.825 150.984 152.276  1.00140.07           C  
ATOM   3528  CG  ASP A 486     129.300 152.306 152.820  1.00140.07           C  
ATOM   3529  OD1 ASP A 486     130.006 153.016 152.081  1.00140.07           O  
ATOM   3530  OD2 ASP A 486     128.967 152.635 153.981  1.00140.07           O  
ATOM   3531  N   LEU A 487     129.006 148.746 149.639  1.00138.07           N  
ATOM   3532  CA  LEU A 487     128.581 147.430 149.174  1.00138.07           C  
ATOM   3533  C   LEU A 487     129.671 146.366 149.345  1.00138.07           C  
ATOM   3534  O   LEU A 487     129.407 145.274 149.870  1.00138.07           O  
ATOM   3535  CB  LEU A 487     128.146 147.552 147.716  1.00138.07           C  
ATOM   3536  CG  LEU A 487     127.588 146.293 147.068  1.00138.07           C  
ATOM   3537  CD1 LEU A 487     126.612 145.650 148.012  1.00138.07           C  
ATOM   3538  CD2 LEU A 487     126.871 146.672 145.799  1.00138.07           C  
ATOM   3539  N   ASN A 488     130.911 146.683 148.969  1.00141.59           N  
ATOM   3540  CA  ASN A 488     132.006 145.734 149.180  1.00141.59           C  
ATOM   3541  C   ASN A 488     132.233 145.459 150.657  1.00141.59           C  
ATOM   3542  O   ASN A 488     132.447 144.311 151.047  1.00141.59           O  
ATOM   3543  CB  ASN A 488     133.305 146.232 148.555  1.00141.59           C  
ATOM   3544  CG  ASN A 488     133.089 146.958 147.257  1.00141.59           C  
ATOM   3545  ND2 ASN A 488     134.083 147.730 146.837  1.00141.59           N  
ATOM   3546  OD1 ASN A 488     132.046 146.830 146.637  1.00141.59           O  
ATOM   3547  N   LYS A 489     132.233 146.496 151.486  1.00140.56           N  
ATOM   3548  CA  LYS A 489     132.536 146.325 152.903  1.00140.56           C  
ATOM   3549  C   LYS A 489     131.470 145.447 153.559  1.00140.56           C  
ATOM   3550  O   LYS A 489     131.775 144.509 154.310  1.00140.56           O  
ATOM   3551  CB  LYS A 489     132.636 147.687 153.603  1.00140.56           C  
ATOM   3552  CG  LYS A 489     133.751 148.674 153.135  1.00140.56           C  
ATOM   3553  CD  LYS A 489     133.775 148.931 151.622  1.00140.56           C  
ATOM   3554  CE  LYS A 489     134.890 149.863 151.170  1.00140.56           C  
ATOM   3555  NZ  LYS A 489     134.878 150.031 149.685  1.00140.56           N  
ATOM   3556  N   ALA A 490     130.199 145.739 153.264  1.00140.82           N  
ATOM   3557  CA  ALA A 490     129.094 144.977 153.827  1.00140.82           C  
ATOM   3558  C   ALA A 490     129.135 143.516 153.386  1.00140.82           C  
ATOM   3559  O   ALA A 490     128.873 142.616 154.190  1.00140.82           O  
ATOM   3560  CB  ALA A 490     127.772 145.618 153.416  1.00140.82           C  
ATOM   3561  N   ILE A 491     129.437 143.258 152.109  1.00139.56           N  
ATOM   3562  CA  ILE A 491     129.604 141.882 151.634  1.00139.56           C  
ATOM   3563  C   ILE A 491     130.828 141.211 152.260  1.00139.56           C  
ATOM   3564  O   ILE A 491     130.798 140.015 152.572  1.00139.56           O  
ATOM   3565  CB  ILE A 491     129.642 141.859 150.096  1.00139.56           C  
ATOM   3566  CG1 ILE A 491     128.245 142.180 149.562  1.00139.56           C  
ATOM   3567  CG2 ILE A 491     130.065 140.492 149.584  1.00139.56           C  
ATOM   3568  CD1 ILE A 491     128.136 142.197 148.062  1.00139.56           C  
ATOM   3569  N   GLU A 492     131.916 141.956 152.452  1.00140.91           N  
ATOM   3570  CA  GLU A 492     133.130 141.414 153.065  1.00140.91           C  
ATOM   3571  C   GLU A 492     132.890 140.937 154.494  1.00140.91           C  
ATOM   3572  O   GLU A 492     133.465 139.927 154.922  1.00140.91           O  
ATOM   3573  CB  GLU A 492     134.248 142.459 153.039  1.00140.91           C  
ATOM   3574  CG  GLU A 492     134.979 142.609 151.706  1.00140.91           C  
ATOM   3575  CD  GLU A 492     135.050 141.319 150.898  1.00140.91           C  
ATOM   3576  OE1 GLU A 492     135.493 140.281 151.439  1.00140.91           O  
ATOM   3577  OE2 GLU A 492     134.675 141.343 149.708  1.00140.91           O  
ATOM   3578  N   ALA A 493     132.063 141.649 155.255  1.00139.98           N  
ATOM   3579  CA  ALA A 493     131.761 141.187 156.611  1.00139.98           C  
ATOM   3580  C   ALA A 493     131.048 139.829 156.609  1.00139.98           C  
ATOM   3581  O   ALA A 493     131.381 138.945 157.413  1.00139.98           O  
ATOM   3582  CB  ALA A 493     130.929 142.238 157.346  1.00139.98           C  
ATOM   3583  N   PHE A 494     130.119 139.614 155.675  1.00138.99           N  
ATOM   3584  CA  PHE A 494     129.544 138.281 155.497  1.00138.99           C  
ATOM   3585  C   PHE A 494     130.593 137.270 155.058  1.00138.99           C  
ATOM   3586  O   PHE A 494     130.633 136.145 155.574  1.00138.99           O  
ATOM   3587  CB  PHE A 494     128.382 138.220 154.513  1.00138.99           C  
ATOM   3588  CG  PHE A 494     128.004 136.802 154.220  1.00138.99           C  
ATOM   3589  CD1 PHE A 494     127.532 136.011 155.246  1.00138.99           C  
ATOM   3590  CD2 PHE A 494     128.248 136.218 152.990  1.00138.99           C  
ATOM   3591  CE1 PHE A 494     127.257 134.680 155.035  1.00138.99           C  
ATOM   3592  CE2 PHE A 494     127.968 134.883 152.777  1.00138.99           C  
ATOM   3593  CZ  PHE A 494     127.480 134.114 153.798  1.00138.99           C  
ATOM   3594  N   LYS A 495     131.434 137.640 154.101  1.00140.71           N  
ATOM   3595  CA  LYS A 495     132.425 136.704 153.592  1.00140.71           C  
ATOM   3596  C   LYS A 495     133.331 136.242 154.719  1.00140.71           C  
ATOM   3597  O   LYS A 495     133.754 135.081 154.738  1.00140.71           O  
ATOM   3598  CB  LYS A 495     133.229 137.368 152.481  1.00140.71           C  
ATOM   3599  CG  LYS A 495     132.538 137.381 151.130  1.00140.71           C  
ATOM   3600  CD  LYS A 495     133.529 137.627 150.011  1.00140.71           C  
ATOM   3601  CE  LYS A 495     134.665 136.622 150.040  1.00140.71           C  
ATOM   3602  NZ  LYS A 495     135.598 136.833 148.906  1.00140.71           N  
ATOM   3603  N   LYS A 496     133.620 137.115 155.674  1.00141.69           N  
ATOM   3604  CA  LYS A 496     134.436 136.689 156.798  1.00141.69           C  
ATOM   3605  C   LYS A 496     133.617 135.794 157.727  1.00141.69           C  
ATOM   3606  O   LYS A 496     134.109 134.769 158.209  1.00141.69           O  
ATOM   3607  CB  LYS A 496     134.946 137.905 157.565  1.00141.69           C  
ATOM   3608  CG  LYS A 496     136.145 137.638 158.460  1.00141.69           C  
ATOM   3609  CD  LYS A 496     136.795 138.944 158.876  1.00141.69           C  
ATOM   3610  CE  LYS A 496     138.045 138.725 159.706  1.00141.69           C  
ATOM   3611  NZ  LYS A 496     138.569 140.030 160.189  1.00141.69           N  
ATOM   3612  N   THR A 497     132.355 136.178 157.974  1.00140.72           N  
ATOM   3613  CA  THR A 497     131.455 135.401 158.831  1.00140.72           C  
ATOM   3614  C   THR A 497     131.223 133.979 158.313  1.00140.72           C  
ATOM   3615  O   THR A 497     131.155 133.033 159.106  1.00140.72           O  
ATOM   3616  CB  THR A 497     130.106 136.118 158.972  1.00140.72           C  
ATOM   3617  CG2 THR A 497     129.244 135.428 160.028  1.00140.72           C  
ATOM   3618  OG1 THR A 497     130.311 137.483 159.363  1.00140.72           O  
ATOM   3619  N   PHE A 498     131.119 133.801 156.996  1.00140.23           N  
ATOM   3620  CA  PHE A 498     131.189 132.462 156.409  1.00140.23           C  
ATOM   3621  C   PHE A 498     132.555 131.812 156.600  1.00140.23           C  
ATOM   3622  O   PHE A 498     133.600 132.432 156.384  1.00140.23           O  
ATOM   3623  CB  PHE A 498     130.820 132.532 154.922  1.00140.23           C  
ATOM   3624  CG  PHE A 498     131.377 131.402 154.091  1.00140.23           C  
ATOM   3625  CD1 PHE A 498     130.693 130.208 153.971  1.00140.23           C  
ATOM   3626  CD2 PHE A 498     132.555 131.561 153.385  1.00140.23           C  
ATOM   3627  CE1 PHE A 498     131.199 129.175 153.204  1.00140.23           C  
ATOM   3628  CE2 PHE A 498     133.058 130.533 152.613  1.00140.23           C  
ATOM   3629  CZ  PHE A 498     132.380 129.341 152.520  1.00140.23           C  
ATOM   3630  N   VAL A 499     132.527 130.545 157.013  1.00137.97           N  
ATOM   3631  CA  VAL A 499     133.713 129.802 157.400  1.00137.97           C  
ATOM   3632  C   VAL A 499     133.941 128.620 156.468  1.00137.97           C  
ATOM   3633  O   VAL A 499     132.998 127.945 156.067  1.00137.97           O  
ATOM   3634  CB  VAL A 499     133.593 129.314 158.858  1.00137.97           C  
ATOM   3635  CG1 VAL A 499     134.563 128.178 159.128  1.00137.97           C  
ATOM   3636  CG2 VAL A 499     133.834 130.457 159.819  1.00137.97           C  
ATOM   3637  OXT VAL A 499     135.083 128.338 156.113  1.00137.97           O  
TER    3638      VAL A 499                                                      
ATOM   3672  N   ASP B  27      64.572 120.222  74.492  1.00 60.54           N  
ATOM   3673  CA  ASP B  27      66.016 120.085  74.651  1.00 60.54           C  
ATOM   3674  C   ASP B  27      66.645 121.226  75.449  1.00 60.54           C  
ATOM   3675  O   ASP B  27      67.733 121.693  75.117  1.00 60.54           O  
ATOM   3676  CB  ASP B  27      66.696 119.939  73.281  1.00 60.54           C  
ATOM   3677  CG  ASP B  27      66.171 120.918  72.246  1.00 60.54           C  
ATOM   3678  OD1 ASP B  27      65.796 122.051  72.613  1.00 60.54           O  
ATOM   3679  OD2 ASP B  27      66.134 120.542  71.053  1.00 60.54           O  
ATOM   3680  N   VAL B  28      65.956 121.673  76.503  1.00 55.56           N  
ATOM   3681  CA  VAL B  28      66.428 122.751  77.363  1.00 55.56           C  
ATOM   3682  C   VAL B  28      66.546 122.230  78.794  1.00 55.56           C  
ATOM   3683  O   VAL B  28      65.704 121.454  79.258  1.00 55.56           O  
ATOM   3684  CB  VAL B  28      65.490 123.975  77.288  1.00 55.56           C  
ATOM   3685  CG1 VAL B  28      65.308 124.407  75.851  1.00 55.56           C  
ATOM   3686  CG2 VAL B  28      64.112 123.652  77.869  1.00 55.56           C  
ATOM   3687  N   GLY B  29      67.601 122.655  79.495  1.00 45.65           N  
ATOM   3688  CA  GLY B  29      67.783 122.281  80.882  1.00 45.65           C  
ATOM   3689  C   GLY B  29      68.236 123.458  81.725  1.00 45.65           C  
ATOM   3690  O   GLY B  29      68.678 124.486  81.206  1.00 45.65           O  
ATOM   3691  N   THR B  30      68.136 123.278  83.044  1.00 40.67           N  
ATOM   3692  CA  THR B  30      68.471 124.317  84.014  1.00 40.67           C  
ATOM   3693  C   THR B  30      69.556 123.850  84.975  1.00 40.67           C  
ATOM   3694  O   THR B  30      69.580 122.689  85.375  1.00 40.67           O  
ATOM   3695  CB  THR B  30      67.248 124.712  84.832  1.00 40.67           C  
ATOM   3696  CG2 THR B  30      66.215 125.368  83.934  1.00 40.67           C  
ATOM   3697  OG1 THR B  30      66.682 123.532  85.410  1.00 40.67           O  
ATOM   3698  N   VAL B  31      70.441 124.773  85.349  1.00 35.65           N  
ATOM   3699  CA  VAL B  31      71.460 124.477  86.349  1.00 35.65           C  
ATOM   3700  C   VAL B  31      70.811 124.271  87.711  1.00 35.65           C  
ATOM   3701  O   VAL B  31      69.807 124.913  88.040  1.00 35.65           O  
ATOM   3702  CB  VAL B  31      72.500 125.608  86.399  1.00 35.65           C  
ATOM   3703  CG1 VAL B  31      73.607 125.268  87.356  1.00 35.65           C  
ATOM   3704  CG2 VAL B  31      73.073 125.853  85.032  1.00 35.65           C  
ATOM   3705  N   ILE B  32      71.349 123.328  88.492  1.00 32.13           N  
ATOM   3706  CA  ILE B  32      70.763 122.947  89.769  1.00 32.13           C  
ATOM   3707  C   ILE B  32      71.778 122.857  90.900  1.00 32.13           C  
ATOM   3708  O   ILE B  32      71.387 122.647  92.047  1.00 32.13           O  
ATOM   3709  CB  ILE B  32      70.002 121.613  89.641  1.00 32.13           C  
ATOM   3710  CG1 ILE B  32      68.952 121.486  90.733  1.00 32.13           C  
ATOM   3711  CG2 ILE B  32      70.963 120.445  89.722  1.00 32.13           C  
ATOM   3712  CD1 ILE B  32      67.835 120.553  90.371  1.00 32.13           C  
ATOM   3713  N   GLN B  33      73.069 123.021  90.629  1.00 28.99           N  
ATOM   3714  CA  GLN B  33      74.089 123.341  91.625  1.00 28.99           C  
ATOM   3715  C   GLN B  33      75.136 124.224  90.975  1.00 28.99           C  
ATOM   3716  O   GLN B  33      75.280 124.244  89.757  1.00 28.99           O  
ATOM   3717  CB  GLN B  33      74.782 122.110  92.201  1.00 28.99           C  
ATOM   3718  CG  GLN B  33      73.920 121.160  92.975  1.00 28.99           C  
ATOM   3719  CD  GLN B  33      74.765 120.136  93.706  1.00 28.99           C  
ATOM   3720  NE2 GLN B  33      74.172 119.007  94.044  1.00 28.99           N  
ATOM   3721  OE1 GLN B  33      75.942 120.365  93.959  1.00 28.99           O  
ATOM   3722  N   VAL B  34      75.872 124.971  91.800  1.00 28.19           N  
ATOM   3723  CA  VAL B  34      77.048 125.697  91.324  1.00 28.19           C  
ATOM   3724  C   VAL B  34      78.206 125.538  92.300  1.00 28.19           C  
ATOM   3725  O   VAL B  34      78.415 126.379  93.175  1.00 28.19           O  
ATOM   3726  CB  VAL B  34      76.752 127.189  91.098  1.00 28.19           C  
ATOM   3727  CG1 VAL B  34      77.962 127.871  90.498  1.00 28.19           C  
ATOM   3728  CG2 VAL B  34      75.529 127.394  90.215  1.00 28.19           C  
ATOM   3729  N   GLY B  35      79.007 124.502  92.116  1.00 28.30           N  
ATOM   3730  CA  GLY B  35      79.933 124.025  93.126  1.00 28.30           C  
ATOM   3731  C   GLY B  35      81.383 124.424  92.944  1.00 28.30           C  
ATOM   3732  O   GLY B  35      82.267 123.564  92.933  1.00 28.30           O  
ATOM   3733  N   ASP B  36      81.644 125.726  92.824  1.00 33.71           N  
ATOM   3734  CA  ASP B  36      83.003 126.245  92.697  1.00 33.71           C  
ATOM   3735  C   ASP B  36      83.671 125.750  91.412  1.00 33.71           C  
ATOM   3736  O   ASP B  36      84.746 125.148  91.417  1.00 33.71           O  
ATOM   3737  CB  ASP B  36      83.838 125.851  93.921  1.00 33.71           C  
ATOM   3738  CG  ASP B  36      85.188 126.539  93.963  1.00 33.71           C  
ATOM   3739  OD1 ASP B  36      85.287 127.711  93.542  1.00 33.71           O  
ATOM   3740  OD2 ASP B  36      86.169 125.881  94.374  1.00 33.71           O  
ATOM   3741  N   GLY B  37      82.991 126.013  90.299  1.00 32.20           N  
ATOM   3742  CA  GLY B  37      83.471 125.713  88.962  1.00 32.20           C  
ATOM   3743  C   GLY B  37      82.881 124.485  88.303  1.00 32.20           C  
ATOM   3744  O   GLY B  37      82.604 124.492  87.103  1.00 32.20           O  
ATOM   3745  N   ILE B  38      82.642 123.437  89.082  1.00 27.48           N  
ATOM   3746  CA  ILE B  38      81.722 122.381  88.688  1.00 27.48           C  
ATOM   3747  C   ILE B  38      80.290 122.901  88.707  1.00 27.48           C  
ATOM   3748  O   ILE B  38      79.961 123.853  89.416  1.00 27.48           O  
ATOM   3749  CB  ILE B  38      81.900 121.167  89.611  1.00 27.48           C  
ATOM   3750  CG1 ILE B  38      83.386 120.886  89.795  1.00 27.48           C  
ATOM   3751  CG2 ILE B  38      81.249 119.954  89.022  1.00 27.48           C  
ATOM   3752  CD1 ILE B  38      84.112 120.649  88.499  1.00 27.48           C  
ATOM   3753  N   ALA B  39      79.434 122.309  87.887  1.00 26.26           N  
ATOM   3754  CA  ALA B  39      78.008 122.551  88.027  1.00 26.26           C  
ATOM   3755  C   ALA B  39      77.281 121.266  87.665  1.00 26.26           C  
ATOM   3756  O   ALA B  39      77.888 120.294  87.228  1.00 26.26           O  
ATOM   3757  CB  ALA B  39      77.550 123.722  87.158  1.00 26.26           C  
ATOM   3758  N   ARG B  40      75.967 121.260  87.876  1.00 28.74           N  
ATOM   3759  CA  ARG B  40      75.124 120.132  87.502  1.00 28.74           C  
ATOM   3760  C   ARG B  40      73.806 120.651  86.952  1.00 28.74           C  
ATOM   3761  O   ARG B  40      73.366 121.739  87.315  1.00 28.74           O  
ATOM   3762  CB  ARG B  40      74.937 119.180  88.679  1.00 28.74           C  
ATOM   3763  CG  ARG B  40      76.280 118.617  89.129  1.00 28.74           C  
ATOM   3764  CD  ARG B  40      76.217 117.511  90.147  1.00 28.74           C  
ATOM   3765  NE  ARG B  40      77.564 117.195  90.600  1.00 28.74           N  
ATOM   3766  CZ  ARG B  40      77.850 116.408  91.630  1.00 28.74           C  
ATOM   3767  NH1 ARG B  40      79.115 116.221  91.966  1.00 28.74           N  
ATOM   3768  NH2 ARG B  40      76.901 115.697  92.223  1.00 28.74           N  
ATOM   3769  N   ALA B  41      73.178 119.880  86.065  1.00 30.42           N  
ATOM   3770  CA  ALA B  41      71.955 120.320  85.408  1.00 30.42           C  
ATOM   3771  C   ALA B  41      70.905 119.219  85.377  1.00 30.42           C  
ATOM   3772  O   ALA B  41      71.221 118.031  85.336  1.00 30.42           O  
ATOM   3773  CB  ALA B  41      72.236 120.790  83.978  1.00 30.42           C  
ATOM   3774  N   HIS B  42      69.646 119.645  85.396  1.00 35.92           N  
ATOM   3775  CA  HIS B  42      68.466 118.796  85.278  1.00 35.92           C  
ATOM   3776  C   HIS B  42      67.716 119.157  84.005  1.00 35.92           C  
ATOM   3777  O   HIS B  42      67.269 120.295  83.850  1.00 35.92           O  
ATOM   3778  CB  HIS B  42      67.573 118.991  86.505  1.00 35.92           C  
ATOM   3779  CG  HIS B  42      66.229 118.342  86.397  1.00 35.92           C  
ATOM   3780  CD2 HIS B  42      65.805 117.115  86.772  1.00 35.92           C  
ATOM   3781  ND1 HIS B  42      65.130 118.991  85.872  1.00 35.92           N  
ATOM   3782  CE1 HIS B  42      64.086 118.180  85.911  1.00 35.92           C  
ATOM   3783  NE2 HIS B  42      64.471 117.038  86.454  1.00 35.92           N  
ATOM   3784  N   GLY B  43      67.516 118.174  83.124  1.00 41.48           N  
ATOM   3785  CA  GLY B  43      67.150 118.415  81.737  1.00 41.48           C  
ATOM   3786  C   GLY B  43      68.210 117.856  80.785  1.00 41.48           C  
ATOM   3787  O   GLY B  43      68.800 116.804  81.058  1.00 41.48           O  
ATOM   3788  N   LEU B  44      68.445 118.567  79.674  1.00 42.82           N  
ATOM   3789  CA  LEU B  44      69.496 118.189  78.714  1.00 42.82           C  
ATOM   3790  C   LEU B  44      69.312 116.759  78.207  1.00 42.82           C  
ATOM   3791  O   LEU B  44      70.276 116.029  77.980  1.00 42.82           O  
ATOM   3792  CB  LEU B  44      70.892 118.379  79.295  1.00 42.82           C  
ATOM   3793  CG  LEU B  44      71.259 119.836  79.498  1.00 42.82           C  
ATOM   3794  CD1 LEU B  44      72.671 119.930  80.030  1.00 42.82           C  
ATOM   3795  CD2 LEU B  44      71.117 120.571  78.181  1.00 42.82           C  
ATOM   3796  N   ASP B  45      68.057 116.376  78.014  1.00 47.74           N  
ATOM   3797  CA  ASP B  45      67.656 114.992  77.780  1.00 47.74           C  
ATOM   3798  C   ASP B  45      68.443 114.246  76.689  1.00 47.74           C  
ATOM   3799  O   ASP B  45      68.784 113.077  76.878  1.00 47.74           O  
ATOM   3800  CB  ASP B  45      66.159 114.954  77.471  1.00 47.74           C  
ATOM   3801  CG  ASP B  45      65.734 116.042  76.515  1.00 47.74           C  
ATOM   3802  OD1 ASP B  45      66.624 116.679  75.913  1.00 47.74           O  
ATOM   3803  OD2 ASP B  45      64.515 116.285  76.394  1.00 47.74           O  
ATOM   3804  N   ASN B  46      68.732 114.877  75.547  1.00 44.56           N  
ATOM   3805  CA  ASN B  46      69.520 114.270  74.469  1.00 44.56           C  
ATOM   3806  C   ASN B  46      71.013 114.608  74.439  1.00 44.56           C  
ATOM   3807  O   ASN B  46      71.634 114.451  73.389  1.00 44.56           O  
ATOM   3808  CB  ASN B  46      68.902 114.603  73.113  1.00 44.56           C  
ATOM   3809  CG  ASN B  46      67.407 114.507  73.126  1.00 44.56           C  
ATOM   3810  ND2 ASN B  46      66.751 115.328  72.328  1.00 44.56           N  
ATOM   3811  OD1 ASN B  46      66.847 113.684  73.839  1.00 44.56           O  
ATOM   3812  N   VAL B  47      71.613 115.028  75.548  1.00 41.40           N  
ATOM   3813  CA  VAL B  47      73.035 115.373  75.482  1.00 41.40           C  
ATOM   3814  C   VAL B  47      73.873 114.102  75.340  1.00 41.40           C  
ATOM   3815  O   VAL B  47      73.439 112.992  75.659  1.00 41.40           O  
ATOM   3816  CB  VAL B  47      73.406 116.185  76.737  1.00 41.40           C  
ATOM   3817  CG1 VAL B  47      74.873 116.050  77.149  1.00 41.40           C  
ATOM   3818  CG2 VAL B  47      73.068 117.641  76.519  1.00 41.40           C  
ATOM   3819  N   MET B  48      75.085 114.227  74.835  1.00 39.13           N  
ATOM   3820  CA  MET B  48      75.996 113.124  74.613  1.00 39.13           C  
ATOM   3821  C   MET B  48      77.304 113.394  75.340  1.00 39.13           C  
ATOM   3822  O   MET B  48      77.724 114.540  75.441  1.00 39.13           O  
ATOM   3823  CB  MET B  48      76.140 112.882  73.106  1.00 39.13           C  
ATOM   3824  CG  MET B  48      76.320 114.115  72.218  1.00 39.13           C  
ATOM   3825  SD  MET B  48      76.111 113.759  70.462  1.00 39.13           S  
ATOM   3826  CE  MET B  48      76.750 115.286  69.751  1.00 39.13           C  
ATOM   3827  N   SER B  49      77.930 112.365  75.911  1.00 34.28           N  
ATOM   3828  CA  SER B  49      79.182 112.531  76.665  1.00 34.28           C  
ATOM   3829  C   SER B  49      80.208 113.320  75.843  1.00 34.28           C  
ATOM   3830  O   SER B  49      80.477 112.976  74.691  1.00 34.28           O  
ATOM   3831  CB  SER B  49      79.711 111.158  77.103  1.00 34.28           C  
ATOM   3832  OG  SER B  49      80.918 111.257  77.836  1.00 34.28           O  
ATOM   3833  N   GLY B  50      80.781 114.375  76.426  1.00 38.61           N  
ATOM   3834  CA  GLY B  50      81.735 115.286  75.788  1.00 38.61           C  
ATOM   3835  C   GLY B  50      81.106 116.507  75.094  1.00 38.61           C  
ATOM   3836  O   GLY B  50      81.838 117.400  74.681  1.00 38.61           O  
ATOM   3837  N   GLU B  51      79.786 116.586  74.923  1.00 42.60           N  
ATOM   3838  CA  GLU B  51      79.121 117.710  74.249  1.00 42.60           C  
ATOM   3839  C   GLU B  51      79.291 119.093  74.907  1.00 42.60           C  
ATOM   3840  O   GLU B  51      79.302 119.222  76.130  1.00 42.60           O  
ATOM   3841  CB  GLU B  51      77.631 117.402  74.022  1.00 42.60           C  
ATOM   3842  CG  GLU B  51      77.000 118.391  73.040  1.00 42.60           C  
ATOM   3843  CD  GLU B  51      75.565 118.042  72.658  1.00 42.60           C  
ATOM   3844  OE1 GLU B  51      74.715 117.865  73.538  1.00 42.60           O  
ATOM   3845  OE2 GLU B  51      75.232 118.016  71.460  1.00 42.60           O  
ATOM   3846  N   LEU B  52      79.454 120.135  74.083  1.00 43.35           N  
ATOM   3847  CA  LEU B  52      79.498 121.530  74.514  1.00 43.35           C  
ATOM   3848  C   LEU B  52      78.085 122.084  74.717  1.00 43.35           C  
ATOM   3849  O   LEU B  52      77.216 122.030  73.838  1.00 43.35           O  
ATOM   3850  CB  LEU B  52      80.276 122.402  73.519  1.00 43.35           C  
ATOM   3851  CG  LEU B  52      81.789 122.464  73.714  1.00 43.35           C  
ATOM   3852  CD1 LEU B  52      82.374 123.414  72.672  1.00 43.35           C  
ATOM   3853  CD2 LEU B  52      82.165 123.044  75.076  1.00 43.35           C  
ATOM   3854  N   VAL B  53      77.871 122.704  75.867  1.00 44.65           N  
ATOM   3855  CA  VAL B  53      76.673 123.451  76.213  1.00 44.65           C  
ATOM   3856  C   VAL B  53      77.100 124.856  76.622  1.00 44.65           C  
ATOM   3857  O   VAL B  53      78.082 125.020  77.356  1.00 44.65           O  
ATOM   3858  CB  VAL B  53      75.870 122.779  77.342  1.00 44.65           C  
ATOM   3859  CG1 VAL B  53      75.000 121.688  76.771  1.00 44.65           C  
ATOM   3860  CG2 VAL B  53      76.812 122.209  78.388  1.00 44.65           C  
ATOM   3861  N   GLU B  54      76.360 125.864  76.179  1.00 48.15           N  
ATOM   3862  CA  GLU B  54      76.700 127.249  76.474  1.00 48.15           C  
ATOM   3863  C   GLU B  54      75.499 127.896  77.145  1.00 48.15           C  
ATOM   3864  O   GLU B  54      74.391 127.880  76.596  1.00 48.15           O  
ATOM   3865  CB  GLU B  54      77.074 127.961  75.167  1.00 48.15           C  
ATOM   3866  CG  GLU B  54      76.975 129.460  75.123  1.00 48.15           C  
ATOM   3867  CD  GLU B  54      77.075 129.959  73.694  1.00 48.15           C  
ATOM   3868  OE1 GLU B  54      77.067 129.100  72.788  1.00 48.15           O  
ATOM   3869  OE2 GLU B  54      77.168 131.186  73.474  1.00 48.15           O  
ATOM   3870  N   PHE B  55      75.728 128.470  78.329  1.00 46.64           N  
ATOM   3871  CA  PHE B  55      74.652 129.023  79.136  1.00 46.64           C  
ATOM   3872  C   PHE B  55      74.174 130.370  78.603  1.00 46.64           C  
ATOM   3873  O   PHE B  55      74.747 130.946  77.677  1.00 46.64           O  
ATOM   3874  CB  PHE B  55      75.115 129.218  80.580  1.00 46.64           C  
ATOM   3875  CG  PHE B  55      75.744 128.000  81.194  1.00 46.64           C  
ATOM   3876  CD1 PHE B  55      74.976 126.995  81.751  1.00 46.64           C  
ATOM   3877  CD2 PHE B  55      77.123 127.888  81.244  1.00 46.64           C  
ATOM   3878  CE1 PHE B  55      75.580 125.889  82.312  1.00 46.64           C  
ATOM   3879  CE2 PHE B  55      77.720 126.793  81.809  1.00 46.64           C  
ATOM   3880  CZ  PHE B  55      76.950 125.792  82.344  1.00 46.64           C  
ATOM   3881  N   ALA B  56      73.067 130.847  79.182  1.00 54.02           N  
ATOM   3882  CA  ALA B  56      72.557 132.174  78.856  1.00 54.02           C  
ATOM   3883  C   ALA B  56      73.587 133.258  79.150  1.00 54.02           C  
ATOM   3884  O   ALA B  56      73.508 134.353  78.584  1.00 54.02           O  
ATOM   3885  CB  ALA B  56      71.263 132.462  79.616  1.00 54.02           C  
ATOM   3886  N   ASN B  57      74.532 132.982  80.053  1.00 54.03           N  
ATOM   3887  CA  ASN B  57      75.679 133.858  80.258  1.00 54.03           C  
ATOM   3888  C   ASN B  57      76.541 133.975  79.004  1.00 54.03           C  
ATOM   3889  O   ASN B  57      76.984 135.075  78.651  1.00 54.03           O  
ATOM   3890  CB  ASN B  57      76.496 133.336  81.443  1.00 54.03           C  
ATOM   3891  CG  ASN B  57      77.483 134.355  81.971  1.00 54.03           C  
ATOM   3892  ND2 ASN B  57      77.975 134.128  83.176  1.00 54.03           N  
ATOM   3893  OD1 ASN B  57      77.796 135.329  81.306  1.00 54.03           O  
ATOM   3894  N   GLY B  58      76.771 132.865  78.307  1.00 52.12           N  
ATOM   3895  CA  GLY B  58      77.647 132.844  77.151  1.00 52.12           C  
ATOM   3896  C   GLY B  58      79.025 132.262  77.398  1.00 52.12           C  
ATOM   3897  O   GLY B  58      79.878 132.344  76.509  1.00 52.12           O  
ATOM   3898  N   VAL B  59      79.273 131.704  78.583  1.00 48.34           N  
ATOM   3899  CA  VAL B  59      80.479 130.937  78.889  1.00 48.34           C  
ATOM   3900  C   VAL B  59      80.226 129.458  78.606  1.00 48.34           C  
ATOM   3901  O   VAL B  59      79.135 128.931  78.861  1.00 48.34           O  
ATOM   3902  CB  VAL B  59      80.940 131.196  80.336  1.00 48.34           C  
ATOM   3903  CG1 VAL B  59      80.986 132.688  80.605  1.00 48.34           C  
ATOM   3904  CG2 VAL B  59      80.008 130.543  81.333  1.00 48.34           C  
ATOM   3905  N   MET B  60      81.241 128.781  78.069  1.00 43.25           N  
ATOM   3906  CA  MET B  60      81.102 127.415  77.574  1.00 43.25           C  
ATOM   3907  C   MET B  60      81.172 126.363  78.678  1.00 43.25           C  
ATOM   3908  O   MET B  60      81.882 126.510  79.674  1.00 43.25           O  
ATOM   3909  CB  MET B  60      82.194 127.118  76.550  1.00 43.25           C  
ATOM   3910  CG  MET B  60      82.372 128.178  75.503  1.00 43.25           C  
ATOM   3911  SD  MET B  60      81.029 128.098  74.313  1.00 43.25           S  
ATOM   3912  CE  MET B  60      81.657 129.201  73.058  1.00 43.25           C  
ATOM   3913  N   GLY B  61      80.441 125.279  78.454  1.00 39.67           N  
ATOM   3914  CA  GLY B  61      80.388 124.174  79.399  1.00 39.67           C  
ATOM   3915  C   GLY B  61      80.516 122.825  78.725  1.00 39.67           C  
ATOM   3916  O   GLY B  61      79.898 122.575  77.693  1.00 39.67           O  
ATOM   3917  N   MET B  62      81.344 121.951  79.301  1.00 37.72           N  
ATOM   3918  CA  MET B  62      81.649 120.616  78.787  1.00 37.72           C  
ATOM   3919  C   MET B  62      81.011 119.542  79.657  1.00 37.72           C  
ATOM   3920  O   MET B  62      81.351 119.364  80.824  1.00 37.72           O  
ATOM   3921  CB  MET B  62      83.165 120.409  78.728  1.00 37.72           C  
ATOM   3922  CG  MET B  62      83.522 118.993  78.264  1.00 37.72           C  
ATOM   3923  SD  MET B  62      85.294 118.657  78.265  1.00 37.72           S  
ATOM   3924  CE  MET B  62      85.281 116.985  77.574  1.00 37.72           C  
ATOM   3925  N   ALA B  63      80.085 118.805  79.066  1.00 30.96           N  
ATOM   3926  CA  ALA B  63      79.367 117.715  79.729  1.00 30.96           C  
ATOM   3927  C   ALA B  63      80.215 116.452  79.839  1.00 30.96           C  
ATOM   3928  O   ALA B  63      80.522 115.811  78.833  1.00 30.96           O  
ATOM   3929  CB  ALA B  63      78.067 117.422  78.991  1.00 30.96           C  
ATOM   3930  N   LEU B  64      80.606 116.100  81.061  1.00 29.23           N  
ATOM   3931  CA  LEU B  64      81.437 114.929  81.334  1.00 29.23           C  
ATOM   3932  C   LEU B  64      80.613 113.658  81.572  1.00 29.23           C  
ATOM   3933  O   LEU B  64      80.701 112.700  80.798  1.00 29.23           O  
ATOM   3934  CB  LEU B  64      82.359 115.200  82.529  1.00 29.23           C  
ATOM   3935  CG  LEU B  64      83.801 115.522  82.139  1.00 29.23           C  
ATOM   3936  CD1 LEU B  64      83.865 116.787  81.317  1.00 29.23           C  
ATOM   3937  CD2 LEU B  64      84.693 115.624  83.358  1.00 29.23           C  
ATOM   3938  N   ASN B  65      79.826 113.635  82.639  1.00 30.79           N  
ATOM   3939  CA  ASN B  65      79.106 112.453  83.095  1.00 30.79           C  
ATOM   3940  C   ASN B  65      77.620 112.597  82.809  1.00 30.79           C  
ATOM   3941  O   ASN B  65      77.113 113.709  82.663  1.00 30.79           O  
ATOM   3942  CB  ASN B  65      79.314 112.226  84.590  1.00 30.79           C  
ATOM   3943  CG  ASN B  65      80.770 112.192  84.966  1.00 30.79           C  
ATOM   3944  ND2 ASN B  65      81.058 112.464  86.226  1.00 30.79           N  
ATOM   3945  OD1 ASN B  65      81.627 111.912  84.140  1.00 30.79           O  
ATOM   3946  N   LEU B  66      76.930 111.465  82.670  1.00 30.87           N  
ATOM   3947  CA  LEU B  66      75.469 111.459  82.541  1.00 30.87           C  
ATOM   3948  C   LEU B  66      74.857 110.397  83.444  1.00 30.87           C  
ATOM   3949  O   LEU B  66      74.505 109.309  82.993  1.00 30.87           O  
ATOM   3950  CB  LEU B  66      75.040 111.236  81.124  1.00 30.87           C  
ATOM   3951  CG  LEU B  66      75.429 112.250  80.068  1.00 30.87           C  
ATOM   3952  CD1 LEU B  66      76.667 111.796  79.339  1.00 30.87           C  
ATOM   3953  CD2 LEU B  66      74.264 112.414  79.134  1.00 30.87           C  
ATOM   3954  N   GLU B  67      74.679 110.749  84.714  1.00 33.18           N  
ATOM   3955  CA  GLU B  67      73.890 109.952  85.645  1.00 33.18           C  
ATOM   3956  C   GLU B  67      72.433 109.904  85.223  1.00 33.18           C  
ATOM   3957  O   GLU B  67      72.042 110.550  84.249  1.00 33.18           O  
ATOM   3958  CB  GLU B  67      74.038 110.466  87.075  1.00 33.18           C  
ATOM   3959  CG  GLU B  67      75.358 110.077  87.714  1.00 33.18           C  
ATOM   3960  CD  GLU B  67      76.562 110.722  87.071  1.00 33.18           C  
ATOM   3961  OE1 GLU B  67      76.428 111.829  86.516  1.00 33.18           O  
ATOM   3962  OE2 GLU B  67      77.651 110.109  87.114  1.00 33.18           O  
ATOM   3963  N   GLU B  68      71.625 109.148  85.959  1.00 35.25           N  
ATOM   3964  CA  GLU B  68      70.285 108.780  85.523  1.00 35.25           C  
ATOM   3965  C   GLU B  68      69.309 109.944  85.585  1.00 35.25           C  
ATOM   3966  O   GLU B  68      68.202 109.827  85.050  1.00 35.25           O  
ATOM   3967  CB  GLU B  68      69.794 107.608  86.378  1.00 35.25           C  
ATOM   3968  CG  GLU B  68      68.567 106.871  85.870  1.00 35.25           C  
ATOM   3969  CD  GLU B  68      68.420 105.512  86.523  1.00 35.25           C  
ATOM   3970  OE1 GLU B  68      69.457 104.899  86.853  1.00 35.25           O  
ATOM   3971  OE2 GLU B  68      67.272 105.055  86.701  1.00 35.25           O  
ATOM   3972  N   ASN B  69      69.675 111.044  86.231  1.00 34.42           N  
ATOM   3973  CA  ASN B  69      68.759 112.135  86.529  1.00 34.42           C  
ATOM   3974  C   ASN B  69      69.318 113.489  86.131  1.00 34.42           C  
ATOM   3975  O   ASN B  69      68.540 114.438  85.976  1.00 34.42           O  
ATOM   3976  CB  ASN B  69      68.405 112.174  88.025  1.00 34.42           C  
ATOM   3977  CG  ASN B  69      68.029 110.817  88.574  1.00 34.42           C  
ATOM   3978  ND2 ASN B  69      67.156 110.115  87.876  1.00 34.42           N  
ATOM   3979  OD1 ASN B  69      68.528 110.408  89.616  1.00 34.42           O  
ATOM   3980  N   ASN B  70      70.630 113.609  85.934  1.00 31.86           N  
ATOM   3981  CA  ASN B  70      71.280 114.901  85.839  1.00 31.86           C  
ATOM   3982  C   ASN B  70      72.547 114.750  85.007  1.00 31.86           C  
ATOM   3983  O   ASN B  70      73.065 113.648  84.838  1.00 31.86           O  
ATOM   3984  CB  ASN B  70      71.552 115.439  87.244  1.00 31.86           C  
ATOM   3985  CG  ASN B  70      72.619 114.656  87.968  1.00 31.86           C  
ATOM   3986  ND2 ASN B  70      72.209 113.900  88.972  1.00 31.86           N  
ATOM   3987  OD1 ASN B  70      73.789 114.710  87.620  1.00 31.86           O  
ATOM   3988  N   VAL B  71      73.049 115.875  84.497  1.00 28.35           N  
ATOM   3989  CA  VAL B  71      74.298 115.944  83.742  1.00 28.35           C  
ATOM   3990  C   VAL B  71      75.355 116.719  84.524  1.00 28.35           C  
ATOM   3991  O   VAL B  71      75.080 117.815  85.019  1.00 28.35           O  
ATOM   3992  CB  VAL B  71      74.060 116.591  82.369  1.00 28.35           C  
ATOM   3993  CG1 VAL B  71      75.342 116.638  81.585  1.00 28.35           C  
ATOM   3994  CG2 VAL B  71      72.980 115.850  81.602  1.00 28.35           C  
ATOM   3995  N   GLY B  72      76.562 116.165  84.624  1.00 26.14           N  
ATOM   3996  CA  GLY B  72      77.703 116.885  85.184  1.00 26.14           C  
ATOM   3997  C   GLY B  72      78.381 117.831  84.206  1.00 26.14           C  
ATOM   3998  O   GLY B  72      78.993 117.360  83.249  1.00 26.14           O  
ATOM   3999  N   ILE B  73      78.302 119.149  84.412  1.00 26.70           N  
ATOM   4000  CA  ILE B  73      78.822 120.148  83.472  1.00 26.70           C  
ATOM   4001  C   ILE B  73      80.002 120.903  84.065  1.00 26.70           C  
ATOM   4002  O   ILE B  73      79.810 121.817  84.867  1.00 26.70           O  
ATOM   4003  CB  ILE B  73      77.738 121.144  83.065  1.00 26.70           C  
ATOM   4004  CG1 ILE B  73      76.497 120.415  82.584  1.00 26.70           C  
ATOM   4005  CG2 ILE B  73      78.264 122.073  82.012  1.00 26.70           C  
ATOM   4006  CD1 ILE B  73      75.349 121.331  82.357  1.00 26.70           C  
ATOM   4007  N   VAL B  74      81.221 120.572  83.653  1.00 29.21           N  
ATOM   4008  CA  VAL B  74      82.361 121.434  83.942  1.00 29.21           C  
ATOM   4009  C   VAL B  74      82.189 122.753  83.197  1.00 29.21           C  
ATOM   4010  O   VAL B  74      81.871 122.761  82.005  1.00 29.21           O  
ATOM   4011  CB  VAL B  74      83.672 120.740  83.563  1.00 29.21           C  
ATOM   4012  CG1 VAL B  74      84.825 121.673  83.752  1.00 29.21           C  
ATOM   4013  CG2 VAL B  74      83.867 119.523  84.418  1.00 29.21           C  
ATOM   4014  N   ILE B  75      82.390 123.878  83.895  1.00 34.28           N  
ATOM   4015  CA  ILE B  75      82.238 125.222  83.323  1.00 34.28           C  
ATOM   4016  C   ILE B  75      83.580 125.863  82.993  1.00 34.28           C  
ATOM   4017  O   ILE B  75      84.468 125.950  83.851  1.00 34.28           O  
ATOM   4018  CB  ILE B  75      81.437 126.135  84.255  1.00 34.28           C  
ATOM   4019  CG1 ILE B  75      80.076 125.526  84.525  1.00 34.28           C  
ATOM   4020  CG2 ILE B  75      81.275 127.489  83.620  1.00 34.28           C  
ATOM   4021  CD1 ILE B  75      79.181 126.422  85.301  1.00 34.28           C  
ATOM   4022  N   LEU B  76      83.738 126.300  81.746  1.00 40.11           N  
ATOM   4023  CA  LEU B  76      84.932 126.935  81.203  1.00 40.11           C  
ATOM   4024  C   LEU B  76      84.706 128.462  81.171  1.00 40.11           C  
ATOM   4025  O   LEU B  76      83.789 128.946  80.507  1.00 40.11           O  
ATOM   4026  CB  LEU B  76      85.171 126.372  79.781  1.00 40.11           C  
ATOM   4027  CG  LEU B  76      85.276 124.834  79.677  1.00 40.11           C  
ATOM   4028  CD1 LEU B  76      84.886 124.345  78.287  1.00 40.11           C  
ATOM   4029  CD2 LEU B  76      86.697 124.378  79.965  1.00 40.11           C  
ATOM   4030  N   GLY B  77      85.551 129.229  81.868  1.00 44.74           N  
ATOM   4031  CA  GLY B  77      85.461 130.670  81.937  1.00 44.74           C  
ATOM   4032  C   GLY B  77      84.907 131.198  83.242  1.00 44.74           C  
ATOM   4033  O   GLY B  77      84.714 130.450  84.202  1.00 44.74           O  
ATOM   4034  N   PRO B  78      84.662 132.521  83.317  1.00 47.94           N  
ATOM   4035  CA  PRO B  78      84.117 133.085  84.554  1.00 47.94           C  
ATOM   4036  C   PRO B  78      82.820 132.426  84.980  1.00 47.94           C  
ATOM   4037  O   PRO B  78      81.782 132.557  84.324  1.00 47.94           O  
ATOM   4038  CB  PRO B  78      83.889 134.570  84.202  1.00 47.94           C  
ATOM   4039  CG  PRO B  78      84.946 134.876  83.190  1.00 47.94           C  
ATOM   4040  CD  PRO B  78      85.057 133.577  82.377  1.00 47.94           C  
ATOM   4041  N   TYR B  79      82.892 131.719  86.108  1.00 43.28           N  
ATOM   4042  CA  TYR B  79      81.792 130.967  86.696  1.00 43.28           C  
ATOM   4043  C   TYR B  79      81.026 131.715  87.782  1.00 43.28           C  
ATOM   4044  O   TYR B  79      79.943 131.266  88.165  1.00 43.28           O  
ATOM   4045  CB  TYR B  79      82.316 129.632  87.233  1.00 43.28           C  
ATOM   4046  CG  TYR B  79      83.091 129.735  88.518  1.00 43.28           C  
ATOM   4047  CD1 TYR B  79      82.456 129.647  89.741  1.00 43.28           C  
ATOM   4048  CD2 TYR B  79      84.466 129.878  88.507  1.00 43.28           C  
ATOM   4049  CE1 TYR B  79      83.169 129.729  90.916  1.00 43.28           C  
ATOM   4050  CE2 TYR B  79      85.185 129.966  89.676  1.00 43.28           C  
ATOM   4051  CZ  TYR B  79      84.527 129.889  90.878  1.00 43.28           C  
ATOM   4052  OH  TYR B  79      85.240 129.964  92.054  1.00 43.28           O  
ATOM   4053  N   THR B  80      81.563 132.830  88.285  1.00 41.10           N  
ATOM   4054  CA  THR B  80      80.942 133.567  89.385  1.00 41.10           C  
ATOM   4055  C   THR B  80      79.596 134.177  89.013  1.00 41.10           C  
ATOM   4056  O   THR B  80      78.738 134.351  89.882  1.00 41.10           O  
ATOM   4057  CB  THR B  80      81.905 134.651  89.873  1.00 41.10           C  
ATOM   4058  CG2 THR B  80      83.221 134.015  90.324  1.00 41.10           C  
ATOM   4059  OG1 THR B  80      82.184 135.564  88.807  1.00 41.10           O  
ATOM   4060  N   GLY B  81      79.395 134.511  87.751  1.00 42.61           N  
ATOM   4061  CA  GLY B  81      78.125 134.987  87.232  1.00 42.61           C  
ATOM   4062  C   GLY B  81      77.041 133.940  87.058  1.00 42.61           C  
ATOM   4063  O   GLY B  81      75.952 134.285  86.589  1.00 42.61           O  
ATOM   4064  N   ILE B  82      77.287 132.689  87.435  1.00 40.93           N  
ATOM   4065  CA  ILE B  82      76.287 131.634  87.313  1.00 40.93           C  
ATOM   4066  C   ILE B  82      75.493 131.522  88.604  1.00 40.93           C  
ATOM   4067  O   ILE B  82      76.060 131.535  89.702  1.00 40.93           O  
ATOM   4068  CB  ILE B  82      76.950 130.291  86.977  1.00 40.93           C  
ATOM   4069  CG1 ILE B  82      77.909 130.465  85.812  1.00 40.93           C  
ATOM   4070  CG2 ILE B  82      75.899 129.278  86.587  1.00 40.93           C  
ATOM   4071  CD1 ILE B  82      77.213 130.764  84.529  1.00 40.93           C  
ATOM   4072  N   LYS B  83      74.174 131.414  88.466  1.00 40.19           N  
ATOM   4073  CA  LYS B  83      73.272 131.195  89.582  1.00 40.19           C  
ATOM   4074  C   LYS B  83      72.330 130.037  89.276  1.00 40.19           C  
ATOM   4075  O   LYS B  83      71.903 129.849  88.135  1.00 40.19           O  
ATOM   4076  CB  LYS B  83      72.491 132.478  89.911  1.00 40.19           C  
ATOM   4077  CG  LYS B  83      73.422 133.621  90.307  1.00 40.19           C  
ATOM   4078  CD  LYS B  83      72.737 134.764  91.044  1.00 40.19           C  
ATOM   4079  CE  LYS B  83      71.698 135.484  90.220  1.00 40.19           C  
ATOM   4080  NZ  LYS B  83      71.178 136.665  90.966  1.00 40.19           N  
ATOM   4081  N   GLU B  84      72.008 129.284  90.320  1.00 39.36           N  
ATOM   4082  CA  GLU B  84      71.005 128.227  90.271  1.00 39.36           C  
ATOM   4083  C   GLU B  84      69.729 128.712  89.592  1.00 39.36           C  
ATOM   4084  O   GLU B  84      69.296 129.851  89.775  1.00 39.36           O  
ATOM   4085  CB  GLU B  84      70.732 127.725  91.689  1.00 39.36           C  
ATOM   4086  CG  GLU B  84      69.634 126.700  91.831  1.00 39.36           C  
ATOM   4087  CD  GLU B  84      69.309 126.427  93.282  1.00 39.36           C  
ATOM   4088  OE1 GLU B  84      70.253 126.414  94.101  1.00 39.36           O  
ATOM   4089  OE2 GLU B  84      68.122 126.215  93.602  1.00 39.36           O  
ATOM   4090  N   GLY B  85      69.130 127.828  88.794  1.00 40.93           N  
ATOM   4091  CA  GLY B  85      67.991 128.156  87.956  1.00 40.93           C  
ATOM   4092  C   GLY B  85      68.309 128.897  86.674  1.00 40.93           C  
ATOM   4093  O   GLY B  85      67.378 129.246  85.932  1.00 40.93           O  
ATOM   4094  N   ASP B  86      69.585 129.140  86.382  1.00 43.94           N  
ATOM   4095  CA  ASP B  86      70.002 129.577  85.058  1.00 43.94           C  
ATOM   4096  C   ASP B  86      69.688 128.507  84.001  1.00 43.94           C  
ATOM   4097  O   ASP B  86      69.377 127.356  84.312  1.00 43.94           O  
ATOM   4098  CB  ASP B  86      71.499 129.881  85.069  1.00 43.94           C  
ATOM   4099  CG  ASP B  86      71.795 131.316  85.450  1.00 43.94           C  
ATOM   4100  OD1 ASP B  86      70.849 132.132  85.462  1.00 43.94           O  
ATOM   4101  OD2 ASP B  86      72.958 131.622  85.777  1.00 43.94           O  
ATOM   4102  N   GLU B  87      69.741 128.918  82.731  1.00 45.86           N  
ATOM   4103  CA  GLU B  87      69.285 128.118  81.593  1.00 45.86           C  
ATOM   4104  C   GLU B  87      70.453 127.631  80.742  1.00 45.86           C  
ATOM   4105  O   GLU B  87      71.346 128.414  80.408  1.00 45.86           O  
ATOM   4106  CB  GLU B  87      68.311 128.913  80.729  1.00 45.86           C  
ATOM   4107  CG  GLU B  87      67.373 128.028  79.946  1.00 45.86           C  
ATOM   4108  CD  GLU B  87      66.155 128.769  79.446  1.00 45.86           C  
ATOM   4109  OE1 GLU B  87      65.582 129.558  80.232  1.00 45.86           O  
ATOM   4110  OE2 GLU B  87      65.766 128.560  78.279  1.00 45.86           O  
ATOM   4111  N   VAL B  88      70.443 126.339  80.403  1.00 46.33           N  
ATOM   4112  CA  VAL B  88      71.488 125.675  79.622  1.00 46.33           C  
ATOM   4113  C   VAL B  88      70.988 125.341  78.213  1.00 46.33           C  
ATOM   4114  O   VAL B  88      69.930 124.719  78.058  1.00 46.33           O  
ATOM   4115  CB  VAL B  88      71.978 124.408  80.344  1.00 46.33           C  
ATOM   4116  CG1 VAL B  88      73.363 124.044  79.880  1.00 46.33           C  
ATOM   4117  CG2 VAL B  88      71.964 124.615  81.841  1.00 46.33           C  
ATOM   4118  N   ARG B  89      71.753 125.739  77.187  1.00 50.71           N  
ATOM   4119  CA  ARG B  89      71.410 125.490  75.788  1.00 50.71           C  
ATOM   4120  C   ARG B  89      72.606 124.797  75.126  1.00 50.71           C  
ATOM   4121  O   ARG B  89      73.740 124.922  75.597  1.00 50.71           O  
ATOM   4122  CB  ARG B  89      71.047 126.813  75.088  1.00 50.71           C  
ATOM   4123  CG  ARG B  89      69.933 126.723  74.035  1.00 50.71           C  
ATOM   4124  CD  ARG B  89      68.556 126.443  74.672  1.00 50.71           C  
ATOM   4125  NE  ARG B  89      67.926 127.608  75.294  1.00 50.71           N  
ATOM   4126  CZ  ARG B  89      66.942 128.318  74.748  1.00 50.71           C  
ATOM   4127  NH1 ARG B  89      66.423 129.331  75.419  1.00 50.71           N  
ATOM   4128  NH2 ARG B  89      66.607 128.133  73.483  1.00 50.71           N  
ATOM   4129  N   ARG B  90      72.360 124.062  74.027  1.00 48.39           N  
ATOM   4130  CA  ARG B  90      73.363 123.185  73.411  1.00 48.39           C  
ATOM   4131  C   ARG B  90      73.994 123.768  72.150  1.00 48.39           C  
ATOM   4132  O   ARG B  90      73.290 124.284  71.282  1.00 48.39           O  
ATOM   4133  CB  ARG B  90      72.717 121.851  73.032  1.00 48.39           C  
ATOM   4134  CG  ARG B  90      72.047 121.109  74.163  1.00 48.39           C  
ATOM   4135  CD  ARG B  90      71.329 119.860  73.655  1.00 48.39           C  
ATOM   4136  NE  ARG B  90      72.182 118.980  72.856  1.00 48.39           N  
ATOM   4137  CZ  ARG B  90      71.723 118.178  71.901  1.00 48.39           C  
ATOM   4138  NH1 ARG B  90      72.554 117.402  71.229  1.00 48.39           N  
ATOM   4139  NH2 ARG B  90      70.423 118.128  71.638  1.00 48.39           N  
ATOM   4140  N   THR B  91      75.329 123.662  72.040  1.00 50.24           N  
ATOM   4141  CA  THR B  91      75.991 124.024  70.787  1.00 50.24           C  
ATOM   4142  C   THR B  91      75.760 123.009  69.667  1.00 50.24           C  
ATOM   4143  O   THR B  91      75.792 123.371  68.483  1.00 50.24           O  
ATOM   4144  CB  THR B  91      77.491 124.138  71.031  1.00 50.24           C  
ATOM   4145  CG2 THR B  91      77.768 125.150  72.117  1.00 50.24           C  
ATOM   4146  OG1 THR B  91      77.994 122.866  71.458  1.00 50.24           O  
ATOM   4147  N   GLY B  92      75.507 121.744  70.061  1.00 51.96           N  
ATOM   4148  CA  GLY B  92      75.265 120.590  69.185  1.00 51.96           C  
ATOM   4149  C   GLY B  92      76.542 119.862  68.745  1.00 51.96           C  
ATOM   4150  O   GLY B  92      76.470 118.995  67.881  1.00 51.96           O  
ATOM   4151  N   ARG B  93      77.714 120.208  69.300  1.00 53.46           N  
ATOM   4152  CA  ARG B  93      79.032 119.698  68.885  1.00 53.46           C  
ATOM   4153  C   ARG B  93      79.867 119.186  70.060  1.00 53.46           C  
ATOM   4154  O   ARG B  93      79.672 119.593  71.197  1.00 53.46           O  
ATOM   4155  CB  ARG B  93      79.809 120.857  68.215  1.00 53.46           C  
ATOM   4156  CG  ARG B  93      79.094 121.662  67.112  1.00 53.46           C  
ATOM   4157  CD  ARG B  93      78.726 120.922  65.818  1.00 53.46           C  
ATOM   4158  NE  ARG B  93      79.889 120.305  65.151  1.00 53.46           N  
ATOM   4159  CZ  ARG B  93      79.856 119.319  64.278  1.00 53.46           C  
ATOM   4160  NH1 ARG B  93      80.953 118.835  63.781  1.00 53.46           N  
ATOM   4161  NH2 ARG B  93      78.740 118.800  63.858  1.00 53.46           N  
ATOM   4162  N   ILE B  94      80.843 118.322  69.795  1.00 51.32           N  
ATOM   4163  CA  ILE B  94      81.730 117.751  70.819  1.00 51.32           C  
ATOM   4164  C   ILE B  94      83.085 118.473  70.806  1.00 51.32           C  
ATOM   4165  O   ILE B  94      83.877 118.281  69.888  1.00 51.32           O  
ATOM   4166  CB  ILE B  94      81.865 116.218  70.603  1.00 51.32           C  
ATOM   4167  CG1 ILE B  94      80.481 115.558  70.798  1.00 51.32           C  
ATOM   4168  CG2 ILE B  94      82.921 115.583  71.526  1.00 51.32           C  
ATOM   4169  CD1 ILE B  94      80.460 114.032  70.719  1.00 51.32           C  
ATOM   4170  N   MET B  95      83.339 119.308  71.820  1.00 53.76           N  
ATOM   4171  CA  MET B  95      84.581 120.068  72.040  1.00 53.76           C  
ATOM   4172  C   MET B  95      85.316 120.563  70.782  1.00 53.76           C  
ATOM   4173  O   MET B  95      86.487 120.261  70.572  1.00 53.76           O  
ATOM   4174  CB  MET B  95      85.517 119.259  72.951  1.00 53.76           C  
ATOM   4175  CG  MET B  95      85.024 119.054  74.374  1.00 53.76           C  
ATOM   4176  SD  MET B  95      84.430 120.557  75.181  1.00 53.76           S  
ATOM   4177  CE  MET B  95      85.948 121.542  75.220  1.00 53.76           C  
ATOM   4178  N   GLU B  96      84.660 121.329  69.921  1.00 58.59           N  
ATOM   4179  CA  GLU B  96      85.274 121.818  68.683  1.00 58.59           C  
ATOM   4180  C   GLU B  96      86.030 123.148  68.794  1.00 58.59           C  
ATOM   4181  O   GLU B  96      85.444 124.171  69.147  1.00 58.59           O  
ATOM   4182  CB  GLU B  96      84.228 121.899  67.581  1.00 58.59           C  
ATOM   4183  CG  GLU B  96      83.710 120.513  67.203  1.00 58.59           C  
ATOM   4184  CD  GLU B  96      83.166 120.492  65.776  1.00 58.59           C  
ATOM   4185  OE1 GLU B  96      82.510 121.474  65.368  1.00 58.59           O  
ATOM   4186  OE2 GLU B  96      83.291 119.463  65.083  1.00 58.59           O  
ATOM   4187  N   VAL B  97      87.330 123.149  68.491  1.00 60.25           N  
ATOM   4188  CA  VAL B  97      88.172 124.356  68.461  1.00 60.25           C  
ATOM   4189  C   VAL B  97      88.454 124.784  67.014  1.00 60.25           C  
ATOM   4190  O   VAL B  97      88.519 123.938  66.117  1.00 60.25           O  
ATOM   4191  CB  VAL B  97      89.502 124.207  69.225  1.00 60.25           C  
ATOM   4192  CG1 VAL B  97      89.233 124.134  70.723  1.00 60.25           C  
ATOM   4193  CG2 VAL B  97      90.356 123.018  68.792  1.00 60.25           C  
ATOM   4194  N   PRO B  98      88.591 126.091  66.732  1.00 63.05           N  
ATOM   4195  CA  PRO B  98      88.903 126.580  65.394  1.00 63.05           C  
ATOM   4196  C   PRO B  98      90.359 126.275  65.034  1.00 63.05           C  
ATOM   4197  O   PRO B  98      91.240 126.413  65.878  1.00 63.05           O  
ATOM   4198  CB  PRO B  98      88.656 128.086  65.459  1.00 63.05           C  
ATOM   4199  CG  PRO B  98      88.904 128.438  66.921  1.00 63.05           C  
ATOM   4200  CD  PRO B  98      88.421 127.198  67.659  1.00 63.05           C  
ATOM   4201  N   VAL B  99      90.627 125.880  63.784  1.00 63.97           N  
ATOM   4202  CA  VAL B  99      91.998 125.595  63.316  1.00 63.97           C  
ATOM   4203  C   VAL B  99      92.202 125.986  61.846  1.00 63.97           C  
ATOM   4204  O   VAL B  99      91.266 125.954  61.047  1.00 63.97           O  
ATOM   4205  CB  VAL B  99      92.408 124.122  63.526  1.00 63.97           C  
ATOM   4206  CG1 VAL B  99      93.929 124.020  63.439  1.00 63.97           C  
ATOM   4207  CG2 VAL B  99      92.021 123.524  64.882  1.00 63.97           C  
ATOM   4208  N   GLY B 100      93.426 126.362  61.488  1.00 61.33           N  
ATOM   4209  CA  GLY B 100      93.821 126.743  60.136  1.00 61.33           C  
ATOM   4210  C   GLY B 100      95.157 127.488  60.116  1.00 61.33           C  
ATOM   4211  O   GLY B 100      95.853 127.573  61.123  1.00 61.33           O  
ATOM   4212  N   GLU B 101      95.512 128.053  58.961  1.00 56.81           N  
ATOM   4213  CA  GLU B 101      96.722 128.880  58.809  1.00 56.81           C  
ATOM   4214  C   GLU B 101      96.507 130.250  59.496  1.00 56.81           C  
ATOM   4215  O   GLU B 101      97.454 130.903  59.923  1.00 56.81           O  
ATOM   4216  CB  GLU B 101      97.014 129.144  57.318  1.00 56.81           C  
ATOM   4217  CG  GLU B 101      97.023 127.934  56.363  1.00 56.81           C  
ATOM   4218  CD  GLU B 101      98.296 127.076  56.386  1.00 56.81           C  
ATOM   4219  OE1 GLU B 101      99.389 127.609  56.671  1.00 56.81           O  
ATOM   4220  OE2 GLU B 101      98.200 125.875  56.038  1.00 56.81           O  
ATOM   4221  N   ALA B 102      95.239 130.668  59.635  1.00 57.38           N  
ATOM   4222  CA  ALA B 102      94.789 131.929  60.226  1.00 57.38           C  
ATOM   4223  C   ALA B 102      95.245 132.179  61.676  1.00 57.38           C  
ATOM   4224  O   ALA B 102      95.240 133.327  62.114  1.00 57.38           O  
ATOM   4225  CB  ALA B 102      93.257 131.954  60.140  1.00 57.38           C  
ATOM   4226  N   LEU B 103      95.621 131.143  62.432  1.00 52.46           N  
ATOM   4227  CA  LEU B 103      96.094 131.274  63.814  1.00 52.46           C  
ATOM   4228  C   LEU B 103      97.575 131.665  63.876  1.00 52.46           C  
ATOM   4229  O   LEU B 103      98.039 132.118  64.917  1.00 52.46           O  
ATOM   4230  CB  LEU B 103      95.848 129.970  64.596  1.00 52.46           C  
ATOM   4231  CG  LEU B 103      94.409 129.799  65.125  1.00 52.46           C  
ATOM   4232  CD1 LEU B 103      93.345 129.659  64.040  1.00 52.46           C  
ATOM   4233  CD2 LEU B 103      94.333 128.543  65.979  1.00 52.46           C  
ATOM   4234  N   ILE B 104      98.334 131.536  62.789  1.00 50.45           N  
ATOM   4235  CA  ILE B 104      99.763 131.861  62.791  1.00 50.45           C  
ATOM   4236  C   ILE B 104      99.979 133.345  63.084  1.00 50.45           C  
ATOM   4237  O   ILE B 104      99.383 134.216  62.454  1.00 50.45           O  
ATOM   4238  CB  ILE B 104     100.414 131.397  61.472  1.00 50.45           C  
ATOM   4239  CG1 ILE B 104     100.364 129.853  61.402  1.00 50.45           C  
ATOM   4240  CG2 ILE B 104     101.842 131.941  61.368  1.00 50.45           C  
ATOM   4241  CD1 ILE B 104     101.022 129.250  60.160  1.00 50.45           C  
ATOM   4242  N   GLY B 105     100.797 133.632  64.095  1.00 53.09           N  
ATOM   4243  CA  GLY B 105     101.141 134.978  64.536  1.00 53.09           C  
ATOM   4244  C   GLY B 105     100.322 135.433  65.746  1.00 53.09           C  
ATOM   4245  O   GLY B 105     100.768 136.260  66.538  1.00 53.09           O  
ATOM   4246  N   ARG B 106      99.101 134.914  65.892  1.00 59.22           N  
ATOM   4247  CA  ARG B 106      98.169 135.328  66.944  1.00 59.22           C  
ATOM   4248  C   ARG B 106      98.440 134.707  68.312  1.00 59.22           C  
ATOM   4249  O   ARG B 106      99.149 133.709  68.435  1.00 59.22           O  
ATOM   4250  CB  ARG B 106      96.737 134.952  66.509  1.00 59.22           C  
ATOM   4251  CG  ARG B 106      96.365 135.438  65.095  1.00 59.22           C  
ATOM   4252  CD  ARG B 106      96.434 136.960  64.953  1.00 59.22           C  
ATOM   4253  NE  ARG B 106      95.590 137.648  65.937  1.00 59.22           N  
ATOM   4254  CZ  ARG B 106      94.289 137.802  65.893  1.00 59.22           C  
ATOM   4255  NH1 ARG B 106      93.690 138.291  66.925  1.00 59.22           N  
ATOM   4256  NH2 ARG B 106      93.587 137.502  64.841  1.00 59.22           N  
ATOM   4257  N   VAL B 107      97.832 135.306  69.339  1.00 56.51           N  
ATOM   4258  CA  VAL B 107      97.816 134.818  70.726  1.00 56.51           C  
ATOM   4259  C   VAL B 107      96.348 134.580  71.037  1.00 56.51           C  
ATOM   4260  O   VAL B 107      95.549 135.513  70.960  1.00 56.51           O  
ATOM   4261  CB  VAL B 107      98.449 135.766  71.756  1.00 56.51           C  
ATOM   4262  CG1 VAL B 107      98.556 135.090  73.124  1.00 56.51           C  
ATOM   4263  CG2 VAL B 107      99.839 136.263  71.358  1.00 56.51           C  
ATOM   4264  N   VAL B 108      95.966 133.370  71.416  1.00 54.70           N  
ATOM   4265  CA  VAL B 108      94.561 133.037  71.719  1.00 54.70           C  
ATOM   4266  C   VAL B 108      94.460 132.384  73.081  1.00 54.70           C  
ATOM   4267  O   VAL B 108      95.436 131.842  73.595  1.00 54.70           O  
ATOM   4268  CB  VAL B 108      93.918 132.137  70.641  1.00 54.70           C  
ATOM   4269  CG1 VAL B 108      93.909 132.797  69.259  1.00 54.70           C  
ATOM   4270  CG2 VAL B 108      94.610 130.779  70.499  1.00 54.70           C  
ATOM   4271  N   ASN B 109      93.279 132.399  73.691  1.00 56.87           N  
ATOM   4272  CA  ASN B 109      93.046 131.432  74.761  1.00 56.87           C  
ATOM   4273  C   ASN B 109      92.707 130.055  74.190  1.00 56.87           C  
ATOM   4274  O   ASN B 109      92.422 129.899  73.001  1.00 56.87           O  
ATOM   4275  CB  ASN B 109      91.984 131.993  75.712  1.00 56.87           C  
ATOM   4276  CG  ASN B 109      90.568 131.749  75.241  1.00 56.87           C  
ATOM   4277  ND2 ASN B 109      89.623 131.833  76.160  1.00 56.87           N  
ATOM   4278  OD1 ASN B 109      90.322 131.503  74.067  1.00 56.87           O  
ATOM   4279  N   PRO B 110      92.680 128.980  75.020  1.00 54.39           N  
ATOM   4280  CA  PRO B 110      92.402 127.603  74.580  1.00 54.39           C  
ATOM   4281  C   PRO B 110      91.086 127.339  73.847  1.00 54.39           C  
ATOM   4282  O   PRO B 110      90.990 126.346  73.139  1.00 54.39           O  
ATOM   4283  CB  PRO B 110      92.432 126.748  75.846  1.00 54.39           C  
ATOM   4284  CG  PRO B 110      93.406 127.490  76.740  1.00 54.39           C  
ATOM   4285  CD  PRO B 110      93.134 128.951  76.403  1.00 54.39           C  
ATOM   4286  N   LEU B 111      90.055 128.166  74.010  1.00 54.74           N  
ATOM   4287  CA  LEU B 111      88.805 128.028  73.249  1.00 54.74           C  
ATOM   4288  C   LEU B 111      88.939 128.675  71.847  1.00 54.74           C  
ATOM   4289  O   LEU B 111      88.015 128.611  71.040  1.00 54.74           O  
ATOM   4290  CB  LEU B 111      87.657 128.642  74.065  1.00 54.74           C  
ATOM   4291  CG  LEU B 111      87.179 127.725  75.202  1.00 54.74           C  
ATOM   4292  CD1 LEU B 111      86.288 128.513  76.155  1.00 54.74           C  
ATOM   4293  CD2 LEU B 111      86.380 126.529  74.701  1.00 54.74           C  
ATOM   4294  N   GLY B 112      90.088 129.292  71.550  1.00 56.46           N  
ATOM   4295  CA  GLY B 112      90.425 129.993  70.317  1.00 56.46           C  
ATOM   4296  C   GLY B 112      89.999 131.467  70.211  1.00 56.46           C  
ATOM   4297  O   GLY B 112      89.869 131.940  69.085  1.00 56.46           O  
ATOM   4298  N   GLN B 113      89.768 132.215  71.307  1.00 61.37           N  
ATOM   4299  CA  GLN B 113      89.407 133.625  71.235  1.00 61.37           C  
ATOM   4300  C   GLN B 113      90.630 134.502  71.477  1.00 61.37           C  
ATOM   4301  O   GLN B 113      91.448 134.196  72.350  1.00 61.37           O  
ATOM   4302  CB  GLN B 113      88.302 133.966  72.229  1.00 61.37           C  
ATOM   4303  CG  GLN B 113      87.034 133.203  71.925  1.00 61.37           C  
ATOM   4304  CD  GLN B 113      85.824 133.761  72.644  1.00 61.37           C  
ATOM   4305  NE2 GLN B 113      84.833 132.918  72.870  1.00 61.37           N  
ATOM   4306  OE1 GLN B 113      85.780 134.941  72.978  1.00 61.37           O  
ATOM   4307  N   PRO B 114      90.809 135.508  70.615  1.00 63.39           N  
ATOM   4308  CA  PRO B 114      92.005 136.303  70.624  1.00 63.39           C  
ATOM   4309  C   PRO B 114      92.129 137.102  71.904  1.00 63.39           C  
ATOM   4310  O   PRO B 114      91.163 137.649  72.438  1.00 63.39           O  
ATOM   4311  CB  PRO B 114      91.902 137.166  69.370  1.00 63.39           C  
ATOM   4312  CG  PRO B 114      90.402 137.296  69.134  1.00 63.39           C  
ATOM   4313  CD  PRO B 114      89.884 135.950  69.587  1.00 63.39           C  
ATOM   4314  N   VAL B 115      93.369 137.175  72.368  1.00 62.44           N  
ATOM   4315  CA  VAL B 115      93.752 137.874  73.589  1.00 62.44           C  
ATOM   4316  C   VAL B 115      94.888 138.869  73.336  1.00 62.44           C  
ATOM   4317  O   VAL B 115      95.304 139.589  74.233  1.00 62.44           O  
ATOM   4318  CB  VAL B 115      93.958 136.832  74.702  1.00 62.44           C  
ATOM   4319  CG1 VAL B 115      95.330 136.176  74.667  1.00 62.44           C  
ATOM   4320  CG2 VAL B 115      93.732 137.419  76.090  1.00 62.44           C  
ATOM   4321  N   ASP B 116      95.358 138.962  72.090  1.00 61.11           N  
ATOM   4322  CA  ASP B 116      96.369 139.912  71.606  1.00 61.11           C  
ATOM   4323  C   ASP B 116      95.760 141.262  71.177  1.00 61.11           C  
ATOM   4324  O   ASP B 116      96.491 142.231  70.986  1.00 61.11           O  
ATOM   4325  CB  ASP B 116      97.141 139.280  70.434  1.00 61.11           C  
ATOM   4326  CG  ASP B 116      96.276 138.764  69.270  1.00 61.11           C  
ATOM   4327  OD1 ASP B 116      95.081 139.116  69.159  1.00 61.11           O  
ATOM   4328  OD2 ASP B 116      96.801 137.988  68.448  1.00 61.11           O  
ATOM   4329  N   GLY B 117      94.433 141.342  71.038  1.00 62.67           N  
ATOM   4330  CA  GLY B 117      93.692 142.532  70.614  1.00 62.67           C  
ATOM   4331  C   GLY B 117      93.838 142.907  69.131  1.00 62.67           C  
ATOM   4332  O   GLY B 117      93.331 143.953  68.727  1.00 62.67           O  
ATOM   4333  N   LEU B 118      94.518 142.094  68.310  1.00 66.16           N  
ATOM   4334  CA  LEU B 118      94.741 142.376  66.884  1.00 66.16           C  
ATOM   4335  C   LEU B 118      93.453 142.355  66.046  1.00 66.16           C  
ATOM   4336  O   LEU B 118      93.331 143.124  65.094  1.00 66.16           O  
ATOM   4337  CB  LEU B 118      95.803 141.421  66.313  1.00 66.16           C  
ATOM   4338  CG  LEU B 118      97.249 141.800  66.681  1.00 66.16           C  
ATOM   4339  CD1 LEU B 118      98.210 140.692  66.255  1.00 66.16           C  
ATOM   4340  CD2 LEU B 118      97.713 143.082  65.991  1.00 66.16           C  
ATOM   4341  N   GLY B 119      92.523 141.445  66.333  1.00 70.14           N  
ATOM   4342  CA  GLY B 119      91.231 141.335  65.647  1.00 70.14           C  
ATOM   4343  C   GLY B 119      90.586 139.958  65.824  1.00 70.14           C  
ATOM   4344  O   GLY B 119      91.096 139.144  66.595  1.00 70.14           O  
ATOM   4345  N   PRO B 120      89.489 139.648  65.118  1.00 76.58           N  
ATOM   4346  CA  PRO B 120      88.855 138.329  65.143  1.00 76.58           C  
ATOM   4347  C   PRO B 120      89.734 137.269  64.436  1.00 76.58           C  
ATOM   4348  O   PRO B 120      90.818 137.572  63.930  1.00 76.58           O  
ATOM   4349  CB  PRO B 120      87.494 138.535  64.473  1.00 76.58           C  
ATOM   4350  CG  PRO B 120      87.747 139.676  63.495  1.00 76.58           C  
ATOM   4351  CD  PRO B 120      88.774 140.542  64.223  1.00 76.58           C  
ATOM   4352  N   VAL B 121      89.301 136.006  64.437  1.00 78.92           N  
ATOM   4353  CA  VAL B 121      89.983 134.867  63.784  1.00 78.92           C  
ATOM   4354  C   VAL B 121      88.988 134.257  62.786  1.00 78.92           C  
ATOM   4355  O   VAL B 121      87.889 133.862  63.163  1.00 78.92           O  
ATOM   4356  CB  VAL B 121      90.504 133.854  64.826  1.00 78.92           C  
ATOM   4357  CG1 VAL B 121      91.111 132.619  64.166  1.00 78.92           C  
ATOM   4358  CG2 VAL B 121      91.589 134.459  65.725  1.00 78.92           C  
ATOM   4359  N   GLU B 122      89.380 134.140  61.514  1.00 83.59           N  
ATOM   4360  CA  GLU B 122      88.516 133.726  60.387  1.00 83.59           C  
ATOM   4361  C   GLU B 122      88.688 132.290  59.844  1.00 83.59           C  
ATOM   4362  O   GLU B 122      88.619 132.052  58.639  1.00 83.59           O  
ATOM   4363  CB  GLU B 122      88.604 134.796  59.279  1.00 83.59           C  
ATOM   4364  CG  GLU B 122      88.077 136.178  59.697  1.00 83.59           C  
ATOM   4365  CD  GLU B 122      86.558 136.155  59.937  1.00 83.59           C  
ATOM   4366  OE1 GLU B 122      85.794 136.134  58.945  1.00 83.59           O  
ATOM   4367  OE2 GLU B 122      86.118 136.177  61.107  1.00 83.59           O  
ATOM   4368  N   THR B 123      88.950 131.306  60.703  1.00 78.15           N  
ATOM   4369  CA  THR B 123      89.101 129.886  60.311  1.00 78.15           C  
ATOM   4370  C   THR B 123      87.879 129.338  59.567  1.00 78.15           C  
ATOM   4371  O   THR B 123      86.740 129.546  59.993  1.00 78.15           O  
ATOM   4372  CB  THR B 123      89.336 128.997  61.529  1.00 78.15           C  
ATOM   4373  CG2 THR B 123      90.724 129.222  62.109  1.00 78.15           C  
ATOM   4374  OG1 THR B 123      88.367 129.270  62.511  1.00 78.15           O  
ATOM   4375  N   THR B 124      88.106 128.584  58.485  1.00 79.53           N  
ATOM   4376  CA  THR B 124      87.027 128.040  57.630  1.00 79.53           C  
ATOM   4377  C   THR B 124      86.268 126.856  58.248  1.00 79.53           C  
ATOM   4378  O   THR B 124      85.058 126.761  58.049  1.00 79.53           O  
ATOM   4379  CB  THR B 124      87.602 127.669  56.252  1.00 79.53           C  
ATOM   4380  CG2 THR B 124      86.597 127.027  55.296  1.00 79.53           C  
ATOM   4381  OG1 THR B 124      88.048 128.840  55.595  1.00 79.53           O  
ATOM   4382  N   GLU B 125      86.912 125.959  59.003  1.00 74.45           N  
ATOM   4383  CA  GLU B 125      86.234 124.822  59.662  1.00 74.45           C  
ATOM   4384  C   GLU B 125      86.786 124.555  61.083  1.00 74.45           C  
ATOM   4385  O   GLU B 125      87.880 125.010  61.424  1.00 74.45           O  
ATOM   4386  CB  GLU B 125      86.263 123.599  58.720  1.00 74.45           C  
ATOM   4387  CG  GLU B 125      85.331 122.459  59.181  1.00 74.45           C  
ATOM   4388  CD  GLU B 125      84.862 121.499  58.065  1.00 74.45           C  
ATOM   4389  OE1 GLU B 125      85.137 121.725  56.862  1.00 74.45           O  
ATOM   4390  OE2 GLU B 125      84.182 120.501  58.395  1.00 74.45           O  
ATOM   4391  N   THR B 126      86.075 123.782  61.913  1.00 67.15           N  
ATOM   4392  CA  THR B 126      86.453 123.479  63.309  1.00 67.15           C  
ATOM   4393  C   THR B 126      86.758 121.993  63.532  1.00 67.15           C  
ATOM   4394  O   THR B 126      86.083 121.123  62.985  1.00 67.15           O  
ATOM   4395  CB  THR B 126      85.332 123.940  64.261  1.00 67.15           C  
ATOM   4396  CG2 THR B 126      85.173 125.459  64.305  1.00 67.15           C  
ATOM   4397  OG1 THR B 126      84.070 123.431  63.874  1.00 67.15           O  
ATOM   4398  N   ARG B 127      87.784 121.691  64.342  1.00 59.68           N  
ATOM   4399  CA  ARG B 127      88.228 120.316  64.662  1.00 59.68           C  
ATOM   4400  C   ARG B 127      87.826 119.878  66.075  1.00 59.68           C  
ATOM   4401  O   ARG B 127      87.873 120.710  66.978  1.00 59.68           O  
ATOM   4402  CB  ARG B 127      89.768 120.285  64.598  1.00 59.68           C  
ATOM   4403  CG  ARG B 127      90.327 120.306  63.167  1.00 59.68           C  
ATOM   4404  CD  ARG B 127      91.807 119.887  63.076  1.00 59.68           C  
ATOM   4405  NE  ARG B 127      92.091 118.549  63.626  1.00 59.68           N  
ATOM   4406  CZ  ARG B 127      91.690 117.388  63.151  1.00 59.68           C  
ATOM   4407  NH1 ARG B 127      91.943 116.301  63.810  1.00 59.68           N  
ATOM   4408  NH2 ARG B 127      91.045 117.274  62.029  1.00 59.68           N  
ATOM   4409  N   PRO B 128      87.486 118.605  66.335  1.00 58.57           N  
ATOM   4410  CA  PRO B 128      87.239 118.141  67.698  1.00 58.57           C  
ATOM   4411  C   PRO B 128      88.541 118.085  68.515  1.00 58.57           C  
ATOM   4412  O   PRO B 128      89.600 117.735  67.997  1.00 58.57           O  
ATOM   4413  CB  PRO B 128      86.580 116.761  67.580  1.00 58.57           C  
ATOM   4414  CG  PRO B 128      86.130 116.679  66.124  1.00 58.57           C  
ATOM   4415  CD  PRO B 128      87.112 117.579  65.381  1.00 58.57           C  
ATOM   4416  N   ILE B 129      88.469 118.397  69.805  1.00 54.35           N  
ATOM   4417  CA  ILE B 129      89.590 118.331  70.762  1.00 54.35           C  
ATOM   4418  C   ILE B 129      90.045 116.881  70.975  1.00 54.35           C  
ATOM   4419  O   ILE B 129      91.182 116.638  71.378  1.00 54.35           O  
ATOM   4420  CB  ILE B 129      89.170 119.054  72.065  1.00 54.35           C  
ATOM   4421  CG1 ILE B 129      89.554 120.542  71.939  1.00 54.35           C  
ATOM   4422  CG2 ILE B 129      89.685 118.442  73.370  1.00 54.35           C  
ATOM   4423  CD1 ILE B 129      89.312 121.391  73.190  1.00 54.35           C  
ATOM   4424  N   GLU B 130      89.155 115.916  70.724  1.00 55.34           N  
ATOM   4425  CA  GLU B 130      89.416 114.484  70.862  1.00 55.34           C  
ATOM   4426  C   GLU B 130      89.578 113.779  69.497  1.00 55.34           C  
ATOM   4427  O   GLU B 130      88.614 113.581  68.758  1.00 55.34           O  
ATOM   4428  CB  GLU B 130      88.314 113.843  71.725  1.00 55.34           C  
ATOM   4429  CG  GLU B 130      88.228 114.390  73.163  1.00 55.34           C  
ATOM   4430  CD  GLU B 130      89.450 114.144  74.067  1.00 55.34           C  
ATOM   4431  OE1 GLU B 130      90.546 113.804  73.568  1.00 55.34           O  
ATOM   4432  OE2 GLU B 130      89.312 114.315  75.299  1.00 55.34           O  
ATOM   4433  N   SER B 131      90.807 113.350  69.195  1.00 57.21           N  
ATOM   4434  CA  SER B 131      91.217 112.637  67.992  1.00 57.21           C  
ATOM   4435  C   SER B 131      91.847 111.307  68.387  1.00 57.21           C  
ATOM   4436  O   SER B 131      92.653 111.242  69.319  1.00 57.21           O  
ATOM   4437  CB  SER B 131      92.195 113.470  67.158  1.00 57.21           C  
ATOM   4438  OG  SER B 131      91.543 114.601  66.602  1.00 57.21           O  
ATOM   4439  N   ARG B 132      91.467 110.247  67.669  1.00 62.10           N  
ATOM   4440  CA  ARG B 132      92.202 108.985  67.706  1.00 62.10           C  
ATOM   4441  C   ARG B 132      93.582 109.127  67.082  1.00 62.10           C  
ATOM   4442  O   ARG B 132      93.720 109.548  65.929  1.00 62.10           O  
ATOM   4443  CB  ARG B 132      91.396 107.918  66.969  1.00 62.10           C  
ATOM   4444  CG  ARG B 132      90.080 107.568  67.654  1.00 62.10           C  
ATOM   4445  CD  ARG B 132      89.168 106.763  66.731  1.00 62.10           C  
ATOM   4446  NE  ARG B 132      87.822 106.627  67.281  1.00 62.10           N  
ATOM   4447  CZ  ARG B 132      86.846 105.931  66.707  1.00 62.10           C  
ATOM   4448  NH1 ARG B 132      85.660 105.852  67.286  1.00 62.10           N  
ATOM   4449  NH2 ARG B 132      87.037 105.356  65.527  1.00 62.10           N  
ATOM   4450  N   ALA B 133      94.605 108.749  67.842  1.00 54.75           N  
ATOM   4451  CA  ALA B 133      95.977 108.788  67.359  1.00 54.75           C  
ATOM   4452  C   ALA B 133      96.222 107.848  66.174  1.00 54.75           C  
ATOM   4453  O   ALA B 133      95.549 106.825  66.022  1.00 54.75           O  
ATOM   4454  CB  ALA B 133      96.928 108.439  68.500  1.00 54.75           C  
ATOM   4455  N   PRO B 134      97.193 108.189  65.318  1.00 53.27           N  
ATOM   4456  CA  PRO B 134      97.609 107.297  64.221  1.00 53.27           C  
ATOM   4457  C   PRO B 134      98.087 105.916  64.669  1.00 53.27           C  
ATOM   4458  O   PRO B 134      98.855 105.783  65.622  1.00 53.27           O  
ATOM   4459  CB  PRO B 134      98.748 108.073  63.531  1.00 53.27           C  
ATOM   4460  CG  PRO B 134      98.486 109.490  63.828  1.00 53.27           C  
ATOM   4461  CD  PRO B 134      97.897 109.467  65.238  1.00 53.27           C  
ATOM   4462  N   GLY B 135      97.652 104.885  63.937  1.00 53.58           N  
ATOM   4463  CA  GLY B 135      97.954 103.509  64.281  1.00 53.58           C  
ATOM   4464  C   GLY B 135      99.390 103.104  63.934  1.00 53.58           C  
ATOM   4465  O   GLY B 135     100.189 103.886  63.428  1.00 53.58           O  
ATOM   4466  N   VAL B 136      99.714 101.846  64.263  1.00 51.89           N  
ATOM   4467  CA  VAL B 136     101.064 101.298  64.090  1.00 51.89           C  
ATOM   4468  C   VAL B 136     101.497 101.293  62.629  1.00 51.89           C  
ATOM   4469  O   VAL B 136     102.678 101.507  62.322  1.00 51.89           O  
ATOM   4470  CB  VAL B 136     101.133  99.882  64.700  1.00 51.89           C  
ATOM   4471  CG1 VAL B 136     102.347  99.121  64.183  1.00 51.89           C  
ATOM   4472  CG2 VAL B 136     101.155  99.953  66.211  1.00 51.89           C  
ATOM   4473  N   MET B 137     100.559 101.077  61.710  1.00 55.63           N  
ATOM   4474  CA  MET B 137     100.838 101.063  60.276  1.00 55.63           C  
ATOM   4475  C   MET B 137     100.957 102.457  59.671  1.00 55.63           C  
ATOM   4476  O   MET B 137     101.567 102.604  58.608  1.00 55.63           O  
ATOM   4477  CB  MET B 137      99.766 100.260  59.543  1.00 55.63           C  
ATOM   4478  CG  MET B 137      99.691  98.789  59.943  1.00 55.63           C  
ATOM   4479  SD  MET B 137     101.323  98.019  60.045  1.00 55.63           S  
ATOM   4480  CE  MET B 137     100.973  96.570  61.040  1.00 55.63           C  
ATOM   4481  N   ASP B 138     100.366 103.469  60.301  1.00 51.25           N  
ATOM   4482  CA  ASP B 138     100.401 104.836  59.790  1.00 51.25           C  
ATOM   4483  C   ASP B 138     101.765 105.505  59.963  1.00 51.25           C  
ATOM   4484  O   ASP B 138     102.190 106.269  59.094  1.00 51.25           O  
ATOM   4485  CB  ASP B 138      99.337 105.689  60.479  1.00 51.25           C  
ATOM   4486  CG  ASP B 138      97.940 105.157  60.273  1.00 51.25           C  
ATOM   4487  OD1 ASP B 138      97.720 104.420  59.289  1.00 51.25           O  
ATOM   4488  OD2 ASP B 138      97.051 105.486  61.088  1.00 51.25           O  
ATOM   4489  N   ARG B 139     102.483 105.197  61.032  1.00 45.54           N  
ATOM   4490  CA  ARG B 139     103.713 105.887  61.388  1.00 45.54           C  
ATOM   4491  C   ARG B 139     104.932 105.372  60.626  1.00 45.54           C  
ATOM   4492  O   ARG B 139     104.848 104.514  59.749  1.00 45.54           O  
ATOM   4493  CB  ARG B 139     103.911 105.754  62.889  1.00 45.54           C  
ATOM   4494  CG  ARG B 139     102.739 106.327  63.654  1.00 45.54           C  
ATOM   4495  CD  ARG B 139     102.944 106.248  65.141  1.00 45.54           C  
ATOM   4496  NE  ARG B 139     101.704 106.608  65.810  1.00 45.54           N  
ATOM   4497  CZ  ARG B 139     101.598 107.591  66.690  1.00 45.54           C  
ATOM   4498  NH1 ARG B 139     100.427 107.861  67.242  1.00 45.54           N  
ATOM   4499  NH2 ARG B 139     102.683 108.236  67.087  1.00 45.54           N  
ATOM   4500  N   ARG B 140     106.085 105.953  60.961  1.00 48.54           N  
ATOM   4501  CA  ARG B 140     107.355 105.694  60.304  1.00 48.54           C  
ATOM   4502  C   ARG B 140     108.468 105.967  61.310  1.00 48.54           C  
ATOM   4503  O   ARG B 140     108.253 106.631  62.324  1.00 48.54           O  
ATOM   4504  CB  ARG B 140     107.494 106.599  59.072  1.00 48.54           C  
ATOM   4505  CG  ARG B 140     108.773 106.517  58.282  1.00 48.54           C  
ATOM   4506  CD  ARG B 140     108.637 107.429  57.075  1.00 48.54           C  
ATOM   4507  NE  ARG B 140     107.961 106.783  55.959  1.00 48.54           N  
ATOM   4508  CZ  ARG B 140     107.924 107.269  54.724  1.00 48.54           C  
ATOM   4509  NH1 ARG B 140     107.370 106.563  53.753  1.00 48.54           N  
ATOM   4510  NH2 ARG B 140     108.503 108.426  54.443  1.00 48.54           N  
ATOM   4511  N   SER B 141     109.660 105.437  61.039  1.00 54.36           N  
ATOM   4512  CA  SER B 141     110.822 105.870  61.806  1.00 54.36           C  
ATOM   4513  C   SER B 141     111.082 107.360  61.595  1.00 54.36           C  
ATOM   4514  O   SER B 141     110.805 107.916  60.532  1.00 54.36           O  
ATOM   4515  CB  SER B 141     112.050 105.060  61.405  1.00 54.36           C  
ATOM   4516  OG  SER B 141     113.175 105.430  62.179  1.00 54.36           O  
ATOM   4517  N   VAL B 142     111.618 108.006  62.630  1.00 55.72           N  
ATOM   4518  CA  VAL B 142     112.024 109.411  62.572  1.00 55.72           C  
ATOM   4519  C   VAL B 142     113.235 109.592  61.656  1.00 55.72           C  
ATOM   4520  O   VAL B 142     114.347 109.191  62.003  1.00 55.72           O  
ATOM   4521  CB  VAL B 142     112.323 109.947  63.975  1.00 55.72           C  
ATOM   4522  CG1 VAL B 142     112.968 111.325  63.902  1.00 55.72           C  
ATOM   4523  CG2 VAL B 142     111.055 109.984  64.809  1.00 55.72           C  
ATOM   4524  N   HIS B 143     113.023 110.203  60.483  1.00 56.83           N  
ATOM   4525  CA  HIS B 143     114.073 110.278  59.465  1.00 56.83           C  
ATOM   4526  C   HIS B 143     115.039 111.454  59.599  1.00 56.83           C  
ATOM   4527  O   HIS B 143     116.234 111.299  59.327  1.00 56.83           O  
ATOM   4528  CB  HIS B 143     113.473 110.299  58.060  1.00 56.83           C  
ATOM   4529  CG  HIS B 143     112.968 108.971  57.614  1.00 56.83           C  
ATOM   4530  CD2 HIS B 143     112.890 107.792  58.270  1.00 56.83           C  
ATOM   4531  ND1 HIS B 143     112.497 108.742  56.343  1.00 56.83           N  
ATOM   4532  CE1 HIS B 143     112.121 107.480  56.238  1.00 56.83           C  
ATOM   4533  NE2 HIS B 143     112.351 106.881  57.392  1.00 56.83           N  
ATOM   4534  N   GLU B 144     114.573 112.620  60.038  1.00 60.60           N  
ATOM   4535  CA  GLU B 144     115.373 113.832  59.962  1.00 60.60           C  
ATOM   4536  C   GLU B 144     115.476 114.581  61.281  1.00 60.60           C  
ATOM   4537  O   GLU B 144     114.571 114.519  62.119  1.00 60.60           O  
ATOM   4538  CB  GLU B 144     114.766 114.774  58.904  1.00 60.60           C  
ATOM   4539  CG  GLU B 144     115.121 114.439  57.455  1.00 60.60           C  
ATOM   4540  CD  GLU B 144     114.954 115.621  56.517  1.00 60.60           C  
ATOM   4541  OE1 GLU B 144     113.972 116.378  56.682  1.00 60.60           O
[truncated: 1,409,324 more chars]
