# Supplementary material for: Functional and structural characterization of F1 ‐ATPase with common ancestral core domains in stator ring
Source: Protein Sci. 2025 Oct 23;34(11):e70345. doi: 10.1002/pro.70345 (PMC12550136; doi:10.1002/pro.70345)
Supplement: Supplementary file 6 — Data S6: Hexamer_withstalk_BindingDwell_pdb. [file PRO-34-e70345-s006.pdb]

SEQRES   1 A  474  SER ASP VAL GLY THR VAL ILE GLN VAL GLY ASP GLY ILE          
SEQRES   2 A  474  ALA ARG ALA HIS GLY LEU ASP ASN VAL MET SER GLY GLU          
SEQRES   3 A  474  LEU VAL GLU PHE ALA ASN GLY VAL MET GLY MET ALA LEU          
SEQRES   4 A  474  ASN LEU GLU GLU ASN ASN VAL GLY ILE VAL ILE LEU GLY          
SEQRES   5 A  474  PRO TYR THR GLY ILE LYS GLU GLY ASP GLU VAL ARG ARG          
SEQRES   6 A  474  THR GLY ARG ILE MET GLU VAL PRO VAL GLY GLU GLU LEU          
SEQRES   7 A  474  ILE GLY ARG VAL VAL ASN ALA LEU GLY GLN PRO ILE ASP          
SEQRES   8 A  474  GLY LYS GLY PRO ILE ASN ALA LYS GLU PHE ARG PRO VAL          
SEQRES   9 A  474  GLU ARG LYS ALA PRO GLY VAL VAL ASP ARG GLN PRO VAL          
SEQRES  10 A  474  LYS GLU PRO LEU GLN THR GLY ILE LYS ALA ILE ASP ALA          
SEQRES  11 A  474  MET ILE PRO ILE GLY ARG GLY GLN ARG GLU LEU ILE ILE          
SEQRES  12 A  474  GLY ASP ARG GLN THR GLY LYS THR ALA ILE ALA ILE ASP          
SEQRES  13 A  474  THR ILE ILE ASN GLN LYS GLY GLN ASP VAL ILE CYS ILE          
SEQRES  14 A  474  TYR VAL ALA ILE GLY GLN LYS GLN SER THR VAL ALA GLN          
SEQRES  15 A  474  VAL VAL LYS THR LEU GLU GLU HIS GLY ALA MET GLU TYR          
SEQRES  16 A  474  THR ILE VAL VAL ALA ALA THR ALA SER ASP PRO ALA ALA          
SEQRES  17 A  474  LEU GLN TYR ILE ALA PRO TYR ALA GLY CYS ALA MET GLY          
SEQRES  18 A  474  GLU TYR PHE ARG ASP LYS GLY LYS HIS ALA LEU VAL VAL          
SEQRES  19 A  474  TYR ASP ASP LEU SER LYS HIS ALA VAL ALA TYR ARG GLN          
SEQRES  20 A  474  ILE SER LEU LEU LEU ARG ARG PRO PRO GLY ARG GLU ALA          
SEQRES  21 A  474  TYR PRO GLY ASP VAL PHE TYR LEU HIS SER ARG LEU LEU          
SEQRES  22 A  474  GLU ARG ALA ALA LYS LEU SER ASP GLU LYS GLY GLY GLY          
SEQRES  23 A  474  SER LEU THR ALA LEU PRO ILE ILE GLU THR GLN ALA GLY          
SEQRES  24 A  474  ASP VAL SER ALA TYR ILE PRO THR ASN VAL ILE SER ILE          
SEQRES  25 A  474  THR ASP GLY GLN ILE TYR LEU GLU SER ASP LEU PHE TYR          
SEQRES  26 A  474  SER GLY ILE ARG PRO ALA ILE ASN VAL GLY LEU SER VAL          
SEQRES  27 A  474  SER ARG VAL GLY GLY ALA ALA GLN ILE LYS ALA MET LYS          
SEQRES  28 A  474  GLN VAL ALA GLY LYS LEU ARG LEU ASP LEU ALA GLN TYR          
SEQRES  29 A  474  ARG GLU LEU GLN ALA PHE ALA GLN PHE ALA SER ASP LEU          
SEQRES  30 A  474  ASP GLU ALA THR ARG ALA GLN LEU GLU ARG GLY GLN ARG          
SEQRES  31 A  474  MET THR GLU ILE LEU LYS GLN PRO GLN TYR SER PRO MET          
SEQRES  32 A  474  PRO VAL GLU LYS GLN VAL VAL ILE ILE TYR ALA GLY THR          
SEQRES  33 A  474  ASN GLY TYR LEU ASP ASP ILE PRO VAL GLU LYS VAL LYS          
SEQRES  34 A  474  GLU PHE GLU ASP GLY PHE LEU GLU TYR ILE GLU SER LYS          
SEQRES  35 A  474  HIS PRO ASP ILE LEU GLU GLU ILE ARG GLU LYS LYS ALA          
SEQRES  36 A  474  LEU ASP ASP GLU LEU GLU GLU LYS LEU LYS LYS ALA ILE          
SEQRES  37 A  474  LYS GLU PHE LYS ALA THR                                      
SEQRES   1 B  475  SER ASP VAL GLY THR VAL ILE GLN VAL GLY ASP GLY ILE          
SEQRES   2 B  475  ALA ARG ALA HIS GLY LEU ASP ASN VAL MET SER GLY GLU          
SEQRES   3 B  475  LEU VAL GLU PHE ALA ASN GLY VAL MET GLY MET ALA LEU          
SEQRES   4 B  475  ASN LEU GLU GLU ASN ASN VAL GLY ILE VAL ILE LEU GLY          
SEQRES   5 B  475  PRO TYR THR GLY ILE LYS GLU GLY ASP GLU VAL ARG ARG          
SEQRES   6 B  475  THR GLY ARG ILE MET GLU VAL PRO VAL GLY GLU GLU LEU          
SEQRES   7 B  475  ILE GLY ARG VAL VAL ASN ALA LEU GLY GLN PRO ILE ASP          
SEQRES   8 B  475  GLY LYS GLY PRO ILE ASN ALA LYS GLU PHE ARG PRO VAL          
SEQRES   9 B  475  GLU ARG LYS ALA PRO GLY VAL VAL ASP ARG GLN PRO VAL          
SEQRES  10 B  475  LYS GLU PRO LEU GLN THR GLY ILE LYS ALA ILE ASP ALA          
SEQRES  11 B  475  MET ILE PRO ILE GLY ARG GLY GLN ARG GLU LEU ILE ILE          
SEQRES  12 B  475  GLY ASP ARG GLN THR GLY LYS THR ALA ILE ALA ILE ASP          
SEQRES  13 B  475  THR ILE ILE ASN GLN LYS GLY GLN ASP VAL ILE CYS ILE          
SEQRES  14 B  475  TYR VAL ALA ILE GLY GLN LYS GLN SER THR VAL ALA GLN          
SEQRES  15 B  475  VAL VAL LYS THR LEU GLU GLU HIS GLY ALA MET GLU TYR          
SEQRES  16 B  475  THR ILE VAL VAL ALA ALA THR ALA SER ASP PRO ALA ALA          
SEQRES  17 B  475  LEU GLN TYR ILE ALA PRO TYR ALA GLY CYS ALA MET GLY          
SEQRES  18 B  475  GLU TYR PHE ARG ASP LYS GLY LYS HIS ALA LEU VAL VAL          
SEQRES  19 B  475  TYR ASP ASP LEU SER LYS HIS ALA VAL ALA TYR ARG GLN          
SEQRES  20 B  475  ILE SER LEU LEU LEU ARG ARG PRO PRO GLY ARG GLU ALA          
SEQRES  21 B  475  TYR PRO GLY ASP VAL PHE TYR LEU HIS SER ARG LEU LEU          
SEQRES  22 B  475  GLU ARG ALA ALA LYS LEU SER ASP GLU LYS GLY GLY GLY          
SEQRES  23 B  475  SER LEU THR ALA LEU PRO ILE ILE GLU THR GLN ALA GLY          
SEQRES  24 B  475  ASP VAL SER ALA TYR ILE PRO THR ASN VAL ILE SER ILE          
SEQRES  25 B  475  THR ASP GLY GLN ILE TYR LEU GLU SER ASP LEU PHE TYR          
SEQRES  26 B  475  SER GLY ILE ARG PRO ALA ILE ASN VAL GLY LEU SER VAL          
SEQRES  27 B  475  SER ARG VAL GLY GLY ALA ALA GLN ILE LYS ALA MET LYS          
SEQRES  28 B  475  GLN VAL ALA GLY LYS LEU ARG LEU ASP LEU ALA GLN TYR          
SEQRES  29 B  475  ARG GLU LEU GLN ALA PHE ALA GLN PHE ALA SER ASP LEU          
SEQRES  30 B  475  ASP GLU ALA THR ARG ALA GLN LEU GLU ARG GLY GLN ARG          
SEQRES  31 B  475  MET THR GLU ILE LEU LYS GLN PRO GLN TYR SER PRO MET          
SEQRES  32 B  475  PRO VAL GLU LYS GLN VAL VAL ILE ILE TYR ALA GLY THR          
SEQRES  33 B  475  ASN GLY TYR LEU ASP ASP ILE PRO VAL GLU LYS VAL LYS          
SEQRES  34 B  475  GLU PHE GLU ASP GLY PHE LEU GLU TYR ILE GLU SER LYS          
SEQRES  35 B  475  HIS PRO ASP ILE LEU GLU GLU ILE ARG GLU LYS LYS ALA          
SEQRES  36 B  475  LEU ASP ASP GLU LEU GLU GLU LYS LEU LYS LYS ALA ILE          
SEQRES  37 B  475  LYS GLU PHE LYS ALA THR PHE                                  
SEQRES   1 D  469  THR ARG GLY ARG VAL ILE GLN VAL MET GLY PRO VAL VAL          
SEQRES   2 D  469  ASP VAL LYS PHE GLU ASN GLY HIS LEU PRO ALA ILE TYR          
SEQRES   3 D  469  ASN ALA LEU LYS ILE GLN HIS LYS ALA ARG ASN GLU ASN          
SEQRES   4 D  469  GLU VAL ASP ILE ASP LEU THR LEU GLU VAL ALA LEU HIS          
SEQRES   5 D  469  LEU GLY ASP ASP THR VAL ARG THR ILE ALA MET ALA SER          
SEQRES   6 D  469  THR ASP GLY LEU ILE ARG GLY MET GLU VAL ILE ASP THR          
SEQRES   7 D  469  GLY ALA PRO ILE SER VAL PRO VAL GLY PRO GLU THR LEU          
SEQRES   8 D  469  GLY ARG MET PHE ASP VAL LEU GLY GLU PRO ILE ASP GLU          
SEQRES   9 D  469  LYS GLY PRO VAL LYS ALA LYS LYS ARG TRP PRO ILE HIS          
SEQRES  10 D  469  ARG PRO PRO PRO SER LEU SER GLU GLN SER THR GLU ASP          
SEQRES  11 D  469  GLU ILE LEU GLU THR GLY ILE LYS VAL ILE ASP LEU LEU          
SEQRES  12 D  469  ALA PRO ILE PRO LYS GLY GLY LYS ILE GLY LEU PHE GLY          
SEQRES  13 D  469  GLY ALA GLY VAL GLY LYS THR VAL LEU ILE MET GLU LEU          
SEQRES  14 D  469  ILE ARG ASN ILE ALA TYR GLU HIS LYS GLY PHE SER VAL          
SEQRES  15 D  469  PHE ALA GLY VAL GLY GLU ARG SER ARG GLU GLY ASN GLU          
SEQRES  16 D  469  LEU TRP LEU GLU MET LYS GLU SER GLY VAL LEU ASP ASN          
SEQRES  17 D  469  THR VAL LEU VAL PHE GLY GLN MET ASN GLU PRO PRO GLY          
SEQRES  18 D  469  ALA ARG PHE ARG VAL ALA LEU THR GLY LEU THR MET ALA          
SEQRES  19 D  469  GLU TYR PHE ARG ASP GLU GLU GLY LYS ASP VAL LEU LEU          
SEQRES  20 D  469  PHE ILE ASP ASN ILE PHE ARG PHE ALA GLN ALA GLY SER          
SEQRES  21 D  469  GLU VAL SER ALA LEU LEU GLY ARG MET PRO SER GLU VAL          
SEQRES  22 D  469  GLY TYR GLN PRO THR LEU ALA THR GLU MET ALA GLU LEU          
SEQRES  23 D  469  GLN GLU ARG ILE THR SER THR ARG ARG GLY SER ILE THR          
SEQRES  24 D  469  SER VAL GLN ALA ILE TYR VAL PRO ALA ASP ASP LEU THR          
SEQRES  25 D  469  ASP PRO ALA PRO ALA THR THR PHE ALA HIS LEU ASP ALA          
SEQRES  26 D  469  THR ILE VAL LEU SER ARG GLU LEU ALA GLU LYS GLY ILE          
SEQRES  27 D  469  TYR PRO ALA VAL ASP PRO LEU GLN SER THR SER ARG ILE          
SEQRES  28 D  469  MET ASP PRO ARG ILE VAL SER GLU GLU HIS TYR GLU VAL          
SEQRES  29 D  469  ALA ARG ARG VAL ARG GLU ILE LEU GLN ARG TYR LYS ASP          
SEQRES  30 D  469  LEU GLN ASP ILE ILE ALA ILE LEU GLY MET GLU GLU LEU          
SEQRES  31 D  469  SER GLU GLU ASP LYS LEU ILE VAL GLN ARG ALA ARG LYS          
SEQRES  32 D  469  ILE GLN ARG PHE LEU SER GLN PRO PHE HIS VAL ALA GLU          
SEQRES  33 D  469  HIS PHE THR GLY ARG PRO GLY LYS TYR VAL PRO ILE GLU          
SEQRES  34 D  469  ASP THR ILE ARG GLY PHE LYS GLU ILE LEU ASP GLY LYS          
SEQRES  35 D  469  LEU ASP ASP VAL PRO GLU GLN ALA PHE TYR MET VAL GLY          
SEQRES  36 D  469  THR ILE GLU GLU ALA VAL GLU LYS ALA LYS LYS MET LYS          
SEQRES  37 D  469  LYS                                                          
SEQRES   1 E  468  THR ARG GLY ARG VAL ILE GLN VAL MET GLY PRO VAL VAL          
SEQRES   2 E  468  ASP VAL LYS PHE GLU ASN GLY HIS LEU PRO ALA ILE TYR          
SEQRES   3 E  468  ASN ALA LEU LYS ILE GLN HIS LYS ALA ARG ASN GLU ASN          
SEQRES   4 E  468  GLU VAL ASP ILE ASP LEU THR LEU GLU VAL ALA LEU HIS          
SEQRES   5 E  468  LEU GLY ASP ASP THR VAL ARG THR ILE ALA MET ALA SER          
SEQRES   6 E  468  THR ASP GLY LEU ILE ARG GLY MET GLU VAL ILE ASP THR          
SEQRES   7 E  468  GLY ALA PRO ILE SER VAL PRO VAL GLY PRO GLU THR LEU          
SEQRES   8 E  468  GLY ARG MET PHE ASP VAL LEU GLY GLU PRO ILE ASP GLU          
SEQRES   9 E  468  LYS GLY PRO VAL LYS ALA LYS LYS ARG TRP PRO ILE HIS          
SEQRES  10 E  468  ARG PRO PRO PRO SER LEU SER GLU GLN SER THR GLU ASP          
SEQRES  11 E  468  GLU ILE LEU GLU THR GLY ILE LYS VAL ILE ASP LEU LEU          
SEQRES  12 E  468  ALA PRO ILE PRO LYS GLY GLY LYS ILE GLY LEU PHE GLY          
SEQRES  13 E  468  GLY ALA GLY VAL GLY LYS THR VAL LEU ILE MET GLU LEU          
SEQRES  14 E  468  ILE ARG ASN ILE ALA TYR GLU HIS LYS GLY PHE SER VAL          
SEQRES  15 E  468  PHE ALA GLY VAL GLY GLU ARG SER ARG GLU GLY ASN GLU          
SEQRES  16 E  468  LEU TRP LEU GLU MET LYS GLU SER GLY VAL LEU ASP ASN          
SEQRES  17 E  468  THR VAL LEU VAL PHE GLY GLN MET ASN GLU PRO PRO GLY          
SEQRES  18 E  468  ALA ARG PHE ARG VAL ALA LEU THR GLY LEU THR MET ALA          
SEQRES  19 E  468  GLU TYR PHE ARG ASP GLU GLU GLY LYS ASP VAL LEU LEU          
SEQRES  20 E  468  PHE ILE ASP ASN ILE PHE ARG PHE ALA GLN ALA GLY SER          
SEQRES  21 E  468  GLU VAL SER ALA LEU LEU GLY ARG MET PRO SER GLU VAL          
SEQRES  22 E  468  GLY TYR GLN PRO THR LEU ALA THR GLU MET ALA GLU LEU          
SEQRES  23 E  468  GLN GLU ARG ILE THR SER THR ARG ARG GLY SER ILE THR          
SEQRES  24 E  468  SER VAL GLN ALA ILE TYR VAL PRO ALA ASP ASP LEU THR          
SEQRES  25 E  468  ASP PRO ALA PRO ALA THR THR PHE ALA HIS LEU ASP ALA          
SEQRES  26 E  468  THR ILE VAL LEU SER ARG GLU LEU ALA GLU LYS GLY ILE          
SEQRES  27 E  468  TYR PRO ALA VAL ASP PRO LEU GLN SER THR SER ARG ILE          
SEQRES  28 E  468  MET ASP PRO ARG ILE VAL SER GLU GLU HIS TYR GLU VAL          
SEQRES  29 E  468  ALA ARG ARG VAL ARG GLU ILE LEU GLN ARG TYR LYS ASP          
SEQRES  30 E  468  LEU GLN ASP ILE ILE ALA ILE LEU GLY MET GLU GLU LEU          
SEQRES  31 E  468  SER GLU GLU ASP LYS LEU ILE VAL GLN ARG ALA ARG LYS          
SEQRES  32 E  468  ILE GLN ARG PHE LEU SER GLN PRO PHE HIS VAL ALA GLU          
SEQRES  33 E  468  HIS PHE THR GLY ARG PRO GLY LYS TYR VAL PRO ILE GLU          
SEQRES  34 E  468  ASP THR ILE ARG GLY PHE LYS GLU ILE LEU ASP GLY LYS          
SEQRES  35 E  468  LEU ASP ASP VAL PRO GLU GLN ALA PHE TYR MET VAL GLY          
SEQRES  36 E  468  THR ILE GLU GLU ALA VAL GLU LYS ALA LYS LYS MET LYS          
SEQRES   1 F  468  THR ARG GLY ARG VAL ILE GLN VAL MET GLY PRO VAL VAL          
SEQRES   2 F  468  ASP VAL LYS PHE GLU ASN GLY HIS LEU PRO ALA ILE TYR          
SEQRES   3 F  468  ASN ALA LEU LYS ILE GLN HIS LYS ALA ARG ASN GLU ASN          
SEQRES   4 F  468  GLU VAL ASP ILE ASP LEU THR LEU GLU VAL ALA LEU HIS          
SEQRES   5 F  468  LEU GLY ASP ASP THR VAL ARG THR ILE ALA MET ALA SER          
SEQRES   6 F  468  THR ASP GLY LEU ILE ARG GLY MET GLU VAL ILE ASP THR          
SEQRES   7 F  468  GLY ALA PRO ILE SER VAL PRO VAL GLY PRO GLU THR LEU          
SEQRES   8 F  468  GLY ARG MET PHE ASP VAL LEU GLY GLU PRO ILE ASP GLU          
SEQRES   9 F  468  LYS GLY PRO VAL LYS ALA LYS LYS ARG TRP PRO ILE HIS          
SEQRES  10 F  468  ARG PRO PRO PRO SER LEU SER GLU GLN SER THR GLU ASP          
SEQRES  11 F  468  GLU ILE LEU GLU THR GLY ILE LYS VAL ILE ASP LEU LEU          
SEQRES  12 F  468  ALA PRO ILE PRO LYS GLY GLY LYS ILE GLY LEU PHE GLY          
SEQRES  13 F  468  GLY ALA GLY VAL GLY LYS THR VAL LEU ILE MET GLU LEU          
SEQRES  14 F  468  ILE ARG ASN ILE ALA TYR GLU HIS LYS GLY PHE SER VAL          
SEQRES  15 F  468  PHE ALA GLY VAL GLY GLU ARG SER ARG GLU GLY ASN GLU          
SEQRES  16 F  468  LEU TRP LEU GLU MET LYS GLU SER GLY VAL LEU ASP ASN          
SEQRES  17 F  468  THR VAL LEU VAL PHE GLY GLN MET ASN GLU PRO PRO GLY          
SEQRES  18 F  468  ALA ARG PHE ARG VAL ALA LEU THR GLY LEU THR MET ALA          
SEQRES  19 F  468  GLU TYR PHE ARG ASP GLU GLU GLY LYS ASP VAL LEU LEU          
SEQRES  20 F  468  PHE ILE ASP ASN ILE PHE ARG PHE ALA GLN ALA GLY SER          
SEQRES  21 F  468  GLU VAL SER ALA LEU LEU GLY ARG MET PRO SER GLU VAL          
SEQRES  22 F  468  GLY TYR GLN PRO THR LEU ALA THR GLU MET ALA GLU LEU          
SEQRES  23 F  468  GLN GLU ARG ILE THR SER THR ARG ARG GLY SER ILE THR          
SEQRES  24 F  468  SER VAL GLN ALA ILE TYR VAL PRO ALA ASP ASP LEU THR          
SEQRES  25 F  468  ASP PRO ALA PRO ALA THR THR PHE ALA HIS LEU ASP ALA          
SEQRES  26 F  468  THR ILE VAL LEU SER ARG GLU LEU ALA GLU LYS GLY ILE          
SEQRES  27 F  468  TYR PRO ALA VAL ASP PRO LEU GLN SER THR SER ARG ILE          
SEQRES  28 F  468  MET ASP PRO ARG ILE VAL SER GLU GLU HIS TYR GLU VAL          
SEQRES  29 F  468  ALA ARG ARG VAL ARG GLU ILE LEU GLN ARG TYR LYS ASP          
SEQRES  30 F  468  LEU GLN ASP ILE ILE ALA ILE LEU GLY MET GLU GLU LEU          
SEQRES  31 F  468  SER GLU GLU ASP LYS LEU ILE VAL GLN ARG ALA ARG LYS          
SEQRES  32 F  468  ILE GLN ARG PHE LEU SER GLN PRO PHE HIS VAL ALA GLU          
SEQRES  33 F  468  HIS PHE THR GLY ARG PRO GLY LYS TYR VAL PRO ILE GLU          
SEQRES  34 F  468  ASP THR ILE ARG GLY PHE LYS GLU ILE LEU ASP GLY LYS          
SEQRES  35 F  468  LEU ASP ASP VAL PRO GLU GLN ALA PHE TYR MET VAL GLY          
SEQRES  36 F  468  THR ILE GLU GLU ALA VAL GLU LYS ALA LYS LYS MET LYS          
SEQRES   1 G  282  SER LEU ARG ASP ILE LYS THR ARG ILE ASN ALA THR LYS          
SEQRES   2 G  282  LYS THR SER GLN ILE THR LYS ALA MET GLU MET VAL SER          
SEQRES   3 G  282  THR SER LYS LEU ASN ARG ALA GLU GLN ASN ALA LYS SER          
SEQRES   4 G  282  PHE VAL PRO TYR MET GLU LYS ILE GLN GLU VAL VAL ALA          
SEQRES   5 G  282  ASN VAL ALA LEU GLY ALA GLY GLY ALA SER HIS PRO MET          
SEQRES   6 G  282  LEU VAL SER ARG PRO VAL LYS LYS THR GLY TYR LEU VAL          
SEQRES   7 G  282  ILE THR SER ASP ARG GLY LEU ALA GLY ALA TYR ASN SER          
SEQRES   8 G  282  ASN VAL LEU ARG LEU VAL TYR GLN THR ILE GLN LYS ARG          
SEQRES   9 G  282  HIS ALA CYS PRO ASP GLU TYR ALA ILE ILE VAL ILE GLY          
SEQRES  10 G  282  ARG VAL GLY LEU SER PHE PHE ARG LYS ARG ASN MET PRO          
SEQRES  11 G  282  VAL ILE LEU ASP ILE THR ARG LEU PRO ASP GLN PRO SER          
SEQRES  12 G  282  PHE ALA ASP ILE LYS GLU ILE ALA ARG LYS THR VAL GLY          
SEQRES  13 G  282  LEU PHE ALA ASP GLY THR PHE ASP GLU LEU TYR MET TYR          
SEQRES  14 G  282  TYR ASN HIS TYR VAL SER ALA ILE GLN GLN GLU VAL THR          
SEQRES  15 G  282  GLU ARG LYS LEU LEU PRO LEU THR ASP LEU ALA GLU ASN          
SEQRES  16 G  282  LYS GLN ARG THR VAL TYR GLU PHE GLU PRO SER GLN GLU          
SEQRES  17 G  282  GLU CYS LEU ASP VAL LEU LEU PRO GLN TYR ALA GLU SER          
SEQRES  18 G  282  LEU ILE TYR GLY ALA LEU LEU ASP ALA LYS ALA SER GLU          
SEQRES  19 G  282  HIS ALA ALA ARG MET THR ALA MET LYS ASN ALA THR ASP          
SEQRES  20 G  282  ASN ALA ASN GLU LEU ILE ARG THR LEU THR LEU SER TYR          
SEQRES  21 G  282  ASN ARG ALA ARG GLN ALA ALA ILE THR GLN GLU ILE THR          
SEQRES  22 G  282  GLU ILE VAL ALA GLY ALA ASN ALA LEU                          
HELIX    1   1 TYR A   79  GLY A   81  1                                   3    
HELIX    2   2 GLU A  101  LEU A  103  1                                   3    
HELIX    3   3 LYS A  151  MET A  156  1                                   6    
HELIX    4   4 LYS A  175  ILE A  183  1                                   9    
HELIX    5   5 ILE A  184  LYS A  187  1                                   4    
HELIX    6   6 GLN A  202  GLU A  214  1                                  13    
HELIX    7   7 ALA A  217  GLU A  219  1                                   3    
HELIX    8   8 ALA A  232  ALA A  238  1                                   7    
HELIX    9   9 PRO A  239  ASP A  251  1                                  13    
HELIX   10  10 LEU A  263  LEU A  276  1                                  14    
HELIX   11  11 ARG A  283  ALA A  285  1                                   3    
HELIX   12  12 GLY A  288  VAL A  290  1                                   3    
HELIX   13  13 PHE A  291  LEU A  297  1                                   7    
HELIX   14  14 LEU A  298  ARG A  300  1                                   3    
HELIX   15  15 GLN A  322  GLY A  324  1                                   3    
HELIX   16  16 TYR A  329  ILE A  335  1                                   7    
HELIX   17  17 SER A  346  LEU A  348  1                                   3    
HELIX   18  18 PHE A  349  SER A  351  1                                   3    
HELIX   19  19 LYS A  373  ALA A  394  1                                  22    
HELIX   20  20 PHE A  395  GLN A  397  1                                   3    
HELIX   21  21 GLU A  404  LEU A  420  1                                  17    
HELIX   22  22 VAL A  430  THR A  441  1                                  12    
HELIX   23  23 VAL A  450  LYS A  452  1                                   3    
HELIX   24  24 LYS A  454  LYS A  467  1                                  14    
HELIX   25  25 PRO A  469  LYS A  478  1                                  10    
HELIX   26  26 LEU A  485  LYS A  497  1                                  13    
HELIX   27  27 GLU B  101  LEU B  103  1                                   3    
HELIX   28  28 LYS B  151  MET B  156  1                                   6    
HELIX   29  29 LYS B  175  ASN B  185  1                                  11    
HELIX   30  30 GLN B  202  GLU B  214  1                                  13    
HELIX   31  31 ALA B  217  GLU B  219  1                                   3    
HELIX   32  32 ALA B  232  ALA B  238  1                                   7    
HELIX   33  33 PRO B  239  PHE B  249  1                                  11    
HELIX   34  34 ARG B  250  LYS B  252  1                                   3    
HELIX   35  35 LEU B  263  LEU B  276  1                                  14    
HELIX   36  36 ARG B  283  ALA B  285  1                                   3    
HELIX   37  37 GLY B  288  VAL B  290  1                                   3    
HELIX   38  38 PHE B  291  LEU B  297  1                                   7    
HELIX   39  39 LEU B  298  ARG B  300  1                                   3    
HELIX   40  40 TYR B  329  ILE B  335  1                                   7    
HELIX   41  41 SER B  346  LEU B  348  1                                   3    
HELIX   42  42 PHE B  349  SER B  351  1                                   3    
HELIX   43  43 LYS B  373  ALA B  379  1                                   7    
HELIX   44  44 LEU B  382  PHE B  395  1                                  14    
HELIX   45  45 GLU B  404  LEU B  420  1                                  17    
HELIX   46  46 VAL B  430  THR B  441  1                                  12    
HELIX   47  47 VAL B  450  LYS B  452  1                                   3    
HELIX   48  48 LYS B  454  LYS B  467  1                                  14    
HELIX   49  49 PRO B  469  LYS B  478  1                                  10    
HELIX   50  50 LEU B  485  PHE B  496  1                                  12    
HELIX   51  51 TYR C   79  GLY C   81  1                                   3    
HELIX   52  52 GLU C  101  LEU C  103  1                                   3    
HELIX   53  53 LYS C  151  MET C  156  1                                   6    
HELIX   54  54 LYS C  175  ILE C  184  1                                  10    
HELIX   55  55 ASN C  185  LYS C  187  1                                   3    
HELIX   56  56 GLN C  202  GLU C  214  1                                  13    
HELIX   57  57 ALA C  217  GLU C  219  1                                   3    
HELIX   58  58 ALA C  232  ALA C  238  1                                   7    
HELIX   59  59 PRO C  239  PHE C  249  1                                  11    
HELIX   60  60 ARG C  250  LYS C  252  1                                   3    
HELIX   61  61 LEU C  263  LEU C  276  1                                  14    
HELIX   62  62 ARG C  283  ALA C  285  1                                   3    
HELIX   63  63 GLY C  288  VAL C  290  1                                   3    
HELIX   64  64 PHE C  291  LEU C  297  1                                   7    
HELIX   65  65 LEU C  298  ARG C  300  1                                   3    
HELIX   66  66 TYR C  329  ILE C  337  1                                   9    
HELIX   67  67 SER C  346  LEU C  348  1                                   3    
HELIX   68  68 PHE C  349  SER C  351  1                                   3    
HELIX   69  69 LYS C  373  GLN C  393  1                                  21    
HELIX   70  70 GLU C  404  LEU C  420  1                                  17    
HELIX   71  71 VAL C  430  THR C  441  1                                  12    
HELIX   72  72 VAL C  450  LYS C  452  1                                   3    
HELIX   73  73 VAL C  453  SER C  466  1                                  14    
HELIX   74  74 ASP C  470  LYS C  478  1                                   9    
HELIX   75  75 GLU C  486  LYS C  496  1                                  11    
HELIX   76  76 PRO D   89  THR D   91  1                                   3    
HELIX   77  77 ILE D  141  LEU D  144  1                                   4    
HELIX   78  78 LYS D  163  HIS D  178  1                                  16    
HELIX   79  79 SER D  191  SER D  204  1                                  14    
HELIX   80  80 VAL D  206  ASN D  209  1                                   4    
HELIX   81  81 PRO D  221  ARG D  226  1                                   6    
HELIX   82  82 VAL D  227  LEU D  229  1                                   3    
HELIX   83  83 THR D  230  ASP D  240  1                                  11    
HELIX   84  84 ILE D  253  LEU D  267  1                                  15    
HELIX   85  85 GLU D  273  GLY D  275  1                                   3    
HELIX   86  86 LEU D  280  GLN D  288  1                                   9    
HELIX   87  87 PRO D  308  ASP D  310  1                                   3    
HELIX   88  88 PRO D  315  THR D  320  1                                   6    
HELIX   89  89 PHE D  321  HIS D  323  1                                   3    
HELIX   90  90 ARG D  332  LEU D  334  1                                   3    
HELIX   91  91 ALA D  335  LYS D  337  1                                   3    
HELIX   92  92 GLU D  360  LYS D  377  1                                  18    
HELIX   93  93 GLN D  380  ILE D  385  1                                   6    
HELIX   94  94 MET D  388  GLU D  390  1                                   3    
HELIX   95  95 GLU D  393  PHE D  408  1                                  16    
HELIX   96  96 HIS D  414  ALA D  416  1                                   3    
HELIX   97  97 GLU D  417  THR D  420  1                                   4    
HELIX   98  98 ILE D  429  LEU D  440  1                                  12    
HELIX   99  99 GLU D  449  PHE D  452  1                                   4    
HELIX  100 100 ILE D  458  ALA D  465  1                                   8    
HELIX  101 101 LYS D  466  MET D  468  1                                   3    
HELIX  102 102 PRO E   89  THR E   91  1                                   3    
HELIX  103 103 LEU E  124  GLU E  126  1                                   3    
HELIX  104 104 ILE E  141  LEU E  144  1                                   4    
HELIX  105 105 LYS E  163  HIS E  178  1                                  16    
HELIX  106 106 SER E  191  SER E  204  1                                  14    
HELIX  107 107 VAL E  206  ASN E  209  1                                   4    
HELIX  108 108 PRO E  221  ARG E  226  1                                   6    
HELIX  109 109 VAL E  227  LEU E  229  1                                   3    
HELIX  110 110 THR E  230  ASP E  240  1                                  11    
HELIX  111 111 ILE E  253  LEU E  267  1                                  15    
HELIX  112 112 GLU E  273  GLY E  275  1                                   3    
HELIX  113 113 LEU E  280  GLN E  288  1                                   9    
HELIX  114 114 PRO E  308  ASP E  310  1                                   3    
HELIX  115 115 PRO E  315  THR E  320  1                                   6    
HELIX  116 116 ARG E  332  LEU E  334  1                                   3    
HELIX  117 117 ALA E  335  LYS E  337  1                                   3    
HELIX  118 118 GLU E  360  LYS E  377  1                                  18    
HELIX  119 119 GLN E  380  ILE E  385  1                                   6    
HELIX  120 120 MET E  388  GLU E  390  1                                   3    
HELIX  121 121 GLU E  393  PHE E  408  1                                  16    
HELIX  122 122 HIS E  414  ALA E  416  1                                   3    
HELIX  123 123 ILE E  429  LEU E  440  1                                  12    
HELIX  124 124 GLU E  449  PHE E  452  1                                   4    
HELIX  125 125 ILE E  458  LYS E  467  1                                  10    
HELIX  126 126 PRO F   89  THR F   91  1                                   3    
HELIX  127 127 LEU F  124  GLU F  126  1                                   3    
HELIX  128 128 ILE F  141  LEU F  144  1                                   4    
HELIX  129 129 LYS F  163  ILE F  174  1                                  12    
HELIX  130 130 SER F  191  SER F  204  1                                  14    
HELIX  131 131 VAL F  206  ASN F  209  1                                   4    
HELIX  132 132 PRO F  221  ARG F  226  1                                   6    
HELIX  133 133 VAL F  227  LEU F  229  1                                   3    
HELIX  134 134 THR F  230  ASP F  240  1                                  11    
HELIX  135 135 ILE F  253  LEU F  267  1                                  15    
HELIX  136 136 GLU F  273  GLY F  275  1                                   3    
HELIX  137 137 LEU F  280  GLN F  288  1                                   9    
HELIX  138 138 PRO F  308  ASP F  310  1                                   3    
HELIX  139 139 PRO F  315  THR F  320  1                                   6    
HELIX  140 140 PHE F  321  HIS F  323  1                                   3    
HELIX  141 141 ARG F  332  LEU F  334  1                                   3    
HELIX  142 142 ALA F  335  LYS F  337  1                                   3    
HELIX  143 143 GLU F  360  LYS F  377  1                                  18    
HELIX  144 144 ILE F  382  ILE F  385  1                                   4    
HELIX  145 145 MET F  388  GLU F  390  1                                   3    
HELIX  146 146 GLU F  393  PHE F  408  1                                  16    
HELIX  147 147 HIS F  414  ALA F  416  1                                   3    
HELIX  148 148 GLU F  417  THR F  420  1                                   4    
HELIX  149 149 ILE F  429  LEU F  440  1                                  12    
HELIX  150 150 GLU F  449  PHE F  452  1                                   4    
HELIX  151 151 ILE F  458  LYS F  466  1                                   9    
HELIX  152 152 LEU G    7  VAL G   46  1                                  40    
HELIX  153 153 PRO G   47  LEU G   61  1                                  15    
HELIX  154 154 GLY G   92  TYR G   94  1                                   3    
HELIX  155 155 ASN G   95  GLN G  107  1                                  13    
HELIX  156 156 ARG G  123  LYS G  131  1                                   9    
HELIX  157 157 PHE G  149  ASP G  151  1                                   3    
HELIX  158 158 GLU G  154  ALA G  164  1                                  11    
HELIX  159 159 GLN G  212  ASN G  285  1                                  74    
SHEET    1   1 1 VAL A  28  VAL A  34  0                                        
SHEET    2   2 2 ILE A  38  GLY A  43  0                                        
SHEET    3   3 3 LEU A  52  PHE A  55  0                                        
SHEET    4   4 4 MET A  60  LEU A  66  0                                        
SHEET    5   5 5 VAL A  71  ILE A  75  0                                        
SHEET    6   6 6 GLU A  87  ARG A  90  0                                        
SHEET    7   7 7 GLU A  96  VAL A  99  0                                        
SHEET    8   8 8 VAL A 107  ASN A 109  0                                        
SHEET    9   9 9 GLU A 125  PRO A 128  0                                        
SHEET   10  1010 LEU A 166  GLY A 169  0                                        
SHEET   11  1111 VAL A 191  GLN A 200  0                                        
SHEET   12  1212 THR A 221  THR A 227  0                                        
SHEET   13  1313 HIS A 255  TYR A 260  0                                        
SHEET   14  1414 SER A 312  PRO A 317  0                                        
SHEET   15  1515 ILE A 318  GLU A 320  0                                        
SHEET   16  1616 GLN A 341  LEU A 344  0                                        
SHEET   17  1717 VAL B  28  VAL B  34  0                                        
SHEET   18  1818 ILE B  38  GLY B  43  0                                        
SHEET   19  1919 LEU B  52  PHE B  55  0                                        
SHEET   20  2020 MET B  60  LEU B  66  0                                        
SHEET   21  2121 ASN B  70  ILE B  75  0                                        
SHEET   22  2222 GLU B  87  ARG B  90  0                                        
SHEET   23  2323 GLU B  96  VAL B  99  0                                        
SHEET   24  2424 ARG B 106  ASN B 109  0                                        
SHEET   25  2525 GLU B 125  PRO B 128  0                                        
SHEET   26  2626 LEU B 166  ASP B 170  0                                        
SHEET   27  2727 VAL B 191  ILE B 198  0                                        
SHEET   28  2828 THR B 221  ALA B 226  0                                        
SHEET   29  2929 HIS B 255  TYR B 260  0                                        
SHEET   30  3030 SER B 312  PRO B 317  0                                        
SHEET   31  3131 ILE B 318  THR B 321  0                                        
SHEET   32  3232 GLN B 341  LEU B 344  0                                        
SHEET   33  3333 VAL C  28  VAL C  34  0                                        
SHEET   34  3434 ILE C  38  GLY C  43  0                                        
SHEET   35  3535 LEU C  52  PHE C  55  0                                        
SHEET   36  3636 MET C  60  LEU C  66  0                                        
SHEET   37  3737 VAL C  71  ILE C  75  0                                        
SHEET   38  3838 GLU C  87  ARG C  90  0                                        
SHEET   39  3939 GLU C  96  VAL C  99  0                                        
SHEET   40  4040 ARG C 106  VAL C 108  0                                        
SHEET   41  4141 GLU C 125  PRO C 128  0                                        
SHEET   42  4242 LEU C 166  GLY C 169  0                                        
SHEET   43  4343 VAL C 191  GLN C 200  0                                        
SHEET   44  4444 THR C 221  THR C 227  0                                        
SHEET   45  4545 HIS C 255  TYR C 260  0                                        
SHEET   46  4646 SER C 312  PRO C 317  0                                        
SHEET   47  4747 ILE C 318  GLU C 320  0                                        
SHEET   48  4848 GLN C 341  LEU C 344  0                                        
SHEET   49  4949 ARG D   3  MET D  10  0                                        
SHEET   50  5050 VAL D  13  LYS D  17  0                                        
SHEET   51  5151 ALA D  29  HIS D  34  0                                        
SHEET   52  5252 ILE D  44  HIS D  53  0                                        
SHEET   53  5353 THR D  58  ALA D  63  0                                        
SHEET   54  5454 GLU D  75  ILE D  77  0                                        
SHEET   55  5555 SER D  84  VAL D  87  0                                        
SHEET   56  5656 LYS D 113  PRO D 116  0                                        
SHEET   57  5757 LYS D 152  GLY D 157  0                                        
SHEET   58  5858 SER D 182  GLY D 186  0                                        
SHEET   59  5959 THR D 210  PHE D 214  0                                        
SHEET   60  6060 ASP D 245  ILE D 250  0                                        
SHEET   61  6161 SER D 298  TYR D 306  0                                        
SHEET   62  6262 ALA D 326  VAL D 329  0                                        
SHEET   63  6363 ARG E   3  MET E  10  0                                        
SHEET   64  6464 VAL E  13  LYS E  17  0                                        
SHEET   65  6565 ALA E  29  HIS E  34  0                                        
SHEET   66  6666 ILE E  44  HIS E  53  0                                        
SHEET   67  6767 THR E  58  ALA E  63  0                                        
SHEET   68  6868 GLU E  75  ILE E  77  0                                        
SHEET   69  6969 SER E  84  VAL E  87  0                                        
SHEET   70  7070 LYS E 113  PRO E 116  0                                        
SHEET   71  7171 LYS E 152  PHE E 156  0                                        
SHEET   72  7272 SER E 182  GLU E 189  0                                        
SHEET   73  7373 THR E 210  GLN E 216  0                                        
SHEET   74  7474 ASP E 245  ILE E 250  0                                        
SHEET   75  7575 SER E 298  ILE E 305  0                                        
SHEET   76  7676 ALA E 326  VAL E 329  0                                        
SHEET   77  7777 GLY F   4  MET F  10  0                                        
SHEET   78  7878 VAL F  13  PHE F  18  0                                        
SHEET   79  7979 ALA F  29  HIS F  34  0                                        
SHEET   80  8080 ILE F  44  HIS F  53  0                                        
SHEET   81  8181 THR F  58  ALA F  63  0                                        
SHEET   82  8282 SER F  84  VAL F  87  0                                        
SHEET   83  8383 LYS F 113  PRO F 116  0                                        
SHEET   84  8484 LYS F 152  GLY F 157  0                                        
SHEET   85  8585 PHE F 181  ALA F 185  0                                        
SHEET   86  8686 THR F 210  VAL F 213  0                                        
SHEET   87  8787 ASP F 245  ILE F 250  0                                        
SHEET   88  8888 SER F 298  TYR F 306  0                                        
SHEET   89  8989 ALA F 326  VAL F 329  0                                        
SHEET   90  9090 THR G  79  ILE G  84  0                                        
SHEET   91  9191 ALA G 117  ILE G 121  0                                        
SHEET   92  9292 LEU G 138  ILE G 140  0                                        
SHEET   93  9393 GLU G 170  HIS G 177  0                                        
SHEET   94  9494 GLU G 185  LEU G 192  0                                        
LINK        MG    MG C 601                O1G  ATP C 602     1555   1555 1.900  
CRYST1  215.040  215.040  215.040  90.00  90.00  90.00 P 1           1          
ATOM      1  N   SER A  26     156.883  89.301 120.781  1.00 61.47           N  
ATOM      2  CA  SER A  26     156.948  89.478 122.247  1.00 61.47           C  
ATOM      3  C   SER A  26     155.558  89.605 122.880  1.00 61.47           C  
ATOM      4  O   SER A  26     154.542  89.755 122.201  1.00 61.47           O  
ATOM      5  CB  SER A  26     157.811  90.693 122.594  1.00 61.47           C  
ATOM      6  OG  SER A  26     157.277  91.850 121.982  1.00 61.47           O  
ATOM      7  N   ASP A  27     155.505  89.440 124.204  1.00 84.20           N  
ATOM      8  CA  ASP A  27     154.336  89.542 125.096  1.00 87.23           C  
ATOM      9  C   ASP A  27     153.760  90.958 125.317  1.00 80.03           C  
ATOM     10  O   ASP A  27     152.616  91.097 125.757  1.00 83.05           O  
ATOM     11  CB  ASP A  27     154.669  88.896 126.454  1.00 81.50           C  
ATOM     12  CG  ASP A  27     155.860  89.506 127.217  1.00 80.95           C  
ATOM     13  OD1 ASP A  27     156.704  90.190 126.597  1.00 81.89           O  
ATOM     14  OD2 ASP A  27     155.959  89.275 128.443  1.00 83.48           O  
ATOM     15  N   VAL A  28     154.547  92.004 125.056  1.00 36.73           N  
ATOM     16  CA  VAL A  28     154.211  93.414 125.315  1.00 38.15           C  
ATOM     17  C   VAL A  28     154.124  94.276 124.056  1.00 36.95           C  
ATOM     18  O   VAL A  28     154.820  94.057 123.066  1.00 39.61           O  
ATOM     19  CB  VAL A  28     155.220  93.983 126.340  1.00 34.80           C  
ATOM     20  CG1 VAL A  28     156.652  94.092 125.807  1.00 41.54           C  
ATOM     21  CG2 VAL A  28     154.828  95.358 126.879  1.00 33.03           C  
ATOM     22  N   GLY A  29     153.239  95.265 124.100  1.00 14.12           N  
ATOM     23  CA  GLY A  29     152.989  96.239 123.046  1.00 11.59           C  
ATOM     24  C   GLY A  29     152.832  97.649 123.607  1.00 13.00           C  
ATOM     25  O   GLY A  29     152.820  97.862 124.816  1.00  8.82           O  
ATOM     26  N   THR A  30     152.701  98.636 122.723  1.00  1.97           N  
ATOM     27  CA  THR A  30     152.568 100.052 123.098  1.00  2.42           C  
ATOM     28  C   THR A  30     151.376 100.732 122.448  1.00  4.10           C  
ATOM     29  O   THR A  30     151.095 100.514 121.275  1.00  3.13           O  
ATOM     30  CB  THR A  30     153.884 100.799 122.878  1.00  1.34           C  
ATOM     31  CG2 THR A  30     154.147 101.227 121.442  1.00  3.36           C  
ATOM     32  OG1 THR A  30     153.908 101.948 123.675  1.00  3.18           O  
ATOM     33  N   VAL A  31     150.637 101.536 123.201  1.00  0.84           N  
ATOM     34  CA  VAL A  31     149.457 102.242 122.691  1.00  0.38           C  
ATOM     35  C   VAL A  31     149.839 103.301 121.647  1.00  1.69           C  
ATOM     36  O   VAL A  31     150.739 104.105 121.871  1.00  8.77           O  
ATOM     37  CB  VAL A  31     148.675 102.847 123.860  1.00  0.98           C  
ATOM     38  CG1 VAL A  31     147.454 103.624 123.381  1.00  4.20           C  
ATOM     39  CG2 VAL A  31     148.172 101.753 124.808  1.00  9.57           C  
ATOM     40  N   ILE A  32     149.120 103.337 120.521  1.00  5.32           N  
ATOM     41  CA  ILE A  32     149.316 104.287 119.409  1.00  6.91           C  
ATOM     42  C   ILE A  32     148.131 105.236 119.170  1.00  3.15           C  
ATOM     43  O   ILE A  32     148.295 106.228 118.468  1.00  6.86           O  
ATOM     44  CB  ILE A  32     149.770 103.568 118.121  1.00  8.34           C  
ATOM     45  CG1 ILE A  32     148.726 102.570 117.578  1.00  0.18           C  
ATOM     46  CG2 ILE A  32     151.152 102.937 118.304  1.00  7.49           C  
ATOM     47  CD1 ILE A  32     148.808 102.373 116.066  1.00  9.88           C  
ATOM     48  N   GLN A  33     146.958 104.989 119.742  1.00  7.36           N  
ATOM     49  CA  GLN A  33     145.780 105.845 119.605  1.00  2.68           C  
ATOM     50  C   GLN A  33     144.756 105.464 120.681  1.00  7.77           C  
ATOM     51  O   GLN A  33     144.616 104.289 121.006  1.00  0.91           O  
ATOM     52  CB  GLN A  33     145.225 105.696 118.172  1.00  4.36           C  
ATOM     53  CG  GLN A  33     143.745 106.056 117.966  1.00  8.97           C  
ATOM     54  CD  GLN A  33     143.316 105.984 116.500  1.00  2.82           C  
ATOM     55  NE2 GLN A  33     142.067 106.250 116.199  1.00  1.18           N  
ATOM     56  OE1 GLN A  33     144.086 105.698 115.595  1.00  2.76           O  
ATOM     57  N   VAL A  34     144.021 106.435 121.224  1.00  0.19           N  
ATOM     58  CA  VAL A  34     142.999 106.232 122.265  1.00  6.78           C  
ATOM     59  C   VAL A  34     141.812 107.148 122.008  1.00  2.11           C  
ATOM     60  O   VAL A  34     141.968 108.362 121.892  1.00  2.65           O  
ATOM     61  CB  VAL A  34     143.527 106.498 123.692  1.00  4.91           C  
ATOM     62  CG1 VAL A  34     142.525 106.033 124.753  1.00  0.53           C  
ATOM     63  CG2 VAL A  34     144.849 105.796 123.994  1.00  5.73           C  
ATOM     64  N   GLY A  35     140.628 106.565 121.922  1.00  0.91           N  
ATOM     65  CA  GLY A  35     139.361 107.246 121.696  1.00  5.34           C  
ATOM     66  C   GLY A  35     138.448 107.033 122.887  1.00  6.44           C  
ATOM     67  O   GLY A  35     138.922 106.940 124.011  1.00  0.47           O  
ATOM     68  N   ASP A  36     137.141 106.935 122.681  1.00 14.30           N  
ATOM     69  CA  ASP A  36     136.209 106.727 123.788  1.00 17.11           C  
ATOM     70  C   ASP A  36     136.111 105.232 124.134  1.00 14.31           C  
ATOM     71  O   ASP A  36     135.220 104.534 123.651  1.00 10.66           O  
ATOM     72  CB  ASP A  36     134.867 107.403 123.460  1.00 15.52           C  
ATOM     73  CG  ASP A  36     133.814 107.299 124.580  1.00 16.80           C  
ATOM     74  OD1 ASP A  36     134.005 106.564 125.574  1.00 15.31           O  
ATOM     75  OD2 ASP A  36     132.802 108.026 124.486  1.00 19.61           O  
ATOM     76  N   GLY A  37     137.066 104.699 124.912  1.00 10.39           N  
ATOM     77  CA  GLY A  37     136.979 103.302 125.352  1.00 13.56           C  
ATOM     78  C   GLY A  37     137.518 102.273 124.358  1.00  5.90           C  
ATOM     79  O   GLY A  37     137.469 101.074 124.626  1.00  5.92           O  
ATOM     80  N   ILE A  38     138.032 102.724 123.219  1.00  8.07           N  
ATOM     81  CA  ILE A  38     138.635 101.903 122.171  1.00  3.97           C  
ATOM     82  C   ILE A  38     140.079 102.378 122.040  1.00  1.65           C  
ATOM     83  O   ILE A  38     140.334 103.580 122.078  1.00  9.27           O  
ATOM     84  CB  ILE A  38     137.887 102.048 120.824  1.00  3.47           C  
ATOM     85  CG1 ILE A  38     136.354 101.887 120.890  1.00  7.50           C  
ATOM     86  CG2 ILE A  38     138.465 101.073 119.785  1.00  7.25           C  
ATOM     87  CD1 ILE A  38     135.835 100.516 121.319  1.00  8.83           C  
ATOM     88  N   ALA A  39     141.026 101.476 121.863  1.00  6.23           N  
ATOM     89  CA  ALA A  39     142.432 101.806 121.700  1.00  7.50           C  
ATOM     90  C   ALA A  39     143.065 100.954 120.602  1.00  3.48           C  
ATOM     91  O   ALA A  39     142.521  99.931 120.195  1.00  2.69           O  
ATOM     92  CB  ALA A  39     143.154 101.635 123.040  1.00  8.95           C  
ATOM     93  N   ARG A  40     144.225 101.383 120.120  1.00  4.27           N  
ATOM     94  CA  ARG A  40     145.018 100.676 119.117  1.00  9.64           C  
ATOM     95  C   ARG A  40     146.437 100.612 119.624  1.00  6.63           C  
ATOM     96  O   ARG A  40     146.947 101.600 120.146  1.00  6.21           O  
ATOM     97  CB  ARG A  40     144.924 101.319 117.725  1.00  1.14           C  
ATOM     98  CG  ARG A  40     143.623 100.925 117.015  1.00  9.49           C  
ATOM     99  CD  ARG A  40     143.141 102.025 116.077  1.00  4.49           C  
ATOM    100  NE  ARG A  40     141.955 101.592 115.318  1.00  5.78           N  
ATOM    101  CZ  ARG A  40     141.878 101.331 114.023  1.00  4.07           C  
ATOM    102  NH1 ARG A  40     140.759 100.930 113.499  1.00  2.36           N  
ATOM    103  NH2 ARG A  40     142.889 101.474 113.215  1.00  9.03           N  
ATOM    104  N   ALA A  41     147.081  99.470 119.459  1.00  5.73           N  
ATOM    105  CA  ALA A  41     148.438  99.253 119.931  1.00  0.02           C  
ATOM    106  C   ALA A  41     149.336  98.572 118.910  1.00  6.16           C  
ATOM    107  O   ALA A  41     148.879  97.782 118.094  1.00  3.26           O  
ATOM    108  CB  ALA A  41     148.360  98.422 121.217  1.00  5.26           C  
ATOM    109  N   HIS A  42     150.617  98.907 118.951  1.00 15.02           N  
ATOM    110  CA  HIS A  42     151.693  98.310 118.166  1.00  9.73           C  
ATOM    111  C   HIS A  42     152.267  97.131 118.976  1.00 15.24           C  
ATOM    112  O   HIS A  42     152.095  97.075 120.194  1.00 12.39           O  
ATOM    113  CB  HIS A  42     152.726  99.405 117.859  1.00  6.32           C  
ATOM    114  CG  HIS A  42     154.015  98.906 117.262  1.00 15.45           C  
ATOM    115  CD2 HIS A  42     155.245  99.005 117.844  1.00 16.13           C  
ATOM    116  ND1 HIS A  42     154.143  98.226 116.053  1.00 13.07           N  
ATOM    117  CE1 HIS A  42     155.449  97.930 115.930  1.00  7.88           C  
ATOM    118  NE2 HIS A  42     156.132  98.382 116.992  1.00  7.53           N  
ATOM    119  N   GLY A  43     152.979  96.194 118.351  1.00 15.02           N  
ATOM    120  CA  GLY A  43     153.525  95.019 119.046  1.00 12.66           C  
ATOM    121  C   GLY A  43     152.450  93.946 119.273  1.00  6.35           C  
ATOM    122  O   GLY A  43     151.579  93.758 118.421  1.00 13.24           O  
ATOM    123  N   LEU A  44     152.480  93.259 120.427  1.00  8.29           N  
ATOM    124  CA  LEU A  44     151.553  92.162 120.794  1.00  9.98           C  
ATOM    125  C   LEU A  44     151.521  91.030 119.740  1.00  7.87           C  
ATOM    126  O   LEU A  44     150.477  90.450 119.450  1.00  2.00           O  
ATOM    127  CB  LEU A  44     150.139  92.691 121.140  1.00  0.95           C  
ATOM    128  CG  LEU A  44     150.006  93.568 122.393  1.00  1.02           C  
ATOM    129  CD1 LEU A  44     148.557  94.030 122.543  1.00  1.04           C  
ATOM    130  CD2 LEU A  44     150.371  92.821 123.674  1.00  3.22           C  
ATOM    131  N   ASP A  45     152.677  90.695 119.162  1.00 14.56           N  
ATOM    132  CA  ASP A  45     152.815  89.724 118.064  1.00 11.34           C  
ATOM    133  C   ASP A  45     152.095  88.388 118.281  1.00 11.48           C  
ATOM    134  O   ASP A  45     151.411  87.900 117.381  1.00 14.38           O  
ATOM    135  CB  ASP A  45     154.295  89.400 117.790  1.00  7.20           C  
ATOM    136  CG  ASP A  45     155.220  90.606 117.637  1.00  8.75           C  
ATOM    137  OD1 ASP A  45     154.839  91.595 116.988  1.00 11.81           O  
ATOM    138  OD2 ASP A  45     156.339  90.548 118.175  1.00 15.65           O  
ATOM    139  N   ASN A  46     152.221  87.801 119.474  1.00  3.26           N  
ATOM    140  CA  ASN A  46     151.647  86.498 119.794  1.00  0.18           C  
ATOM    141  C   ASN A  46     150.274  86.549 120.486  1.00  5.66           C  
ATOM    142  O   ASN A  46     149.825  85.515 120.969  1.00  2.32           O  
ATOM    143  CB  ASN A  46     152.690  85.732 120.628  1.00  5.72           C  
ATOM    144  CG  ASN A  46     153.939  85.356 119.852  1.00  1.53           C  
ATOM    145  ND2 ASN A  46     153.826  84.758 118.690  1.00  5.12           N  
ATOM    146  OD1 ASN A  46     155.052  85.638 120.264  1.00  6.29           O  
ATOM    147  N   VAL A  47     149.602  87.700 120.591  1.00  5.84           N  
ATOM    148  CA  VAL A  47     148.263  87.762 121.210  1.00  1.64           C  
ATOM    149  C   VAL A  47     147.263  86.953 120.377  1.00  0.88           C  
ATOM    150  O   VAL A  47     147.427  86.834 119.163  1.00  1.49           O  
ATOM    151  CB  VAL A  47     147.810  89.219 121.420  1.00  0.72           C  
ATOM    152  CG1 VAL A  47     147.245  89.898 120.170  1.00  1.35           C  
ATOM    153  CG2 VAL A  47     146.749  89.357 122.509  1.00  2.54           C  
ATOM    154  N   MET A  48     146.210  86.419 120.989  1.00  6.66           N  
ATOM    155  CA  MET A  48     145.204  85.629 120.277  1.00  5.13           C  
ATOM    156  C   MET A  48     143.833  86.311 120.250  1.00  0.12           C  
ATOM    157  O   MET A  48     143.489  87.080 121.141  1.00  0.25           O  
ATOM    158  CB  MET A  48     145.187  84.187 120.801  1.00  9.20           C  
ATOM    159  CG  MET A  48     144.752  83.956 122.237  1.00  5.21           C  
ATOM    160  SD  MET A  48     145.014  82.248 122.785  1.00  1.56           S  
ATOM    161  CE  MET A  48     145.129  82.544 124.563  1.00  2.05           C  
ATOM    162  N   SER A  49     143.034  86.076 119.211  1.00  7.43           N  
ATOM    163  CA  SER A  49     141.704  86.682 119.086  1.00  1.95           C  
ATOM    164  C   SER A  49     140.831  86.382 120.318  1.00  5.81           C  
ATOM    165  O   SER A  49     140.665  85.221 120.685  1.00  9.69           O  
ATOM    166  CB  SER A  49     141.037  86.200 117.792  1.00  8.46           C  
ATOM    167  OG  SER A  49     139.757  86.778 117.622  1.00  2.39           O  
ATOM    168  N   GLY A  50     140.302  87.423 120.973  1.00  4.93           N  
ATOM    169  CA  GLY A  50     139.464  87.312 122.176  1.00  6.19           C  
ATOM    170  C   GLY A  50     140.238  87.269 123.506  1.00  8.28           C  
ATOM    171  O   GLY A  50     139.636  87.119 124.565  1.00  1.56           O  
ATOM    172  N   GLU A  51     141.561  87.373 123.496  1.00  2.94           N  
ATOM    173  CA  GLU A  51     142.405  87.353 124.698  1.00  3.46           C  
ATOM    174  C   GLU A  51     142.248  88.590 125.602  1.00  7.62           C  
ATOM    175  O   GLU A  51     141.979  89.693 125.123  1.00  8.82           O  
ATOM    176  CB  GLU A  51     143.864  87.191 124.249  1.00  8.45           C  
ATOM    177  CG  GLU A  51     144.888  87.317 125.371  1.00  5.93           C  
ATOM    178  CD  GLU A  51     146.278  86.799 125.015  1.00 12.64           C  
ATOM    179  OE1 GLU A  51     146.538  86.392 123.867  1.00  8.55           O  
ATOM    180  OE2 GLU A  51     147.162  86.812 125.890  1.00  6.56           O  
ATOM    181  N   LEU A  52     142.404  88.415 126.923  1.00  6.50           N  
ATOM    182  CA  LEU A  52     142.412  89.531 127.870  1.00  8.44           C  
ATOM    183  C   LEU A  52     143.817  90.126 127.873  1.00  7.68           C  
ATOM    184  O   LEU A  52     144.813  89.412 127.971  1.00  3.63           O  
ATOM    185  CB  LEU A  52     142.033  89.092 129.292  1.00  1.65           C  
ATOM    186  CG  LEU A  52     140.523  88.994 129.517  1.00  4.69           C  
ATOM    187  CD1 LEU A  52     140.257  88.286 130.844  1.00  7.28           C  
ATOM    188  CD2 LEU A  52     139.828  90.351 129.550  1.00  3.09           C  
ATOM    189  N   VAL A  53     143.905  91.445 127.845  1.00  7.79           N  
ATOM    190  CA  VAL A  53     145.151  92.217 127.821  1.00  0.93           C  
ATOM    191  C   VAL A  53     145.131  93.212 128.982  1.00  2.87           C  
ATOM    192  O   VAL A  53     144.059  93.694 129.351  1.00  8.31           O  
ATOM    193  CB  VAL A  53     145.323  92.909 126.452  1.00  2.20           C  
ATOM    194  CG1 VAL A  53     146.761  93.347 126.236  1.00  6.66           C  
ATOM    195  CG2 VAL A  53     144.999  92.017 125.248  1.00  5.51           C  
ATOM    196  N   GLU A  54     146.291  93.502 129.578  1.00 22.42           N  
ATOM    197  CA  GLU A  54     146.297  94.378 130.785  1.00 15.80           C  
ATOM    198  C   GLU A  54     147.049  95.687 130.520  1.00 13.83           C  
ATOM    199  O   GLU A  54     148.117  95.636 129.883  1.00 20.52           O  
ATOM    200  CB  GLU A  54     146.932  93.657 131.975  1.00 20.89           C  
ATOM    201  CG  GLU A  54     146.900  94.471 133.254  1.00 22.25           C  
ATOM    202  CD  GLU A  54     147.546  93.797 134.452  1.00 22.49           C  
ATOM    203  OE1 GLU A  54     147.988  92.640 134.310  1.00 13.31           O  
ATOM    204  OE2 GLU A  54     147.606  94.432 135.524  1.00 15.51           O  
ATOM    205  N   PHE A  55     146.518  96.807 131.021  1.00  5.87           N  
ATOM    206  CA  PHE A  55     147.177  98.128 130.845  1.00  9.19           C  
ATOM    207  C   PHE A  55     148.103  98.395 132.035  1.00  9.21           C  
ATOM    208  O   PHE A  55     147.887  97.791 133.103  1.00  5.27           O  
ATOM    209  CB  PHE A  55     146.120  99.221 130.670  1.00  8.86           C  
ATOM    210  CG  PHE A  55     145.179  99.008 129.511  1.00  6.12           C  
ATOM    211  CD1 PHE A  55     145.536  99.386 128.227  1.00  3.60           C  
ATOM    212  CD2 PHE A  55     143.935  98.432 129.703  1.00  4.56           C  
ATOM    213  CE1 PHE A  55     144.671  99.193 127.163  1.00  5.75           C  
ATOM    214  CE2 PHE A  55     143.070  98.237 128.638  1.00  5.20           C  
ATOM    215  CZ  PHE A  55     143.439  98.618 127.370  1.00  8.97           C  
ATOM    216  N   ALA A  56     149.096  99.272 131.859  1.00  9.85           N  
ATOM    217  CA  ALA A  56     150.073  99.566 132.937  1.00  4.61           C  
ATOM    218  C   ALA A  56     149.345 100.111 134.168  1.00 10.29           C  
ATOM    219  O   ALA A  56     149.767  99.788 135.293  1.00  2.40           O  
ATOM    220  CB  ALA A  56     151.111 100.534 132.435  1.00  1.92           C  
ATOM    221  N   ASN A  57     148.296 100.908 133.958  1.00 12.29           N  
ATOM    222  CA  ASN A  57     147.493 101.460 135.080  1.00 16.00           C  
ATOM    223  C   ASN A  57     146.884 100.305 135.878  1.00 11.16           C  
ATOM    224  O   ASN A  57     146.853 100.398 137.119  1.00 20.42           O  
ATOM    225  CB  ASN A  57     146.413 102.407 134.553  1.00 19.21           C  
ATOM    226  CG  ASN A  57     145.543 102.996 135.643  1.00 11.09           C  
ATOM    227  ND2 ASN A  57     144.376 103.495 135.267  1.00 14.26           N  
ATOM    228  OD1 ASN A  57     145.923 103.012 136.812  1.00 12.70           O  
ATOM    229  N   GLY A  58     146.419  99.259 135.190  1.00  5.59           N  
ATOM    230  CA  GLY A  58     145.777  98.118 135.867  1.00 12.37           C  
ATOM    231  C   GLY A  58     144.442  97.791 135.228  1.00  7.72           C  
ATOM    232  O   GLY A  58     143.908  96.702 135.505  1.00 13.68           O  
ATOM    233  N   VAL A  59     143.927  98.697 134.395  1.00  4.73           N  
ATOM    234  CA  VAL A  59     142.629  98.467 133.696  1.00  7.70           C  
ATOM    235  C   VAL A  59     142.837  97.338 132.682  1.00  7.35           C  
ATOM    236  O   VAL A  59     144.003  97.053 132.353  1.00  7.96           O  
ATOM    237  CB  VAL A  59     142.103  99.759 133.035  1.00  3.51           C  
ATOM    238  CG1 VAL A  59     140.721  99.571 132.432  1.00  4.37           C  
ATOM    239  CG2 VAL A  59     142.105 100.927 134.009  1.00  6.89           C  
ATOM    240  N   MET A  60     141.753  96.717 132.214  1.00  8.76           N  
ATOM    241  CA  MET A  60     141.888  95.547 131.307  1.00 10.81           C  
ATOM    242  C   MET A  60     141.148  95.795 129.990  1.00 11.90           C  
ATOM    243  O   MET A  60     140.236  96.641 129.979  1.00  6.06           O  
ATOM    244  CB  MET A  60     141.309  94.297 131.975  1.00 11.84           C  
ATOM    245  CG  MET A  60     141.794  94.102 133.396  1.00 10.24           C  
ATOM    246  SD  MET A  60     142.353  92.411 133.698  1.00 13.98           S  
ATOM    247  CE  MET A  60     143.686  92.289 132.507  1.00  9.06           C  
ATOM    248  N   GLY A  61     141.532  95.078 128.929  1.00  8.92           N  
ATOM    249  CA  GLY A  61     140.870  95.189 127.641  1.00  5.77           C  
ATOM    250  C   GLY A  61     140.883  93.898 126.829  1.00  1.83           C  
ATOM    251  O   GLY A  61     141.708  93.020 127.049  1.00  7.87           O  
ATOM    252  N   MET A  62     139.942  93.785 125.896  1.00  7.42           N  
ATOM    253  CA  MET A  62     139.787  92.652 124.979  1.00  1.84           C  
ATOM    254  C   MET A  62     140.498  92.902 123.650  1.00  5.50           C  
ATOM    255  O   MET A  62     140.223  93.918 123.011  1.00  8.09           O  
ATOM    256  CB  MET A  62     138.324  92.514 124.555  1.00 10.49           C  
ATOM    257  CG  MET A  62     137.373  91.843 125.523  1.00  1.31           C  
ATOM    258  SD  MET A  62     135.848  91.339 124.682  1.00 11.07           S  
ATOM    259  CE  MET A  62     136.439  90.034 123.577  1.00  5.07           C  
ATOM    260  N   ALA A  63     141.356  91.997 123.184  1.00  9.73           N  
ATOM    261  CA  ALA A  63     141.966  92.110 121.855  1.00  6.04           C  
ATOM    262  C   ALA A  63     140.935  91.639 120.798  1.00  8.28           C  
ATOM    263  O   ALA A  63     140.862  90.449 120.499  1.00  5.74           O  
ATOM    264  CB  ALA A  63     143.262  91.300 121.831  1.00  6.27           C  
ATOM    265  N   LEU A  64     140.113  92.542 120.242  1.00  3.18           N  
ATOM    266  CA  LEU A  64     139.076  92.179 119.259  1.00  6.19           C  
ATOM    267  C   LEU A  64     139.594  92.025 117.829  1.00  7.82           C  
ATOM    268  O   LEU A  64     139.342  90.997 117.206  1.00  8.91           O  
ATOM    269  CB  LEU A  64     137.941  93.230 119.200  1.00  7.87           C  
ATOM    270  CG  LEU A  64     136.837  93.178 120.263  1.00  7.30           C  
ATOM    271  CD1 LEU A  64     135.680  94.065 119.795  1.00  8.97           C  
ATOM    272  CD2 LEU A  64     136.234  91.788 120.449  1.00  3.55           C  
ATOM    273  N   ASN A  65     140.298  93.028 117.305  1.00 17.64           N  
ATOM    274  CA  ASN A  65     140.765  93.029 115.922  1.00 15.44           C  
ATOM    275  C   ASN A  65     142.277  92.894 115.841  1.00 14.76           C  
ATOM    276  O   ASN A  65     142.995  93.662 116.470  1.00 15.04           O  
ATOM    277  CB  ASN A  65     140.290  94.306 115.207  1.00 14.95           C  
ATOM    278  CG  ASN A  65     138.781  94.489 115.153  1.00 14.11           C  
ATOM    279  ND2 ASN A  65     138.322  95.705 114.991  1.00 15.24           N  
ATOM    280  OD1 ASN A  65     137.991  93.565 115.250  1.00 17.15           O  
ATOM    281  N   LEU A  66     142.772  91.939 115.065  1.00  9.73           N  
ATOM    282  CA  LEU A  66     144.201  91.733 114.848  1.00  6.77           C  
ATOM    283  C   LEU A  66     144.488  92.185 113.405  1.00  1.98           C  
ATOM    284  O   LEU A  66     143.880  91.638 112.498  1.00  4.26           O  
ATOM    285  CB  LEU A  66     144.591  90.256 115.085  1.00  3.43           C  
ATOM    286  CG  LEU A  66     144.152  89.580 116.398  1.00  7.97           C  
ATOM    287  CD1 LEU A  66     144.839  88.218 116.517  1.00  8.79           C  
ATOM    288  CD2 LEU A  66     144.507  90.371 117.653  1.00  9.03           C  
ATOM    289  N   GLU A  67     145.335  93.190 113.176  1.00 17.48           N  
ATOM    290  CA  GLU A  67     145.712  93.728 111.851  1.00 13.55           C  
ATOM    291  C   GLU A  67     147.179  93.372 111.525  1.00 13.37           C  
ATOM    292  O   GLU A  67     147.840  92.743 112.345  1.00 19.40           O  
ATOM    293  CB  GLU A  67     145.530  95.259 111.827  1.00 16.13           C  
ATOM    294  CG  GLU A  67     144.292  95.853 112.526  1.00 18.87           C  
ATOM    295  CD  GLU A  67     142.984  95.699 111.745  1.00 16.58           C  
ATOM    296  OE1 GLU A  67     142.910  94.855 110.836  1.00 18.18           O  
ATOM    297  OE2 GLU A  67     142.025  96.456 112.036  1.00 16.04           O  
ATOM    298  N   GLU A  68     147.784  93.823 110.416  1.00 28.11           N  
ATOM    299  CA  GLU A  68     149.183  93.447 110.135  1.00 26.09           C  
ATOM    300  C   GLU A  68     150.182  94.112 111.096  1.00 25.06           C  
ATOM    301  O   GLU A  68     151.140  93.469 111.525  1.00 23.83           O  
ATOM    302  CB  GLU A  68     149.692  93.970 108.771  1.00 21.08           C  
ATOM    303  CG  GLU A  68     149.177  93.419 107.445  1.00 24.18           C  
ATOM    304  CD  GLU A  68     147.679  93.610 107.202  1.00 21.20           C  
ATOM    305  OE1 GLU A  68     147.054  94.478 107.846  1.00 30.23           O  
ATOM    306  OE2 GLU A  68     147.130  92.934 106.304  1.00 22.22           O  
ATOM    307  N   ASN A  69     149.918  95.361 111.499  1.00 19.83           N  
ATOM    308  CA  ASN A  69     150.826  96.158 112.330  1.00 20.46           C  
ATOM    309  C   ASN A  69     150.189  96.745 113.601  1.00 18.59           C  
ATOM    310  O   ASN A  69     150.868  97.457 114.336  1.00 17.40           O  
ATOM    311  CB  ASN A  69     151.396  97.284 111.445  1.00 13.32           C  
ATOM    312  CG  ASN A  69     152.197  96.814 110.244  1.00 16.38           C  
ATOM    313  ND2 ASN A  69     152.225  97.594 109.191  1.00 13.96           N  
ATOM    314  OD1 ASN A  69     152.798  95.749 110.213  1.00 15.16           O  
ATOM    315  N   ASN A  70     148.911  96.491 113.876  1.00  6.76           N  
ATOM    316  CA  ASN A  70     148.246  96.990 115.079  1.00  3.96           C  
ATOM    317  C   ASN A  70     147.142  96.059 115.600  1.00 10.00           C  
ATOM    318  O   ASN A  70     146.633  95.217 114.867  1.00  9.93           O  
ATOM    319  CB  ASN A  70     147.789  98.454 114.881  1.00  3.41           C  
ATOM    320  CG  ASN A  70     146.435  98.606 114.218  1.00  1.94           C  
ATOM    321  ND2 ASN A  70     146.404  98.912 112.945  1.00  5.83           N  
ATOM    322  OD1 ASN A  70     145.392  98.503 114.838  1.00  2.77           O  
ATOM    323  N   VAL A  71     146.788  96.197 116.876  1.00  7.28           N  
ATOM    324  CA  VAL A  71     145.732  95.428 117.547  1.00  2.07           C  
ATOM    325  C   VAL A  71     144.685  96.399 118.080  1.00  2.47           C  
ATOM    326  O   VAL A  71     145.040  97.359 118.761  1.00  8.51           O  
ATOM    327  CB  VAL A  71     146.298  94.563 118.692  1.00  4.15           C  
ATOM    328  CG1 VAL A  71     145.205  93.806 119.453  1.00  6.16           C  
ATOM    329  CG2 VAL A  71     147.303  93.530 118.184  1.00  2.33           C  
ATOM    330  N   GLY A  72     143.415  96.169 117.770  1.00  3.18           N  
ATOM    331  CA  GLY A  72     142.286  96.964 118.243  1.00  7.32           C  
ATOM    332  C   GLY A  72     141.798  96.392 119.567  1.00  6.93           C  
ATOM    333  O   GLY A  72     141.334  95.256 119.611  1.00  3.69           O  
ATOM    334  N   ILE A  73     141.881  97.179 120.639  1.00  6.21           N  
ATOM    335  CA  ILE A  73     141.540  96.785 122.011  1.00  5.43           C  
ATOM    336  C   ILE A  73     140.307  97.515 122.552  1.00  6.53           C  
ATOM    337  O   ILE A  73     140.212  98.729 122.439  1.00  1.44           O  
ATOM    338  CB  ILE A  73     142.761  97.001 122.934  1.00  7.51           C  
ATOM    339  CG1 ILE A  73     144.027  96.287 122.412  1.00  2.21           C  
ATOM    340  CG2 ILE A  73     142.442  96.538 124.365  1.00  5.19           C  
ATOM    341  CD1 ILE A  73     145.311  96.658 123.154  1.00  7.85           C  
ATOM    342  N   VAL A  74     139.362  96.797 123.156  1.00  0.22           N  
ATOM    343  CA  VAL A  74     138.166  97.389 123.790  1.00  3.24           C  
ATOM    344  C   VAL A  74     138.434  97.453 125.295  1.00  8.72           C  
ATOM    345  O   VAL A  74     138.727  96.429 125.905  1.00  8.44           O  
ATOM    346  CB  VAL A  74     136.896  96.580 123.488  1.00  5.38           C  
ATOM    347  CG1 VAL A  74     135.692  97.105 124.266  1.00  8.66           C  
ATOM    348  CG2 VAL A  74     136.551  96.644 122.004  1.00  9.49           C  
ATOM    349  N   ILE A  75     138.357  98.635 125.906  1.00  9.01           N  
ATOM    350  CA  ILE A  75     138.659  98.854 127.329  1.00  9.29           C  
ATOM    351  C   ILE A  75     137.483  98.502 128.260  1.00  1.73           C  
ATOM    352  O   ILE A  75     136.353  98.942 128.074  1.00  7.26           O  
ATOM    353  CB  ILE A  75     139.229 100.275 127.521  1.00  7.78           C  
ATOM    354  CG1 ILE A  75     140.574 100.444 126.768  1.00  6.85           C  
ATOM    355  CG2 ILE A  75     139.452 100.630 128.993  1.00  8.74           C  
ATOM    356  CD1 ILE A  75     140.768 101.845 126.193  1.00  1.09           C  
ATOM    357  N   LEU A  76     137.780  97.718 129.300  1.00  6.94           N  
ATOM    358  CA  LEU A  76     136.873  97.180 130.322  1.00  6.56           C  
ATOM    359  C   LEU A  76     136.888  97.967 131.649  1.00  1.84           C  
ATOM    360  O   LEU A  76     136.732  97.407 132.729  1.00  1.81           O  
ATOM    361  CB  LEU A  76     137.212  95.686 130.533  1.00  5.56           C  
ATOM    362  CG  LEU A  76     137.219  94.825 129.261  1.00  2.69           C  
ATOM    363  CD1 LEU A  76     137.862  93.468 129.528  1.00  7.21           C  
ATOM    364  CD2 LEU A  76     135.806  94.611 128.757  1.00  3.70           C  
ATOM    365  N   GLY A  77     137.096  99.276 131.588  1.00 15.98           N  
ATOM    366  CA  GLY A  77     137.163 100.158 132.751  1.00 18.06           C  
ATOM    367  C   GLY A  77     137.311 101.624 132.343  1.00 11.15           C  
ATOM    368  O   GLY A  77     137.015 101.966 131.198  1.00  9.58           O  
ATOM    369  N   PRO A  78     137.742 102.512 133.252  1.00  9.01           N  
ATOM    370  CA  PRO A  78     137.929 103.927 132.953  1.00  5.41           C  
ATOM    371  C   PRO A  78     139.118 104.122 131.999  1.00  9.74           C  
ATOM    372  O   PRO A  78     140.267 103.869 132.354  1.00  6.36           O  
ATOM    373  CB  PRO A  78     138.133 104.592 134.313  1.00  9.93           C  
ATOM    374  CG  PRO A  78     138.728 103.486 135.181  1.00  5.45           C  
ATOM    375  CD  PRO A  78     138.053 102.229 134.645  1.00  5.26           C  
ATOM    376  N   TYR A  79     138.844 104.634 130.798  1.00  8.74           N  
ATOM    377  CA  TYR A  79     139.868 104.844 129.771  1.00 10.95           C  
ATOM    378  C   TYR A  79     140.665 106.138 129.924  1.00  7.65           C  
ATOM    379  O   TYR A  79     141.760 106.238 129.379  1.00  8.99           O  
ATOM    380  CB  TYR A  79     139.230 104.769 128.383  1.00 14.84           C  
ATOM    381  CG  TYR A  79     138.323 105.922 128.015  1.00  7.69           C  
ATOM    382  CD1 TYR A  79     136.967 105.914 128.390  1.00 11.05           C  
ATOM    383  CD2 TYR A  79     138.837 106.988 127.254  1.00 16.01           C  
ATOM    384  CE1 TYR A  79     136.134 106.989 128.033  1.00 14.31           C  
ATOM    385  CE2 TYR A  79     138.002 108.062 126.893  1.00 14.30           C  
ATOM    386  CZ  TYR A  79     136.649 108.067 127.290  1.00  9.27           C  
ATOM    387  OH  TYR A  79     135.840 109.097 126.934  1.00 11.81           O  
ATOM    388  N   THR A  80     140.169 107.122 130.676  1.00  6.78           N  
ATOM    389  CA  THR A  80     140.804 108.446 130.816  1.00 10.86           C  
ATOM    390  C   THR A  80     142.209 108.444 131.408  1.00  3.00           C  
ATOM    391  O   THR A  80     142.923 109.434 131.269  1.00  3.44           O  
ATOM    392  CB  THR A  80     139.909 109.424 131.587  1.00  3.59           C  
ATOM    393  CG2 THR A  80     138.604 109.725 130.867  1.00  5.53           C  
ATOM    394  OG1 THR A  80     139.590 108.908 132.854  1.00  8.47           O  
ATOM    395  N   GLY A  81     142.655 107.348 132.021  1.00  2.24           N  
ATOM    396  CA  GLY A  81     144.011 107.205 132.551  1.00  6.75           C  
ATOM    397  C   GLY A  81     145.006 106.615 131.546  1.00  3.79           C  
ATOM    398  O   GLY A  81     146.194 106.538 131.844  1.00  9.65           O  
ATOM    399  N   ILE A  82     144.547 106.208 130.358  1.00  3.92           N  
ATOM    400  CA  ILE A  82     145.350 105.604 129.289  1.00  1.22           C  
ATOM    401  C   ILE A  82     145.769 106.679 128.274  1.00  6.88           C  
ATOM    402  O   ILE A  82     144.952 107.488 127.834  1.00  9.38           O  
ATOM    403  CB  ILE A  82     144.571 104.437 128.619  1.00  4.75           C  
ATOM    404  CG1 ILE A  82     144.092 103.391 129.660  1.00  8.44           C  
ATOM    405  CG2 ILE A  82     145.431 103.742 127.546  1.00  6.06           C  
ATOM    406  CD1 ILE A  82     143.068 102.391 129.129  1.00  6.35           C  
ATOM    407  N   LYS A  83     147.038 106.677 127.877  1.00 11.41           N  
ATOM    408  CA  LYS A  83     147.665 107.618 126.945  1.00  9.86           C  
ATOM    409  C   LYS A  83     148.474 106.913 125.865  1.00  2.14           C  
ATOM    410  O   LYS A  83     148.877 105.760 125.998  1.00  8.91           O  
ATOM    411  CB  LYS A  83     148.675 108.501 127.702  1.00  6.47           C  
ATOM    412  CG  LYS A  83     148.117 109.375 128.829  1.00 11.29           C  
ATOM    413  CD  LYS A  83     149.245 110.283 129.334  1.00  4.03           C  
ATOM    414  CE  LYS A  83     148.734 111.194 130.446  1.00  4.49           C  
ATOM    415  NZ  LYS A  83     149.766 112.184 130.834  1.00  2.63           N  
ATOM    416  N   GLU A  84     148.738 107.622 124.776  1.00 10.53           N  
ATOM    417  CA  GLU A  84     149.597 107.119 123.712  1.00  7.33           C  
ATOM    418  C   GLU A  84     151.011 106.918 124.285  1.00 12.58           C  
ATOM    419  O   GLU A  84     151.523 107.787 124.989  1.00 14.27           O  
ATOM    420  CB  GLU A  84     149.578 108.104 122.535  1.00 13.21           C  
ATOM    421  CG  GLU A  84     150.414 107.591 121.353  1.00 13.90           C  
ATOM    422  CD  GLU A  84     150.636 108.636 120.249  1.00  9.67           C  
ATOM    423  OE1 GLU A  84     149.904 109.650 120.199  1.00 14.70           O  
ATOM    424  OE2 GLU A  84     151.563 108.430 119.432  1.00 10.53           O  
ATOM    425  N   GLY A  85     151.658 105.790 123.994  1.00 17.58           N  
ATOM    426  CA  GLY A  85     152.972 105.436 124.527  1.00 15.60           C  
ATOM    427  C   GLY A  85     152.923 104.545 125.776  1.00 10.77           C  
ATOM    428  O   GLY A  85     153.971 104.082 126.216  1.00 10.12           O  
ATOM    429  N   ASP A  86     151.747 104.284 126.356  1.00 16.67           N  
ATOM    430  CA  ASP A  86     151.624 103.426 127.527  1.00 17.15           C  
ATOM    431  C   ASP A  86     151.868 101.969 127.156  1.00 21.07           C  
ATOM    432  O   ASP A  86     151.497 101.515 126.072  1.00 17.62           O  
ATOM    433  CB  ASP A  86     150.239 103.561 128.165  1.00 16.76           C  
ATOM    434  CG  ASP A  86     150.056 104.874 128.900  1.00 24.03           C  
ATOM    435  OD1 ASP A  86     151.061 105.585 129.113  1.00 20.43           O  
ATOM    436  OD2 ASP A  86     148.906 105.191 129.272  1.00 23.95           O  
ATOM    437  N   GLU A  87     152.490 101.241 128.077  1.00 26.32           N  
ATOM    438  CA  GLU A  87     152.764  99.826 127.882  1.00 26.29           C  
ATOM    439  C   GLU A  87     151.513  98.997 128.107  1.00 26.57           C  
ATOM    440  O   GLU A  87     150.739  99.260 129.032  1.00 26.53           O  
ATOM    441  CB  GLU A  87     153.823  99.380 128.891  1.00 29.83           C  
ATOM    442  CG  GLU A  87     155.297  99.735 128.616  1.00 25.82           C  
ATOM    443  CD  GLU A  87     155.956  99.030 127.432  1.00 30.84           C  
ATOM    444  OE1 GLU A  87     155.633  99.284 126.249  1.00 22.16           O  
ATOM    445  OE2 GLU A  87     156.869  98.227 127.709  1.00 29.53           O  
ATOM    446  N   VAL A  88     151.285  97.992 127.271  1.00  7.26           N  
ATOM    447  CA  VAL A  88     150.147  97.070 127.385  1.00 12.19           C  
ATOM    448  C   VAL A  88     150.672  95.635 127.246  1.00  6.11           C  
ATOM    449  O   VAL A  88     151.458  95.349 126.347  1.00 11.39           O  
ATOM    450  CB  VAL A  88     149.021  97.499 126.423  1.00  6.04           C  
ATOM    451  CG1 VAL A  88     149.432  97.604 124.952  1.00 15.52           C  
ATOM    452  CG2 VAL A  88     147.830  96.562 126.485  1.00 15.06           C  
ATOM    453  N   ARG A  89     150.290  94.719 128.145  1.00 35.62           N  
ATOM    454  CA  ARG A  89     150.808  93.331 128.191  1.00 36.81           C  
ATOM    455  C   ARG A  89     149.727  92.279 128.038  1.00 29.12           C  
ATOM    456  O   ARG A  89     148.634  92.420 128.582  1.00 29.24           O  
ATOM    457  CB  ARG A  89     151.517  93.086 129.534  1.00 29.54           C  
ATOM    458  CG  ARG A  89     152.910  93.712 129.603  1.00 33.88           C  
ATOM    459  CD  ARG A  89     153.493  93.561 131.012  1.00 36.72           C  
ATOM    460  NE  ARG A  89     154.954  93.762 131.013  1.00 37.56           N  
ATOM    461  CZ  ARG A  89     155.613  94.893 131.186  1.00 34.77           C  
ATOM    462  NH1 ARG A  89     156.910  94.902 131.114  1.00 34.98           N  
ATOM    463  NH2 ARG A  89     155.017  96.025 131.430  1.00 36.75           N  
ATOM    464  N   ARG A  90     150.036  91.173 127.362  1.00 22.36           N  
ATOM    465  CA  ARG A  90     149.083  90.065 127.179  1.00 20.85           C  
ATOM    466  C   ARG A  90     148.971  89.213 128.450  1.00 20.08           C  
ATOM    467  O   ARG A  90     149.978  88.960 129.111  1.00 19.54           O  
ATOM    468  CB  ARG A  90     149.456  89.268 125.918  1.00 26.47           C  
ATOM    469  CG  ARG A  90     150.631  88.291 126.091  1.00 19.82           C  
ATOM    470  CD  ARG A  90     150.868  87.431 124.849  1.00 20.99           C  
ATOM    471  NE  ARG A  90     149.726  86.532 124.590  1.00 26.54           N  
ATOM    472  CZ  ARG A  90     149.759  85.272 124.225  1.00 21.45           C  
ATOM    473  NH1 ARG A  90     148.645  84.662 123.980  1.00 28.17           N  
ATOM    474  NH2 ARG A  90     150.865  84.604 124.124  1.00 21.01           N  
ATOM    475  N   THR A  91     147.771  88.766 128.815  1.00 10.06           N  
ATOM    476  CA  THR A  91     147.578  87.912 130.008  1.00  7.87           C  
ATOM    477  C   THR A  91     147.779  86.416 129.736  1.00 13.83           C  
ATOM    478  O   THR A  91     147.918  85.640 130.678  1.00  8.39           O  
ATOM    479  CB  THR A  91     146.208  88.109 130.667  1.00  9.06           C  
ATOM    480  CG2 THR A  91     145.897  89.555 131.041  1.00 14.11           C  
ATOM    481  OG1 THR A  91     145.189  87.600 129.848  1.00  9.84           O  
ATOM    482  N   GLY A  92     147.802  85.990 128.467  1.00 13.30           N  
ATOM    483  CA  GLY A  92     147.954  84.600 128.042  1.00 20.15           C  
ATOM    484  C   GLY A  92     146.688  83.762 128.243  1.00 21.90           C  
ATOM    485  O   GLY A  92     146.787  82.543 128.331  1.00 13.26           O  
ATOM    486  N   ARG A  93     145.515  84.386 128.377  1.00 20.74           N  
ATOM    487  CA  ARG A  93     144.230  83.712 128.606  1.00 18.78           C  
ATOM    488  C   ARG A  93     143.063  84.327 127.837  1.00 24.11           C  
ATOM    489  O   ARG A  93     142.949  85.546 127.733  1.00 21.10           O  
ATOM    490  CB  ARG A  93     143.887  83.775 130.108  1.00 22.42           C  
ATOM    491  CG  ARG A  93     144.870  83.102 131.085  1.00 20.05           C  
ATOM    492  CD  ARG A  93     144.929  81.572 130.975  1.00 21.80           C  
ATOM    493  NE  ARG A  93     143.637  80.948 131.322  1.00 18.42           N  
ATOM    494  CZ  ARG A  93     143.312  79.673 131.233  1.00 15.61           C  
ATOM    495  NH1 ARG A  93     142.107  79.278 131.495  1.00 21.28           N  
ATOM    496  NH2 ARG A  93     144.174  78.762 130.881  1.00 18.63           N  
ATOM    497  N   ILE A  94     142.165  83.491 127.321  1.00 10.02           N  
ATOM    498  CA  ILE A  94     140.931  83.957 126.683  1.00 14.01           C  
ATOM    499  C   ILE A  94     140.055  84.504 127.818  1.00  9.11           C  
ATOM    500  O   ILE A  94     140.110  83.989 128.931  1.00  7.32           O  
ATOM    501  CB  ILE A  94     140.236  82.814 125.906  1.00  8.56           C  
ATOM    502  CG1 ILE A  94     141.098  82.239 124.761  1.00 14.17           C  
ATOM    503  CG2 ILE A  94     138.867  83.234 125.347  1.00 14.22           C  
ATOM    504  CD1 ILE A  94     141.478  83.230 123.662  1.00 13.29           C  
ATOM    505  N   MET A  95     139.240  85.507 127.489  1.00 31.09           N  
ATOM    506  CA  MET A  95     138.315  86.145 128.412  1.00 24.17           C  
ATOM    507  C   MET A  95     137.448  85.101 129.134  1.00 22.76           C  
ATOM    508  O   MET A  95     136.560  84.471 128.565  1.00 24.16           O  
ATOM    509  CB  MET A  95     137.504  87.200 127.644  1.00 25.03           C  
ATOM    510  CG  MET A  95     136.276  87.693 128.414  1.00 23.63           C  
ATOM    511  SD  MET A  95     135.646  89.270 127.813  1.00 27.96           S  
ATOM    512  CE  MET A  95     134.598  88.704 126.452  1.00 26.02           C  
ATOM    513  N   GLU A  96     137.708  84.989 130.431  1.00 21.50           N  
ATOM    514  CA  GLU A  96     137.142  84.071 131.384  1.00 15.19           C  
ATOM    515  C   GLU A  96     136.715  84.791 132.639  1.00 20.36           C  
ATOM    516  O   GLU A  96     137.225  85.862 132.982  1.00 15.74           O  
ATOM    517  CB  GLU A  96     138.135  82.938 131.643  1.00 19.08           C  
ATOM    518  CG  GLU A  96     139.429  83.354 132.291  1.00 16.83           C  
ATOM    519  CD  GLU A  96     140.448  82.232 132.267  1.00 13.91           C  
ATOM    520  OE1 GLU A  96     140.065  81.087 131.943  1.00 15.63           O  
ATOM    521  OE2 GLU A  96     141.640  82.501 132.530  1.00 19.98           O  
ATOM    522  N   VAL A  97     135.759  84.173 133.305  1.00 11.55           N  
ATOM    523  CA  VAL A  97     135.184  84.628 134.554  1.00 11.77           C  
ATOM    524  C   VAL A  97     135.240  83.481 135.574  1.00  8.33           C  
ATOM    525  O   VAL A  97     135.220  82.295 135.206  1.00 12.29           O  
ATOM    526  CB  VAL A  97     133.761  85.186 134.266  1.00 16.55           C  
ATOM    527  CG1 VAL A  97     132.666  84.096 134.060  1.00 14.75           C  
ATOM    528  CG2 VAL A  97     133.316  86.400 135.141  1.00 12.52           C  
ATOM    529  N   PRO A  98     135.478  83.808 136.853  1.00 13.77           N  
ATOM    530  CA  PRO A  98     135.494  82.810 137.934  1.00 13.02           C  
ATOM    531  C   PRO A  98     134.096  82.274 138.170  1.00  9.96           C  
ATOM    532  O   PRO A  98     133.098  82.978 138.026  1.00  4.33           O  
ATOM    533  CB  PRO A  98     136.072  83.556 139.146  1.00  4.94           C  
ATOM    534  CG  PRO A  98     136.656  84.782 138.620  1.00  4.66           C  
ATOM    535  CD  PRO A  98     135.973  85.099 137.362  1.00  8.53           C  
ATOM    536  N   VAL A  99     134.053  80.970 138.484  1.00 10.80           N  
ATOM    537  CA  VAL A  99     132.854  80.180 138.757  1.00 16.80           C  
ATOM    538  C   VAL A  99     133.125  79.201 139.891  1.00  8.73           C  
ATOM    539  O   VAL A  99     134.267  78.944 140.284  1.00 16.78           O  
ATOM    540  CB  VAL A  99     132.402  79.333 137.517  1.00 14.72           C  
ATOM    541  CG1 VAL A  99     131.943  80.161 136.303  1.00 15.29           C  
ATOM    542  CG2 VAL A  99     133.508  78.340 137.081  1.00 13.38           C  
ATOM    543  N   GLY A 100     132.028  78.747 140.495  1.00 14.74           N  
ATOM    544  CA  GLY A 100     132.122  77.798 141.578  1.00 12.82           C  
ATOM    545  C   GLY A 100     131.103  78.131 142.656  1.00  8.18           C  
ATOM    546  O   GLY A 100     130.275  79.029 142.496  1.00 11.58           O  
ATOM    547  N   GLU A 101     131.170  77.378 143.756  1.00 33.07           N  
ATOM    548  CA  GLU A 101     130.298  77.549 144.917  1.00 35.45           C  
ATOM    549  C   GLU A 101     130.613  78.801 145.711  1.00 32.84           C  
ATOM    550  O   GLU A 101     129.738  79.291 146.435  1.00 32.73           O  
ATOM    551  CB  GLU A 101     130.469  76.367 145.885  1.00 29.53           C  
ATOM    552  CG  GLU A 101     130.650  74.960 145.290  1.00 28.26           C  
ATOM    553  CD  GLU A 101     129.560  74.492 144.347  1.00 35.73           C  
ATOM    554  OE1 GLU A 101     128.370  74.825 144.547  1.00 31.35           O  
ATOM    555  OE2 GLU A 101     129.904  73.764 143.393  1.00 38.00           O  
ATOM    556  N   GLU A 102     131.860  79.284 145.642  1.00 14.52           N  
ATOM    557  CA  GLU A 102     132.325  80.475 146.357  1.00 15.70           C  
ATOM    558  C   GLU A 102     131.628  81.783 145.956  1.00 17.55           C  
ATOM    559  O   GLU A 102     131.706  82.761 146.706  1.00 19.86           O  
ATOM    560  CB  GLU A 102     133.821  80.652 146.057  1.00 16.95           C  
ATOM    561  CG  GLU A 102     134.721  79.427 146.332  1.00 13.56           C  
ATOM    562  CD  GLU A 102     134.789  78.943 147.776  1.00 15.44           C  
ATOM    563  OE1 GLU A 102     134.533  79.710 148.733  1.00 17.36           O  
ATOM    564  OE2 GLU A 102     135.068  77.740 147.946  1.00 19.05           O  
ATOM    565  N   LEU A 103     130.971  81.836 144.798  1.00  7.70           N  
ATOM    566  CA  LEU A 103     130.279  83.029 144.337  1.00  1.30           C  
ATOM    567  C   LEU A 103     128.888  83.240 144.927  1.00  0.23           C  
ATOM    568  O   LEU A 103     128.322  84.315 144.685  1.00  5.19           O  
ATOM    569  CB  LEU A 103     130.199  82.982 142.809  1.00  8.10           C  
ATOM    570  CG  LEU A 103     131.357  83.580 141.997  1.00  0.12           C  
ATOM    571  CD1 LEU A 103     132.611  82.716 141.919  1.00  6.72           C  
ATOM    572  CD2 LEU A 103     130.851  83.787 140.618  1.00  6.87           C  
ATOM    573  N   ILE A 104     128.275  82.209 145.539  1.00  4.48           N  
ATOM    574  CA  ILE A 104     126.911  82.313 146.078  1.00  9.14           C  
ATOM    575  C   ILE A 104     126.854  83.316 147.233  1.00  6.44           C  
ATOM    576  O   ILE A 104     127.685  83.281 148.149  1.00  0.04           O  
ATOM    577  CB  ILE A 104     126.422  80.909 146.486  1.00  4.84           C  
ATOM    578  CG1 ILE A 104     126.483  79.978 145.265  1.00  8.59           C  
ATOM    579  CG2 ILE A 104     125.011  80.913 147.095  1.00  8.30           C  
ATOM    580  CD1 ILE A 104     125.958  78.564 145.479  1.00  6.48           C  
ATOM    581  N   GLY A 105     125.861  84.205 147.198  1.00  9.01           N  
ATOM    582  CA  GLY A 105     125.686  85.223 148.212  1.00  8.06           C  
ATOM    583  C   GLY A 105     126.599  86.392 148.093  1.00  5.01           C  
ATOM    584  O   GLY A 105     126.931  87.010 149.111  1.00  7.88           O  
ATOM    585  N   ARG A 106     127.000  86.749 146.876  1.00  7.26           N  
ATOM    586  CA  ARG A 106     127.906  87.858 146.628  1.00  4.07           C  
ATOM    587  C   ARG A 106     127.426  88.744 145.487  1.00  9.10           C  
ATOM    588  O   ARG A 106     126.602  88.344 144.661  1.00  2.49           O  
ATOM    589  CB  ARG A 106     129.376  87.389 146.353  1.00  8.02           C  
ATOM    590  CG  ARG A 106     130.009  86.495 147.464  1.00  3.44           C  
ATOM    591  CD  ARG A 106     131.467  86.532 147.699  1.00  8.28           C  
ATOM    592  NE  ARG A 106     131.737  87.870 148.199  1.00  4.82           N  
ATOM    593  CZ  ARG A 106     132.921  88.332 148.562  1.00  8.62           C  
ATOM    594  NH1 ARG A 106     133.064  89.633 148.777  1.00  4.08           N  
ATOM    595  NH2 ARG A 106     133.972  87.540 148.662  1.00  2.68           N  
ATOM    596  N   VAL A 107     127.937  89.979 145.471  1.00  7.67           N  
ATOM    597  CA  VAL A 107     127.649  90.932 144.405  1.00  3.08           C  
ATOM    598  C   VAL A 107     128.976  91.193 143.710  1.00  7.32           C  
ATOM    599  O   VAL A 107     129.972  91.531 144.362  1.00  7.44           O  
ATOM    600  CB  VAL A 107     127.049  92.247 144.935  1.00  2.21           C  
ATOM    601  CG1 VAL A 107     126.555  93.107 143.777  1.00  2.13           C  
ATOM    602  CG2 VAL A 107     125.926  91.987 145.939  1.00  1.98           C  
ATOM    603  N   VAL A 108     128.990  91.024 142.381  1.00  5.74           N  
ATOM    604  CA  VAL A 108     130.195  91.139 141.564  1.00  8.08           C  
ATOM    605  C   VAL A 108     129.967  91.972 140.309  1.00  4.58           C  
ATOM    606  O   VAL A 108     128.834  92.213 139.888  1.00  5.42           O  
ATOM    607  CB  VAL A 108     130.746  89.752 141.100  1.00 11.06           C  
ATOM    608  CG1 VAL A 108     131.193  88.862 142.232  1.00 12.31           C  
ATOM    609  CG2 VAL A 108     129.705  88.996 140.267  1.00  5.12           C  
ATOM    610  N   ASN A 109     131.077  92.468 139.738  1.00  3.47           N  
ATOM    611  CA  ASN A 109     130.991  93.202 138.480  1.00  3.23           C  
ATOM    612  C   ASN A 109     131.011  92.208 137.305  1.00 10.33           C  
ATOM    613  O   ASN A 109     130.991  90.990 137.531  1.00  8.27           O  
ATOM    614  CB  ASN A 109     132.055  94.330 138.445  1.00  6.69           C  
ATOM    615  CG  ASN A 109     133.562  93.887 138.181  1.00  4.20           C  
ATOM    616  ND2 ASN A 109     134.400  94.912 138.118  1.00  5.51           N  
ATOM    617  OD1 ASN A 109     133.961  92.728 138.017  1.00  9.50           O  
ATOM    618  N   ALA A 110     130.905  92.705 136.042  1.00  9.23           N  
ATOM    619  CA  ALA A 110     130.935  91.804 134.869  1.00  7.05           C  
ATOM    620  C   ALA A 110     132.217  90.955 134.703  1.00  4.77           C  
ATOM    621  O   ALA A 110     132.185  89.951 133.983  1.00  1.25           O  
ATOM    622  CB  ALA A 110     130.712  92.613 133.593  1.00  9.75           C  
ATOM    623  N   LEU A 111     133.343  91.330 135.338  1.00  2.59           N  
ATOM    624  CA  LEU A 111     134.562  90.541 135.270  1.00  3.02           C  
ATOM    625  C   LEU A 111     134.679  89.598 136.458  1.00  5.30           C  
ATOM    626  O   LEU A 111     135.715  88.950 136.627  1.00  5.03           O  
ATOM    627  CB  LEU A 111     135.785  91.463 135.207  1.00  2.46           C  
ATOM    628  CG  LEU A 111     136.096  92.092 133.847  1.00  8.28           C  
ATOM    629  CD1 LEU A 111     137.038  93.270 134.012  1.00  2.88           C  
ATOM    630  CD2 LEU A 111     136.694  91.057 132.912  1.00  7.43           C  
ATOM    631  N   GLY A 112     133.641  89.516 137.283  1.00  7.54           N  
ATOM    632  CA  GLY A 112     133.603  88.659 138.444  1.00  2.10           C  
ATOM    633  C   GLY A 112     134.295  89.217 139.678  1.00  6.00           C  
ATOM    634  O   GLY A 112     134.320  88.526 140.705  1.00  7.48           O  
ATOM    635  N   GLN A 113     134.829  90.469 139.633  1.00 14.16           N  
ATOM    636  CA  GLN A 113     135.482  91.031 140.822  1.00 13.75           C  
ATOM    637  C   GLN A 113     134.448  91.486 141.848  1.00 10.73           C  
ATOM    638  O   GLN A 113     133.418  92.046 141.456  1.00 15.09           O  
ATOM    639  CB  GLN A 113     136.428  92.167 140.425  1.00 17.23           C  
ATOM    640  CG  GLN A 113     137.624  91.597 139.694  1.00 12.03           C  
ATOM    641  CD  GLN A 113     138.715  92.595 139.411  1.00 15.60           C  
ATOM    642  NE2 GLN A 113     139.855  92.091 138.954  1.00 16.13           N  
ATOM    643  OE1 GLN A 113     138.561  93.795 139.629  1.00  8.34           O  
ATOM    644  N   PRO A 114     134.715  91.286 143.158  1.00  7.77           N  
ATOM    645  CA  PRO A 114     133.722  91.654 144.169  1.00  9.80           C  
ATOM    646  C   PRO A 114     133.542  93.142 144.373  1.00  8.85           C  
ATOM    647  O   PRO A 114     134.480  93.938 144.300  1.00  6.65           O  
ATOM    648  CB  PRO A 114     134.257  91.021 145.460  1.00 14.90           C  
ATOM    649  CG  PRO A 114     135.696  90.988 145.296  1.00  9.55           C  
ATOM    650  CD  PRO A 114     135.913  90.741 143.807  1.00 11.16           C  
ATOM    651  N   ILE A 115     132.300  93.497 144.631  1.00  8.78           N  
ATOM    652  CA  ILE A 115     131.911  94.861 144.882  1.00  5.16           C  
ATOM    653  C   ILE A 115     130.966  94.970 146.075  1.00  5.91           C  
ATOM    654  O   ILE A 115     130.752  96.062 146.578  1.00  4.61           O  
ATOM    655  CB  ILE A 115     131.377  95.456 143.538  1.00  8.92           C  
ATOM    656  CG1 ILE A 115     130.117  94.714 143.037  1.00  6.46           C  
ATOM    657  CG2 ILE A 115     132.446  95.918 142.472  1.00  7.41           C  
ATOM    658  CD1 ILE A 115     129.533  95.318 141.758  1.00  4.92           C  
ATOM    659  N   ASP A 116     130.652  93.862 146.732  1.00 12.22           N  
ATOM    660  CA  ASP A 116     129.789  93.867 147.921  1.00  5.41           C  
ATOM    661  C   ASP A 116     130.462  94.351 149.214  1.00 14.21           C  
ATOM    662  O   ASP A 116     129.772  94.573 150.215  1.00  6.12           O  
ATOM    663  CB  ASP A 116     129.200  92.470 148.141  1.00 10.07           C  
ATOM    664  CG  ASP A 116     130.262  91.349 148.200  1.00  4.80           C  
ATOM    665  OD1 ASP A 116     131.477  91.510 148.461  1.00 12.22           O  
ATOM    666  OD2 ASP A 116     129.829  90.221 148.009  1.00  6.24           O  
ATOM    667  N   GLY A 117     131.782  94.535 149.186  1.00 13.15           N  
ATOM    668  CA  GLY A 117     132.619  94.971 150.285  1.00 15.27           C  
ATOM    669  C   GLY A 117     132.903  93.884 151.309  1.00  9.37           C  
ATOM    670  O   GLY A 117     133.497  94.176 152.353  1.00 13.38           O  
ATOM    671  N   LYS A 118     132.508  92.631 151.043  1.00 17.21           N  
ATOM    672  CA  LYS A 118     132.678  91.472 151.939  1.00 22.64           C  
ATOM    673  C   LYS A 118     133.994  90.716 151.703  1.00 22.27           C  
ATOM    674  O   LYS A 118     134.091  89.546 152.066  1.00 16.81           O  
ATOM    675  CB  LYS A 118     131.439  90.550 151.860  1.00 23.66           C  
ATOM    676  CG  LYS A 118     130.132  91.270 152.220  1.00 15.24           C  
ATOM    677  CD  LYS A 118     128.919  90.337 152.137  1.00 23.65           C  
ATOM    678  CE  LYS A 118     127.642  91.130 152.433  1.00 20.63           C  
ATOM    679  NZ  LYS A 118     126.432  90.277 152.356  1.00 19.08           N  
ATOM    680  N   GLY A 119     135.009  91.337 151.090  1.00 14.12           N  
ATOM    681  CA  GLY A 119     136.287  90.698 150.858  1.00 13.70           C  
ATOM    682  C   GLY A 119     136.480  89.973 149.523  1.00 16.41           C  
ATOM    683  O   GLY A 119     135.624  90.010 148.633  1.00  9.31           O  
ATOM    684  N   PRO A 120     137.641  89.301 149.372  1.00 11.29           N  
ATOM    685  CA  PRO A 120     137.944  88.564 148.131  1.00 20.59           C  
ATOM    686  C   PRO A 120     137.171  87.263 147.919  1.00 19.83           C  
ATOM    687  O   PRO A 120     136.550  86.708 148.829  1.00 18.54           O  
ATOM    688  CB  PRO A 120     139.457  88.287 148.231  1.00 16.42           C  
ATOM    689  CG  PRO A 120     139.742  88.250 149.670  1.00 18.32           C  
ATOM    690  CD  PRO A 120     138.792  89.267 150.285  1.00 19.06           C  
ATOM    691  N   ILE A 121     137.247  86.779 146.675  1.00 26.45           N  
ATOM    692  CA  ILE A 121     136.661  85.514 146.220  1.00 30.40           C  
ATOM    693  C   ILE A 121     137.792  84.566 145.828  1.00 30.20           C  
ATOM    694  O   ILE A 121     138.616  84.901 144.970  1.00 28.83           O  
ATOM    695  CB  ILE A 121     135.716  85.733 145.032  1.00 26.72           C  
ATOM    696  CG1 ILE A 121     134.514  86.549 145.459  1.00 29.67           C  
ATOM    697  CG2 ILE A 121     135.237  84.412 144.445  1.00 22.73           C  
ATOM    698  CD1 ILE A 121     133.780  87.127 144.338  1.00 30.45           C  
ATOM    699  N   ASN A 122     137.843  83.385 146.450  1.00 49.53           N  
ATOM    700  CA  ASN A 122     138.931  82.461 146.144  1.00 42.95           C  
ATOM    701  C   ASN A 122     138.494  81.286 145.266  1.00 41.77           C  
ATOM    702  O   ASN A 122     138.729  80.130 145.639  1.00 42.76           O  
ATOM    703  CB  ASN A 122     139.528  81.941 147.450  1.00 43.58           C  
ATOM    704  CG  ASN A 122     140.201  83.033 148.248  1.00 49.39           C  
ATOM    705  ND2 ASN A 122     139.657  83.320 149.423  1.00 43.43           N  
ATOM    706  OD1 ASN A 122     141.185  83.627 147.809  1.00 45.99           O  
ATOM    707  N   ALA A 123     137.773  81.583 144.171  1.00 40.25           N  
ATOM    708  CA  ALA A 123     137.275  80.583 143.219  1.00 41.77           C  
ATOM    709  C   ALA A 123     138.391  79.768 142.560  1.00 45.01           C  
ATOM    710  O   ALA A 123     139.407  80.312 142.124  1.00 42.11           O  
ATOM    711  CB  ALA A 123     136.434  81.266 142.143  1.00 43.44           C  
ATOM    712  N   LYS A 124     138.191  78.452 142.491  1.00 57.42           N  
ATOM    713  CA  LYS A 124     139.181  77.537 141.929  1.00 61.26           C  
ATOM    714  C   LYS A 124     139.058  77.272 140.430  1.00 57.24           C  
ATOM    715  O   LYS A 124     140.023  76.777 139.837  1.00 56.43           O  
ATOM    716  CB  LYS A 124     139.204  76.211 142.715  1.00 59.72           C  
ATOM    717  CG  LYS A 124     139.586  76.283 144.246  1.00 55.19           C  
ATOM    718  CD  LYS A 124     140.867  77.070 144.781  1.00 57.65           C  
ATOM    719  CE  LYS A 124     142.212  76.995 143.975  1.00 56.12           C  
ATOM    720  NZ  LYS A 124     143.194  78.062 144.326  1.00 59.24           N  
ATOM    721  N   GLU A 125     137.930  77.578 139.792  1.00 40.50           N  
ATOM    722  CA  GLU A 125     137.782  77.292 138.370  1.00 36.21           C  
ATOM    723  C   GLU A 125     137.361  78.549 137.617  1.00 39.57           C  
ATOM    724  O   GLU A 125     136.682  79.423 138.164  1.00 36.30           O  
ATOM    725  CB  GLU A 125     136.742  76.164 138.152  1.00 38.29           C  
ATOM    726  CG  GLU A 125     136.830  75.399 136.819  1.00 33.05           C  
ATOM    727  CD  GLU A 125     135.514  74.777 136.415  1.00 36.06           C  
ATOM    728  OE1 GLU A 125     134.668  74.582 137.299  1.00 40.82           O  
ATOM    729  OE2 GLU A 125     135.328  74.473 135.219  1.00 37.78           O  
ATOM    730  N   PHE A 126     137.759  78.617 136.345  1.00 19.79           N  
ATOM    731  CA  PHE A 126     137.456  79.728 135.458  1.00 17.17           C  
ATOM    732  C   PHE A 126     136.869  79.163 134.173  1.00 17.11           C  
ATOM    733  O   PHE A 126     137.329  78.132 133.669  1.00 20.56           O  
ATOM    734  CB  PHE A 126     138.705  80.557 135.129  1.00 12.80           C  
ATOM    735  CG  PHE A 126     139.462  81.044 136.339  1.00 17.86           C  
ATOM    736  CD1 PHE A 126     139.116  82.256 136.941  1.00 21.55           C  
ATOM    737  CD2 PHE A 126     140.551  80.318 136.842  1.00 17.30           C  
ATOM    738  CE1 PHE A 126     139.817  82.723 138.056  1.00 14.07           C  
ATOM    739  CE2 PHE A 126     141.257  80.772 137.956  1.00 20.61           C  
ATOM    740  CZ  PHE A 126     140.889  81.978 138.560  1.00 14.64           C  
ATOM    741  N   ARG A 127     135.858  79.826 133.598  1.00 21.81           N  
ATOM    742  CA  ARG A 127     135.204  79.404 132.344  1.00 20.21           C  
ATOM    743  C   ARG A 127     135.069  80.569 131.352  1.00 24.29           C  
ATOM    744  O   ARG A 127     134.716  81.667 131.786  1.00 21.05           O  
ATOM    745  CB  ARG A 127     133.823  78.780 132.631  1.00 23.18           C  
ATOM    746  CG  ARG A 127     133.919  77.358 133.208  1.00 14.88           C  
ATOM    747  CD  ARG A 127     132.568  76.799 133.688  1.00 24.70           C  
ATOM    748  NE  ARG A 127     131.802  76.080 132.650  1.00 15.58           N  
ATOM    749  CZ  ARG A 127     130.939  76.574 131.784  1.00 18.02           C  
ATOM    750  NH1 ARG A 127     130.236  75.804 131.016  1.00 24.26           N  
ATOM    751  NH2 ARG A 127     130.704  77.842 131.650  1.00 14.89           N  
ATOM    752  N   PRO A 128     135.249  80.372 130.025  1.00 16.98           N  
ATOM    753  CA  PRO A 128     135.008  81.453 129.075  1.00 17.36           C  
ATOM    754  C   PRO A 128     133.557  81.940 129.095  1.00 13.15           C  
ATOM    755  O   PRO A 128     132.700  81.163 129.408  1.00 11.31           O  
ATOM    756  CB  PRO A 128     135.298  80.756 127.750  1.00 16.78           C  
ATOM    757  CG  PRO A 128     136.327  79.716 128.106  1.00 13.53           C  
ATOM    758  CD  PRO A 128     135.770  79.154 129.392  1.00 10.09           C  
ATOM    759  N   VAL A 129     133.322  83.206 128.763  1.00  9.73           N  
ATOM    760  CA  VAL A 129     131.930  83.718 128.634  1.00  9.41           C  
ATOM    761  C   VAL A 129     131.517  83.303 127.234  1.00  5.37           C  
ATOM    762  O   VAL A 129     130.325  83.437 126.891  1.00  9.02           O  
ATOM    763  CB  VAL A 129     131.855  85.239 128.855  1.00  4.64           C  
ATOM    764  CG1 VAL A 129     132.381  85.634 130.226  1.00  7.29           C  
ATOM    765  CG2 VAL A 129     132.592  86.002 127.766  1.00  4.43           C  
ATOM    766  N   GLU A 130     132.476  82.741 126.491  1.00 12.42           N  
ATOM    767  CA  GLU A 130     132.225  82.303 125.095  1.00  9.26           C  
ATOM    768  C   GLU A 130     132.195  80.774 125.028  1.00 17.01           C  
ATOM    769  O   GLU A 130     133.265  80.167 125.134  1.00 10.31           O  
ATOM    770  CB  GLU A 130     133.291  82.908 124.191  1.00  8.40           C  
ATOM    771  CG  GLU A 130     133.467  84.402 124.388  1.00  8.81           C  
ATOM    772  CD  GLU A 130     132.227  85.244 124.138  1.00  7.50           C  
ATOM    773  OE1 GLU A 130     131.276  84.732 123.513  1.00 14.52           O  
ATOM    774  OE2 GLU A 130     132.214  86.414 124.571  1.00 13.01           O  
ATOM    775  N   ARG A 131     131.005  80.189 124.849  1.00 58.77           N  
ATOM    776  CA  ARG A 131     130.850  78.720 124.748  1.00 58.77           C  
ATOM    777  C   ARG A 131     129.787  78.402 123.693  1.00 58.77           C  
ATOM    778  O   ARG A 131     128.846  79.191 123.565  1.00 58.77           O  
ATOM    779  CB  ARG A 131     130.386  78.145 126.086  1.00 30.00           C  
ATOM    780  CG  ARG A 131     130.392  76.628 126.173  1.00 30.00           C  
ATOM    781  CD  ARG A 131     129.843  76.200 127.518  1.00 30.00           C  
ATOM    782  NE  ARG A 131     130.054  74.791 127.806  1.00 30.00           N  
ATOM    783  CZ  ARG A 131     131.140  74.305 128.390  1.00 30.00           C  
ATOM    784  NH1 ARG A 131     131.248  73.008 128.615  1.00 30.00           N  
ATOM    785  NH2 ARG A 131     132.119  75.119 128.742  1.00 30.00           N  
ATOM    786  N   LYS A 132     129.921  77.283 122.977  1.00 60.87           N  
ATOM    787  CA  LYS A 132     128.840  76.861 122.047  1.00 60.87           C  
ATOM    788  C   LYS A 132     127.726  76.216 122.868  1.00 60.87           C  
ATOM    789  O   LYS A 132     128.047  75.462 123.782  1.00 60.87           O  
ATOM    790  CB  LYS A 132     129.383  75.890 121.001  1.00 30.00           C  
ATOM    791  CG  LYS A 132     130.398  76.488 120.036  1.00 30.00           C  
ATOM    792  CD  LYS A 132     130.801  75.551 118.918  1.00 30.00           C  
ATOM    793  CE  LYS A 132     131.725  76.200 117.909  1.00 30.00           C  
ATOM    794  NZ  LYS A 132     132.073  75.274 116.805  1.00 30.00           N  
ATOM    795  N   ALA A 133     126.472  76.484 122.540  1.00  7.94           N  
ATOM    796  CA  ALA A 133     125.320  75.927 123.275  1.00  5.06           C  
ATOM    797  C   ALA A 133     125.268  74.412 123.127  1.00  7.91           C  
ATOM    798  O   ALA A 133     126.024  73.871 122.303  1.00  6.95           O  
ATOM    799  CB  ALA A 133     124.067  76.551 122.735  1.00  7.77           C  
ATOM    800  N   PRO A 134     124.432  73.698 123.906  1.00  7.81           N  
ATOM    801  CA  PRO A 134     124.273  72.259 123.734  1.00 10.23           C  
ATOM    802  C   PRO A 134     123.722  71.869 122.351  1.00  5.55           C  
ATOM    803  O   PRO A 134     122.836  72.539 121.875  1.00  6.97           O  
ATOM    804  CB  PRO A 134     123.263  71.896 124.835  1.00  5.47           C  
ATOM    805  CG  PRO A 134     122.567  73.185 125.182  1.00  7.83           C  
ATOM    806  CD  PRO A 134     123.635  74.238 125.007  1.00  6.16           C  
ATOM    807  N   GLY A 135     124.219  70.782 121.756  1.00  9.89           N  
ATOM    808  CA  GLY A 135     123.770  70.281 120.451  1.00 15.58           C  
ATOM    809  C   GLY A 135     122.365  69.666 120.460  1.00  9.03           C  
ATOM    810  O   GLY A 135     121.710  69.585 121.494  1.00 15.65           O  
ATOM    811  N   VAL A 136     121.897  69.188 119.305  1.00  8.99           N  
ATOM    812  CA  VAL A 136     120.557  68.587 119.144  1.00  6.38           C  
ATOM    813  C   VAL A 136     120.356  67.328 119.999  1.00 11.20           C  
ATOM    814  O   VAL A 136     119.281  67.138 120.542  1.00  8.82           O  
ATOM    815  CB  VAL A 136     120.273  68.270 117.662  1.00  5.15           C  
ATOM    816  CG1 VAL A 136     118.960  67.524 117.419  1.00 10.56           C  
ATOM    817  CG2 VAL A 136     120.237  69.544 116.830  1.00  6.96           C  
ATOM    818  N   VAL A 137     121.373  66.473 120.126  1.00 12.09           N  
ATOM    819  CA  VAL A 137     121.323  65.208 120.893  1.00 11.82           C  
ATOM    820  C   VAL A 137     121.703  65.330 122.373  1.00 15.49           C  
ATOM    821  O   VAL A 137     121.359  64.457 123.165  1.00 11.20           O  
ATOM    822  CB  VAL A 137     122.224  64.142 120.243  1.00 16.60           C  
ATOM    823  CG1 VAL A 137     121.710  63.789 118.854  1.00 11.47           C  
ATOM    824  CG2 VAL A 137     123.695  64.544 120.117  1.00 13.95           C  
ATOM    825  N   ASP A 138     122.377  66.410 122.773  1.00 15.54           N  
ATOM    826  CA  ASP A 138     122.697  66.741 124.167  1.00 19.22           C  
ATOM    827  C   ASP A 138     121.469  67.180 124.985  1.00 19.55           C  
ATOM    828  O   ASP A 138     121.552  67.327 126.198  1.00 12.51           O  
ATOM    829  CB  ASP A 138     123.725  67.888 124.198  1.00 16.52           C  
ATOM    830  CG  ASP A 138     125.028  67.631 123.436  1.00 19.65           C  
ATOM    831  OD1 ASP A 138     125.406  66.459 123.242  1.00 15.13           O  
ATOM    832  OD2 ASP A 138     125.703  68.622 123.071  1.00 19.88           O  
ATOM    833  N   ARG A 139     120.338  67.453 124.344  1.00  4.20           N  
ATOM    834  CA  ARG A 139     119.107  67.957 124.962  1.00  7.50           C  
ATOM    835  C   ARG A 139     117.998  66.917 125.091  1.00  8.24           C  
ATOM    836  O   ARG A 139     118.105  65.804 124.591  1.00  3.69           O  
ATOM    837  CB  ARG A 139     118.599  69.104 124.071  1.00  1.55           C  
ATOM    838  CG  ARG A 139     119.542  70.313 123.996  1.00  5.58           C  
ATOM    839  CD  ARG A 139     119.101  71.227 122.847  1.00 10.80           C  
ATOM    840  NE  ARG A 139     120.026  72.361 122.654  1.00  4.84           N  
ATOM    841  CZ  ARG A 139     119.804  73.631 122.921  1.00  9.21           C  
ATOM    842  NH1 ARG A 139     120.691  74.517 122.601  1.00  3.16           N  
ATOM    843  NH2 ARG A 139     118.716  74.052 123.484  1.00  4.83           N  
ATOM    844  N   GLN A 140     116.924  67.287 125.779  1.00  4.19           N  
ATOM    845  CA  GLN A 140     115.681  66.531 125.930  1.00  9.91           C  
ATOM    846  C   GLN A 140     114.543  67.532 126.172  1.00  9.74           C  
ATOM    847  O   GLN A 140     114.830  68.648 126.606  1.00  9.63           O  
ATOM    848  CB  GLN A 140     115.801  65.456 127.021  1.00  5.28           C  
ATOM    849  CG  GLN A 140     115.848  65.994 128.452  1.00  9.67           C  
ATOM    850  CD  GLN A 140     115.769  64.869 129.473  1.00  5.02           C  
ATOM    851  NE2 GLN A 140     116.798  64.652 130.259  1.00  6.46           N  
ATOM    852  OE1 GLN A 140     114.757  64.202 129.610  1.00  6.99           O  
ATOM    853  N   PRO A 141     113.266  67.216 125.907  1.00 16.40           N  
ATOM    854  CA  PRO A 141     112.188  68.157 126.181  1.00 13.42           C  
ATOM    855  C   PRO A 141     112.050  68.387 127.690  1.00 19.16           C  
ATOM    856  O   PRO A 141     112.342  67.505 128.499  1.00 19.92           O  
ATOM    857  CB  PRO A 141     110.926  67.578 125.549  1.00 18.98           C  
ATOM    858  CG  PRO A 141     111.236  66.107 125.306  1.00 19.33           C  
ATOM    859  CD  PRO A 141     112.757  65.989 125.328  1.00 14.55           C  
ATOM    860  N   VAL A 142     111.594  69.568 128.102  1.00 11.07           N  
ATOM    861  CA  VAL A 142     111.436  69.898 129.527  1.00 14.71           C  
ATOM    862  C   VAL A 142     110.185  69.232 130.124  1.00 18.33           C  
ATOM    863  O   VAL A 142     109.079  69.419 129.621  1.00 11.41           O  
ATOM    864  CB  VAL A 142     111.524  71.414 129.807  1.00 14.20           C  
ATOM    865  CG1 VAL A 142     112.630  72.097 129.002  1.00 13.86           C  
ATOM    866  CG2 VAL A 142     110.236  72.188 129.579  1.00 14.55           C  
ATOM    867  N   LYS A 143     110.360  68.444 131.198  1.00 17.54           N  
ATOM    868  CA  LYS A 143     109.288  67.700 131.894  1.00 19.35           C  
ATOM    869  C   LYS A 143     109.035  68.053 133.367  1.00 18.54           C  
ATOM    870  O   LYS A 143     108.088  67.534 133.949  1.00 24.37           O  
ATOM    871  CB  LYS A 143     109.449  66.182 131.704  1.00 23.93           C  
ATOM    872  CG  LYS A 143     110.661  65.551 132.411  1.00 20.19           C  
ATOM    873  CD  LYS A 143     110.769  64.073 131.998  1.00 21.99           C  
ATOM    874  CE  LYS A 143     111.897  63.330 132.723  1.00 17.38           C  
ATOM    875  NZ  LYS A 143     113.133  63.211 131.911  1.00 21.02           N  
ATOM    876  N   GLU A 144     109.849  68.910 133.982  1.00 17.20           N  
ATOM    877  CA  GLU A 144     109.702  69.327 135.386  1.00 22.83           C  
ATOM    878  C   GLU A 144     109.525  70.857 135.472  1.00 20.95           C  
ATOM    879  O   GLU A 144     110.190  71.590 134.737  1.00 20.57           O  
ATOM    880  CB  GLU A 144     110.848  68.770 136.238  1.00 15.48           C  
ATOM    881  CG  GLU A 144     112.238  69.228 135.787  1.00 18.94           C  
ATOM    882  CD  GLU A 144     113.369  68.338 136.308  1.00 24.10           C  
ATOM    883  OE1 GLU A 144     113.231  67.704 137.376  1.00 23.72           O  
ATOM    884  OE2 GLU A 144     114.424  68.291 135.644  1.00 20.68           O  
ATOM    885  N   PRO A 145     108.620  71.369 136.326  1.00  7.11           N  
ATOM    886  CA  PRO A 145     108.301  72.794 136.415  1.00 11.99           C  
ATOM    887  C   PRO A 145     109.268  73.666 137.226  1.00 11.25           C  
ATOM    888  O   PRO A 145     110.044  73.179 138.049  1.00 10.28           O  
ATOM    889  CB  PRO A 145     106.907  72.821 137.044  1.00  9.88           C  
ATOM    890  CG  PRO A 145     106.932  71.625 137.991  1.00 11.59           C  
ATOM    891  CD  PRO A 145     107.842  70.618 137.300  1.00 14.10           C  
ATOM    892  N   LEU A 146     109.182  74.980 137.012  1.00  9.86           N  
ATOM    893  CA  LEU A 146     109.884  76.023 137.762  1.00  8.14           C  
ATOM    894  C   LEU A 146     108.766  76.865 138.393  1.00 11.59           C  
ATOM    895  O   LEU A 146     108.064  77.589 137.693  1.00  2.99           O  
ATOM    896  CB  LEU A 146     110.791  76.862 136.845  1.00 12.26           C  
ATOM    897  CG  LEU A 146     111.556  77.940 137.642  1.00  2.88           C  
ATOM    898  CD1 LEU A 146     112.912  77.414 138.105  1.00  4.34           C  
ATOM    899  CD2 LEU A 146     111.758  79.194 136.807  1.00  6.57           C  
ATOM    900  N   GLN A 147     108.580  76.768 139.705  1.00 10.62           N  
ATOM    901  CA  GLN A 147     107.507  77.483 140.401  1.00 15.78           C  
ATOM    902  C   GLN A 147     107.887  78.954 140.637  1.00 10.02           C  
ATOM    903  O   GLN A 147     108.849  79.218 141.354  1.00 12.39           O  
ATOM    904  CB  GLN A 147     107.208  76.770 141.734  1.00 10.15           C  
ATOM    905  CG  GLN A 147     106.769  75.300 141.609  1.00 16.58           C  
ATOM    906  CD  GLN A 147     105.438  75.087 140.890  1.00 16.23           C  
ATOM    907  NE2 GLN A 147     105.161  73.894 140.425  1.00 11.42           N  
ATOM    908  OE1 GLN A 147     104.623  75.977 140.733  1.00 13.33           O  
ATOM    909  N   THR A 148     107.154  79.924 140.084  1.00 16.80           N  
ATOM    910  CA  THR A 148     107.438  81.368 140.253  1.00 12.74           C  
ATOM    911  C   THR A 148     106.806  81.975 141.503  1.00 17.28           C  
ATOM    912  O   THR A 148     107.281  82.969 142.034  1.00 14.21           O  
ATOM    913  CB  THR A 148     106.944  82.187 139.055  1.00 14.59           C  
ATOM    914  CG2 THR A 148     107.531  81.714 137.731  1.00 15.77           C  
ATOM    915  OG1 THR A 148     105.540  82.150 138.974  1.00  9.62           O  
ATOM    916  N   GLY A 149     105.728  81.375 141.987  1.00 15.06           N  
ATOM    917  CA  GLY A 149     104.967  81.770 143.154  1.00 13.85           C  
ATOM    918  C   GLY A 149     103.871  82.760 142.848  1.00 15.89           C  
ATOM    919  O   GLY A 149     103.195  83.234 143.769  1.00 15.38           O  
ATOM    920  N   ILE A 150     103.691  83.086 141.578  1.00 10.72           N  
ATOM    921  CA  ILE A 150     102.698  84.038 141.114  1.00 15.82           C  
ATOM    922  C   ILE A 150     101.507  83.277 140.566  1.00  9.67           C  
ATOM    923  O   ILE A 150     101.669  82.458 139.650  1.00 13.77           O  
ATOM    924  CB  ILE A 150     103.286  85.016 140.088  1.00 11.55           C  
ATOM    925  CG1 ILE A 150     104.504  85.702 140.718  1.00 14.92           C  
ATOM    926  CG2 ILE A 150     102.230  86.029 139.655  1.00  9.58           C  
ATOM    927  CD1 ILE A 150     105.359  86.502 139.790  1.00  8.48           C  
ATOM    928  N   LYS A 151     100.323  83.481 141.157  1.00 22.51           N  
ATOM    929  CA  LYS A 151      99.065  82.778 140.821  1.00 13.83           C  
ATOM    930  C   LYS A 151      98.603  82.931 139.372  1.00 22.91           C  
ATOM    931  O   LYS A 151      97.950  82.037 138.848  1.00 18.96           O  
ATOM    932  CB  LYS A 151      97.956  83.204 141.795  1.00 17.16           C  
ATOM    933  CG  LYS A 151      98.269  82.787 143.246  1.00 23.35           C  
ATOM    934  CD  LYS A 151      97.800  83.833 144.261  1.00 13.98           C  
ATOM    935  CE  LYS A 151      96.282  83.836 144.387  1.00 18.57           C  
ATOM    936  NZ  LYS A 151      95.809  85.043 145.106  1.00 13.71           N  
ATOM    937  N   ALA A 152      98.956  84.026 138.704  1.00 18.43           N  
ATOM    938  CA  ALA A 152      98.608  84.239 137.300  1.00 14.52           C  
ATOM    939  C   ALA A 152      99.603  83.491 136.389  1.00 19.03           C  
ATOM    940  O   ALA A 152      99.207  82.910 135.387  1.00 22.53           O  
ATOM    941  CB  ALA A 152      98.585  85.741 137.001  1.00 21.47           C  
ATOM    942  N   ILE A 153     100.894  83.452 136.745  1.00  5.91           N  
ATOM    943  CA  ILE A 153     101.898  82.772 135.914  1.00  8.48           C  
ATOM    944  C   ILE A 153     101.847  81.249 136.074  1.00  9.17           C  
ATOM    945  O   ILE A 153     101.595  80.540 135.110  1.00  6.34           O  
ATOM    946  CB  ILE A 153     103.324  83.321 136.136  1.00  6.68           C  
ATOM    947  CG1 ILE A 153     103.367  84.827 135.810  1.00  2.90           C  
ATOM    948  CG2 ILE A 153     104.363  82.560 135.292  1.00  5.09           C  
ATOM    949  CD1 ILE A 153     104.724  85.493 136.053  1.00  2.82           C  
ATOM    950  N   ASP A 154     102.014  80.718 137.285  1.00 13.01           N  
ATOM    951  CA  ASP A 154     102.035  79.268 137.535  1.00 10.51           C  
ATOM    952  C   ASP A 154     100.764  78.506 137.067  1.00 10.23           C  
ATOM    953  O   ASP A 154     100.841  77.313 136.771  1.00 14.60           O  
ATOM    954  CB  ASP A 154     102.344  78.985 139.016  1.00 11.01           C  
ATOM    955  CG  ASP A 154     103.710  79.480 139.540  1.00  9.83           C  
ATOM    956  OD1 ASP A 154     104.653  79.677 138.739  1.00  8.43           O  
ATOM    957  OD2 ASP A 154     103.877  79.611 140.775  1.00  6.46           O  
ATOM    958  N   ALA A 155      99.611  79.180 136.965  1.00 14.43           N  
ATOM    959  CA  ALA A 155      98.353  78.601 136.486  1.00 10.51           C  
ATOM    960  C   ALA A 155      98.076  78.789 134.976  1.00 13.16           C  
ATOM    961  O   ALA A 155      97.650  77.843 134.319  1.00 15.28           O  
ATOM    962  CB  ALA A 155      97.203  79.176 137.311  1.00 19.91           C  
ATOM    963  N   MET A 156      98.324  79.980 134.412  1.00 24.14           N  
ATOM    964  CA  MET A 156      98.028  80.309 133.004  1.00 29.78           C  
ATOM    965  C   MET A 156      99.217  80.354 132.047  1.00 28.05           C  
ATOM    966  O   MET A 156      99.039  80.188 130.841  1.00 30.82           O  
ATOM    967  CB  MET A 156      97.344  81.678 132.925  1.00 24.48           C  
ATOM    968  CG  MET A 156      96.025  81.746 133.692  1.00 23.88           C  
ATOM    969  SD  MET A 156      94.737  80.779 132.898  1.00 27.04           S  
ATOM    970  CE  MET A 156      94.179  81.980 131.675  1.00 31.02           C  
ATOM    971  N   ILE A 157     100.426  80.586 132.540  1.00  9.78           N  
ATOM    972  CA  ILE A 157     101.640  80.707 131.732  1.00 15.54           C  
ATOM    973  C   ILE A 157     102.732  79.814 132.343  1.00 10.76           C  
ATOM    974  O   ILE A 157     103.732  80.324 132.847  1.00 10.03           O  
ATOM    975  CB  ILE A 157     102.051  82.197 131.604  1.00  8.03           C  
ATOM    976  CG1 ILE A 157     100.911  83.190 131.265  1.00 11.85           C  
ATOM    977  CG2 ILE A 157     103.154  82.365 130.547  1.00 11.67           C  
ATOM    978  CD1 ILE A 157     101.184  84.587 131.832  1.00 14.45           C  
ATOM    979  N   PRO A 158     102.562  78.479 132.381  1.00  5.39           N  
ATOM    980  CA  PRO A 158     103.524  77.591 133.013  1.00  6.21           C  
ATOM    981  C   PRO A 158     104.943  77.769 132.495  1.00  4.85           C  
ATOM    982  O   PRO A 158     105.140  78.016 131.302  1.00  5.82           O  
ATOM    983  CB  PRO A 158     103.036  76.176 132.729  1.00 11.20           C  
ATOM    984  CG  PRO A 158     101.541  76.357 132.546  1.00  8.71           C  
ATOM    985  CD  PRO A 158     101.461  77.699 131.838  1.00  7.89           C  
ATOM    986  N   ILE A 159     105.918  77.518 133.361  1.00 11.29           N  
ATOM    987  CA  ILE A 159     107.333  77.629 133.047  1.00 15.64           C  
ATOM    988  C   ILE A 159     108.034  76.320 133.427  1.00 14.05           C  
ATOM    989  O   ILE A 159     107.834  75.792 134.522  1.00 12.70           O  
ATOM    990  CB  ILE A 159     107.955  78.828 133.811  1.00 14.89           C  
ATOM    991  CG1 ILE A 159     107.169  80.156 133.732  1.00  6.10           C  
ATOM    992  CG2 ILE A 159     109.399  79.078 133.349  1.00  6.41           C  
ATOM    993  CD1 ILE A 159     107.051  80.781 132.343  1.00 10.45           C  
ATOM    994  N   GLY A 160     108.837  75.775 132.520  1.00  4.97           N  
ATOM    995  CA  GLY A 160     109.642  74.577 132.723  1.00 10.85           C  
ATOM    996  C   GLY A 160     111.002  74.921 133.313  1.00  6.37           C  
ATOM    997  O   GLY A 160     111.345  76.086 133.454  1.00  6.87           O  
ATOM    998  N   ARG A 161     111.849  73.937 133.589  1.00 12.58           N  
ATOM    999  CA  ARG A 161     113.136  74.196 134.281  1.00  8.09           C  
ATOM   1000  C   ARG A 161     114.233  74.489 133.248  1.00 12.40           C  
ATOM   1001  O   ARG A 161     115.357  74.820 133.672  1.00  6.16           O  
ATOM   1002  CB  ARG A 161     113.487  73.036 135.219  1.00  6.37           C  
ATOM   1003  CG  ARG A 161     112.943  73.209 136.630  1.00  6.91           C  
ATOM   1004  CD  ARG A 161     113.572  72.240 137.611  1.00  9.10           C  
ATOM   1005  NE  ARG A 161     113.668  72.802 138.950  1.00  5.83           N  
ATOM   1006  CZ  ARG A 161     112.750  72.658 139.897  1.00 10.34           C  
ATOM   1007  NH1 ARG A 161     112.933  73.209 141.085  1.00  5.06           N  
ATOM   1008  NH2 ARG A 161     111.655  71.959 139.657  1.00  4.57           N  
ATOM   1009  N   GLY A 162     113.999  74.360 131.942  1.00  8.69           N  
ATOM   1010  CA  GLY A 162     114.985  74.646 130.882  1.00  2.36           C  
ATOM   1011  C   GLY A 162     114.448  75.562 129.776  1.00  3.85           C  
ATOM   1012  O   GLY A 162     114.998  75.590 128.683  1.00  5.71           O  
ATOM   1013  N   GLN A 163     113.364  76.288 130.041  1.00  7.85           N  
ATOM   1014  CA  GLN A 163     112.683  77.203 129.121  1.00  3.35           C  
ATOM   1015  C   GLN A 163     113.233  78.634 129.136  1.00 11.33           C  
ATOM   1016  O   GLN A 163     113.844  79.054 130.122  1.00 12.10           O  
ATOM   1017  CB  GLN A 163     111.207  77.141 129.513  1.00 10.71           C  
ATOM   1018  CG  GLN A 163     110.227  78.091 128.830  1.00  5.43           C  
ATOM   1019  CD  GLN A 163     108.798  77.765 129.246  1.00  7.87           C  
ATOM   1020  NE2 GLN A 163     107.821  78.574 128.967  1.00  8.13           N  
ATOM   1021  OE1 GLN A 163     108.522  76.798 129.932  1.00  5.98           O  
ATOM   1022  N   ARG A 164     113.014  79.377 128.041  1.00 12.44           N  
ATOM   1023  CA  ARG A 164     113.377  80.795 127.896  1.00  5.81           C  
ATOM   1024  C   ARG A 164     112.109  81.613 127.717  1.00  9.38           C  
ATOM   1025  O   ARG A 164     111.567  81.669 126.614  1.00  5.96           O  
ATOM   1026  CB  ARG A 164     114.328  81.057 126.726  1.00 10.44           C  
ATOM   1027  CG  ARG A 164     115.660  80.309 126.787  1.00  5.95           C  
ATOM   1028  CD  ARG A 164     115.646  78.887 126.213  1.00 11.60           C  
ATOM   1029  NE  ARG A 164     114.886  78.781 124.955  1.00 10.21           N  
ATOM   1030  CZ  ARG A 164     115.291  79.014 123.727  1.00 10.32           C  
ATOM   1031  NH1 ARG A 164     114.445  78.914 122.755  1.00  7.39           N  
ATOM   1032  NH2 ARG A 164     116.503  79.382 123.443  1.00  4.80           N  
ATOM   1033  N   GLU A 165     111.637  82.246 128.781  1.00  7.54           N  
ATOM   1034  CA  GLU A 165     110.432  83.078 128.786  1.00 10.34           C  
ATOM   1035  C   GLU A 165     110.806  84.569 128.852  1.00  7.50           C  
ATOM   1036  O   GLU A 165     111.669  84.949 129.631  1.00 14.06           O  
ATOM   1037  CB  GLU A 165     109.560  82.679 129.978  1.00 13.83           C  
ATOM   1038  CG  GLU A 165     108.114  83.155 129.843  1.00 11.43           C  
ATOM   1039  CD  GLU A 165     107.271  82.292 128.891  1.00 14.80           C  
ATOM   1040  OE1 GLU A 165     107.775  81.270 128.364  1.00 12.49           O  
ATOM   1041  OE2 GLU A 165     106.095  82.647 128.688  1.00  7.52           O  
ATOM   1042  N   LEU A 166     110.155  85.427 128.072  1.00  7.12           N  
ATOM   1043  CA  LEU A 166     110.431  86.868 128.018  1.00  7.70           C  
ATOM   1044  C   LEU A 166     109.426  87.662 128.868  1.00  9.13           C  
ATOM   1045  O   LEU A 166     108.219  87.460 128.737  1.00  6.29           O  
ATOM   1046  CB  LEU A 166     110.371  87.305 126.545  1.00 11.82           C  
ATOM   1047  CG  LEU A 166     110.609  88.799 126.279  1.00 10.89           C  
ATOM   1048  CD1 LEU A 166     112.057  89.179 126.553  1.00 11.94           C  
ATOM   1049  CD2 LEU A 166     110.299  89.111 124.821  1.00 10.09           C  
ATOM   1050  N   ILE A 167     109.887  88.612 129.675  1.00 16.61           N  
ATOM   1051  CA  ILE A 167     109.000  89.513 130.422  1.00 12.67           C  
ATOM   1052  C   ILE A 167     109.043  90.826 129.639  1.00  8.28           C  
ATOM   1053  O   ILE A 167     110.110  91.406 129.461  1.00 16.86           O  
ATOM   1054  CB  ILE A 167     109.412  89.625 131.900  1.00 14.69           C  
ATOM   1055  CG1 ILE A 167     109.349  88.268 132.631  1.00 16.36           C  
ATOM   1056  CG2 ILE A 167     108.523  90.645 132.628  1.00 17.65           C  
ATOM   1057  CD1 ILE A 167     110.221  88.221 133.886  1.00  8.64           C  
ATOM   1058  N   ILE A 168     107.908  91.311 129.144  1.00  8.80           N  
ATOM   1059  CA  ILE A 168     107.873  92.493 128.274  1.00  7.08           C  
ATOM   1060  C   ILE A 168     106.759  93.495 128.599  1.00 10.67           C  
ATOM   1061  O   ILE A 168     105.629  93.125 128.914  1.00 15.09           O  
ATOM   1062  CB  ILE A 168     107.889  92.000 126.808  1.00  7.27           C  
ATOM   1063  CG1 ILE A 168     107.964  93.168 125.815  1.00 11.18           C  
ATOM   1064  CG2 ILE A 168     106.702  91.078 126.485  1.00  7.70           C  
ATOM   1065  CD1 ILE A 168     108.408  92.740 124.416  1.00 14.18           C  
ATOM   1066  N   GLY A 169     107.071  94.788 128.543  1.00 20.61           N  
ATOM   1067  CA  GLY A 169     106.117  95.862 128.823  1.00 12.63           C  
ATOM   1068  C   GLY A 169     106.756  97.246 128.926  1.00 17.06           C  
ATOM   1069  O   GLY A 169     107.959  97.412 128.730  1.00 14.59           O  
ATOM   1070  N   ASP A 170     105.945  98.255 129.227  1.00 35.79           N  
ATOM   1071  CA  ASP A 170     106.392  99.649 129.380  1.00 35.70           C  
ATOM   1072  C   ASP A 170     107.278  99.833 130.635  1.00 32.40           C  
ATOM   1073  O   ASP A 170     107.270  99.002 131.553  1.00 36.00           O  
ATOM   1074  CB  ASP A 170     105.163 100.567 129.494  1.00 29.71           C  
ATOM   1075  CG  ASP A 170     104.434 100.867 128.180  1.00 35.24           C  
ATOM   1076  OD1 ASP A 170     105.013 100.678 127.091  1.00 30.61           O  
ATOM   1077  OD2 ASP A 170     103.284 101.347 128.251  1.00 28.62           O  
ATOM   1078  N   ARG A 171     108.072 100.907 130.701  1.00 36.61           N  
ATOM   1079  CA  ARG A 171     108.887 101.228 131.895  1.00 34.04           C  
ATOM   1080  C   ARG A 171     107.987 101.444 133.114  1.00 27.85           C  
ATOM   1081  O   ARG A 171     106.885 101.966 132.984  1.00 35.90           O  
ATOM   1082  CB  ARG A 171     109.825 102.410 131.599  1.00 34.21           C  
ATOM   1083  CG  ARG A 171     109.129 103.786 131.572  1.00 33.25           C  
ATOM   1084  CD  ARG A 171     110.149 104.915 131.384  1.00 34.52           C  
ATOM   1085  NE  ARG A 171     110.786 104.879 130.054  1.00 29.73           N  
ATOM   1086  CZ  ARG A 171     110.268 105.220 128.884  1.00 33.20           C  
ATOM   1087  NH1 ARG A 171     110.962 105.049 127.804  1.00 35.34           N  
ATOM   1088  NH2 ARG A 171     109.072 105.723 128.760  1.00 27.74           N  
ATOM   1089  N   GLN A 172     108.464 101.070 134.308  1.00 31.00           N  
ATOM   1090  CA  GLN A 172     107.719 101.206 135.567  1.00 38.11           C  
ATOM   1091  C   GLN A 172     106.341 100.509 135.539  1.00 35.87           C  
ATOM   1092  O   GLN A 172     105.298 101.133 135.718  1.00 35.00           O  
ATOM   1093  CB  GLN A 172     107.693 102.679 136.031  1.00 32.17           C  
ATOM   1094  CG  GLN A 172     109.115 103.222 136.259  1.00 32.64           C  
ATOM   1095  CD  GLN A 172     109.163 104.542 137.026  1.00 38.42           C  
ATOM   1096  NE2 GLN A 172     110.339 105.043 137.318  1.00 30.33           N  
ATOM   1097  OE1 GLN A 172     108.157 105.157 137.359  1.00 33.91           O  
ATOM   1098  N   THR A 173     106.344  99.189 135.295  1.00 18.43           N  
ATOM   1099  CA  THR A 173     105.146  98.321 135.242  1.00 11.49           C  
ATOM   1100  C   THR A 173     105.272  97.020 136.051  1.00 17.72           C  
ATOM   1101  O   THR A 173     104.340  96.226 136.085  1.00 18.28           O  
ATOM   1102  CB  THR A 173     104.698  97.992 133.805  1.00 14.33           C  
ATOM   1103  CG2 THR A 173     104.242  99.221 133.038  1.00 14.73           C  
ATOM   1104  OG1 THR A 173     105.739  97.376 133.081  1.00 15.45           O  
ATOM   1105  N   GLY A 174     106.412  96.769 136.712  1.00 12.19           N  
ATOM   1106  CA  GLY A 174     106.643  95.577 137.535  1.00 14.49           C  
ATOM   1107  C   GLY A 174     107.555  94.479 136.968  1.00  8.76           C  
ATOM   1108  O   GLY A 174     107.626  93.406 137.561  1.00 14.78           O  
ATOM   1109  N   LYS A 175     108.303  94.712 135.879  1.00 11.18           N  
ATOM   1110  CA  LYS A 175     109.158  93.690 135.251  1.00  6.65           C  
ATOM   1111  C   LYS A 175     110.232  93.095 136.157  1.00  7.77           C  
ATOM   1112  O   LYS A 175     110.392  91.879 136.155  1.00 11.46           O  
ATOM   1113  CB  LYS A 175     109.742  94.132 133.898  1.00  7.90           C  
ATOM   1114  CG  LYS A 175     108.742  94.848 132.976  1.00  6.82           C  
ATOM   1115  CD  LYS A 175     109.331  95.275 131.631  1.00  7.12           C  
ATOM   1116  CE  LYS A 175     110.586  96.143 131.691  1.00 13.95           C  
ATOM   1117  NZ  LYS A 175     110.356  97.489 132.273  1.00 11.52           N  
ATOM   1118  N   THR A 176     110.936  93.886 136.966  1.00 10.86           N  
ATOM   1119  CA  THR A 176     111.910  93.318 137.915  1.00  4.68           C  
ATOM   1120  C   THR A 176     111.203  92.730 139.134  1.00  7.18           C  
ATOM   1121  O   THR A 176     111.627  91.690 139.625  1.00  7.21           O  
ATOM   1122  CB  THR A 176     113.095  94.228 138.252  1.00  7.38           C  
ATOM   1123  CG2 THR A 176     112.698  95.521 138.919  1.00  8.73           C  
ATOM   1124  OG1 THR A 176     113.965  93.576 139.133  1.00  1.82           O  
ATOM   1125  N   ALA A 177     110.087  93.301 139.599  1.00 14.02           N  
ATOM   1126  CA  ALA A 177     109.354  92.736 140.730  1.00  9.88           C  
ATOM   1127  C   ALA A 177     108.938  91.274 140.460  1.00  6.46           C  
ATOM   1128  O   ALA A 177     109.103  90.435 141.340  1.00 12.07           O  
ATOM   1129  CB  ALA A 177     108.154  93.625 141.053  1.00  4.61           C  
ATOM   1130  N   ILE A 178     108.494  90.922 139.246  1.00  7.16           N  
ATOM   1131  CA  ILE A 178     108.135  89.534 138.895  1.00 13.06           C  
ATOM   1132  C   ILE A 178     109.369  88.619 138.979  1.00  9.76           C  
ATOM   1133  O   ILE A 178     109.295  87.497 139.483  1.00 12.43           O  
ATOM   1134  CB  ILE A 178     107.441  89.489 137.510  1.00  9.93           C  
ATOM   1135  CG1 ILE A 178     106.030  90.083 137.650  1.00 12.11           C  
ATOM   1136  CG2 ILE A 178     107.372  88.080 136.907  1.00 12.68           C  
ATOM   1137  CD1 ILE A 178     105.295  90.271 136.326  1.00  7.09           C  
ATOM   1138  N   ALA A 179     110.525  89.082 138.498  1.00  5.73           N  
ATOM   1139  CA  ALA A 179     111.767  88.328 138.575  1.00 11.71           C  
ATOM   1140  C   ALA A 179     112.256  88.152 140.027  1.00  8.90           C  
ATOM   1141  O   ALA A 179     112.674  87.058 140.399  1.00  5.76           O  
ATOM   1142  CB  ALA A 179     112.825  88.997 137.707  1.00 10.40           C  
ATOM   1143  N   ILE A 180     112.189  89.189 140.868  1.00  3.62           N  
ATOM   1144  CA  ILE A 180     112.569  89.091 142.281  1.00  5.26           C  
ATOM   1145  C   ILE A 180     111.583  88.190 143.038  1.00 11.14           C  
ATOM   1146  O   ILE A 180     112.008  87.335 143.805  1.00  3.38           O  
ATOM   1147  CB  ILE A 180     112.776  90.496 142.888  1.00  6.29           C  
ATOM   1148  CG1 ILE A 180     113.916  91.277 142.190  1.00  3.47           C  
ATOM   1149  CG2 ILE A 180     113.046  90.438 144.398  1.00 13.23           C  
ATOM   1150  CD1 ILE A 180     115.302  90.633 142.218  1.00  9.08           C  
ATOM   1151  N   ASP A 181     110.279  88.271 142.772  1.00 14.73           N  
ATOM   1152  CA  ASP A 181     109.280  87.384 143.395  1.00 21.09           C  
ATOM   1153  C   ASP A 181     109.565  85.910 143.055  1.00 16.87           C  
ATOM   1154  O   ASP A 181     109.439  85.040 143.914  1.00 16.35           O  
ATOM   1155  CB  ASP A 181     107.859  87.725 142.915  1.00 17.68           C  
ATOM   1156  CG  ASP A 181     107.280  89.048 143.435  1.00 14.44           C  
ATOM   1157  OD1 ASP A 181     107.705  89.503 144.516  1.00 14.85           O  
ATOM   1158  OD2 ASP A 181     106.307  89.560 142.834  1.00 15.51           O  
ATOM   1159  N   THR A 182     110.017  85.639 141.823  1.00  5.80           N  
ATOM   1160  CA  THR A 182     110.387  84.306 141.365  1.00  9.20           C  
ATOM   1161  C   THR A 182     111.596  83.808 142.150  1.00 10.32           C  
ATOM   1162  O   THR A 182     111.547  82.731 142.730  1.00  4.08           O  
ATOM   1163  CB  THR A 182     110.683  84.330 139.858  1.00 13.07           C  
ATOM   1164  CG2 THR A 182     111.163  82.996 139.294  1.00 11.42           C  
ATOM   1165  OG1 THR A 182     109.523  84.706 139.157  1.00 10.89           O  
ATOM   1166  N   ILE A 183     112.646  84.618 142.298  1.00  7.51           N  
ATOM   1167  CA  ILE A 183     113.853  84.221 143.041  1.00  0.79           C  
ATOM   1168  C   ILE A 183     113.515  83.951 144.517  1.00  4.81           C  
ATOM   1169  O   ILE A 183     113.996  82.983 145.100  1.00  4.45           O  
ATOM   1170  CB  ILE A 183     114.963  85.283 142.875  1.00  6.72           C  
ATOM   1171  CG1 ILE A 183     115.466  85.274 141.421  1.00  4.48           C  
ATOM   1172  CG2 ILE A 183     116.130  85.022 143.841  1.00  7.04           C  
ATOM   1173  CD1 ILE A 183     116.453  86.394 141.078  1.00  6.81           C  
ATOM   1174  N   ILE A 184     112.666  84.768 145.142  1.00 10.32           N  
ATOM   1175  CA  ILE A 184     112.271  84.592 146.546  1.00  9.53           C  
ATOM   1176  C   ILE A 184     111.463  83.290 146.738  1.00  4.86           C  
ATOM   1177  O   ILE A 184     111.565  82.645 147.780  1.00 10.96           O  
ATOM   1178  CB  ILE A 184     111.513  85.858 147.023  1.00 11.16           C  
ATOM   1179  CG1 ILE A 184     112.518  87.031 147.136  1.00 12.39           C  
ATOM   1180  CG2 ILE A 184     110.828  85.658 148.383  1.00  5.69           C  
ATOM   1181  CD1 ILE A 184     111.858  88.401 147.294  1.00  5.11           C  
ATOM   1182  N   ASN A 185     110.692  82.859 145.738  1.00 11.27           N  
ATOM   1183  CA  ASN A 185     109.920  81.603 145.789  1.00 10.56           C  
ATOM   1184  C   ASN A 185     110.769  80.330 145.738  1.00 15.51           C  
ATOM   1185  O   ASN A 185     110.364  79.300 146.290  1.00 13.49           O  
ATOM   1186  CB  ASN A 185     108.886  81.541 144.666  1.00 14.96           C  
ATOM   1187  CG  ASN A 185     107.811  80.489 144.921  1.00 11.63           C  
ATOM   1188  ND2 ASN A 185     107.727  79.529 144.020  1.00  8.51           N  
ATOM   1189  OD1 ASN A 185     107.078  80.528 145.900  1.00  8.35           O  
ATOM   1190  N   GLN A 186     111.984  80.419 145.187  1.00  8.03           N  
ATOM   1191  CA  GLN A 186     112.952  79.326 145.045  1.00  6.24           C  
ATOM   1192  C   GLN A 186     113.687  78.913 146.337  1.00 12.51           C  
ATOM   1193  O   GLN A 186     114.660  78.164 146.275  1.00 10.30           O  
ATOM   1194  CB  GLN A 186     113.951  79.654 143.902  1.00 11.19           C  
ATOM   1195  CG  GLN A 186     113.670  78.826 142.641  1.00  9.21           C  
ATOM   1196  CD  GLN A 186     112.295  79.052 142.033  1.00  5.18           C  
ATOM   1197  NE2 GLN A 186     111.383  78.117 142.108  1.00  8.92           N  
ATOM   1198  OE1 GLN A 186     111.996  80.093 141.491  1.00  6.65           O  
ATOM   1199  N   LYS A 187     113.239  79.353 147.518  1.00  8.78           N  
ATOM   1200  CA  LYS A 187     113.894  79.078 148.808  1.00  7.04           C  
ATOM   1201  C   LYS A 187     113.963  77.594 149.159  1.00 14.08           C  
ATOM   1202  O   LYS A 187     114.985  77.150 149.682  1.00 14.04           O  
ATOM   1203  CB  LYS A 187     113.172  79.894 149.896  1.00 10.09           C  
ATOM   1204  CG  LYS A 187     113.843  79.788 151.276  1.00 15.22           C  
ATOM   1205  CD  LYS A 187     113.156  80.658 152.335  1.00 11.07           C  
ATOM   1206  CE  LYS A 187     113.352  82.148 152.059  1.00 15.44           C  
ATOM   1207  NZ  LYS A 187     112.676  82.993 153.067  1.00 13.36           N  
ATOM   1208  N   GLY A 188     112.911  76.824 148.879  1.00 14.00           N  
ATOM   1209  CA  GLY A 188     112.897  75.404 149.179  1.00 10.20           C  
ATOM   1210  C   GLY A 188     113.482  74.519 148.098  1.00 13.48           C  
ATOM   1211  O   GLY A 188     114.058  73.470 148.396  1.00 17.13           O  
ATOM   1212  N   GLN A 189     113.307  74.869 146.823  1.00 14.38           N  
ATOM   1213  CA  GLN A 189     113.809  74.103 145.680  1.00 20.04           C  
ATOM   1214  C   GLN A 189     115.333  74.215 145.528  1.00 20.42           C  
ATOM   1215  O   GLN A 189     115.933  75.226 145.885  1.00 14.63           O  
ATOM   1216  CB  GLN A 189     113.117  74.568 144.394  1.00 18.16           C  
ATOM   1217  CG  GLN A 189     111.619  74.227 144.337  1.00 20.33           C  
ATOM   1218  CD  GLN A 189     110.707  75.188 145.083  1.00 12.09           C  
ATOM   1219  NE2 GLN A 189     109.453  74.857 145.265  1.00 13.24           N  
ATOM   1220  OE1 GLN A 189     111.105  76.259 145.505  1.00 20.12           O  
ATOM   1221  N   ASP A 190     115.982  73.210 144.939  1.00 43.42           N  
ATOM   1222  CA  ASP A 190     117.442  73.187 144.730  1.00 41.59           C  
ATOM   1223  C   ASP A 190     117.874  73.979 143.467  1.00 38.37           C  
ATOM   1224  O   ASP A 190     118.607  73.471 142.618  1.00 36.44           O  
ATOM   1225  CB  ASP A 190     117.933  71.721 144.747  1.00 41.28           C  
ATOM   1226  CG  ASP A 190     118.172  71.161 146.156  1.00 43.40           C  
ATOM   1227  OD1 ASP A 190     117.553  71.634 147.133  1.00 43.14           O  
ATOM   1228  OD2 ASP A 190     118.972  70.205 146.282  1.00 41.21           O  
ATOM   1229  N   VAL A 191     117.390  75.219 143.304  1.00  9.56           N  
ATOM   1230  CA  VAL A 191     117.701  76.112 142.169  1.00  5.89           C  
ATOM   1231  C   VAL A 191     118.624  77.249 142.616  1.00  1.97           C  
ATOM   1232  O   VAL A 191     118.286  77.991 143.535  1.00  4.29           O  
ATOM   1233  CB  VAL A 191     116.425  76.713 141.561  1.00  3.36           C  
ATOM   1234  CG1 VAL A 191     116.730  77.550 140.316  1.00  9.91           C  
ATOM   1235  CG2 VAL A 191     115.393  75.658 141.157  1.00  3.79           C  
ATOM   1236  N   ILE A 192     119.761  77.437 141.948  1.00 11.64           N  
ATOM   1237  CA  ILE A 192     120.686  78.535 142.215  1.00  6.90           C  
ATOM   1238  C   ILE A 192     120.229  79.651 141.269  1.00  3.44           C  
ATOM   1239  O   ILE A 192     120.125  79.439 140.059  1.00  2.46           O  
ATOM   1240  CB  ILE A 192     122.169  78.165 141.984  1.00  5.42           C  
ATOM   1241  CG1 ILE A 192     122.719  77.027 142.885  1.00  2.95           C  
ATOM   1242  CG2 ILE A 192     123.043  79.374 142.273  1.00  8.06           C  
ATOM   1243  CD1 ILE A 192     122.533  75.543 142.429  1.00  5.85           C  
ATOM   1244  N   CYS A 193     119.962  80.835 141.808  1.00  9.90           N  
ATOM   1245  CA  CYS A 193     119.459  81.968 141.045  1.00  9.29           C  
ATOM   1246  C   CYS A 193     120.556  82.976 140.726  1.00  1.48           C  
ATOM   1247  O   CYS A 193     121.314  83.358 141.609  1.00  3.94           O  
ATOM   1248  CB  CYS A 193     118.329  82.624 141.827  1.00  4.61           C  
ATOM   1249  SG  CYS A 193     116.954  81.466 142.013  1.00  5.60           S  
ATOM   1250  N   ILE A 194     120.664  83.409 139.469  1.00  7.80           N  
ATOM   1251  CA  ILE A 194     121.629  84.450 139.088  1.00  4.86           C  
ATOM   1252  C   ILE A 194     120.886  85.640 138.488  1.00  4.19           C  
ATOM   1253  O   ILE A 194     120.089  85.486 137.559  1.00  2.61           O  
ATOM   1254  CB  ILE A 194     122.712  83.925 138.118  1.00  9.10           C  
ATOM   1255  CG1 ILE A 194     123.382  82.670 138.701  1.00  0.22           C  
ATOM   1256  CG2 ILE A 194     123.734  85.028 137.747  1.00  8.20           C  
ATOM   1257  CD1 ILE A 194     124.545  82.178 138.011  1.00  1.88           C  
ATOM   1258  N   TYR A 195     121.141  86.823 139.039  1.00  6.85           N  
ATOM   1259  CA  TYR A 195     120.546  88.078 138.606  1.00  3.54           C  
ATOM   1260  C   TYR A 195     121.629  88.957 137.976  1.00  9.73           C  
ATOM   1261  O   TYR A 195     122.634  89.252 138.618  1.00  1.22           O  
ATOM   1262  CB  TYR A 195     119.901  88.745 139.820  1.00  1.87           C  
ATOM   1263  CG  TYR A 195     119.068  89.961 139.491  1.00  8.89           C  
ATOM   1264  CD1 TYR A 195     119.641  91.245 139.445  1.00  5.83           C  
ATOM   1265  CD2 TYR A 195     117.700  89.790 139.232  1.00  3.08           C  
ATOM   1266  CE1 TYR A 195     118.844  92.356 139.138  1.00 -0.00           C  
ATOM   1267  CE2 TYR A 195     116.895  90.899 138.944  1.00  2.27           C  
ATOM   1268  CZ  TYR A 195     117.466  92.186 138.905  1.00  1.45           C  
ATOM   1269  OH  TYR A 195     116.672  93.254 138.672  1.00  2.03           O  
ATOM   1270  N   VAL A 196     121.435  89.363 136.724  1.00  8.96           N  
ATOM   1271  CA  VAL A 196     122.363  90.227 135.998  1.00  8.72           C  
ATOM   1272  C   VAL A 196     121.711  91.586 135.748  1.00  7.00           C  
ATOM   1273  O   VAL A 196     120.708  91.680 135.031  1.00  4.70           O  
ATOM   1274  CB  VAL A 196     122.834  89.586 134.684  1.00  8.26           C  
ATOM   1275  CG1 VAL A 196     123.955  90.401 134.083  1.00  4.95           C  
ATOM   1276  CG2 VAL A 196     123.325  88.162 134.920  1.00  3.63           C  
ATOM   1277  N   ALA A 197     122.273  92.630 136.349  1.00  2.75           N  
ATOM   1278  CA  ALA A 197     121.813  94.009 136.183  1.00  9.24           C  
ATOM   1279  C   ALA A 197     122.590  94.694 135.059  1.00  3.86           C  
ATOM   1280  O   ALA A 197     123.807  94.865 135.170  1.00  4.92           O  
ATOM   1281  CB  ALA A 197     121.969  94.781 137.489  1.00  2.54           C  
ATOM   1282  N   ILE A 198     121.886  95.074 133.989  1.00  9.15           N  
ATOM   1283  CA  ILE A 198     122.578  95.679 132.809  1.00  4.13           C  
ATOM   1284  C   ILE A 198     122.183  97.153 132.678  1.00  3.28           C  
ATOM   1285  O   ILE A 198     120.996  97.420 132.408  1.00  7.48           O  
ATOM   1286  CB  ILE A 198     122.266  94.898 131.516  1.00  2.21           C  
ATOM   1287  CG1 ILE A 198     122.278  93.382 131.737  1.00  1.48           C  
ATOM   1288  CG2 ILE A 198     123.208  95.314 130.396  1.00  8.67           C  
ATOM   1289  CD1 ILE A 198     120.929  92.802 132.089  1.00  7.74           C  
ATOM   1290  N   GLY A 199     123.145  98.067 132.845  1.00  5.90           N  
ATOM   1291  CA  GLY A 199     122.874  99.509 132.685  1.00  2.42           C  
ATOM   1292  C   GLY A 199     121.810 100.003 133.645  1.00  6.22           C  
ATOM   1293  O   GLY A 199     121.052 100.912 133.261  1.00  6.38           O  
ATOM   1294  N   GLN A 200     121.760  99.434 134.852  1.00  5.18           N  
ATOM   1295  CA  GLN A 200     120.754  99.848 135.865  1.00  2.58           C  
ATOM   1296  C   GLN A 200     121.378 100.895 136.797  1.00 10.71           C  
ATOM   1297  O   GLN A 200     122.619 100.938 136.881  1.00  6.51           O  
ATOM   1298  CB  GLN A 200     120.256  98.632 136.649  1.00  9.55           C  
ATOM   1299  CG  GLN A 200     119.995  97.408 135.782  1.00  4.45           C  
ATOM   1300  CD  GLN A 200     118.775  97.563 134.908  1.00  7.82           C  
ATOM   1301  NE2 GLN A 200     118.723  96.785 133.839  1.00  5.73           N  
ATOM   1302  OE1 GLN A 200     117.884  98.361 135.188  1.00  6.20           O  
ATOM   1303  N   LYS A 201     120.564 101.725 137.450  1.00  5.93           N  
ATOM   1304  CA  LYS A 201     121.034 102.752 138.396  1.00  7.10           C  
ATOM   1305  C   LYS A 201     121.581 102.067 139.644  1.00  5.46           C  
ATOM   1306  O   LYS A 201     120.903 101.179 140.168  1.00  7.69           O  
ATOM   1307  CB  LYS A 201     119.865 103.674 138.784  1.00 12.08           C  
ATOM   1308  CG  LYS A 201     119.248 104.470 137.625  1.00 10.81           C  
ATOM   1309  CD  LYS A 201     117.829 104.975 137.931  1.00 11.39           C  
ATOM   1310  CE  LYS A 201     117.733 105.822 139.198  1.00  4.75           C  
ATOM   1311  NZ  LYS A 201     116.332 106.232 139.471  1.00 11.45           N  
ATOM   1312  N   GLN A 202     122.716 102.502 140.202  1.00  5.02           N  
ATOM   1313  CA  GLN A 202     123.345 101.837 141.375  1.00  2.30           C  
ATOM   1314  C   GLN A 202     122.340 101.804 142.532  1.00  1.74           C  
ATOM   1315  O   GLN A 202     122.349 100.819 143.293  1.00  1.84           O  
ATOM   1316  CB  GLN A 202     124.642 102.551 141.768  1.00  8.43           C  
ATOM   1317  CG  GLN A 202     125.632 102.709 140.626  1.00  9.82           C  
ATOM   1318  CD  GLN A 202     126.937 103.286 141.113  1.00  9.13           C  
ATOM   1319  NE2 GLN A 202     127.797 103.657 140.179  1.00  7.79           N  
ATOM   1320  OE1 GLN A 202     127.176 103.398 142.313  1.00  3.47           O  
ATOM   1321  N   SER A 203     121.503 102.832 142.648  1.00  6.53           N  
ATOM   1322  CA  SER A 203     120.506 102.907 143.747  1.00  9.23           C  
ATOM   1323  C   SER A 203     119.527 101.733 143.661  1.00  5.90           C  
ATOM   1324  O   SER A 203     119.322 101.060 144.690  1.00  6.96           O  
ATOM   1325  CB  SER A 203     119.781 104.223 143.712  1.00  8.93           C  
ATOM   1326  OG  SER A 203     120.690 105.302 143.864  1.00  2.06           O  
ATOM   1327  N   THR A 204     118.938 101.490 142.488  1.00  5.36           N  
ATOM   1328  CA  THR A 204     118.001 100.370 142.281  1.00  3.65           C  
ATOM   1329  C   THR A 204     118.708  99.042 142.509  1.00  6.04           C  
ATOM   1330  O   THR A 204     118.128  98.119 143.072  1.00  9.58           O  
ATOM   1331  CB  THR A 204     117.324 100.383 140.904  1.00  3.92           C  
ATOM   1332  CG2 THR A 204     116.568 101.681 140.642  1.00  7.90           C  
ATOM   1333  OG1 THR A 204     118.225 100.153 139.843  1.00  3.92           O  
ATOM   1334  N   VAL A 205     119.993  98.962 142.156  1.00  6.44           N  
ATOM   1335  CA  VAL A 205     120.808  97.754 142.362  1.00  3.93           C  
ATOM   1336  C   VAL A 205     120.946  97.473 143.856  1.00  6.88           C  
ATOM   1337  O   VAL A 205     120.767  96.332 144.313  1.00  4.03           O  
ATOM   1338  CB  VAL A 205     122.163  97.872 141.624  1.00  1.35           C  
ATOM   1339  CG1 VAL A 205     123.047  96.704 141.903  1.00  4.50           C  
ATOM   1340  CG2 VAL A 205     121.944  97.785 140.121  1.00  3.34           C  
ATOM   1341  N   ALA A 206     121.238  98.523 144.636  1.00  2.17           N  
ATOM   1342  CA  ALA A 206     121.346  98.473 146.092  1.00  9.25           C  
ATOM   1343  C   ALA A 206     120.005  98.070 146.723  1.00  6.89           C  
ATOM   1344  O   ALA A 206     119.978  97.249 147.632  1.00  5.98           O  
ATOM   1345  CB  ALA A 206     121.826  99.838 146.601  1.00  7.46           C  
ATOM   1346  N   GLN A 207     118.890  98.586 146.212  1.00  5.41           N  
ATOM   1347  CA  GLN A 207     117.546  98.239 146.675  1.00  0.91           C  
ATOM   1348  C   GLN A 207     117.215  96.758 146.429  1.00  3.21           C  
ATOM   1349  O   GLN A 207     116.598  96.099 147.267  1.00  2.53           O  
ATOM   1350  CB  GLN A 207     116.543  99.128 145.937  1.00  1.67           C  
ATOM   1351  CG  GLN A 207     115.126  99.054 146.523  1.00  2.62           C  
ATOM   1352  CD  GLN A 207     115.020  99.735 147.875  1.00  0.71           C  
ATOM   1353  NE2 GLN A 207     115.449 100.968 147.977  1.00  2.36           N  
ATOM   1354  OE1 GLN A 207     114.563  99.169 148.856  1.00  3.70           O  
ATOM   1355  N   VAL A 208     117.653  96.211 145.291  1.00  8.81           N  
ATOM   1356  CA  VAL A 208     117.495  94.791 144.940  1.00  3.10           C  
ATOM   1357  C   VAL A 208     118.332  93.928 145.878  1.00  4.31           C  
ATOM   1358  O   VAL A 208     117.789  93.012 146.484  1.00  7.23           O  
ATOM   1359  CB  VAL A 208     117.825  94.543 143.453  1.00  3.25           C  
ATOM   1360  CG1 VAL A 208     118.066  93.069 143.115  1.00  6.09           C  
ATOM   1361  CG2 VAL A 208     116.655  95.007 142.583  1.00  7.58           C  
ATOM   1362  N   VAL A 209     119.610  94.250 146.095  1.00  4.60           N  
ATOM   1363  CA  VAL A 209     120.472  93.471 147.002  1.00  6.76           C  
ATOM   1364  C   VAL A 209     119.895  93.446 148.421  1.00  6.57           C  
ATOM   1365  O   VAL A 209     119.797  92.376 149.014  1.00  5.11           O  
ATOM   1366  CB  VAL A 209     121.915  93.999 146.977  1.00  8.17           C  
ATOM   1367  CG1 VAL A 209     122.800  93.363 148.049  1.00  7.99           C  
ATOM   1368  CG2 VAL A 209     122.576  93.721 145.624  1.00  8.08           C  
ATOM   1369  N   LYS A 210     119.389  94.570 148.945  1.00 13.85           N  
ATOM   1370  CA  LYS A 210     118.769  94.604 150.281  1.00 11.82           C  
ATOM   1371  C   LYS A 210     117.451  93.840 150.341  1.00 14.37           C  
ATOM   1372  O   LYS A 210     117.193  93.187 151.346  1.00 17.59           O  
ATOM   1373  CB  LYS A 210     118.672  96.021 150.865  1.00 14.20           C  
ATOM   1374  CG  LYS A 210     119.993  96.807 151.000  1.00 18.03           C  
ATOM   1375  CD  LYS A 210     121.168  95.961 151.525  1.00 12.65           C  
ATOM   1376  CE  LYS A 210     122.526  96.673 151.635  1.00 15.63           C  
ATOM   1377  NZ  LYS A 210     122.847  97.565 150.494  1.00  8.61           N  
ATOM   1378  N   THR A 211     116.622  93.880 149.300  1.00 10.88           N  
ATOM   1379  CA  THR A 211     115.370  93.103 149.281  1.00  8.42           C  
ATOM   1380  C   THR A 211     115.694  91.604 149.304  1.00  3.29           C  
ATOM   1381  O   THR A 211     115.062  90.843 150.029  1.00  6.01           O  
ATOM   1382  CB  THR A 211     114.544  93.422 148.027  1.00  8.58           C  
ATOM   1383  CG2 THR A 211     113.306  92.539 147.885  1.00  3.77           C  
ATOM   1384  OG1 THR A 211     114.063  94.738 148.132  1.00 10.91           O  
ATOM   1385  N   LEU A 212     116.700  91.158 148.541  1.00  6.71           N  
ATOM   1386  CA  LEU A 212     117.103  89.756 148.525  1.00  9.23           C  
ATOM   1387  C   LEU A 212     117.643  89.327 149.900  1.00  7.71           C  
ATOM   1388  O   LEU A 212     117.331  88.231 150.352  1.00 10.53           O  
ATOM   1389  CB  LEU A 212     118.135  89.528 147.409  1.00  1.96           C  
ATOM   1390  CG  LEU A 212     117.592  89.695 145.977  1.00  3.99           C  
ATOM   1391  CD1 LEU A 212     118.763  89.728 145.000  1.00 10.41           C  
ATOM   1392  CD2 LEU A 212     116.665  88.553 145.570  1.00  8.87           C  
ATOM   1393  N   GLU A 213     118.419  90.167 150.596  1.00 14.28           N  
ATOM   1394  CA  GLU A 213     118.915  89.864 151.951  1.00 16.61           C  
ATOM   1395  C   GLU A 213     117.787  89.846 152.991  1.00 17.24           C  
ATOM   1396  O   GLU A 213     117.768  88.974 153.855  1.00 18.01           O  
ATOM   1397  CB  GLU A 213     120.015  90.838 152.405  1.00 18.26           C  
ATOM   1398  CG  GLU A 213     121.289  90.751 151.562  1.00  9.67           C  
ATOM   1399  CD  GLU A 213     122.564  91.047 152.362  1.00  8.98           C  
ATOM   1400  OE1 GLU A 213     123.070  90.142 153.064  1.00  9.01           O  
ATOM   1401  OE2 GLU A 213     123.107  92.172 152.257  1.00  8.43           O  
ATOM   1402  N   GLU A 214     116.815  90.755 152.911  1.00 37.45           N  
ATOM   1403  CA  GLU A 214     115.680  90.808 153.842  1.00 28.68           C  
ATOM   1404  C   GLU A 214     114.836  89.522 153.798  1.00 36.15           C  
ATOM   1405  O   GLU A 214     114.327  89.065 154.820  1.00 34.58           O  
ATOM   1406  CB  GLU A 214     114.830  92.045 153.511  1.00 32.60           C  
ATOM   1407  CG  GLU A 214     113.525  92.127 154.320  1.00 31.20           C  
ATOM   1408  CD  GLU A 214     112.714  93.416 154.097  1.00 31.27           C  
ATOM   1409  OE1 GLU A 214     113.203  94.379 153.471  1.00 30.27           O  
ATOM   1410  OE2 GLU A 214     111.562  93.470 154.584  1.00 36.84           O  
ATOM   1411  N   HIS A 215     114.702  88.918 152.613  1.00 13.34           N  
ATOM   1412  CA  HIS A 215     113.953  87.677 152.380  1.00  6.34           C  
ATOM   1413  C   HIS A 215     114.824  86.409 152.431  1.00 10.70           C  
ATOM   1414  O   HIS A 215     114.313  85.310 152.237  1.00  8.89           O  
ATOM   1415  CB  HIS A 215     113.183  87.804 151.061  1.00  6.37           C  
ATOM   1416  CG  HIS A 215     111.982  88.702 151.173  1.00 14.93           C  
ATOM   1417  CD2 HIS A 215     111.981  90.062 151.110  1.00  9.38           C  
ATOM   1418  ND1 HIS A 215     110.676  88.261 151.389  1.00 13.79           N  
ATOM   1419  CE1 HIS A 215     109.918  89.368 151.433  1.00 14.05           C  
ATOM   1420  NE2 HIS A 215     110.676  90.462 151.273  1.00  9.33           N  
ATOM   1421  N   GLY A 216     116.127  86.533 152.688  1.00  5.77           N  
ATOM   1422  CA  GLY A 216     117.083  85.421 152.761  1.00 11.97           C  
ATOM   1423  C   GLY A 216     117.497  84.806 151.412  1.00 12.46           C  
ATOM   1424  O   GLY A 216     118.265  83.847 151.371  1.00  7.93           O  
ATOM   1425  N   ALA A 217     117.067  85.375 150.285  1.00 10.24           N  
ATOM   1426  CA  ALA A 217     117.379  84.875 148.949  1.00  9.60           C  
ATOM   1427  C   ALA A 217     118.880  84.851 148.633  1.00  5.90           C  
ATOM   1428  O   ALA A 217     119.325  84.051 147.815  1.00  4.45           O  
ATOM   1429  CB  ALA A 217     116.605  85.710 147.933  1.00  7.83           C  
ATOM   1430  N   MET A 218     119.685  85.696 149.284  1.00 10.05           N  
ATOM   1431  CA  MET A 218     121.142  85.730 149.091  1.00 11.54           C  
ATOM   1432  C   MET A 218     121.848  84.453 149.572  1.00 15.40           C  
ATOM   1433  O   MET A 218     123.026  84.273 149.297  1.00 13.23           O  
ATOM   1434  CB  MET A 218     121.759  87.026 149.642  1.00  8.83           C  
ATOM   1435  CG  MET A 218     121.315  88.255 148.835  1.00  6.38           C  
ATOM   1436  SD  MET A 218     121.696  88.306 147.058  1.00  7.34           S  
ATOM   1437  CE  MET A 218     123.502  88.257 147.077  1.00 10.76           C  
ATOM   1438  N   GLU A 219     121.179  83.530 150.270  1.00 28.32           N  
ATOM   1439  CA  GLU A 219     121.807  82.255 150.659  1.00 32.16           C  
ATOM   1440  C   GLU A 219     121.965  81.299 149.458  1.00 33.48           C  
ATOM   1441  O   GLU A 219     122.772  80.371 149.505  1.00 25.93           O  
ATOM   1442  CB  GLU A 219     121.035  81.555 151.788  1.00 32.75           C  
ATOM   1443  CG  GLU A 219     121.092  82.343 153.110  1.00 33.72           C  
ATOM   1444  CD  GLU A 219     119.798  82.337 153.940  1.00 33.75           C  
ATOM   1445  OE1 GLU A 219     118.873  81.538 153.669  1.00 24.53           O  
ATOM   1446  OE2 GLU A 219     119.718  83.130 154.904  1.00 24.73           O  
ATOM   1447  N   TYR A 220     121.237  81.555 148.363  1.00  2.66           N  
ATOM   1448  CA  TYR A 220     121.222  80.774 147.120  1.00  5.73           C  
ATOM   1449  C   TYR A 220     121.213  81.654 145.852  1.00  3.16           C  
ATOM   1450  O   TYR A 220     120.872  81.174 144.772  1.00  5.54           O  
ATOM   1451  CB  TYR A 220     120.040  79.796 147.156  1.00  6.17           C  
ATOM   1452  CG  TYR A 220     118.680  80.453 147.243  1.00 12.14           C  
ATOM   1453  CD1 TYR A 220     118.013  80.858 146.075  1.00  7.38           C  
ATOM   1454  CD2 TYR A 220     118.080  80.655 148.496  1.00  5.39           C  
ATOM   1455  CE1 TYR A 220     116.758  81.488 146.156  1.00  7.64           C  
ATOM   1456  CE2 TYR A 220     116.816  81.263 148.580  1.00  9.04           C  
ATOM   1457  CZ  TYR A 220     116.164  81.690 147.413  1.00  3.72           C  
ATOM   1458  OH  TYR A 220     114.972  82.323 147.504  1.00 10.19           O  
ATOM   1459  N   THR A 221     121.598  82.934 145.953  1.00  8.51           N  
ATOM   1460  CA  THR A 221     121.608  83.867 144.812  1.00  8.43           C  
ATOM   1461  C   THR A 221     122.992  84.469 144.593  1.00  8.90           C  
ATOM   1462  O   THR A 221     123.761  84.645 145.525  1.00  3.81           O  
ATOM   1463  CB  THR A 221     120.561  84.977 145.008  1.00  4.43           C  
ATOM   1464  CG2 THR A 221     120.503  86.015 143.888  1.00  2.25           C  
ATOM   1465  OG1 THR A 221     119.282  84.410 145.046  1.00  1.01           O  
ATOM   1466  N   ILE A 222     123.295  84.838 143.358  1.00  9.71           N  
ATOM   1467  CA  ILE A 222     124.490  85.533 142.873  1.00  2.84           C  
ATOM   1468  C   ILE A 222     123.978  86.753 142.111  1.00  9.07           C  
ATOM   1469  O   ILE A 222     123.072  86.634 141.278  1.00  8.90           O  
ATOM   1470  CB  ILE A 222     125.352  84.645 141.941  1.00  9.22           C  
ATOM   1471  CG1 ILE A 222     125.686  83.285 142.568  1.00  1.55           C  
ATOM   1472  CG2 ILE A 222     126.664  85.342 141.564  1.00  8.79           C  
ATOM   1473  CD1 ILE A 222     126.409  82.328 141.624  1.00  6.31           C  
ATOM   1474  N   VAL A 223     124.553  87.928 142.389  1.00  3.65           N  
ATOM   1475  CA  VAL A 223     124.206  89.188 141.718  1.00  5.00           C  
ATOM   1476  C   VAL A 223     125.402  89.691 140.916  1.00  3.15           C  
ATOM   1477  O   VAL A 223     126.479  89.909 141.455  1.00  5.99           O  
ATOM   1478  CB  VAL A 223     123.687  90.253 142.700  1.00  2.38           C  
ATOM   1479  CG1 VAL A 223     123.371  91.575 141.992  1.00  3.20           C  
ATOM   1480  CG2 VAL A 223     122.405  89.790 143.397  1.00  3.52           C  
ATOM   1481  N   VAL A 224     125.208  89.896 139.623  1.00  6.90           N  
ATOM   1482  CA  VAL A 224     126.193  90.416 138.680  1.00  5.73           C  
ATOM   1483  C   VAL A 224     125.691  91.797 138.286  1.00  8.73           C  
ATOM   1484  O   VAL A 224     124.529  91.958 137.900  1.00  2.44           O  
ATOM   1485  CB  VAL A 224     126.384  89.502 137.456  1.00  6.29           C  
ATOM   1486  CG1 VAL A 224     127.520  90.017 136.578  1.00  0.34           C  
ATOM   1487  CG2 VAL A 224     126.678  88.087 137.901  1.00  5.15           C  
ATOM   1488  N   ALA A 225     126.549  92.798 138.401  1.00 12.05           N  
ATOM   1489  CA  ALA A 225     126.134  94.151 138.087  1.00 13.26           C  
ATOM   1490  C   ALA A 225     127.085  94.841 137.133  1.00  3.51           C  
ATOM   1491  O   ALA A 225     128.306  94.793 137.271  1.00  5.94           O  
ATOM   1492  CB  ALA A 225     126.004  95.005 139.360  1.00  5.65           C  
ATOM   1493  N   ALA A 226     126.476  95.549 136.206  1.00  0.68           N  
ATOM   1494  CA  ALA A 226     127.153  96.423 135.274  1.00  0.31           C  
ATOM   1495  C   ALA A 226     126.135  97.534 135.194  1.00  5.11           C  
ATOM   1496  O   ALA A 226     125.201  97.539 134.389  1.00  0.66           O  
ATOM   1497  CB  ALA A 226     127.439  95.822 133.907  1.00  2.99           C  
ATOM   1498  N   THR A 227     126.352  98.494 136.081  1.00 16.52           N  
ATOM   1499  CA  THR A 227     125.474  99.619 136.250  1.00 13.06           C  
ATOM   1500  C   THR A 227     125.689 100.623 135.133  1.00 12.81           C  
ATOM   1501  O   THR A 227     126.575 100.464 134.289  1.00 16.02           O  
ATOM   1502  CB  THR A 227     125.694 100.332 137.588  1.00 13.92           C  
ATOM   1503  CG2 THR A 227     125.317  99.430 138.749  1.00 15.08           C  
ATOM   1504  OG1 THR A 227     127.061 100.739 137.706  1.00 17.14           O  
ATOM   1505  N   ALA A 228     124.708 101.526 135.022  1.00  9.25           N  
ATOM   1506  CA  ALA A 228     124.623 102.567 133.993  1.00  6.45           C  
ATOM   1507  C   ALA A 228     125.902 103.408 133.769  1.00  5.79           C  
ATOM   1508  O   ALA A 228     126.225 103.696 132.610  1.00  4.25           O  
ATOM   1509  CB  ALA A 228     123.427 103.448 134.303  1.00 12.29           C  
ATOM   1510  N   SER A 229     126.748 103.642 134.820  1.00 12.22           N  
ATOM   1511  CA  SER A 229     127.988 104.416 134.624  1.00 13.55           C  
ATOM   1512  C   SER A 229     129.155 103.605 134.238  1.00  6.03           C  
ATOM   1513  O   SER A 229     130.221 104.189 134.002  1.00 13.51           O  
ATOM   1514  CB  SER A 229     128.479 105.190 135.835  1.00 13.53           C  
ATOM   1515  OG  SER A 229     128.646 104.359 136.969  1.00  7.01           O  
ATOM   1516  N   ASP A 230     129.022 102.305 134.336  1.00 18.92           N  
ATOM   1517  CA  ASP A 230     130.110 101.477 133.944  1.00 21.69           C  
ATOM   1518  C   ASP A 230     130.212 101.514 132.405  1.00 18.03           C  
ATOM   1519  O   ASP A 230     129.209 101.824 131.730  1.00 20.60           O  
ATOM   1520  CB  ASP A 230     129.844 100.071 134.491  1.00 18.03           C  
ATOM   1521  CG  ASP A 230     129.828 100.049 136.002  1.00 25.65           C  
ATOM   1522  OD1 ASP A 230     130.823 100.469 136.622  1.00 21.12           O  
ATOM   1523  OD2 ASP A 230     128.831  99.591 136.576  1.00 25.82           O  
ATOM   1524  N   PRO A 231     131.407 101.290 131.837  1.00 11.38           N  
ATOM   1525  CA  PRO A 231     131.631 101.296 130.401  1.00  9.77           C  
ATOM   1526  C   PRO A 231     130.764 100.278 129.664  1.00 14.61           C  
ATOM   1527  O   PRO A 231     130.496  99.181 130.153  1.00  6.36           O  
ATOM   1528  CB  PRO A 231     133.128 101.061 130.183  1.00 11.25           C  
ATOM   1529  CG  PRO A 231     133.647 100.590 131.532  1.00 11.55           C  
ATOM   1530  CD  PRO A 231     132.669 101.164 132.540  1.00  9.27           C  
ATOM   1531  N   ALA A 232     130.355 100.617 128.448  1.00  3.43           N  
ATOM   1532  CA  ALA A 232     129.503  99.785 127.586  1.00  7.76           C  
ATOM   1533  C   ALA A 232     130.104  98.406 127.317  1.00  7.48           C  
ATOM   1534  O   ALA A 232     129.337  97.486 127.000  1.00 10.90           O  
ATOM   1535  CB  ALA A 232     129.230 100.515 126.272  1.00  5.40           C  
ATOM   1536  N   ALA A 233     131.431  98.266 127.332  1.00  5.77           N  
ATOM   1537  CA  ALA A 233     132.087  96.982 127.149  1.00  4.26           C  
ATOM   1538  C   ALA A 233     131.714  96.020 128.297  1.00  8.72           C  
ATOM   1539  O   ALA A 233     131.416  94.853 128.062  1.00 11.76           O  
ATOM   1540  CB  ALA A 233     133.584  97.234 127.049  1.00  3.63           C  
ATOM   1541  N   LEU A 234     131.627  96.519 129.538  1.00  8.21           N  
ATOM   1542  CA  LEU A 234     131.197  95.735 130.698  1.00  2.30           C  
ATOM   1543  C   LEU A 234     129.698  95.477 130.613  1.00  0.57           C  
ATOM   1544  O   LEU A 234     129.259  94.378 130.921  1.00  1.38           O  
ATOM   1545  CB  LEU A 234     131.528  96.438 132.024  1.00  9.34           C  
ATOM   1546  CG  LEU A 234     133.022  96.584 132.351  1.00  8.88           C  
ATOM   1547  CD1 LEU A 234     133.163  97.319 133.676  1.00  2.88           C  
ATOM   1548  CD2 LEU A 234     133.731  95.245 132.506  1.00  9.47           C  
ATOM   1549  N   GLN A 235     128.896  96.433 130.140  1.00  8.49           N  
ATOM   1550  CA  GLN A 235     127.461  96.183 129.915  1.00  4.34           C  
ATOM   1551  C   GLN A 235     127.186  95.181 128.781  1.00  4.67           C  
ATOM   1552  O   GLN A 235     126.095  94.602 128.717  1.00  6.29           O  
ATOM   1553  CB  GLN A 235     126.728  97.499 129.646  1.00  1.57           C  
ATOM   1554  CG  GLN A 235     126.849  98.515 130.777  1.00  0.14           C  
ATOM   1555  CD  GLN A 235     126.116  99.810 130.489  1.00  2.65           C  
ATOM   1556  NE2 GLN A 235     126.778 100.933 130.739  1.00  6.74           N  
ATOM   1557  OE1 GLN A 235     124.964  99.803 130.052  1.00  0.15           O  
ATOM   1558  N   TYR A 236     128.165  94.955 127.910  1.00  5.24           N  
ATOM   1559  CA  TYR A 236     128.152  93.971 126.835  1.00  2.94           C  
ATOM   1560  C   TYR A 236     128.583  92.586 127.374  1.00  7.52           C  
ATOM   1561  O   TYR A 236     127.915  91.592 127.132  1.00  1.18           O  
ATOM   1562  CB  TYR A 236     129.002  94.505 125.673  1.00  2.17           C  
ATOM   1563  CG  TYR A 236     129.461  93.499 124.644  1.00  2.65           C  
ATOM   1564  CD1 TYR A 236     128.546  92.893 123.761  1.00  1.68           C  
ATOM   1565  CD2 TYR A 236     130.826  93.175 124.569  1.00  0.60           C  
ATOM   1566  CE1 TYR A 236     129.002  91.965 122.810  1.00  8.42           C  
ATOM   1567  CE2 TYR A 236     131.281  92.246 123.625  1.00  0.60           C  
ATOM   1568  CZ  TYR A 236     130.374  91.644 122.736  1.00  6.56           C  
ATOM   1569  OH  TYR A 236     130.835  90.796 121.790  1.00  0.93           O  
ATOM   1570  N   ILE A 237     129.637  92.493 128.182  1.00  0.10           N  
ATOM   1571  CA  ILE A 237     130.123  91.215 128.739  1.00  5.57           C  
ATOM   1572  C   ILE A 237     129.275  90.660 129.904  1.00  0.34           C  
ATOM   1573  O   ILE A 237     129.258  89.453 130.135  1.00  8.60           O  
ATOM   1574  CB  ILE A 237     131.605  91.406 129.103  1.00  3.38           C  
ATOM   1575  CG1 ILE A 237     132.398  91.460 127.784  1.00  0.26           C  
ATOM   1576  CG2 ILE A 237     132.187  90.297 129.992  1.00  8.00           C  
ATOM   1577  CD1 ILE A 237     133.711  92.223 127.912  1.00  8.05           C  
ATOM   1578  N   ALA A 238     128.506  91.494 130.599  1.00  8.68           N  
ATOM   1579  CA  ALA A 238     127.675  91.178 131.792  1.00  6.69           C  
ATOM   1580  C   ALA A 238     126.737  89.944 131.581  1.00  8.07           C  
ATOM   1581  O   ALA A 238     126.825  89.037 132.435  1.00  8.97           O  
ATOM   1582  CB  ALA A 238     126.978  92.429 132.369  1.00  4.53           C  
ATOM   1583  N   PRO A 239     125.802  89.883 130.575  1.00  5.57           N  
ATOM   1584  CA  PRO A 239     124.928  88.690 130.424  1.00  5.05           C  
ATOM   1585  C   PRO A 239     125.665  87.381 130.101  1.00  6.91           C  
ATOM   1586  O   PRO A 239     125.236  86.316 130.565  1.00  6.82           O  
ATOM   1587  CB  PRO A 239     124.013  89.078 129.254  1.00  5.20           C  
ATOM   1588  CG  PRO A 239     123.999  90.408 129.133  1.00  8.28           C  
ATOM   1589  CD  PRO A 239     125.389  90.820 129.496  1.00  5.05           C  
ATOM   1590  N   TYR A 240     126.748  87.440 129.320  1.00 13.92           N  
ATOM   1591  CA  TYR A 240     127.547  86.267 128.963  1.00  8.49           C  
ATOM   1592  C   TYR A 240     128.289  85.728 130.179  1.00  7.46           C  
ATOM   1593  O   TYR A 240     128.348  84.518 130.376  1.00 15.37           O  
ATOM   1594  CB  TYR A 240     128.564  86.607 127.859  1.00 13.09           C  
ATOM   1595  CG  TYR A 240     127.951  87.093 126.566  1.00  8.27           C  
ATOM   1596  CD1 TYR A 240     127.119  86.242 125.815  1.00 11.49           C  
ATOM   1597  CD2 TYR A 240     128.105  88.435 126.180  1.00 15.23           C  
ATOM   1598  CE1 TYR A 240     126.402  86.739 124.712  1.00  6.48           C  
ATOM   1599  CE2 TYR A 240     127.359  88.945 125.104  1.00  6.51           C  
ATOM   1600  CZ  TYR A 240     126.483  88.106 124.389  1.00 11.87           C  
ATOM   1601  OH  TYR A 240     125.741  88.624 123.387  1.00  7.92           O  
ATOM   1602  N   ALA A 241     128.815  86.621 131.022  1.00  7.64           N  
ATOM   1603  CA  ALA A 241     129.484  86.222 132.263  1.00  5.67           C  
ATOM   1604  C   ALA A 241     128.508  85.572 133.243  1.00  6.65           C  
ATOM   1605  O   ALA A 241     128.851  84.542 133.865  1.00  1.07           O  
ATOM   1606  CB  ALA A 241     130.160  87.436 132.897  1.00  0.84           C  
ATOM   1607  N   GLY A 242     127.285  86.142 133.365  1.00  7.33           N  
ATOM   1608  CA  GLY A 242     126.235  85.552 134.202  1.00  5.18           C  
ATOM   1609  C   GLY A 242     125.773  84.191 133.707  1.00  1.95           C  
ATOM   1610  O   GLY A 242     125.477  83.285 134.497  1.00  4.79           O  
ATOM   1611  N   CYS A 243     125.701  84.012 132.384  1.00  6.71           N  
ATOM   1612  CA  CYS A 243     125.339  82.747 131.744  1.00  1.89           C  
ATOM   1613  C   CYS A 243     126.431  81.702 132.001  1.00  8.95           C  
ATOM   1614  O   CYS A 243     126.131  80.588 132.404  1.00  9.49           O  
ATOM   1615  CB  CYS A 243     125.089  82.994 130.248  1.00  9.61           C  
ATOM   1616  SG  CYS A 243     124.023  81.716 129.526  1.00  7.29           S  
ATOM   1617  N   ALA A 244     127.712  82.068 131.885  1.00  4.40           N  
ATOM   1618  CA  ALA A 244     128.841  81.186 132.166  1.00  7.77           C  
ATOM   1619  C   ALA A 244     128.858  80.710 133.630  1.00  3.22           C  
ATOM   1620  O   ALA A 244     129.263  79.583 133.900  1.00  3.48           O  
ATOM   1621  CB  ALA A 244     130.137  81.901 131.799  1.00  6.40           C  
ATOM   1622  N   MET A 245     128.412  81.541 134.579  1.00  5.94           N  
ATOM   1623  CA  MET A 245     128.266  81.143 135.985  1.00  8.78           C  
ATOM   1624  C   MET A 245     127.068  80.201 136.137  1.00  2.54           C  
ATOM   1625  O   MET A 245     127.108  79.272 136.955  1.00  7.65           O  
ATOM   1626  CB  MET A 245     128.100  82.395 136.852  1.00  9.40           C  
ATOM   1627  CG  MET A 245     129.296  83.318 136.928  1.00  0.00           C  
ATOM   1628  SD  MET A 245     128.840  84.876 137.712  1.00  4.75           S  
ATOM   1629  CE  MET A 245     129.965  86.000 136.894  1.00  6.56           C  
ATOM   1630  N   GLY A 246     126.000  80.454 135.370  1.00  8.96           N  
ATOM   1631  CA  GLY A 246     124.830  79.582 135.361  1.00  2.36           C  
ATOM   1632  C   GLY A 246     125.074  78.191 134.782  1.00  9.09           C  
ATOM   1633  O   GLY A 246     124.474  77.210 135.234  1.00  4.17           O  
ATOM   1634  N   GLU A 247     125.939  78.076 133.780  1.00 11.80           N  
ATOM   1635  CA  GLU A 247     126.286  76.816 133.124  1.00  3.16           C  
ATOM   1636  C   GLU A 247     127.041  75.839 134.020  1.00  3.74           C  
ATOM   1637  O   GLU A 247     126.867  74.636 133.864  1.00 12.70           O  
ATOM   1638  CB  GLU A 247     127.180  77.097 131.929  1.00  8.98           C  
ATOM   1639  CG  GLU A 247     126.450  77.696 130.728  1.00  7.06           C  
ATOM   1640  CD  GLU A 247     127.453  78.177 129.675  1.00  4.57           C  
ATOM   1641  OE1 GLU A 247     128.671  77.915 129.814  1.00  9.38           O  
ATOM   1642  OE2 GLU A 247     127.023  78.830 128.704  1.00  3.25           O  
ATOM   1643  N   TYR A 248     127.857  76.309 134.965  1.00 13.72           N  
ATOM   1644  CA  TYR A 248     128.584  75.395 135.877  1.00 13.84           C  
ATOM   1645  C   TYR A 248     127.672  74.443 136.676  1.00 16.68           C  
ATOM   1646  O   TYR A 248     128.016  73.261 136.861  1.00 17.11           O  
ATOM   1647  CB  TYR A 248     129.479  76.273 136.786  1.00 19.06           C  
ATOM   1648  CG  TYR A 248     130.144  75.664 138.025  1.00 19.88           C  
ATOM   1649  CD1 TYR A 248     131.392  75.045 137.940  1.00 17.21           C  
ATOM   1650  CD2 TYR A 248     129.473  75.643 139.276  1.00 16.38           C  
ATOM   1651  CE1 TYR A 248     131.970  74.458 139.068  1.00 14.59           C  
ATOM   1652  CE2 TYR A 248     130.038  75.074 140.385  1.00 20.27           C  
ATOM   1653  CZ  TYR A 248     131.286  74.491 140.277  1.00 12.14           C  
ATOM   1654  OH  TYR A 248     131.840  73.911 141.387  1.00 19.55           O  
ATOM   1655  N   PHE A 249     126.514  74.926 137.121  1.00  9.88           N  
ATOM   1656  CA  PHE A 249     125.525  74.136 137.851  1.00 12.26           C  
ATOM   1657  C   PHE A 249     124.867  73.119 136.905  1.00 13.59           C  
ATOM   1658  O   PHE A 249     124.711  71.959 137.279  1.00  9.14           O  
ATOM   1659  CB  PHE A 249     124.518  75.083 138.519  1.00  8.45           C  
ATOM   1660  CG  PHE A 249     125.150  76.057 139.500  1.00 11.86           C  
ATOM   1661  CD1 PHE A 249     125.975  75.587 140.543  1.00 14.69           C  
ATOM   1662  CD2 PHE A 249     125.003  77.444 139.318  1.00 13.70           C  
ATOM   1663  CE1 PHE A 249     126.635  76.486 141.395  1.00  7.96           C  
ATOM   1664  CE2 PHE A 249     125.691  78.345 140.150  1.00 15.78           C  
ATOM   1665  CZ  PHE A 249     126.503  77.865 141.191  1.00 11.57           C  
ATOM   1666  N   ARG A 250     124.544  73.524 135.667  1.00 10.99           N  
ATOM   1667  CA  ARG A 250     123.985  72.645 134.622  1.00  7.06           C  
ATOM   1668  C   ARG A 250     124.988  71.544 134.233  1.00  2.38           C  
ATOM   1669  O   ARG A 250     124.591  70.400 134.091  1.00  3.55           O  
ATOM   1670  CB  ARG A 250     123.545  73.510 133.418  1.00 10.07           C  
ATOM   1671  CG  ARG A 250     122.852  72.693 132.312  1.00  8.59           C  
ATOM   1672  CD  ARG A 250     122.406  73.447 131.042  1.00 10.48           C  
ATOM   1673  NE  ARG A 250     123.421  74.191 130.253  1.00  4.82           N  
ATOM   1674  CZ  ARG A 250     124.678  73.910 129.969  1.00  6.81           C  
ATOM   1675  NH1 ARG A 250     125.313  74.602 129.078  1.00  8.03           N  
ATOM   1676  NH2 ARG A 250     125.330  72.950 130.541  1.00  7.47           N  
ATOM   1677  N   ASP A 251     126.278  71.845 134.113  1.00  9.17           N  
ATOM   1678  CA  ASP A 251     127.331  70.875 133.765  1.00 11.12           C  
ATOM   1679  C   ASP A 251     127.579  69.828 134.873  1.00  9.34           C  
ATOM   1680  O   ASP A 251     128.124  68.760 134.590  1.00 15.31           O  
ATOM   1681  CB  ASP A 251     128.651  71.603 133.419  1.00 16.72           C  
ATOM   1682  CG  ASP A 251     128.678  72.383 132.089  1.00  7.52           C  
ATOM   1683  OD1 ASP A 251     127.828  72.142 131.206  1.00 13.99           O  
ATOM   1684  OD2 ASP A 251     129.613  73.196 131.885  1.00 10.16           O  
ATOM   1685  N   LYS A 252     127.179  70.098 136.128  1.00 20.12           N  
ATOM   1686  CA  LYS A 252     127.263  69.197 137.265  1.00 16.45           C  
ATOM   1687  C   LYS A 252     125.919  68.564 137.595  1.00 20.38           C  
ATOM   1688  O   LYS A 252     125.809  67.869 138.611  1.00 17.58           O  
ATOM   1689  CB  LYS A 252     127.860  69.889 138.485  1.00 16.81           C  
ATOM   1690  CG  LYS A 252     129.361  70.135 138.439  1.00 22.98           C  
ATOM   1691  CD  LYS A 252     129.864  70.426 139.846  1.00 23.29           C  
ATOM   1692  CE  LYS A 252     131.379  70.565 139.929  1.00 20.00           C  
ATOM   1693  NZ  LYS A 252     132.055  70.692 138.610  1.00 16.01           N  
ATOM   1694  N   GLY A 253     124.893  68.696 136.761  1.00 16.89           N  
ATOM   1695  CA  GLY A 253     123.599  68.048 136.987  1.00 15.00           C  
ATOM   1696  C   GLY A 253     122.610  68.791 137.881  1.00 15.00           C  
ATOM   1697  O   GLY A 253     121.521  68.273 138.120  1.00  9.61           O  
ATOM   1698  N   LYS A 254     122.963  69.968 138.411  1.00 24.13           N  
ATOM   1699  CA  LYS A 254     122.049  70.794 139.213  1.00 18.22           C  
ATOM   1700  C   LYS A 254     121.217  71.719 138.319  1.00 22.14           C  
ATOM   1701  O   LYS A 254     121.389  71.768 137.101  1.00 22.93           O  
ATOM   1702  CB  LYS A 254     122.758  71.526 140.371  1.00 23.25           C  
ATOM   1703  CG  LYS A 254     123.328  70.561 141.421  1.00 19.73           C  
ATOM   1704  CD  LYS A 254     124.438  71.157 142.293  1.00 23.42           C  
ATOM   1705  CE  LYS A 254     125.759  71.472 141.588  1.00 24.85           C  
ATOM   1706  NZ  LYS A 254     126.864  71.566 142.582  1.00 21.70           N  
ATOM   1707  N   HIS A 255     120.277  72.434 138.916  1.00  8.30           N  
ATOM   1708  CA  HIS A 255     119.383  73.369 138.236  1.00  8.69           C  
ATOM   1709  C   HIS A 255     119.784  74.817 138.532  1.00  8.45           C  
ATOM   1710  O   HIS A 255     120.115  75.152 139.668  1.00  9.13           O  
ATOM   1711  CB  HIS A 255     117.938  73.089 138.664  1.00  8.66           C  
ATOM   1712  CG  HIS A 255     117.438  71.689 138.382  1.00 15.18           C  
ATOM   1713  CD2 HIS A 255     118.029  70.735 137.601  1.00  9.81           C  
ATOM   1714  ND1 HIS A 255     116.221  71.183 138.836  1.00  7.79           N  
ATOM   1715  CE1 HIS A 255     116.113  69.940 138.341  1.00 16.19           C  
ATOM   1716  NE2 HIS A 255     117.194  69.644 137.603  1.00 17.13           N  
ATOM   1717  N   ALA A 256     119.735  75.681 137.522  1.00  6.05           N  
ATOM   1718  CA  ALA A 256     120.026  77.106 137.681  1.00  9.75           C  
ATOM   1719  C   ALA A 256     119.049  78.012 136.934  1.00  0.43           C  
ATOM   1720  O   ALA A 256     118.483  77.631 135.912  1.00  9.48           O  
ATOM   1721  CB  ALA A 256     121.447  77.419 137.201  1.00  3.11           C  
ATOM   1722  N   LEU A 257     118.811  79.211 137.455  1.00  7.98           N  
ATOM   1723  CA  LEU A 257     117.920  80.231 136.898  1.00  8.10           C  
ATOM   1724  C   LEU A 257     118.742  81.498 136.638  1.00  8.59           C  
ATOM   1725  O   LEU A 257     119.490  81.916 137.506  1.00  4.58           O  
ATOM   1726  CB  LEU A 257     116.764  80.471 137.884  1.00  9.30           C  
ATOM   1727  CG  LEU A 257     115.887  81.696 137.581  1.00  2.57           C  
ATOM   1728  CD1 LEU A 257     115.121  81.556 136.275  1.00  9.34           C  
ATOM   1729  CD2 LEU A 257     114.866  81.924 138.686  1.00  6.18           C  
ATOM   1730  N   VAL A 258     118.646  82.095 135.454  1.00  9.85           N  
ATOM   1731  CA  VAL A 258     119.345  83.331 135.090  1.00  0.32           C  
ATOM   1732  C   VAL A 258     118.371  84.422 134.672  1.00  7.24           C  
ATOM   1733  O   VAL A 258     117.495  84.206 133.838  1.00  5.65           O  
ATOM   1734  CB  VAL A 258     120.495  83.076 134.107  1.00  4.92           C  
ATOM   1735  CG1 VAL A 258     120.038  82.910 132.659  1.00  2.58           C  
ATOM   1736  CG2 VAL A 258     121.482  84.246 134.121  1.00  3.26           C  
ATOM   1737  N   VAL A 259     118.492  85.594 135.286  1.00  1.99           N  
ATOM   1738  CA  VAL A 259     117.684  86.773 134.968  1.00  1.69           C  
ATOM   1739  C   VAL A 259     118.584  87.869 134.382  1.00  7.49           C  
ATOM   1740  O   VAL A 259     119.627  88.198 134.960  1.00  4.52           O  
ATOM   1741  CB  VAL A 259     116.937  87.278 136.219  1.00  0.33           C  
ATOM   1742  CG1 VAL A 259     116.075  88.487 135.910  1.00  7.27           C  
ATOM   1743  CG2 VAL A 259     116.078  86.173 136.817  1.00  4.83           C  
ATOM   1744  N   TYR A 260     118.144  88.427 133.256  1.00  7.39           N  
ATOM   1745  CA  TYR A 260     118.790  89.539 132.562  1.00  5.15           C  
ATOM   1746  C   TYR A 260     117.838  90.739 132.666  1.00  3.99           C  
ATOM   1747  O   TYR A 260     116.822  90.782 131.973  1.00  9.85           O  
ATOM   1748  CB  TYR A 260     119.106  89.186 131.100  1.00  0.27           C  
ATOM   1749  CG  TYR A 260     119.814  87.867 130.874  1.00  9.32           C  
ATOM   1750  CD1 TYR A 260     121.155  87.709 131.254  1.00  9.30           C  
ATOM   1751  CD2 TYR A 260     119.141  86.813 130.227  1.00  3.90           C  
ATOM   1752  CE1 TYR A 260     121.827  86.506 130.983  1.00  2.14           C  
ATOM   1753  CE2 TYR A 260     119.813  85.614 129.943  1.00  6.18           C  
ATOM   1754  CZ  TYR A 260     121.163  85.462 130.314  1.00  1.77           C  
ATOM   1755  OH  TYR A 260     121.820  84.312 130.043  1.00  8.02           O  
ATOM   1756  N   ASP A 261     118.146  91.687 133.553  1.00  8.03           N  
ATOM   1757  CA  ASP A 261     117.280  92.829 133.887  1.00  8.40           C  
ATOM   1758  C   ASP A 261     116.742  93.668 132.721  1.00 14.65           C  
ATOM   1759  O   ASP A 261     115.637  94.192 132.804  1.00 14.52           O  
ATOM   1760  CB  ASP A 261     118.000  93.727 134.894  1.00 10.84           C  
ATOM   1761  CG  ASP A 261     117.074  94.371 135.937  1.00 14.12           C  
ATOM   1762  OD1 ASP A 261     115.834  94.342 135.794  1.00  9.02           O  
ATOM   1763  OD2 ASP A 261     117.617  94.882 136.942  1.00 15.47           O  
ATOM   1764  N   ASP A 262     117.480  93.815 131.616  1.00  7.71           N  
ATOM   1765  CA  ASP A 262     116.909  94.504 130.438  1.00  6.33           C  
ATOM   1766  C   ASP A 262     117.760  94.169 129.203  1.00  3.79           C  
ATOM   1767  O   ASP A 262     118.913  94.624 129.115  1.00 13.27           O  
ATOM   1768  CB  ASP A 262     116.845  96.025 130.520  1.00  8.03           C  
ATOM   1769  CG  ASP A 262     115.919  96.618 129.440  1.00 10.72           C  
ATOM   1770  OD1 ASP A 262     115.249  95.897 128.658  1.00  9.79           O  
ATOM   1771  OD2 ASP A 262     115.943  97.832 129.279  1.00 10.61           O  
ATOM   1772  N   LEU A 263     117.239  93.462 128.206  1.00  1.18           N  
ATOM   1773  CA  LEU A 263     118.006  93.221 126.978  1.00  9.87           C  
ATOM   1774  C   LEU A 263     118.016  94.488 126.097  1.00  9.94           C  
ATOM   1775  O   LEU A 263     118.895  94.645 125.248  1.00  6.19           O  
ATOM   1776  CB  LEU A 263     117.497  91.974 126.238  1.00 10.31           C  
ATOM   1777  CG  LEU A 263     117.903  90.632 126.878  1.00  3.48           C  
ATOM   1778  CD1 LEU A 263     117.398  89.498 125.991  1.00  6.69           C  
ATOM   1779  CD2 LEU A 263     119.415  90.455 127.015  1.00  4.63           C  
ATOM   1780  N   SER A 264     117.091  95.428 126.321  1.00 14.84           N  
ATOM   1781  CA  SER A 264     116.995  96.688 125.575  1.00 11.57           C  
ATOM   1782  C   SER A 264     118.219  97.609 125.779  1.00 16.76           C  
ATOM   1783  O   SER A 264     118.647  98.261 124.839  1.00  9.26           O  
ATOM   1784  CB  SER A 264     115.714  97.447 125.970  1.00  8.98           C  
ATOM   1785  OG  SER A 264     114.626  96.585 126.250  1.00  9.06           O  
ATOM   1786  N   LYS A 265     118.855  97.610 126.963  1.00  9.94           N  
ATOM   1787  CA  LYS A 265     120.058  98.369 127.311  1.00 12.39           C  
ATOM   1788  C   LYS A 265     121.283  97.627 126.832  1.00 17.99           C  
ATOM   1789  O   LYS A 265     122.301  98.278 126.530  1.00  9.54           O  
ATOM   1790  CB  LYS A 265     120.155  98.718 128.789  1.00 14.91           C  
ATOM   1791  CG  LYS A 265     118.880  99.268 129.343  1.00 13.71           C  
ATOM   1792  CD  LYS A 265     118.978 100.156 130.558  1.00 11.97           C  
ATOM   1793  CE  LYS A 265     117.642 100.145 131.315  1.00 10.42           C  
ATOM   1794  NZ  LYS A 265     116.438 100.245 130.435  1.00 10.64           N  
ATOM   1795  N   HIS A 266     121.216  96.285 126.833  1.00  4.97           N  
ATOM   1796  CA  HIS A 266     122.319  95.465 126.320  1.00 11.66           C  
ATOM   1797  C   HIS A 266     122.506  95.725 124.815  1.00 11.07           C  
ATOM   1798  O   HIS A 266     123.661  95.842 124.343  1.00  8.97           O  
ATOM   1799  CB  HIS A 266     122.023  93.990 126.593  1.00 11.72           C  
ATOM   1800  CG  HIS A 266     123.080  93.068 126.088  1.00  5.63           C  
ATOM   1801  CD2 HIS A 266     123.009  91.975 125.295  1.00 13.01           C  
ATOM   1802  ND1 HIS A 266     124.407  93.213 126.427  1.00 13.92           N  
ATOM   1803  CE1 HIS A 266     125.113  92.265 125.838  1.00 11.12           C  
ATOM   1804  NE2 HIS A 266     124.287  91.495 125.153  1.00  8.32           N  
ATOM   1805  N   ALA A 267     121.407  95.826 124.058  1.00  4.16           N  
ATOM   1806  CA  ALA A 267     121.436  96.131 122.631  1.00  4.81           C  
ATOM   1807  C   ALA A 267     121.986  97.545 122.391  1.00  9.35           C  
ATOM   1808  O   ALA A 267     122.849  97.728 121.531  1.00  8.63           O  
ATOM   1809  CB  ALA A 267     120.030  95.962 122.054  1.00  4.77           C  
ATOM   1810  N   VAL A 268     121.557  98.539 123.190  1.00  5.54           N  
ATOM   1811  CA  VAL A 268     122.067  99.923 123.091  1.00  8.75           C  
ATOM   1812  C   VAL A 268     123.587  99.988 123.334  1.00  9.48           C  
ATOM   1813  O   VAL A 268     124.310 100.706 122.606  1.00  6.38           O  
ATOM   1814  CB  VAL A 268     121.265 100.839 124.051  1.00  7.48           C  
ATOM   1815  CG1 VAL A 268     121.867 102.231 124.234  1.00  3.51           C  
ATOM   1816  CG2 VAL A 268     119.891 101.079 123.467  1.00  9.17           C  
ATOM   1817  N   ALA A 269     124.094  99.193 124.306  1.00  8.36           N  
ATOM   1818  CA  ALA A 269     125.538  99.104 124.589  1.00  5.51           C  
ATOM   1819  C   ALA A 269     126.329  98.523 123.409  1.00  8.67           C  
ATOM   1820  O   ALA A 269     127.406  99.045 123.061  1.00  8.49           O  
ATOM   1821  CB  ALA A 269     125.777  98.274 125.851  1.00  8.08           C  
ATOM   1822  N   TYR A 270     125.817  97.478 122.744  1.00  1.30           N  
ATOM   1823  CA  TYR A 270     126.495  96.909 121.575  1.00  5.35           C  
ATOM   1824  C   TYR A 270     126.442  97.869 120.379  1.00  9.00           C  
ATOM   1825  O   TYR A 270     127.428  98.037 119.660  1.00  7.70           O  
ATOM   1826  CB  TYR A 270     125.902  95.538 121.207  1.00  4.20           C  
ATOM   1827  CG  TYR A 270     126.718  94.792 120.164  1.00  9.77           C  
ATOM   1828  CD1 TYR A 270     128.085  94.557 120.395  1.00  2.50           C  
ATOM   1829  CD2 TYR A 270     126.132  94.356 118.959  1.00  3.33           C  
ATOM   1830  CE1 TYR A 270     128.865  93.897 119.436  1.00  9.53           C  
ATOM   1831  CE2 TYR A 270     126.907  93.668 118.003  1.00  8.08           C  
ATOM   1832  CZ  TYR A 270     128.279  93.438 118.241  1.00  9.00           C  
ATOM   1833  OH  TYR A 270     129.066  92.816 117.323  1.00  0.11           O  
ATOM   1834  N   ARG A 271     125.322  98.589 120.209  1.00  3.79           N  
ATOM   1835  CA  ARG A 271     125.169  99.613 119.164  1.00  2.35           C  
ATOM   1836  C   ARG A 271     126.237 100.689 119.317  1.00  2.95           C  
ATOM   1837  O   ARG A 271     126.859 101.069 118.335  1.00  7.37           O  
ATOM   1838  CB  ARG A 271     123.747 100.199 119.166  1.00  7.23           C  
ATOM   1839  CG  ARG A 271     123.551 101.238 118.045  1.00  4.61           C  
ATOM   1840  CD  ARG A 271     122.105 101.699 117.811  1.00  3.65           C  
ATOM   1841  NE  ARG A 271     121.548 102.519 118.897  1.00  5.84           N  
ATOM   1842  CZ  ARG A 271     120.298 102.950 118.987  1.00  5.33           C  
ATOM   1843  NH1 ARG A 271     119.903 103.647 120.001  1.00  5.50           N  
ATOM   1844  NH2 ARG A 271     119.384 102.725 118.091  1.00  6.15           N  
ATOM   1845  N   GLN A 272     126.531 101.110 120.546  1.00  3.95           N  
ATOM   1846  CA  GLN A 272     127.585 102.076 120.819  1.00  7.71           C  
ATOM   1847  C   GLN A 272     128.961 101.547 120.415  1.00  2.50           C  
ATOM   1848  O   GLN A 272     129.649 102.223 119.659  1.00  6.55           O  
ATOM   1849  CB  GLN A 272     127.555 102.537 122.281  1.00  9.60           C  
ATOM   1850  CG  GLN A 272     128.700 103.528 122.558  1.00  0.03           C  
ATOM   1851  CD  GLN A 272     128.816 103.969 124.006  1.00  7.23           C  
ATOM   1852  NE2 GLN A 272     127.719 104.210 124.681  1.00  5.43           N  
ATOM   1853  OE1 GLN A 272     129.898 104.093 124.551  1.00  1.08           O  
ATOM   1854  N   ILE A 273     129.368 100.365 120.877  1.00  5.25           N  
ATOM   1855  CA  ILE A 273     130.693  99.820 120.538  1.00  1.41           C  
ATOM   1856  C   ILE A 273     130.844  99.605 119.026  1.00  8.12           C  
ATOM   1857  O   ILE A 273     131.866  99.942 118.445  1.00  5.20           O  
ATOM   1858  CB  ILE A 273     130.975  98.510 121.313  1.00  1.29           C  
ATOM   1859  CG1 ILE A 273     130.854  98.662 122.845  1.00  6.68           C  
ATOM   1860  CG2 ILE A 273     132.369  97.950 120.983  1.00  0.03           C  
ATOM   1861  CD1 ILE A 273     130.328  97.378 123.492  1.00  4.53           C  
ATOM   1862  N   SER A 274     129.811  99.084 118.359  1.00  1.20           N  
ATOM   1863  CA  SER A 274     129.854  98.852 116.907  1.00  6.06           C  
ATOM   1864  C   SER A 274     129.980 100.149 116.092  1.00  2.78           C  
ATOM   1865  O   SER A 274     130.720 100.184 115.101  1.00  6.74           O  
ATOM   1866  CB  SER A 274     128.640  98.041 116.464  1.00  7.41           C  
ATOM   1867  OG  SER A 274     127.446  98.613 116.935  1.00  5.49           O  
ATOM   1868  N   LEU A 275     129.228 101.203 116.434  1.00  6.57           N  
ATOM   1869  CA  LEU A 275     129.302 102.489 115.730  1.00  8.13           C  
ATOM   1870  C   LEU A 275     130.656 103.154 115.970  1.00  8.07           C  
ATOM   1871  O   LEU A 275     131.228 103.729 115.054  1.00  6.19           O  
ATOM   1872  CB  LEU A 275     128.152 103.434 116.117  1.00  4.50           C  
ATOM   1873  CG  LEU A 275     126.762 103.080 115.563  1.00  4.07           C  
ATOM   1874  CD1 LEU A 275     125.703 104.025 116.124  1.00  8.74           C  
ATOM   1875  CD2 LEU A 275     126.687 103.182 114.041  1.00  7.02           C  
ATOM   1876  N   LEU A 276     131.221 103.022 117.170  1.00  2.19           N  
ATOM   1877  CA  LEU A 276     132.542 103.542 117.496  1.00  5.99           C  
ATOM   1878  C   LEU A 276     133.666 102.712 116.858  1.00  9.43           C  
ATOM   1879  O   LEU A 276     134.756 103.249 116.678  1.00  1.84           O  
ATOM   1880  CB  LEU A 276     132.723 103.618 119.020  1.00  8.79           C  
ATOM   1881  CG  LEU A 276     131.850 104.669 119.724  1.00  8.54           C  
ATOM   1882  CD1 LEU A 276     132.039 104.528 121.229  1.00  5.33           C  
ATOM   1883  CD2 LEU A 276     132.191 106.107 119.333  1.00  0.71           C  
ATOM   1884  N   LEU A 277     133.416 101.473 116.427  1.00  2.53           N  
ATOM   1885  CA  LEU A 277     134.363 100.665 115.642  1.00 10.28           C  
ATOM   1886  C   LEU A 277     134.171 100.926 114.123  1.00  1.50           C  
ATOM   1887  O   LEU A 277     134.799 100.285 113.285  1.00  4.78           O  
ATOM   1888  CB  LEU A 277     134.212  99.178 116.002  1.00  7.25           C  
ATOM   1889  CG  LEU A 277     134.792  98.809 117.375  1.00  3.03           C  
ATOM   1890  CD1 LEU A 277     134.359  97.393 117.747  1.00 10.87           C  
ATOM   1891  CD2 LEU A 277     136.320  98.845 117.384  1.00  2.62           C  
ATOM   1892  N   ARG A 278     133.298 101.885 113.775  1.00  5.84           N  
ATOM   1893  CA  ARG A 278     132.896 102.361 112.439  1.00  6.62           C  
ATOM   1894  C   ARG A 278     132.162 101.346 111.558  1.00  2.75           C  
ATOM   1895  O   ARG A 278     132.275 101.388 110.334  1.00  5.11           O  
ATOM   1896  CB  ARG A 278     134.041 103.109 111.729  1.00  5.35           C  
ATOM   1897  CG  ARG A 278     134.699 104.181 112.612  1.00  8.11           C  
ATOM   1898  CD  ARG A 278     135.642 105.090 111.816  1.00  6.79           C  
ATOM   1899  NE  ARG A 278     134.928 105.916 110.821  1.00  5.12           N  
ATOM   1900  CZ  ARG A 278     134.307 107.064 111.025  1.00  7.11           C  
ATOM   1901  NH1 ARG A 278     133.672 107.649 110.053  1.00  4.98           N  
ATOM   1902  NH2 ARG A 278     134.308 107.668 112.175  1.00  5.70           N  
ATOM   1903  N   ARG A 279     131.399 100.430 112.151  1.00  6.58           N  
ATOM   1904  CA  ARG A 279     130.607  99.433 111.406  1.00  1.80           C  
ATOM   1905  C   ARG A 279     129.333 100.073 110.836  1.00  7.87           C  
ATOM   1906  O   ARG A 279     128.681 100.829 111.555  1.00  6.02           O  
ATOM   1907  CB  ARG A 279     130.256  98.242 112.308  1.00  9.80           C  
ATOM   1908  CG  ARG A 279     131.513  97.504 112.782  1.00  2.22           C  
ATOM   1909  CD  ARG A 279     131.135  96.302 113.644  1.00  4.66           C  
ATOM   1910  NE  ARG A 279     132.341  95.606 114.120  1.00  8.95           N  
ATOM   1911  CZ  ARG A 279     132.404  94.705 115.080  1.00  6.01           C  
ATOM   1912  NH1 ARG A 279     133.541  94.173 115.404  1.00  7.25           N  
ATOM   1913  NH2 ARG A 279     131.348  94.328 115.734  1.00  4.13           N  
ATOM   1914  N   PRO A 280     128.927  99.755 109.598  1.00  7.83           N  
ATOM   1915  CA  PRO A 280     127.745 100.347 109.003  1.00 10.45           C  
ATOM   1916  C   PRO A 280     126.477  99.867 109.710  1.00  2.99           C  
ATOM   1917  O   PRO A 280     126.350  98.670 109.988  1.00  9.06           O  
ATOM   1918  CB  PRO A 280     127.776  99.933 107.532  1.00 10.68           C  
ATOM   1919  CG  PRO A 280     128.555  98.617 107.543  1.00  1.13           C  
ATOM   1920  CD  PRO A 280     129.556  98.821 108.679  1.00  3.14           C  
ATOM   1921  N   PRO A 281     125.533 100.764 110.014  1.00  3.05           N  
ATOM   1922  CA  PRO A 281     124.288 100.396 110.659  1.00  9.55           C  
ATOM   1923  C   PRO A 281     123.319  99.681 109.708  1.00  2.69           C  
ATOM   1924  O   PRO A 281     123.535  99.594 108.501  1.00 11.86           O  
ATOM   1925  CB  PRO A 281     123.718 101.723 111.157  1.00  5.77           C  
ATOM   1926  CG  PRO A 281     124.226 102.747 110.157  1.00 10.93           C  
ATOM   1927  CD  PRO A 281     125.605 102.202 109.818  1.00  3.76           C  
ATOM   1928  N   GLY A 282     122.223  99.185 110.268  1.00  4.01           N  
ATOM   1929  CA  GLY A 282     121.114  98.538 109.590  1.00  8.05           C  
ATOM   1930  C   GLY A 282     119.802  99.105 110.117  1.00  5.55           C  
ATOM   1931  O   GLY A 282     119.732 100.282 110.476  1.00  4.22           O  
ATOM   1932  N   ARG A 283     118.751  98.286 110.169  1.00 18.84           N  
ATOM   1933  CA  ARG A 283     117.422  98.659 110.684  1.00 19.45           C  
ATOM   1934  C   ARG A 283     117.506  99.348 112.053  1.00 18.12           C  
ATOM   1935  O   ARG A 283     118.157  98.854 112.971  1.00 15.65           O  
ATOM   1936  CB  ARG A 283     116.548  97.388 110.722  1.00 14.86           C  
ATOM   1937  CG  ARG A 283     115.064  97.618 111.065  1.00 15.23           C  
ATOM   1938  CD  ARG A 283     114.081  97.405 109.905  1.00 14.24           C  
ATOM   1939  NE  ARG A 283     114.092  96.025 109.369  1.00 19.30           N  
ATOM   1940  CZ  ARG A 283     113.250  95.528 108.476  1.00 22.19           C  
ATOM   1941  NH1 ARG A 283     113.412  94.334 107.986  1.00 17.31           N  
ATOM   1942  NH2 ARG A 283     112.217  96.194 108.049  1.00 14.47           N  
ATOM   1943  N   GLU A 284     116.836 100.490 112.197  1.00 10.41           N  
ATOM   1944  CA  GLU A 284     116.779 101.296 113.431  1.00 12.18           C  
ATOM   1945  C   GLU A 284     118.163 101.651 114.032  1.00 10.41           C  
ATOM   1946  O   GLU A 284     118.359 101.752 115.238  1.00 14.26           O  
ATOM   1947  CB  GLU A 284     115.776 100.630 114.388  1.00 15.58           C  
ATOM   1948  CG  GLU A 284     115.195 101.557 115.462  1.00 14.86           C  
ATOM   1949  CD  GLU A 284     114.036 100.910 116.243  1.00 13.20           C  
ATOM   1950  OE1 GLU A 284     113.529  99.835 115.852  1.00 10.86           O  
ATOM   1951  OE2 GLU A 284     113.599 101.505 117.253  1.00 12.98           O  
ATOM   1952  N   ALA A 285     119.152 101.838 113.159  1.00  4.87           N  
ATOM   1953  CA  ALA A 285     120.552 102.151 113.443  1.00 14.56           C  
ATOM   1954  C   ALA A 285     121.356 101.063 114.195  1.00  6.46           C  
ATOM   1955  O   ALA A 285     122.561 101.229 114.390  1.00 13.80           O  
ATOM   1956  CB  ALA A 285     120.679 103.552 114.060  1.00 12.81           C  
ATOM   1957  N   TYR A 286     120.752  99.934 114.576  1.00  8.25           N  
ATOM   1958  CA  TYR A 286     121.467  98.801 115.172  1.00  2.93           C  
ATOM   1959  C   TYR A 286     122.233  98.057 114.073  1.00  2.44           C  
ATOM   1960  O   TYR A 286     121.817  98.094 112.914  1.00  4.53           O  
ATOM   1961  CB  TYR A 286     120.494  97.831 115.854  1.00  8.74           C  
ATOM   1962  CG  TYR A 286     119.774  98.395 117.055  1.00  4.75           C  
ATOM   1963  CD1 TYR A 286     120.392  98.397 118.315  1.00  9.60           C  
ATOM   1964  CD2 TYR A 286     118.481  98.918 116.900  1.00  3.77           C  
ATOM   1965  CE1 TYR A 286     119.728  98.957 119.422  1.00  6.44           C  
ATOM   1966  CE2 TYR A 286     117.802  99.452 118.006  1.00 10.05           C  
ATOM   1967  CZ  TYR A 286     118.428  99.481 119.267  1.00  6.68           C  
ATOM   1968  OH  TYR A 286     117.755 100.003 120.322  1.00  0.70           O  
ATOM   1969  N   PRO A 287     123.348  97.377 114.376  1.00  4.09           N  
ATOM   1970  CA  PRO A 287     124.078  96.616 113.365  1.00  2.81           C  
ATOM   1971  C   PRO A 287     123.312  95.329 113.005  1.00  4.78           C  
ATOM   1972  O   PRO A 287     122.472  94.860 113.770  1.00  2.31           O  
ATOM   1973  CB  PRO A 287     125.442  96.338 113.997  1.00  0.68           C  
ATOM   1974  CG  PRO A 287     125.133  96.292 115.490  1.00  6.14           C  
ATOM   1975  CD  PRO A 287     124.034  97.339 115.658  1.00  6.27           C  
ATOM   1976  N   GLY A 288     123.590  94.725 111.847  1.00 11.21           N  
ATOM   1977  CA  GLY A 288     122.926  93.474 111.432  1.00  3.87           C  
ATOM   1978  C   GLY A 288     123.175  92.289 112.383  1.00 10.53           C  
ATOM   1979  O   GLY A 288     122.336  91.406 112.537  1.00 10.81           O  
ATOM   1980  N   ASP A 289     124.311  92.329 113.078  1.00  8.57           N  
ATOM   1981  CA  ASP A 289     124.843  91.370 114.028  1.00  4.16           C  
ATOM   1982  C   ASP A 289     124.066  91.312 115.380  1.00  4.72           C  
ATOM   1983  O   ASP A 289     124.320  90.422 116.186  1.00  6.29           O  
ATOM   1984  CB  ASP A 289     126.306  91.809 114.167  1.00  7.53           C  
ATOM   1985  CG  ASP A 289     127.248  90.741 114.688  1.00  6.88           C  
ATOM   1986  OD1 ASP A 289     127.250  89.621 114.135  1.00  6.78           O  
ATOM   1987  OD2 ASP A 289     128.061  91.076 115.570  1.00 10.51           O  
ATOM   1988  N   VAL A 290     123.105  92.219 115.609  1.00  8.69           N  
ATOM   1989  CA  VAL A 290     122.305  92.302 116.841  1.00  8.16           C  
ATOM   1990  C   VAL A 290     121.385  91.090 117.062  1.00  8.77           C  
ATOM   1991  O   VAL A 290     121.041  90.784 118.202  1.00  5.70           O  
ATOM   1992  CB  VAL A 290     121.571  93.666 116.923  1.00  9.63           C  
ATOM   1993  CG1 VAL A 290     120.269  93.717 116.121  1.00  6.06           C  
ATOM   1994  CG2 VAL A 290     121.274  94.067 118.371  1.00  6.03           C  
ATOM   1995  N   PHE A 291     120.969  90.370 116.015  1.00  4.25           N  
ATOM   1996  CA  PHE A 291     120.173  89.142 116.192  1.00  7.86           C  
ATOM   1997  C   PHE A 291     121.077  88.033 116.752  1.00  1.57           C  
ATOM   1998  O   PHE A 291     120.704  87.277 117.648  1.00  2.40           O  
ATOM   1999  CB  PHE A 291     119.510  88.719 114.872  1.00  2.36           C  
ATOM   2000  CG  PHE A 291     118.862  87.349 114.908  1.00  7.60           C  
ATOM   2001  CD1 PHE A 291     117.530  87.218 115.330  1.00  2.81           C  
ATOM   2002  CD2 PHE A 291     119.593  86.198 114.572  1.00  4.46           C  
ATOM   2003  CE1 PHE A 291     116.953  85.948 115.455  1.00  1.50           C  
ATOM   2004  CE2 PHE A 291     119.013  84.926 114.688  1.00  3.39           C  
ATOM   2005  CZ  PHE A 291     117.693  84.801 115.144  1.00 10.69           C  
ATOM   2006  N   TYR A 292     122.300  87.950 116.230  1.00  5.08           N  
ATOM   2007  CA  TYR A 292     123.300  87.004 116.658  1.00  1.50           C  
ATOM   2008  C   TYR A 292     123.789  87.335 118.079  1.00  5.22           C  
ATOM   2009  O   TYR A 292     123.988  86.402 118.847  1.00  9.43           O  
ATOM   2010  CB  TYR A 292     124.401  86.927 115.599  1.00  8.65           C  
ATOM   2011  CG  TYR A 292     125.550  85.999 115.917  1.00  3.91           C  
ATOM   2012  CD1 TYR A 292     125.316  84.633 116.153  1.00  2.83           C  
ATOM   2013  CD2 TYR A 292     126.866  86.489 115.895  1.00  7.61           C  
ATOM   2014  CE1 TYR A 292     126.393  83.770 116.403  1.00  2.40           C  
ATOM   2015  CE2 TYR A 292     127.949  85.625 116.129  1.00  2.53           C  
ATOM   2016  CZ  TYR A 292     127.715  84.262 116.388  1.00  0.83           C  
ATOM   2017  OH  TYR A 292     128.763  83.446 116.643  1.00  8.63           O  
ATOM   2018  N   LEU A 293     123.884  88.610 118.503  1.00  4.18           N  
ATOM   2019  CA  LEU A 293     124.186  88.944 119.905  1.00  5.32           C  
ATOM   2020  C   LEU A 293     123.333  88.284 121.033  1.00  7.07           C  
ATOM   2021  O   LEU A 293     123.843  87.499 121.858  1.00  7.67           O  
ATOM   2022  CB  LEU A 293     123.995  90.442 119.963  1.00  4.18           C  
ATOM   2023  CG  LEU A 293     124.244  91.129 121.256  1.00  1.54           C  
ATOM   2024  CD1 LEU A 293     125.702  91.280 121.326  1.00  7.99           C  
ATOM   2025  CD2 LEU A 293     123.554  92.477 121.175  1.00  0.01           C  
ATOM   2026  N   HIS A 294     122.000  88.371 120.870  1.00  8.85           N  
ATOM   2027  CA  HIS A 294     120.991  87.768 121.755  1.00  5.16           C  
ATOM   2028  C   HIS A 294     120.693  86.285 121.483  1.00  8.14           C  
ATOM   2029  O   HIS A 294     120.405  85.549 122.421  1.00  5.47           O  
ATOM   2030  CB  HIS A 294     119.657  88.519 121.659  1.00  1.90           C  
ATOM   2031  CG  HIS A 294     119.661  89.957 122.110  1.00  2.35           C  
ATOM   2032  CD2 HIS A 294     118.685  90.854 121.806  1.00  9.01           C  
ATOM   2033  ND1 HIS A 294     120.547  90.549 123.009  1.00  4.71           N  
ATOM   2034  CE1 HIS A 294     120.089  91.794 123.204  1.00  1.23           C  
ATOM   2035  NE2 HIS A 294     118.965  91.996 122.510  1.00  4.48           N  
ATOM   2036  N   SER A 295     120.745  85.799 120.239  1.00  4.89           N  
ATOM   2037  CA  SER A 295     120.482  84.372 119.957  1.00  9.15           C  
ATOM   2038  C   SER A 295     121.648  83.490 120.386  1.00  9.48           C  
ATOM   2039  O   SER A 295     121.428  82.390 120.879  1.00  5.70           O  
ATOM   2040  CB  SER A 295     120.087  84.120 118.511  1.00  3.50           C  
ATOM   2041  OG  SER A 295     121.121  84.485 117.643  1.00  2.13           O  
ATOM   2042  N   ARG A 296     122.885  83.982 120.309  1.00  1.98           N  
ATOM   2043  CA  ARG A 296     124.055  83.257 120.807  1.00  2.72           C  
ATOM   2044  C   ARG A 296     124.000  83.150 122.347  1.00  5.98           C  
ATOM   2045  O   ARG A 296     124.564  82.223 122.912  1.00  8.72           O  
ATOM   2046  CB  ARG A 296     125.294  84.014 120.311  1.00  1.27           C  
ATOM   2047  CG  ARG A 296     126.618  83.313 120.605  1.00  9.57           C  
ATOM   2048  CD  ARG A 296     127.785  84.071 119.969  1.00  6.82           C  
ATOM   2049  NE  ARG A 296     128.254  85.227 120.754  1.00  7.41           N  
ATOM   2050  CZ  ARG A 296     128.171  86.502 120.428  1.00  9.82           C  
ATOM   2051  NH1 ARG A 296     128.883  87.377 121.065  1.00  4.15           N  
ATOM   2052  NH2 ARG A 296     127.410  86.940 119.467  1.00  5.31           N  
ATOM   2053  N   LEU A 297     123.315  84.084 123.024  1.00  8.52           N  
ATOM   2054  CA  LEU A 297     123.092  84.098 124.473  1.00  6.86           C  
ATOM   2055  C   LEU A 297     121.935  83.183 124.923  1.00  4.72           C  
ATOM   2056  O   LEU A 297     122.114  82.304 125.756  1.00  2.78           O  
ATOM   2057  CB  LEU A 297     122.823  85.551 124.925  1.00  4.58           C  
ATOM   2058  CG  LEU A 297     122.592  85.732 126.441  1.00  9.42           C  
ATOM   2059  CD1 LEU A 297     123.909  85.667 127.202  1.00  8.14           C  
ATOM   2060  CD2 LEU A 297     121.915  87.069 126.717  1.00  9.74           C  
ATOM   2061  N   LEU A 298     120.740  83.355 124.368  1.00  5.91           N  
ATOM   2062  CA  LEU A 298     119.535  82.639 124.804  1.00  3.06           C  
ATOM   2063  C   LEU A 298     119.447  81.157 124.424  1.00  7.02           C  
ATOM   2064  O   LEU A 298     118.693  80.415 125.048  1.00  3.78           O  
ATOM   2065  CB  LEU A 298     118.305  83.422 124.325  1.00  1.04           C  
ATOM   2066  CG  LEU A 298     118.148  84.793 125.013  1.00  9.77           C  
ATOM   2067  CD1 LEU A 298     117.115  85.636 124.276  1.00  4.95           C  
ATOM   2068  CD2 LEU A 298     117.678  84.636 126.461  1.00  5.00           C  
ATOM   2069  N   GLU A 299     120.205  80.701 123.429  1.00  8.82           N  
ATOM   2070  CA  GLU A 299     120.197  79.291 123.016  1.00 10.89           C  
ATOM   2071  C   GLU A 299     121.020  78.393 123.965  1.00  2.13           C  
ATOM   2072  O   GLU A 299     120.922  77.165 123.883  1.00  3.13           O  
ATOM   2073  CB  GLU A 299     120.630  79.201 121.537  1.00  4.63           C  
ATOM   2074  CG  GLU A 299     120.011  78.060 120.710  1.00  3.89           C  
ATOM   2075  CD  GLU A 299     118.467  78.035 120.680  1.00  6.36           C  
ATOM   2076  OE1 GLU A 299     117.814  79.044 121.025  1.00  9.65           O  
ATOM   2077  OE2 GLU A 299     117.910  76.985 120.297  1.00  9.95           O  
ATOM   2078  N   ARG A 300     121.808  78.990 124.876  1.00  8.31           N  
ATOM   2079  CA  ARG A 300     122.636  78.303 125.894  1.00  4.75           C  
ATOM   2080  C   ARG A 300     121.829  77.810 127.102  1.00  4.22           C  
ATOM   2081  O   ARG A 300     122.294  76.931 127.826  1.00  9.78           O  
ATOM   2082  CB  ARG A 300     123.784  79.219 126.341  1.00  4.72           C  
ATOM   2083  CG  ARG A 300     124.796  79.461 125.216  1.00  7.75           C  
ATOM   2084  CD  ARG A 300     125.645  80.711 125.437  1.00  9.84           C  
ATOM   2085  NE  ARG A 300     126.521  80.605 126.611  1.00  4.63           N  
ATOM   2086  CZ  ARG A 300     127.529  81.396 126.902  1.00  4.10           C  
ATOM   2087  NH1 ARG A 300     128.245  81.165 127.950  1.00  2.75           N  
ATOM   2088  NH2 ARG A 300     127.876  82.400 126.153  1.00  3.83           N  
ATOM   2089  N   ALA A 301     120.633  78.334 127.331  1.00  6.70           N  
ATOM   2090  CA  ALA A 301     119.737  77.902 128.398  1.00  1.04           C  
ATOM   2091  C   ALA A 301     118.932  76.674 127.917  1.00  0.43           C  
ATOM   2092  O   ALA A 301     118.132  76.782 126.989  1.00  0.32           O  
ATOM   2093  CB  ALA A 301     118.843  79.092 128.765  1.00  4.95           C  
ATOM   2094  N   ALA A 302     119.133  75.497 128.518  1.00  3.23           N  
ATOM   2095  CA  ALA A 302     118.452  74.264 128.120  1.00  5.05           C  
ATOM   2096  C   ALA A 302     118.493  73.157 129.179  1.00  2.30           C  
ATOM   2097  O   ALA A 302     119.334  73.184 130.077  1.00  4.68           O  
ATOM   2098  CB  ALA A 302     119.179  73.731 126.876  1.00  5.16           C  
ATOM   2099  N   LYS A 303     117.614  72.151 129.046  1.00  4.72           N  
ATOM   2100  CA  LYS A 303     117.621  70.950 129.891  1.00  4.22           C  
ATOM   2101  C   LYS A 303     118.404  69.874 129.138  1.00  1.02           C  
ATOM   2102  O   LYS A 303     118.037  69.506 128.025  1.00  7.72           O  
ATOM   2103  CB  LYS A 303     116.212  70.464 130.260  1.00  1.36           C  
ATOM   2104  CG  LYS A 303     116.362  69.231 131.169  1.00  4.24           C  
ATOM   2105  CD  LYS A 303     115.052  68.745 131.781  1.00  2.71           C  
ATOM   2106  CE  LYS A 303     115.243  67.376 132.447  1.00  3.00           C  
ATOM   2107  NZ  LYS A 303     116.062  67.421 133.684  1.00  6.72           N  
ATOM   2108  N   LEU A 304     119.485  69.379 129.725  1.00  5.17           N  
ATOM   2109  CA  LEU A 304     120.328  68.358 129.114  1.00  1.89           C  
ATOM   2110  C   LEU A 304     119.704  66.956 129.182  1.00  4.68           C  
ATOM   2111  O   LEU A 304     118.848  66.674 130.023  1.00  3.39           O  
ATOM   2112  CB  LEU A 304     121.724  68.377 129.756  1.00  7.04           C  
ATOM   2113  CG  LEU A 304     122.495  69.696 129.633  1.00  2.25           C  
ATOM   2114  CD1 LEU A 304     123.897  69.502 130.195  1.00  8.44           C  
ATOM   2115  CD2 LEU A 304     122.634  70.174 128.190  1.00  5.25           C  
ATOM   2116  N   SER A 305     120.134  66.060 128.300  1.00 16.94           N  
ATOM   2117  CA  SER A 305     119.665  64.673 128.255  1.00 14.47           C  
ATOM   2118  C   SER A 305     120.181  63.877 129.464  1.00 13.80           C  
ATOM   2119  O   SER A 305     121.162  64.258 130.106  1.00 16.66           O  
ATOM   2120  CB  SER A 305     120.079  64.015 126.936  1.00 21.76           C  
ATOM   2121  OG  SER A 305     121.425  63.596 126.950  1.00 13.27           O  
ATOM   2122  N   ASP A 306     119.549  62.751 129.794  1.00 21.65           N  
ATOM   2123  CA  ASP A 306     119.964  61.931 130.939  1.00 26.83           C  
ATOM   2124  C   ASP A 306     121.404  61.407 130.814  1.00 25.47           C  
ATOM   2125  O   ASP A 306     122.068  61.199 131.825  1.00 21.61           O  
ATOM   2126  CB  ASP A 306     118.980  60.779 131.168  1.00 21.97           C  
ATOM   2127  CG  ASP A 306     117.567  61.284 131.478  1.00 23.02           C  
ATOM   2128  OD1 ASP A 306     117.350  61.829 132.581  1.00 24.85           O  
ATOM   2129  OD2 ASP A 306     116.663  61.100 130.636  1.00 26.01           O  
ATOM   2130  N   GLU A 307     121.924  61.232 129.596  1.00 30.61           N  
ATOM   2131  CA  GLU A 307     123.307  60.793 129.353  1.00 28.85           C  
ATOM   2132  C   GLU A 307     124.330  61.890 129.677  1.00 24.41           C  
ATOM   2133  O   GLU A 307     125.436  61.594 130.130  1.00 31.30           O  
ATOM   2134  CB  GLU A 307     123.484  60.348 127.894  1.00 29.85           C  
ATOM   2135  CG  GLU A 307     122.487  59.269 127.434  1.00 25.11           C  
ATOM   2136  CD  GLU A 307     121.159  59.817 126.881  1.00 25.09           C  
ATOM   2137  OE1 GLU A 307     121.065  61.035 126.611  1.00 30.85           O  
ATOM   2138  OE2 GLU A 307     120.207  59.024 126.716  1.00 23.30           O  
ATOM   2139  N   LYS A 308     123.979  63.162 129.447  1.00 15.62           N  
ATOM   2140  CA  LYS A 308     124.829  64.332 129.734  1.00 12.06           C  
ATOM   2141  C   LYS A 308     124.824  64.699 131.226  1.00 17.56           C  
ATOM   2142  O   LYS A 308     125.657  65.493 131.660  1.00 12.93           O  
ATOM   2143  CB  LYS A 308     124.341  65.531 128.907  1.00 16.62           C  
ATOM   2144  CG  LYS A 308     124.490  65.394 127.387  1.00 11.21           C  
ATOM   2145  CD  LYS A 308     125.929  65.299 126.860  1.00 14.10           C  
ATOM   2146  CE  LYS A 308     126.740  66.568 127.134  1.00 17.32           C  
ATOM   2147  NZ  LYS A 308     128.082  66.492 126.509  1.00 13.26           N  
ATOM   2148  N   GLY A 309     123.888  64.144 132.001  1.00  5.35           N  
ATOM   2149  CA  GLY A 309     123.723  64.354 133.444  1.00 10.22           C  
ATOM   2150  C   GLY A 309     122.344  64.860 133.880  1.00 11.26           C  
ATOM   2151  O   GLY A 309     122.084  64.938 135.076  1.00  6.53           O  
ATOM   2152  N   GLY A 310     121.448  65.216 132.957  1.00  3.34           N  
ATOM   2153  CA  GLY A 310     120.099  65.702 133.275  1.00  7.83           C  
ATOM   2154  C   GLY A 310     119.994  67.121 133.867  1.00  7.54           C  
ATOM   2155  O   GLY A 310     118.899  67.518 134.270  1.00  5.89           O  
ATOM   2156  N   GLY A 311     121.089  67.889 133.919  1.00 12.47           N  
ATOM   2157  CA  GLY A 311     121.134  69.258 134.451  1.00 14.73           C  
ATOM   2158  C   GLY A 311     120.254  70.247 133.678  1.00 15.64           C  
ATOM   2159  O   GLY A 311     119.806  69.962 132.568  1.00  6.58           O  
ATOM   2160  N   SER A 312     120.003  71.434 134.236  1.00  6.15           N  
ATOM   2161  CA  SER A 312     119.144  72.430 133.581  1.00  7.79           C  
ATOM   2162  C   SER A 312     119.539  73.883 133.857  1.00  9.52           C  
ATOM   2163  O   SER A 312     120.122  74.193 134.890  1.00  3.05           O  
ATOM   2164  CB  SER A 312     117.699  72.166 134.009  1.00  6.18           C  
ATOM   2165  OG  SER A 312     116.810  72.812 133.134  1.00  4.97           O  
ATOM   2166  N   LEU A 313     119.196  74.786 132.941  1.00  4.23           N  
ATOM   2167  CA  LEU A 313     119.432  76.227 133.034  1.00  4.97           C  
ATOM   2168  C   LEU A 313     118.250  76.922 132.356  1.00  6.59           C  
ATOM   2169  O   LEU A 313     118.008  76.713 131.174  1.00  4.95           O  
ATOM   2170  CB  LEU A 313     120.788  76.598 132.400  1.00  6.20           C  
ATOM   2171  CG  LEU A 313     121.403  77.952 132.804  1.00  5.82           C  
ATOM   2172  CD1 LEU A 313     122.605  78.243 131.909  1.00  4.28           C  
ATOM   2173  CD2 LEU A 313     120.471  79.152 132.734  1.00  0.04           C  
ATOM   2174  N   THR A 314     117.470  77.699 133.094  1.00  1.94           N  
ATOM   2175  CA  THR A 314     116.325  78.457 132.565  1.00  3.19           C  
ATOM   2176  C   THR A 314     116.629  79.955 132.591  1.00  1.46           C  
ATOM   2177  O   THR A 314     117.307  80.449 133.488  1.00  5.98           O  
ATOM   2178  CB  THR A 314     115.002  78.068 133.226  1.00  6.11           C  
ATOM   2179  CG2 THR A 314     115.066  77.970 134.736  1.00  3.20           C  
ATOM   2180  OG1 THR A 314     113.993  78.984 132.901  1.00  4.99           O  
ATOM   2181  N   ALA A 315     116.173  80.679 131.568  1.00  4.12           N  
ATOM   2182  CA  ALA A 315     116.408  82.109 131.413  1.00  1.90           C  
ATOM   2183  C   ALA A 315     115.114  82.922 131.392  1.00  0.05           C  
ATOM   2184  O   ALA A 315     114.128  82.517 130.784  1.00  4.94           O  
ATOM   2185  CB  ALA A 315     117.246  82.357 130.155  1.00  2.03           C  
ATOM   2186  N   LEU A 316     115.142  84.073 132.069  1.00  6.97           N  
ATOM   2187  CA  LEU A 316     114.060  85.057 132.142  1.00  1.84           C  
ATOM   2188  C   LEU A 316     114.590  86.424 131.671  1.00  0.62           C  
ATOM   2189  O   LEU A 316     114.932  87.267 132.504  1.00  3.77           O  
ATOM   2190  CB  LEU A 316     113.457  85.128 133.553  1.00  6.95           C  
ATOM   2191  CG  LEU A 316     112.743  83.874 134.074  1.00  1.02           C  
ATOM   2192  CD1 LEU A 316     112.220  84.146 135.481  1.00  1.95           C  
ATOM   2193  CD2 LEU A 316     111.548  83.493 133.213  1.00  4.53           C  
ATOM   2194  N   PRO A 317     114.769  86.652 130.358  1.00  6.20           N  
ATOM   2195  CA  PRO A 317     115.123  87.970 129.847  1.00  7.49           C  
ATOM   2196  C   PRO A 317     113.948  88.950 130.018  1.00  1.09           C  
ATOM   2197  O   PRO A 317     112.781  88.562 129.985  1.00  6.24           O  
ATOM   2198  CB  PRO A 317     115.485  87.759 128.376  1.00  3.87           C  
ATOM   2199  CG  PRO A 317     114.739  86.483 127.997  1.00  6.69           C  
ATOM   2200  CD  PRO A 317     114.828  85.675 129.282  1.00  2.03           C  
ATOM   2201  N   ILE A 318     114.253  90.241 130.115  1.00  6.94           N  
ATOM   2202  CA  ILE A 318     113.277  91.333 130.250  1.00  3.38           C  
ATOM   2203  C   ILE A 318     113.479  92.354 129.115  1.00  1.85           C  
ATOM   2204  O   ILE A 318     114.617  92.603 128.730  1.00  6.53           O  
ATOM   2205  CB  ILE A 318     113.402  91.961 131.656  1.00  3.50           C  
ATOM   2206  CG1 ILE A 318     112.899  91.020 132.778  1.00  8.04           C  
ATOM   2207  CG2 ILE A 318     112.618  93.279 131.748  1.00  7.02           C  
ATOM   2208  CD1 ILE A 318     113.627  91.220 134.105  1.00  9.41           C  
ATOM   2209  N   ILE A 319     112.407  92.920 128.550  1.00 11.24           N  
ATOM   2210  CA  ILE A 319     112.454  93.945 127.489  1.00 17.21           C  
ATOM   2211  C   ILE A 319     111.464  95.086 127.731  1.00 12.47           C  
ATOM   2212  O   ILE A 319     110.337  94.871 128.175  1.00 12.10           O  
ATOM   2213  CB  ILE A 319     112.304  93.311 126.078  1.00 14.81           C  
ATOM   2214  CG1 ILE A 319     113.709  92.848 125.629  1.00 13.04           C  
ATOM   2215  CG2 ILE A 319     111.697  94.241 125.010  1.00 10.94           C  
ATOM   2216  CD1 ILE A 319     113.812  92.270 124.227  1.00 12.21           C  
ATOM   2217  N   GLU A 320     111.880  96.314 127.416  1.00 25.18           N  
ATOM   2218  CA  GLU A 320     111.056  97.527 127.521  1.00 27.22           C  
ATOM   2219  C   GLU A 320     110.548  97.995 126.158  1.00 23.58           C  
ATOM   2220  O   GLU A 320     111.330  98.196 125.228  1.00 27.91           O  
ATOM   2221  CB  GLU A 320     111.782  98.695 128.218  1.00 26.03           C  
ATOM   2222  CG  GLU A 320     112.612  98.201 129.392  1.00 28.55           C  
ATOM   2223  CD  GLU A 320     112.909  99.259 130.455  1.00 23.58           C  
ATOM   2224  OE1 GLU A 320     113.305 100.397 130.114  1.00 28.84           O  
ATOM   2225  OE2 GLU A 320     112.681  98.943 131.645  1.00 26.21           O  
ATOM   2226  N   THR A 321     109.242  98.208 126.030  1.00 28.09           N  
ATOM   2227  CA  THR A 321     108.597  98.688 124.798  1.00 29.64           C  
ATOM   2228  C   THR A 321     108.176 100.152 124.939  1.00 26.72           C  
ATOM   2229  O   THR A 321     107.701 100.568 125.989  1.00 28.95           O  
ATOM   2230  CB  THR A 321     107.406  97.806 124.391  1.00 24.70           C  
ATOM   2231  CG2 THR A 321     107.849  96.401 124.006  1.00 24.74           C  
ATOM   2232  OG1 THR A 321     106.470  97.662 125.428  1.00 32.30           O  
ATOM   2233  N   GLN A 322     108.451 100.997 123.938  1.00 45.92           N  
ATOM   2234  CA  GLN A 322     108.012 102.400 123.959  1.00 38.68           C  
ATOM   2235  C   GLN A 322     106.506 102.458 123.684  1.00 41.49           C  
ATOM   2236  O   GLN A 322     106.065 101.906 122.677  1.00 44.72           O  
ATOM   2237  CB  GLN A 322     108.756 103.236 122.904  1.00 43.68           C  
ATOM   2238  CG  GLN A 322     110.285 103.245 123.025  1.00 43.57           C  
ATOM   2239  CD  GLN A 322     110.811 103.793 124.345  1.00 40.92           C  
ATOM   2240  NE2 GLN A 322     111.988 103.383 124.753  1.00 45.71           N  
ATOM   2241  OE1 GLN A 322     110.197 104.613 125.019  1.00 44.05           O  
ATOM   2242  N   ALA A 323     105.707 103.122 124.524  1.00 42.03           N  
ATOM   2243  CA  ALA A 323     104.259 103.280 124.322  1.00 42.89           C  
ATOM   2244  C   ALA A 323     103.476 101.980 123.998  1.00 38.27           C  
ATOM   2245  O   ALA A 323     102.474 102.015 123.281  1.00 41.52           O  
ATOM   2246  CB  ALA A 323     104.026 104.412 123.308  1.00 42.28           C  
ATOM   2247  N   GLY A 324     103.938 100.816 124.469  1.00 39.85           N  
ATOM   2248  CA  GLY A 324     103.311  99.520 124.203  1.00 32.01           C  
ATOM   2249  C   GLY A 324     103.582  98.932 122.811  1.00 38.21           C  
ATOM   2250  O   GLY A 324     102.925  97.970 122.423  1.00 36.35           O  
ATOM   2251  N   ASP A 325     104.506  99.481 122.025  1.00 47.96           N  
ATOM   2252  CA  ASP A 325     104.830  98.983 120.681  1.00 42.19           C  
ATOM   2253  C   ASP A 325     105.663  97.687 120.711  1.00 43.36           C  
ATOM   2254  O   ASP A 325     106.884  97.714 120.850  1.00 44.73           O  
ATOM   2255  CB  ASP A 325     105.518 100.080 119.859  1.00 41.94           C  
ATOM   2256  CG  ASP A 325     105.716  99.674 118.392  1.00 48.58           C  
ATOM   2257  OD1 ASP A 325     105.231  98.593 117.979  1.00 50.60           O  
ATOM   2258  OD2 ASP A 325     106.334 100.461 117.639  1.00 47.36           O  
ATOM   2259  N   VAL A 326     104.992  96.540 120.572  1.00 33.94           N  
ATOM   2260  CA  VAL A 326     105.608  95.201 120.513  1.00 34.66           C  
ATOM   2261  C   VAL A 326     106.211  94.914 119.124  1.00 31.53           C  
ATOM   2262  O   VAL A 326     107.033  94.015 118.985  1.00 32.17           O  
ATOM   2263  CB  VAL A 326     104.546  94.142 120.891  1.00 34.25           C  
ATOM   2264  CG1 VAL A 326     105.058  92.698 120.816  1.00 36.60           C  
ATOM   2265  CG2 VAL A 326     104.026  94.349 122.316  1.00 30.52           C  
ATOM   2266  N   SER A 327     105.858  95.689 118.089  1.00 32.62           N  
ATOM   2267  CA  SER A 327     106.324  95.512 116.705  1.00 36.77           C  
ATOM   2268  C   SER A 327     107.724  96.066 116.394  1.00 32.75           C  
ATOM   2269  O   SER A 327     108.222  95.872 115.282  1.00 29.82           O  
ATOM   2270  CB  SER A 327     105.286  96.083 115.729  1.00 30.91           C  
ATOM   2271  OG  SER A 327     105.323  97.495 115.653  1.00 31.28           O  
ATOM   2272  N   ALA A 328     108.387  96.734 117.342  1.00 14.39           N  
ATOM   2273  CA  ALA A 328     109.716  97.304 117.138  1.00 15.79           C  
ATOM   2274  C   ALA A 328     110.780  96.230 116.842  1.00 18.24           C  
ATOM   2275  O   ALA A 328     110.590  95.038 117.105  1.00 18.46           O  
ATOM   2276  CB  ALA A 328     110.074  98.186 118.335  1.00 12.51           C  
ATOM   2277  N   TYR A 329     111.938  96.649 116.329  1.00  7.53           N  
ATOM   2278  CA  TYR A 329     113.004  95.737 115.925  1.00  2.82           C  
ATOM   2279  C   TYR A 329     113.514  94.809 117.036  1.00  3.68           C  
ATOM   2280  O   TYR A 329     113.324  93.601 116.928  1.00  2.92           O  
ATOM   2281  CB  TYR A 329     114.126  96.523 115.237  1.00  4.13           C  
ATOM   2282  CG  TYR A 329     115.196  95.675 114.575  1.00  2.14           C  
ATOM   2283  CD1 TYR A 329     114.838  94.589 113.750  1.00  3.18           C  
ATOM   2284  CD2 TYR A 329     116.551  96.001 114.744  1.00  1.21           C  
ATOM   2285  CE1 TYR A 329     115.830  93.831 113.116  1.00  9.62           C  
ATOM   2286  CE2 TYR A 329     117.549  95.242 114.104  1.00  5.03           C  
ATOM   2287  CZ  TYR A 329     117.189  94.151 113.291  1.00  9.22           C  
ATOM   2288  OH  TYR A 329     118.137  93.425 112.648  1.00  7.45           O  
ATOM   2289  N   ILE A 330     114.083  95.326 118.129  1.00  4.57           N  
ATOM   2290  CA  ILE A 330     114.615  94.483 119.224  1.00  7.54           C  
ATOM   2291  C   ILE A 330     113.527  93.612 119.897  1.00  6.27           C  
ATOM   2292  O   ILE A 330     113.770  92.424 120.100  1.00  3.03           O  
ATOM   2293  CB  ILE A 330     115.488  95.301 120.207  1.00  5.21           C  
ATOM   2294  CG1 ILE A 330     116.654  96.043 119.513  1.00  7.12           C  
ATOM   2295  CG2 ILE A 330     116.037  94.420 121.340  1.00  3.05           C  
ATOM   2296  CD1 ILE A 330     117.667  95.181 118.762  1.00  0.12           C  
ATOM   2297  N   PRO A 331     112.314  94.101 120.212  1.00  2.65           N  
ATOM   2298  CA  PRO A 331     111.261  93.254 120.773  1.00  7.93           C  
ATOM   2299  C   PRO A 331     110.905  92.056 119.881  1.00  9.27           C  
ATOM   2300  O   PRO A 331     110.910  90.921 120.349  1.00  6.22           O  
ATOM   2301  CB  PRO A 331     110.061  94.184 120.960  1.00  1.29           C  
ATOM   2302  CG  PRO A 331     110.732  95.507 121.274  1.00  7.54           C  
ATOM   2303  CD  PRO A 331     111.943  95.497 120.349  1.00  5.24           C  
ATOM   2304  N   THR A 332     110.665  92.256 118.579  1.00  8.72           N  
ATOM   2305  CA  THR A 332     110.336  91.142 117.663  1.00  9.77           C  
ATOM   2306  C   THR A 332     111.526  90.203 117.459  1.00 10.66           C  
ATOM   2307  O   THR A 332     111.347  88.990 117.358  1.00  7.73           O  
ATOM   2308  CB  THR A 332     109.822  91.629 116.303  1.00  9.73           C  
ATOM   2309  CG2 THR A 332     108.487  92.342 116.431  1.00  8.46           C  
ATOM   2310  OG1 THR A 332     110.719  92.515 115.689  1.00  8.61           O  
ATOM   2311  N   ASN A 333     112.747  90.730 117.474  1.00  8.58           N  
ATOM   2312  CA  ASN A 333     113.983  89.967 117.342  1.00  9.22           C  
ATOM   2313  C   ASN A 333     114.095  88.931 118.483  1.00  9.01           C  
ATOM   2314  O   ASN A 333     114.298  87.749 118.215  1.00  3.95           O  
ATOM   2315  CB  ASN A 333     115.102  91.018 117.283  1.00  0.83           C  
ATOM   2316  CG  ASN A 333     116.500  90.503 117.090  1.00  8.29           C  
ATOM   2317  ND2 ASN A 333     117.222  91.070 116.156  1.00  5.41           N  
ATOM   2318  OD1 ASN A 333     116.963  89.625 117.794  1.00  5.38           O  
ATOM   2319  N   VAL A 334     113.782  89.300 119.732  1.00  6.96           N  
ATOM   2320  CA  VAL A 334     113.824  88.381 120.889  1.00  0.31           C  
ATOM   2321  C   VAL A 334     112.584  87.486 120.947  1.00  7.49           C  
ATOM   2322  O   VAL A 334     112.674  86.333 121.365  1.00  0.34           O  
ATOM   2323  CB  VAL A 334     114.096  89.144 122.196  1.00  5.64           C  
ATOM   2324  CG1 VAL A 334     114.120  88.244 123.431  1.00  4.59           C  
ATOM   2325  CG2 VAL A 334     115.476  89.801 122.100  1.00  5.13           C  
ATOM   2326  N   ILE A 335     111.411  87.933 120.482  1.00  4.90           N  
ATOM   2327  CA  ILE A 335     110.180  87.114 120.408  1.00  3.91           C  
ATOM   2328  C   ILE A 335     110.388  85.909 119.470  1.00  6.25           C  
ATOM   2329  O   ILE A 335     109.787  84.856 119.658  1.00 10.01           O  
ATOM   2330  CB  ILE A 335     108.954  87.982 120.028  1.00  6.81           C  
ATOM   2331  CG1 ILE A 335     108.521  88.824 121.239  1.00  7.79           C  
ATOM   2332  CG2 ILE A 335     107.758  87.169 119.522  1.00  5.57           C  
ATOM   2333  CD1 ILE A 335     107.530  89.951 120.934  1.00 10.88           C  
ATOM   2334  N   SER A 336     111.262  86.042 118.471  1.00 17.37           N  
ATOM   2335  CA  SER A 336     111.606  84.975 117.522  1.00 13.49           C  
ATOM   2336  C   SER A 336     112.606  83.938 118.070  1.00 16.48           C  
ATOM   2337  O   SER A 336     112.715  82.843 117.522  1.00 15.37           O  
ATOM   2338  CB  SER A 336     112.126  85.610 116.232  1.00 18.78           C  
ATOM   2339  OG  SER A 336     113.488  85.976 116.320  1.00 12.69           O  
ATOM   2340  N   ILE A 337     113.341  84.270 119.135  1.00  8.25           N  
ATOM   2341  CA  ILE A 337     114.349  83.412 119.780  1.00  9.08           C  
ATOM   2342  C   ILE A 337     113.751  82.611 120.943  1.00 11.04           C  
ATOM   2343  O   ILE A 337     113.959  81.406 121.046  1.00 15.71           O  
ATOM   2344  CB  ILE A 337     115.547  84.272 120.242  1.00  9.88           C  
ATOM   2345  CG1 ILE A 337     116.297  84.902 119.050  1.00 13.43           C  
ATOM   2346  CG2 ILE A 337     116.530  83.449 121.081  1.00 13.41           C  
ATOM   2347  CD1 ILE A 337     117.165  86.101 119.434  1.00 11.25           C  
ATOM   2348  N   THR A 338     112.977  83.268 121.806  1.00 14.86           N  
ATOM   2349  CA  THR A 338     112.353  82.711 123.025  1.00 21.81           C  
ATOM   2350  C   THR A 338     111.204  81.720 122.805  1.00 17.32           C  
ATOM   2351  O   THR A 338     110.776  81.469 121.684  1.00 18.35           O  
ATOM   2352  CB  THR A 338     111.943  83.867 123.956  1.00 18.13           C  
ATOM   2353  CG2 THR A 338     113.164  84.609 124.485  1.00 15.22           C  
ATOM   2354  OG1 THR A 338     111.121  84.799 123.292  1.00 21.00           O  
ATOM   2355  N   ASP A 339     110.702  81.139 123.898  1.00 15.86           N  
ATOM   2356  CA  ASP A 339     109.639  80.125 123.949  1.00 10.51           C  
ATOM   2357  C   ASP A 339     108.275  80.621 124.457  1.00 20.19           C  
ATOM   2358  O   ASP A 339     107.358  79.822 124.648  1.00 16.34           O  
ATOM   2359  CB  ASP A 339     110.087  78.958 124.834  1.00 14.20           C  
ATOM   2360  CG  ASP A 339     111.475  78.400 124.543  1.00 11.82           C  
ATOM   2361  OD1 ASP A 339     111.830  78.194 123.361  1.00 17.33           O  
ATOM   2362  OD2 ASP A 339     112.222  78.149 125.514  1.00 19.42           O  
ATOM   2363  N   GLY A 340     108.104  81.921 124.679  1.00  6.95           N  
ATOM   2364  CA  GLY A 340     106.863  82.493 125.218  1.00 11.43           C  
ATOM   2365  C   GLY A 340     107.078  83.867 125.848  1.00  6.64           C  
ATOM   2366  O   GLY A 340     108.218  84.301 126.026  1.00 13.34           O  
ATOM   2367  N   GLN A 341     105.989  84.585 126.121  1.00 18.76           N  
ATOM   2368  CA  GLN A 341     106.055  85.930 126.691  1.00 17.98           C  
ATOM   2369  C   GLN A 341     104.990  86.221 127.751  1.00 21.04           C  
ATOM   2370  O   GLN A 341     103.854  85.763 127.670  1.00 14.42           O  
ATOM   2371  CB  GLN A 341     105.909  87.010 125.606  1.00 20.97           C  
ATOM   2372  CG  GLN A 341     106.809  86.857 124.374  1.00 18.51           C  
ATOM   2373  CD  GLN A 341     106.205  85.989 123.265  1.00 19.45           C  
ATOM   2374  NE2 GLN A 341     107.012  85.182 122.608  1.00 20.07           N  
ATOM   2375  OE1 GLN A 341     105.012  85.993 122.994  1.00 17.45           O  
ATOM   2376  N   ILE A 342     105.373  87.069 128.707  1.00 14.32           N  
ATOM   2377  CA  ILE A 342     104.541  87.599 129.782  1.00  8.80           C  
ATOM   2378  C   ILE A 342     104.415  89.097 129.469  1.00 13.46           C  
ATOM   2379  O   ILE A 342     105.407  89.821 129.535  1.00 10.13           O  
ATOM   2380  CB  ILE A 342     105.193  87.329 131.153  1.00 16.50           C  
ATOM   2381  CG1 ILE A 342     105.304  85.825 131.475  1.00  9.32           C  
ATOM   2382  CG2 ILE A 342     104.394  88.015 132.271  1.00 10.19           C  
ATOM   2383  CD1 ILE A 342     106.526  85.512 132.340  1.00  7.81           C  
ATOM   2384  N   TYR A 343     103.216  89.549 129.099  1.00 18.71           N  
ATOM   2385  CA  TYR A 343     102.938  90.934 128.688  1.00 19.81           C  
ATOM   2386  C   TYR A 343     102.357  91.762 129.833  1.00 19.97           C  
ATOM   2387  O   TYR A 343     101.328  91.406 130.395  1.00 23.29           O  
ATOM   2388  CB  TYR A 343     101.959  90.933 127.505  1.00 17.71           C  
ATOM   2389  CG  TYR A 343     102.508  90.342 126.222  1.00 18.71           C  
ATOM   2390  CD1 TYR A 343     103.301  91.114 125.355  1.00 22.75           C  
ATOM   2391  CD2 TYR A 343     102.226  89.000 125.898  1.00 20.00           C  
ATOM   2392  CE1 TYR A 343     103.823  90.543 124.175  1.00 20.77           C  
ATOM   2393  CE2 TYR A 343     102.734  88.431 124.719  1.00 17.02           C  
ATOM   2394  CZ  TYR A 343     103.544  89.199 123.859  1.00 19.11           C  
ATOM   2395  OH  TYR A 343     104.072  88.645 122.735  1.00 20.44           O  
ATOM   2396  N   LEU A 344     103.005  92.875 130.183  1.00  9.80           N  
ATOM   2397  CA  LEU A 344     102.605  93.784 131.265  1.00  8.79           C  
ATOM   2398  C   LEU A 344     102.030  95.095 130.728  1.00  9.60           C  
ATOM   2399  O   LEU A 344     102.589  95.689 129.811  1.00 13.24           O  
ATOM   2400  CB  LEU A 344     103.839  93.999 132.137  1.00  8.70           C  
ATOM   2401  CG  LEU A 344     104.258  92.697 132.835  1.00 14.73           C  
ATOM   2402  CD1 LEU A 344     105.703  92.788 133.270  1.00  9.44           C  
ATOM   2403  CD2 LEU A 344     103.416  92.452 134.070  1.00 10.97           C  
ATOM   2404  N   GLU A 345     100.942  95.594 131.319  1.00 34.53           N  
ATOM   2405  CA  GLU A 345     100.255  96.815 130.865  1.00 31.43           C  
ATOM   2406  C   GLU A 345     100.381  98.025 131.802  1.00 32.98           C  
ATOM   2407  O   GLU A 345     100.072  97.945 132.991  1.00 30.48           O  
ATOM   2408  CB  GLU A 345      98.760  96.540 130.647  1.00 40.12           C  
ATOM   2409  CG  GLU A 345      98.418  95.336 129.757  1.00 36.39           C  
ATOM   2410  CD  GLU A 345      98.986  95.404 128.327  1.00 34.05           C  
ATOM   2411  OE1 GLU A 345      99.254  96.521 127.829  1.00 30.54           O  
ATOM   2412  OE2 GLU A 345      99.112  94.342 127.679  1.00 34.17           O  
ATOM   2413  N   SER A 346     100.764  99.182 131.249  1.00 45.43           N  
ATOM   2414  CA  SER A 346     100.872 100.442 132.004  1.00 50.22           C  
ATOM   2415  C   SER A 346      99.523 100.838 132.600  1.00 43.69           C  
ATOM   2416  O   SER A 346      99.423 101.204 133.770  1.00 47.06           O  
ATOM   2417  CB  SER A 346     101.425 101.527 131.079  1.00 47.56           C  
ATOM   2418  OG  SER A 346     101.513 102.782 131.721  1.00 42.77           O  
ATOM   2419  N   ASP A 347      98.443 100.662 131.833  1.00 30.00           N  
ATOM   2420  CA  ASP A 347      97.081 100.977 132.261  1.00 30.00           C  
ATOM   2421  C   ASP A 347      96.622 100.159 133.478  1.00 30.00           C  
ATOM   2422  O   ASP A 347      96.010 100.712 134.389  1.00 30.00           O  
ATOM   2423  CB  ASP A 347      96.104 100.771 131.093  1.00 30.00           C  
ATOM   2424  CG  ASP A 347      96.190 101.828 129.981  1.00 30.00           C  
ATOM   2425  OD1 ASP A 347      96.950 102.808 130.098  1.00 30.00           O  
ATOM   2426  OD2 ASP A 347      95.454 101.686 128.979  1.00 30.00           O  
ATOM   2427  N   LEU A 348      96.928  98.860 133.528  1.00 43.59           N  
ATOM   2428  CA  LEU A 348      96.562  98.004 134.668  1.00 38.38           C  
ATOM   2429  C   LEU A 348      97.366  98.398 135.917  1.00 35.08           C  
ATOM   2430  O   LEU A 348      96.789  98.491 136.998  1.00 42.94           O  
ATOM   2431  CB  LEU A 348      96.776  96.523 134.323  1.00 39.52           C  
ATOM   2432  CG  LEU A 348      95.892  95.952 133.201  1.00 37.52           C  
ATOM   2433  CD1 LEU A 348      96.292  94.501 132.932  1.00 43.96           C  
ATOM   2434  CD2 LEU A 348      94.409  95.969 133.547  1.00 43.71           C  
ATOM   2435  N   PHE A 349      98.657  98.703 135.776  1.00 28.01           N  
ATOM   2436  CA  PHE A 349      99.511  99.097 136.890  1.00 27.42           C  
ATOM   2437  C   PHE A 349      98.966 100.349 137.593  1.00 31.30           C  
ATOM   2438  O   PHE A 349      98.932 100.409 138.822  1.00 33.83           O  
ATOM   2439  CB  PHE A 349     100.931  99.305 136.378  1.00 28.78           C  
ATOM   2440  CG  PHE A 349     101.998  99.284 137.447  1.00 31.27           C  
ATOM   2441  CD1 PHE A 349     102.420  98.063 137.989  1.00 27.03           C  
ATOM   2442  CD2 PHE A 349     102.632 100.475 137.846  1.00 27.35           C  
ATOM   2443  CE1 PHE A 349     103.477  98.020 138.912  1.00 33.02           C  
ATOM   2444  CE2 PHE A 349     103.691 100.431 138.771  1.00 26.91           C  
ATOM   2445  CZ  PHE A 349     104.118  99.210 139.299  1.00 28.07           C  
ATOM   2446  N   TYR A 350      98.471 101.323 136.827  1.00 53.58           N  
ATOM   2447  CA  TYR A 350      97.862 102.539 137.380  1.00 46.83           C  
ATOM   2448  C   TYR A 350      96.389 102.352 137.789  1.00 47.01           C  
ATOM   2449  O   TYR A 350      95.840 103.195 138.501  1.00 49.56           O  
ATOM   2450  CB  TYR A 350      98.110 103.717 136.436  1.00 50.05           C  
ATOM   2451  CG  TYR A 350      99.588 104.035 136.287  1.00 50.31           C  
ATOM   2452  CD1 TYR A 350     100.364 104.293 137.428  1.00 54.76           C  
ATOM   2453  CD2 TYR A 350     100.200 104.014 135.020  1.00 47.04           C  
ATOM   2454  CE1 TYR A 350     101.755 104.475 137.322  1.00 50.27           C  
ATOM   2455  CE2 TYR A 350     101.587 104.196 134.906  1.00 53.07           C  
ATOM   2456  CZ  TYR A 350     102.371 104.407 136.056  1.00 48.11           C  
ATOM   2457  OH  TYR A 350     103.714 104.563 135.956  1.00 55.26           O  
ATOM   2458  N   SER A 351      95.752 101.239 137.426  1.00 61.31           N  
ATOM   2459  CA  SER A 351      94.370 100.878 137.794  1.00 56.01           C  
ATOM   2460  C   SER A 351      94.311 100.056 139.108  1.00 56.94           C  
ATOM   2461  O   SER A 351      93.327  99.385 139.415  1.00 62.31           O  
ATOM   2462  CB  SER A 351      93.706 100.167 136.610  1.00 58.89           C  
ATOM   2463  OG  SER A 351      92.318  99.980 136.797  1.00 59.70           O  
ATOM   2464  N   GLY A 352      95.386 100.078 139.908  1.00 56.15           N  
ATOM   2465  CA  GLY A 352      95.463  99.380 141.205  1.00 48.65           C  
ATOM   2466  C   GLY A 352      95.673  97.860 141.139  1.00 56.92           C  
ATOM   2467  O   GLY A 352      95.439  97.174 142.133  1.00 47.70           O  
ATOM   2468  N   ILE A 353      96.092  97.316 139.995  1.00 28.37           N  
ATOM   2469  CA  ILE A 353      96.286  95.874 139.768  1.00 29.61           C  
ATOM   2470  C   ILE A 353      97.773  95.502 139.792  1.00 35.44           C  
ATOM   2471  O   ILE A 353      98.600  96.185 139.197  1.00 31.94           O  
ATOM   2472  CB  ILE A 353      95.615  95.457 138.441  1.00 33.91           C  
ATOM   2473  CG1 ILE A 353      94.087  95.657 138.526  1.00 29.12           C  
ATOM   2474  CG2 ILE A 353      95.930  94.000 138.057  1.00 29.04           C  
ATOM   2475  CD1 ILE A 353      93.392  95.662 137.163  1.00 32.59           C  
ATOM   2476  N   ARG A 354      98.107  94.410 140.489  1.00 33.47           N  
ATOM   2477  CA  ARG A 354      99.440  93.786 140.614  1.00 30.69           C  
ATOM   2478  C   ARG A 354      99.280  92.255 140.533  1.00 34.77           C  
ATOM   2479  O   ARG A 354      98.350  91.737 141.155  1.00 32.67           O  
ATOM   2480  CB  ARG A 354     100.133  94.151 141.945  1.00 28.56           C  
ATOM   2481  CG  ARG A 354     101.220  95.233 141.902  1.00 28.42           C  
ATOM   2482  CD  ARG A 354     100.758  96.627 141.470  1.00 29.81           C  
ATOM   2483  NE  ARG A 354     101.738  97.643 141.892  1.00 33.64           N  
ATOM   2484  CZ  ARG A 354     101.597  98.955 141.811  1.00 35.45           C  
ATOM   2485  NH1 ARG A 354     102.483  99.741 142.347  1.00 34.69           N  
ATOM   2486  NH2 ARG A 354     100.581  99.504 141.221  1.00 28.69           N  
ATOM   2487  N   PRO A 355     100.160  91.520 139.822  1.00 19.78           N  
ATOM   2488  CA  PRO A 355     101.323  91.988 139.052  1.00 21.77           C  
ATOM   2489  C   PRO A 355     101.062  92.693 137.702  1.00 21.13           C  
ATOM   2490  O   PRO A 355     102.031  93.047 137.040  1.00 19.55           O  
ATOM   2491  CB  PRO A 355     102.194  90.750 138.816  1.00 16.67           C  
ATOM   2492  CG  PRO A 355     101.695  89.737 139.830  1.00 22.78           C  
ATOM   2493  CD  PRO A 355     100.217  90.074 139.934  1.00 16.54           C  
ATOM   2494  N   ALA A 356      99.807  92.917 137.294  1.00 24.92           N  
ATOM   2495  CA  ALA A 356      99.413  93.587 136.029  1.00 24.89           C  
ATOM   2496  C   ALA A 356      99.740  92.837 134.713  1.00 23.34           C  
ATOM   2497  O   ALA A 356     100.022  93.453 133.684  1.00 21.12           O  
ATOM   2498  CB  ALA A 356      99.893  95.049 136.041  1.00 23.25           C  
ATOM   2499  N   ILE A 357      99.666  91.501 134.731  1.00 16.49           N  
ATOM   2500  CA  ILE A 357      99.927  90.615 133.580  1.00 20.51           C  
ATOM   2501  C   ILE A 357      98.694  90.491 132.675  1.00 20.40           C  
ATOM   2502  O   ILE A 357      97.582  90.293 133.158  1.00 14.09           O  
ATOM   2503  CB  ILE A 357     100.407  89.228 134.072  1.00 15.72           C  
ATOM   2504  CG1 ILE A 357     101.762  89.337 134.798  1.00 15.98           C  
ATOM   2505  CG2 ILE A 357     100.530  88.216 132.916  1.00 16.18           C  
ATOM   2506  CD1 ILE A 357     102.012  88.175 135.762  1.00 18.20           C  
ATOM   2507  N   ASN A 358      98.875  90.589 131.354  1.00 31.67           N  
ATOM   2508  CA  ASN A 358      97.837  90.452 130.335  1.00 37.86           C  
ATOM   2509  C   ASN A 358      97.636  88.987 129.907  1.00 33.27           C  
ATOM   2510  O   ASN A 358      98.226  88.503 128.935  1.00 35.42           O  
ATOM   2511  CB  ASN A 358      98.152  91.431 129.194  1.00 35.77           C  
ATOM   2512  CG  ASN A 358      97.006  91.601 128.217  1.00 34.74           C  
ATOM   2513  ND2 ASN A 358      97.231  92.314 127.141  1.00 33.06           N  
ATOM   2514  OD1 ASN A 358      95.878  91.195 128.449  1.00 35.09           O  
ATOM   2515  N   VAL A 359      96.793  88.277 130.657  1.00 19.87           N  
ATOM   2516  CA  VAL A 359      96.506  86.837 130.560  1.00 24.70           C  
ATOM   2517  C   VAL A 359      95.790  86.431 129.263  1.00 25.15           C  
ATOM   2518  O   VAL A 359      95.847  85.270 128.867  1.00 20.64           O  
ATOM   2519  CB  VAL A 359      95.721  86.454 131.832  1.00 21.50           C  
ATOM   2520  CG1 VAL A 359      95.119  85.058 131.819  1.00 22.05           C  
ATOM   2521  CG2 VAL A 359      96.652  86.519 133.057  1.00 27.50           C  
ATOM   2522  N   GLY A 360      95.200  87.377 128.526  1.00 28.04           N  
ATOM   2523  CA  GLY A 360      94.550  87.094 127.244  1.00 32.03           C  
ATOM   2524  C   GLY A 360      95.536  87.045 126.060  1.00 32.19           C  
ATOM   2525  O   GLY A 360      95.191  86.534 124.994  1.00 29.94           O  
ATOM   2526  N   LEU A 361      96.757  87.544 126.241  1.00 22.33           N  
ATOM   2527  CA  LEU A 361      97.816  87.603 125.233  1.00 28.42           C  
ATOM   2528  C   LEU A 361      99.053  86.783 125.616  1.00 24.36           C  
ATOM   2529  O   LEU A 361      99.739  86.250 124.747  1.00 25.35           O  
ATOM   2530  CB  LEU A 361      98.170  89.087 125.047  1.00 23.73           C  
ATOM   2531  CG  LEU A 361      99.192  89.390 123.936  1.00 25.29           C  
ATOM   2532  CD1 LEU A 361      98.621  89.107 122.545  1.00 24.88           C  
ATOM   2533  CD2 LEU A 361      99.603  90.857 123.992  1.00 20.28           C  
ATOM   2534  N   SER A 362      99.355  86.679 126.910  1.00 20.55           N  
ATOM   2535  CA  SER A 362     100.524  85.946 127.397  1.00 21.81           C  
ATOM   2536  C   SER A 362     100.330  84.438 127.241  1.00 18.48           C  
ATOM   2537  O   SER A 362      99.267  83.907 127.563  1.00 20.83           O  
ATOM   2538  CB  SER A 362     100.782  86.286 128.865  1.00 19.48           C  
ATOM   2539  OG  SER A 362     100.897  87.683 129.060  1.00 25.68           O  
ATOM   2540  N   VAL A 363     101.351  83.742 126.740  1.00 15.57           N  
ATOM   2541  CA  VAL A 363     101.329  82.287 126.544  1.00 14.42           C  
ATOM   2542  C   VAL A 363     102.739  81.689 126.589  1.00 16.24           C  
ATOM   2543  O   VAL A 363     103.711  82.374 126.274  1.00 18.99           O  
ATOM   2544  CB  VAL A 363     100.599  81.967 125.216  1.00 12.81           C  
ATOM   2545  CG1 VAL A 363     101.377  82.406 123.972  1.00 13.96           C  
ATOM   2546  CG2 VAL A 363     100.242  80.487 125.053  1.00 19.10           C  
ATOM   2547  N   SER A 364     102.841  80.388 126.869  1.00 21.29           N  
ATOM   2548  CA  SER A 364     104.099  79.634 126.894  1.00 19.95           C  
ATOM   2549  C   SER A 364     103.974  78.374 126.025  1.00 22.56           C  
ATOM   2550  O   SER A 364     103.027  77.599 126.156  1.00 15.46           O  
ATOM   2551  CB  SER A 364     104.541  79.341 128.331  1.00 20.81           C  
ATOM   2552  OG  SER A 364     103.607  78.598 129.086  1.00 22.94           O  
ATOM   2553  N   ARG A 365     104.925  78.168 125.112  1.00 38.33           N  
ATOM   2554  CA  ARG A 365     104.907  77.044 124.157  1.00 39.26           C  
ATOM   2555  C   ARG A 365     105.456  75.735 124.716  1.00 42.28           C  
ATOM   2556  O   ARG A 365     104.886  74.667 124.505  1.00 40.26           O  
ATOM   2557  CB  ARG A 365     105.675  77.475 122.894  1.00 43.72           C  
ATOM   2558  CG  ARG A 365     104.918  78.601 122.167  1.00 37.39           C  
ATOM   2559  CD  ARG A 365     105.713  79.199 121.005  1.00 38.43           C  
ATOM   2560  NE  ARG A 365     104.841  80.027 120.149  1.00 43.98           N  
ATOM   2561  CZ  ARG A 365     104.434  81.265 120.349  1.00 46.52           C  
ATOM   2562  NH1 ARG A 365     103.626  81.813 119.495  1.00 46.11           N  
ATOM   2563  NH2 ARG A 365     104.807  81.974 121.371  1.00 45.83           N  
ATOM   2564  N   VAL A 366     106.556  75.846 125.450  1.00 39.74           N  
ATOM   2565  CA  VAL A 366     107.284  74.742 126.094  1.00 39.92           C  
ATOM   2566  C   VAL A 366     106.658  74.315 127.428  1.00 39.18           C  
ATOM   2567  O   VAL A 366     106.859  73.195 127.886  1.00 43.89           O  
ATOM   2568  CB  VAL A 366     108.732  75.210 126.266  1.00 47.29           C  
ATOM   2569  CG1 VAL A 366     109.604  74.348 127.164  1.00 43.78           C  
ATOM   2570  CG2 VAL A 366     109.406  75.261 124.902  1.00 46.28           C  
ATOM   2571  N   GLY A 367     105.876  75.196 128.052  1.00 36.89           N  
ATOM   2572  CA  GLY A 367     105.155  74.925 129.297  1.00 43.63           C  
ATOM   2573  C   GLY A 367     103.987  73.948 129.095  1.00 36.88           C  
ATOM   2574  O   GLY A 367     103.749  73.441 128.000  1.00 35.55           O  
ATOM   2575  N   GLY A 368     103.239  73.664 130.159  1.00 31.95           N  
ATOM   2576  CA  GLY A 368     102.089  72.743 130.127  1.00 33.29           C  
ATOM   2577  C   GLY A 368     102.512  71.280 130.210  1.00 37.44           C  
ATOM   2578  O   GLY A 368     101.944  70.520 130.988  1.00 28.65           O  
ATOM   2579  N   ALA A 369     103.554  70.884 129.480  1.00 30.02           N  
ATOM   2580  CA  ALA A 369     104.107  69.532 129.538  1.00 28.33           C  
ATOM   2581  C   ALA A 369     104.786  69.273 130.899  1.00 31.18           C  
ATOM   2582  O   ALA A 369     104.704  68.172 131.440  1.00 30.17           O  
ATOM   2583  CB  ALA A 369     105.101  69.371 128.385  1.00 32.41           C  
ATOM   2584  N   ALA A 370     105.419  70.304 131.463  1.00 29.00           N  
ATOM   2585  CA  ALA A 370     106.130  70.281 132.742  1.00 34.80           C  
ATOM   2586  C   ALA A 370     105.264  70.572 133.989  1.00 33.42           C  
ATOM   2587  O   ALA A 370     105.650  70.223 135.099  1.00 34.13           O  
ATOM   2588  CB  ALA A 370     107.253  71.310 132.622  1.00 26.82           C  
ATOM   2589  N   GLN A 371     104.116  71.230 133.841  1.00 24.33           N  
ATOM   2590  CA  GLN A 371     103.201  71.590 134.933  1.00 20.73           C  
ATOM   2591  C   GLN A 371     102.719  70.380 135.756  1.00 27.26           C  
ATOM   2592  O   GLN A 371     102.514  69.304 135.190  1.00 18.73           O  
ATOM   2593  CB  GLN A 371     102.022  72.331 134.283  1.00 19.64           C  
ATOM   2594  CG  GLN A 371     101.015  72.934 135.264  1.00 22.34           C  
ATOM   2595  CD  GLN A 371      99.972  73.763 134.532  1.00 22.60           C  
ATOM   2596  NE2 GLN A 371      99.595  74.912 135.041  1.00 19.54           N  
ATOM   2597  OE1 GLN A 371      99.463  73.382 133.494  1.00 21.35           O  
ATOM   2598  N   ILE A 372     102.471  70.532 137.067  1.00 29.95           N  
ATOM   2599  CA  ILE A 372     101.998  69.394 137.880  1.00 31.94           C  
ATOM   2600  C   ILE A 372     100.532  69.050 137.571  1.00 38.27           C  
ATOM   2601  O   ILE A 372      99.719  69.923 137.258  1.00 30.83           O  
ATOM   2602  CB  ILE A 372     102.230  69.590 139.399  1.00 36.23           C  
ATOM   2603  CG1 ILE A 372     101.381  70.716 140.031  1.00 31.34           C  
ATOM   2604  CG2 ILE A 372     103.722  69.767 139.713  1.00 29.13           C  
ATOM   2605  CD1 ILE A 372     101.313  70.625 141.558  1.00 28.92           C  
ATOM   2606  N   LYS A 373     100.158  67.783 137.757  1.00 38.14           N  
ATOM   2607  CA  LYS A 373      98.818  67.248 137.493  1.00 41.23           C  
ATOM   2608  C   LYS A 373      97.686  67.996 138.221  1.00 44.17           C  
ATOM   2609  O   LYS A 373      96.622  68.251 137.641  1.00 43.90           O  
ATOM   2610  CB  LYS A 373      98.803  65.736 137.732  1.00 40.13           C  
ATOM   2611  CG  LYS A 373      97.703  65.074 136.901  1.00 41.40           C  
ATOM   2612  CD  LYS A 373      97.246  63.717 137.391  1.00 44.75           C  
ATOM   2613  CE  LYS A 373      95.883  63.329 136.833  1.00 44.99           C  
ATOM   2614  NZ  LYS A 373      94.772  63.843 137.681  1.00 39.81           N  
ATOM   2615  N   ALA A 374      97.932  68.343 139.505  1.00 45.75           N  
ATOM   2616  CA  ALA A 374      97.005  69.075 140.377  1.00 46.18           C  
ATOM   2617  C   ALA A 374      96.651  70.462 139.866  1.00 53.09           C  
ATOM   2618  O   ALA A 374      95.519  70.930 140.047  1.00 48.44           O  
ATOM   2619  CB  ALA A 374      97.604  69.188 141.777  1.00 50.53           C  
ATOM   2620  N   MET A 375      97.606  71.170 139.257  1.00 36.75           N  
ATOM   2621  CA  MET A 375      97.331  72.486 138.686  1.00 43.30           C  
ATOM   2622  C   MET A 375      96.566  72.326 137.370  1.00 39.87           C  
ATOM   2623  O   MET A 375      95.611  73.058 137.117  1.00 40.10           O  
ATOM   2624  CB  MET A 375      98.629  73.285 138.539  1.00 37.71           C  
ATOM   2625  CG  MET A 375      98.351  74.746 138.166  1.00 39.95           C  
ATOM   2626  SD  MET A 375      97.449  75.723 139.403  1.00 34.85           S  
ATOM   2627  CE  MET A 375      98.849  76.259 140.408  1.00 37.61           C  
ATOM   2628  N   LYS A 376      96.894  71.321 136.537  1.00 34.14           N  
ATOM   2629  CA  LYS A 376      96.172  71.056 135.272  1.00 33.49           C  
ATOM   2630  C   LYS A 376      94.687  70.784 135.505  1.00 31.51           C  
ATOM   2631  O   LYS A 376      93.862  71.262 134.731  1.00 35.87           O  
ATOM   2632  CB  LYS A 376      96.759  69.856 134.512  1.00 38.53           C  
ATOM   2633  CG  LYS A 376      98.171  70.069 133.967  1.00 40.08           C  
ATOM   2634  CD  LYS A 376      98.635  68.799 133.241  1.00 35.62           C  
ATOM   2635  CE  LYS A 376     100.102  68.941 132.841  1.00 36.59           C  
ATOM   2636  NZ  LYS A 376     100.586  67.764 132.078  1.00 33.56           N  
ATOM   2637  N   GLN A 377      94.319  70.069 136.570  1.00 48.15           N  
ATOM   2638  CA  GLN A 377      92.914  69.747 136.866  1.00 47.97           C  
ATOM   2639  C   GLN A 377      92.036  70.979 137.153  1.00 53.98           C  
ATOM   2640  O   GLN A 377      90.805  70.860 137.136  1.00 54.00           O  
ATOM   2641  CB  GLN A 377      92.894  68.803 138.082  1.00 48.45           C  
ATOM   2642  CG  GLN A 377      93.419  67.379 137.827  1.00 50.79           C  
ATOM   2643  CD  GLN A 377      93.577  66.556 139.102  1.00 52.60           C  
ATOM   2644  NE2 GLN A 377      92.553  65.792 139.465  1.00 54.51           N  
ATOM   2645  OE1 GLN A 377      94.638  66.588 139.729  1.00 47.91           O  
ATOM   2646  N   VAL A 378      92.618  72.157 137.419  1.00 42.54           N  
ATOM   2647  CA  VAL A 378      91.837  73.353 137.715  1.00 42.49           C  
ATOM   2648  C   VAL A 378      92.165  74.493 136.744  1.00 43.35           C  
ATOM   2649  O   VAL A 378      91.351  75.432 136.610  1.00 46.21           O  
ATOM   2650  CB  VAL A 378      91.997  73.813 139.193  1.00 41.96           C  
ATOM   2651  CG1 VAL A 378      91.490  72.765 140.180  1.00 44.98           C  
ATOM   2652  CG2 VAL A 378      93.458  74.069 139.533  1.00 40.52           C  
ATOM   2653  N   ALA A 379      93.386  74.503 136.143  1.00 48.11           N  
ATOM   2654  CA  ALA A 379      93.798  75.554 135.200  1.00 50.82           C  
ATOM   2655  C   ALA A 379      92.939  75.596 133.944  1.00 48.21           C  
ATOM   2656  O   ALA A 379      92.812  76.672 133.335  1.00 44.60           O  
ATOM   2657  CB  ALA A 379      95.264  75.413 134.788  1.00 47.76           C  
ATOM   2658  N   GLY A 380      92.431  74.412 133.512  1.00 44.16           N  
ATOM   2659  CA  GLY A 380      91.572  74.327 132.330  1.00 43.87           C  
ATOM   2660  C   GLY A 380      90.281  75.112 132.470  1.00 46.74           C  
ATOM   2661  O   GLY A 380      89.868  75.823 131.543  1.00 42.25           O  
ATOM   2662  N   LYS A 381      89.695  75.062 133.678  1.00 60.84           N  
ATOM   2663  CA  LYS A 381      88.478  75.782 134.033  1.00 65.43           C  
ATOM   2664  C   LYS A 381      88.730  77.275 134.086  1.00 59.81           C  
ATOM   2665  O   LYS A 381      87.819  78.048 133.742  1.00 57.86           O  
ATOM   2666  CB  LYS A 381      87.861  75.256 135.337  1.00 60.66           C  
ATOM   2667  CG  LYS A 381      87.331  73.813 135.242  1.00 64.38           C  
ATOM   2668  CD  LYS A 381      88.289  72.693 135.646  1.00 64.40           C  
ATOM   2669  CE  LYS A 381      87.508  71.504 136.168  1.00 64.25           C  
ATOM   2670  NZ  LYS A 381      88.377  70.497 136.828  1.00 56.09           N  
ATOM   2671  N   LEU A 382      89.871  77.687 134.653  1.00 50.93           N  
ATOM   2672  CA  LEU A 382      90.260  79.092 134.796  1.00 58.26           C  
ATOM   2673  C   LEU A 382      90.382  79.764 133.427  1.00 49.46           C  
ATOM   2674  O   LEU A 382      89.826  80.836 133.203  1.00 53.16           O  
ATOM   2675  CB  LEU A 382      91.586  79.165 135.587  1.00 56.16           C  
ATOM   2676  CG  LEU A 382      92.168  80.580 135.761  1.00 49.49           C  
ATOM   2677  CD1 LEU A 382      91.303  81.463 136.653  1.00 54.89           C  
ATOM   2678  CD2 LEU A 382      93.558  80.498 136.386  1.00 53.14           C  
ATOM   2679  N   ARG A 383      91.059  79.096 132.487  1.00 58.85           N  
ATOM   2680  CA  ARG A 383      91.248  79.606 131.130  1.00 65.70           C  
ATOM   2681  C   ARG A 383      89.946  79.729 130.361  1.00 58.72           C  
ATOM   2682  O   ARG A 383      89.735  80.738 129.694  1.00 63.30           O  
ATOM   2683  CB  ARG A 383      92.281  78.733 130.409  1.00 64.32           C  
ATOM   2684  CG  ARG A 383      92.851  79.435 129.168  1.00 62.54           C  
ATOM   2685  CD  ARG A 383      94.304  79.021 128.924  1.00 63.20           C  
ATOM   2686  NE  ARG A 383      95.060  80.113 128.289  1.00 58.10           N  
ATOM   2687  CZ  ARG A 383      96.364  80.309 128.374  1.00 59.99           C  
ATOM   2688  NH1 ARG A 383      96.895  81.405 127.929  1.00 62.78           N  
ATOM   2689  NH2 ARG A 383      97.146  79.441 128.941  1.00 60.86           N  
ATOM   2690  N   LEU A 384      89.054  78.747 130.483  1.00 80.87           N  
ATOM   2691  CA  LEU A 384      87.761  78.845 129.810  1.00 82.75           C  
ATOM   2692  C   LEU A 384      86.851  79.934 130.385  1.00 76.14           C  
ATOM   2693  O   LEU A 384      86.200  80.652 129.602  1.00 83.27           O  
ATOM   2694  CB  LEU A 384      87.061  77.484 129.886  1.00 78.07           C  
ATOM   2695  CG  LEU A 384      87.677  76.392 129.017  1.00 83.67           C  
ATOM   2696  CD1 LEU A 384      87.118  75.010 129.306  1.00 80.41           C  
ATOM   2697  CD2 LEU A 384      87.341  76.770 127.590  1.00 82.13           C  
ATOM   2698  N   ASP A 385      86.811  80.099 131.714  1.00 71.10           N  
ATOM   2699  CA  ASP A 385      86.004  81.138 132.380  1.00 71.26           C  
ATOM   2700  C   ASP A 385      86.507  82.555 132.048  1.00 69.23           C  
ATOM   2701  O   ASP A 385      85.716  83.438 131.714  1.00 67.24           O  
ATOM   2702  CB  ASP A 385      85.996  80.942 133.911  1.00 69.79           C  
ATOM   2703  CG  ASP A 385      85.087  79.819 134.436  1.00 68.10           C  
ATOM   2704  OD1 ASP A 385      84.607  78.978 133.642  1.00 66.28           O  
ATOM   2705  OD2 ASP A 385      84.830  79.798 135.663  1.00 68.70           O  
ATOM   2706  N   LEU A 386      87.822  82.794 132.113  1.00 57.82           N  
ATOM   2707  CA  LEU A 386      88.392  84.106 131.781  1.00 64.76           C  
ATOM   2708  C   LEU A 386      88.213  84.468 130.300  1.00 56.82           C  
ATOM   2709  O   LEU A 386      88.025  85.643 129.993  1.00 57.85           O  
ATOM   2710  CB  LEU A 386      89.869  84.182 132.206  1.00 63.05           C  
ATOM   2711  CG  LEU A 386      90.092  84.220 133.731  1.00 65.20           C  
ATOM   2712  CD1 LEU A 386      91.593  84.231 134.021  1.00 58.52           C  
ATOM   2713  CD2 LEU A 386      89.475  85.458 134.381  1.00 56.22           C  
ATOM   2714  N   ALA A 387      88.216  83.495 129.382  1.00 72.55           N  
ATOM   2715  CA  ALA A 387      87.993  83.732 127.947  1.00 69.76           C  
ATOM   2716  C   ALA A 387      86.617  84.317 127.698  1.00 66.05           C  
ATOM   2717  O   ALA A 387      86.463  85.304 126.956  1.00 67.66           O  
ATOM   2718  CB  ALA A 387      88.171  82.435 127.163  1.00 68.93           C  
ATOM   2719  N   GLN A 388      85.634  83.735 128.374  1.00 79.45           N  
ATOM   2720  CA  GLN A 388      84.243  84.151 128.329  1.00 84.46           C  
ATOM   2721  C   GLN A 388      84.066  85.540 128.930  1.00 82.98           C  
ATOM   2722  O   GLN A 388      83.427  86.400 128.313  1.00 85.26           O  
ATOM   2723  CB  GLN A 388      83.366  83.154 129.056  1.00 79.23           C  
ATOM   2724  CG  GLN A 388      83.249  81.769 128.472  1.00 85.09           C  
ATOM   2725  CD  GLN A 388      82.690  80.762 129.474  1.00 80.51           C  
ATOM   2726  NE2 GLN A 388      82.383  79.553 129.007  1.00 83.08           N  
ATOM   2727  OE1 GLN A 388      82.568  81.064 130.659  1.00 82.14           O  
ATOM   2728  N   TYR A 389      84.676  85.804 130.087  1.00 79.12           N  
ATOM   2729  CA  TYR A 389      84.609  87.107 130.750  1.00 74.99           C  
ATOM   2730  C   TYR A 389      85.270  88.223 129.928  1.00 75.51           C  
ATOM   2731  O   TYR A 389      84.646  89.249 129.665  1.00 79.20           O  
ATOM   2732  CB  TYR A 389      85.286  86.994 132.118  1.00 78.20           C  
ATOM   2733  CG  TYR A 389      85.641  88.327 132.752  1.00 80.44           C  
ATOM   2734  CD1 TYR A 389      84.608  89.182 133.163  1.00 80.82           C  
ATOM   2735  CD2 TYR A 389      86.984  88.689 132.980  1.00 72.82           C  
ATOM   2736  CE1 TYR A 389      84.901  90.394 133.807  1.00 73.31           C  
ATOM   2737  CE2 TYR A 389      87.286  89.908 133.617  1.00 78.19           C  
ATOM   2738  CZ  TYR A 389      86.242  90.760 134.037  1.00 78.50           C  
ATOM   2739  OH  TYR A 389      86.516  91.925 134.677  1.00 77.06           O  
ATOM   2740  N   ARG A 390      86.513  87.998 129.468  1.00109.23           N  
ATOM   2741  CA  ARG A 390      87.328  88.940 128.674  1.00102.98           C  
ATOM   2742  C   ARG A 390      86.665  89.385 127.378  1.00103.85           C  
ATOM   2743  O   ARG A 390      86.920  90.499 126.927  1.00105.41           O  
ATOM   2744  CB  ARG A 390      88.731  88.362 128.399  1.00103.61           C  
ATOM   2745  CG  ARG A 390      89.645  88.346 129.637  1.00105.91           C  
ATOM   2746  CD  ARG A 390      90.033  89.754 130.114  1.00107.28           C  
ATOM   2747  NE  ARG A 390      90.980  89.699 131.241  1.00102.66           N  
ATOM   2748  CZ  ARG A 390      91.482  90.738 131.886  1.00105.31           C  
ATOM   2749  NH1 ARG A 390      92.282  90.565 132.898  1.00110.39           N  
ATOM   2750  NH2 ARG A 390      91.200  91.962 131.547  1.00103.70           N  
ATOM   2751  N   GLU A 391      85.799  88.556 126.808  1.00117.54           N  
ATOM   2752  CA  GLU A 391      85.036  88.917 125.618  1.00125.36           C  
ATOM   2753  C   GLU A 391      83.785  89.731 125.956  1.00122.22           C  
ATOM   2754  O   GLU A 391      83.591  90.828 125.415  1.00117.71           O  
ATOM   2755  CB  GLU A 391      84.637  87.669 124.854  1.00126.09           C  
ATOM   2756  CG  GLU A 391      83.942  88.012 123.582  1.00121.23           C  
ATOM   2757  CD  GLU A 391      83.669  86.808 122.761  1.00126.48           C  
ATOM   2758  OE1 GLU A 391      84.398  85.807 122.923  1.00121.21           O  
ATOM   2759  OE2 GLU A 391      82.716  86.846 121.955  1.00117.95           O  
ATOM   2760  N   LEU A 392      82.960  89.213 126.870  1.00 93.02           N  
ATOM   2761  CA  LEU A 392      81.668  89.879 127.200  1.00 94.07           C  
ATOM   2762  C   LEU A 392      81.884  91.071 128.137  1.00 98.07           C  
ATOM   2763  O   LEU A 392      81.002  91.949 128.172  1.00 92.41           O  
ATOM   2764  CB  LEU A 392      80.735  88.854 127.852  1.00 94.87           C  
ATOM   2765  CG  LEU A 392      80.051  87.878 126.894  1.00 99.30           C  
ATOM   2766  CD1 LEU A 392      79.291  88.631 125.813  1.00 95.90           C  
ATOM   2767  CD2 LEU A 392      81.056  86.923 126.271  1.00 91.60           C  
ATOM   2768  N   GLN A 393      83.006  91.110 128.858  1.00 98.74           N  
ATOM   2769  CA  GLN A 393      83.195  92.191 129.864  1.00105.55           C  
ATOM   2770  C   GLN A 393      83.024  93.556 129.194  1.00108.28           C  
ATOM   2771  O   GLN A 393      82.371  94.426 129.800  1.00106.34           O  
ATOM   2772  CB  GLN A 393      84.555  92.060 130.558  1.00106.14           C  
ATOM   2773  CG  GLN A 393      85.739  92.016 129.602  1.00105.25           C  
ATOM   2774  CD  GLN A 393      86.210  93.387 129.185  1.00106.45           C  
ATOM   2775  NE2 GLN A 393      87.008  93.432 128.131  1.00101.14           N  
ATOM   2776  OE1 GLN A 393      85.870  94.396 129.799  1.00 98.89           O  
ATOM   2777  N   ALA A 394      83.528  93.753 127.967  1.00110.18           N  
ATOM   2778  CA  ALA A 394      83.467  95.027 127.244  1.00111.90           C  
ATOM   2779  C   ALA A 394      82.032  95.467 126.925  1.00109.98           C  
ATOM   2780  O   ALA A 394      81.642  96.604 127.192  1.00104.99           O  
ATOM   2781  CB  ALA A 394      84.311  94.905 125.967  1.00112.59           C  
ATOM   2782  N   PHE A 395      81.245  94.561 126.342  1.00136.19           N  
ATOM   2783  CA  PHE A 395      79.854  94.815 125.975  1.00128.03           C  
ATOM   2784  C   PHE A 395      78.992  95.020 127.234  1.00129.09           C  
ATOM   2785  O   PHE A 395      78.139  95.906 127.260  1.00129.91           O  
ATOM   2786  CB  PHE A 395      79.369  93.653 125.096  1.00134.54           C  
ATOM   2787  CG  PHE A 395      77.921  93.741 124.658  1.00135.75           C  
ATOM   2788  CD1 PHE A 395      77.564  94.657 123.651  1.00132.94           C  
ATOM   2789  CD2 PHE A 395      76.936  92.909 125.222  1.00129.16           C  
ATOM   2790  CE1 PHE A 395      76.230  94.755 123.220  1.00131.31           C  
ATOM   2791  CE2 PHE A 395      75.600  93.006 124.788  1.00128.54           C  
ATOM   2792  CZ  PHE A 395      75.246  93.929 123.789  1.00136.33           C  
ATOM   2793  N   ALA A 396      79.249  94.258 128.308  1.00 96.15           N  
ATOM   2794  CA  ALA A 396      78.451  94.324 129.554  1.00 93.60           C  
ATOM   2795  C   ALA A 396      79.011  95.426 130.459  1.00 93.04           C  
ATOM   2796  O   ALA A 396      78.987  95.247 131.692  1.00 89.48           O  
ATOM   2797  CB  ALA A 396      78.467  92.982 130.240  1.00 91.69           C  
ATOM   2798  N   GLN A 397      79.562  96.531 129.932  1.00110.35           N  
ATOM   2799  CA  GLN A 397      80.135  97.611 130.759  1.00116.97           C  
ATOM   2800  C   GLN A 397      79.091  98.226 131.709  1.00114.59           C  
ATOM   2801  O   GLN A 397      79.430  98.652 132.815  1.00111.42           O  
ATOM   2802  CB  GLN A 397      80.810  98.700 129.901  1.00111.39           C  
ATOM   2803  CG  GLN A 397      79.910  99.385 128.858  1.00111.75           C  
ATOM   2804  CD  GLN A 397      80.646 100.420 128.003  1.00112.23           C  
ATOM   2805  NE2 GLN A 397      79.929 101.194 127.218  1.00112.12           N  
ATOM   2806  OE1 GLN A 397      81.855 100.603 128.051  1.00113.02           O  
ATOM   2807  N   PHE A 398      77.831  98.320 131.272  1.00102.00           N  
ATOM   2808  CA  PHE A 398      76.727  98.787 132.112  1.00 95.56           C  
ATOM   2809  C   PHE A 398      76.414  97.777 133.233  1.00 98.49           C  
ATOM   2810  O   PHE A 398      76.828  96.621 133.205  1.00102.66           O  
ATOM   2811  CB  PHE A 398      75.477  99.145 131.295  1.00104.64           C  
ATOM   2812  CG  PHE A 398      75.704 100.049 130.098  1.00103.24           C  
ATOM   2813  CD1 PHE A 398      76.046  99.517 128.843  1.00 97.62           C  
ATOM   2814  CD2 PHE A 398      75.574 101.443 130.253  1.00 97.54           C  
ATOM   2815  CE1 PHE A 398      76.236 100.373 127.745  1.00 97.11           C  
ATOM   2816  CE2 PHE A 398      75.774 102.299 129.156  1.00104.03           C  
ATOM   2817  CZ  PHE A 398      76.101 101.764 127.899  1.00 97.59           C  
ATOM   2818  N   ALA A 399      75.682  98.214 134.251  1.00 98.66           N  
ATOM   2819  CA  ALA A 399      75.485  97.444 135.477  1.00 93.69           C  
ATOM   2820  C   ALA A 399      74.795  96.075 135.373  1.00 91.41           C  
ATOM   2821  O   ALA A 399      75.369  95.061 135.783  1.00 98.41           O  
ATOM   2822  CB  ALA A 399      74.709  98.305 136.480  1.00 98.34           C  
ATOM   2823  N   SER A 400      73.572  96.021 134.811  1.00 91.28           N  
ATOM   2824  CA  SER A 400      72.831  94.749 134.717  1.00 93.66           C  
ATOM   2825  C   SER A 400      71.939  94.548 133.481  1.00 99.88           C  
ATOM   2826  O   SER A 400      70.914  93.864 133.583  1.00 92.02           O  
ATOM   2827  CB  SER A 400      71.952  94.544 135.965  1.00 91.26           C  
ATOM   2828  OG  SER A 400      72.676  94.608 137.185  1.00 96.34           O  
ATOM   2829  N   ASP A 401      72.239  95.147 132.324  1.00111.05           N  
ATOM   2830  CA  ASP A 401      71.422  94.990 131.101  1.00103.07           C  
ATOM   2831  C   ASP A 401      71.497  93.580 130.472  1.00106.87           C  
ATOM   2832  O   ASP A 401      70.510  93.114 129.900  1.00108.58           O  
ATOM   2833  CB  ASP A 401      71.745  96.080 130.059  1.00103.45           C  
ATOM   2834  CG  ASP A 401      73.203  96.158 129.584  1.00101.85           C  
ATOM   2835  OD1 ASP A 401      74.105  95.705 130.319  1.00110.61           O  
ATOM   2836  OD2 ASP A 401      73.427  96.722 128.489  1.00102.09           O  
ATOM   2837  N   LEU A 402      72.637  92.887 130.578  1.00 95.90           N  
ATOM   2838  CA  LEU A 402      72.823  91.521 130.060  1.00 99.84           C  
ATOM   2839  C   LEU A 402      71.980  90.500 130.840  1.00 96.19           C  
ATOM   2840  O   LEU A 402      71.643  90.719 132.005  1.00 93.42           O  
ATOM   2841  CB  LEU A 402      74.310  91.110 130.108  1.00 99.08           C  
ATOM   2842  CG  LEU A 402      75.138  91.451 128.859  1.00 96.41           C  
ATOM   2843  CD1 LEU A 402      74.678  90.668 127.629  1.00 94.84           C  
ATOM   2844  CD2 LEU A 402      75.144  92.938 128.530  1.00103.04           C  
ATOM   2845  N   ASP A 403      71.645  89.375 130.203  1.00 98.31           N  
ATOM   2846  CA  ASP A 403      70.852  88.303 130.841  1.00103.93           C  
ATOM   2847  C   ASP A 403      71.709  87.468 131.794  1.00105.57           C  
ATOM   2848  O   ASP A 403      72.938  87.570 131.742  1.00105.25           O  
ATOM   2849  CB  ASP A 403      70.102  87.454 129.807  1.00 98.50           C  
ATOM   2850  CG  ASP A 403      70.996  86.840 128.778  1.00 99.03           C  
ATOM   2851  OD1 ASP A 403      71.980  87.497 128.389  1.00 96.84           O  
ATOM   2852  OD2 ASP A 403      70.687  85.709 128.341  1.00105.97           O  
ATOM   2853  N   GLU A 404      71.017  86.711 132.705  1.00113.90           N  
ATOM   2854  CA  GLU A 404      71.584  85.835 133.761  1.00110.98           C  
ATOM   2855  C   GLU A 404      72.627  84.893 133.219  1.00106.12           C  
ATOM   2856  O   GLU A 404      73.604  84.592 133.927  1.00106.76           O  
ATOM   2857  CB  GLU A 404      70.416  85.054 134.376  1.00110.79           C  
ATOM   2858  CG  GLU A 404      69.319  85.908 135.085  1.00107.54           C  
ATOM   2859  CD  GLU A 404      69.641  86.486 136.474  1.00108.03           C  
ATOM   2860  OE1 GLU A 404      70.751  86.947 136.787  1.00106.73           O  
ATOM   2861  OE2 GLU A 404      68.696  86.520 137.284  1.00106.92           O  
ATOM   2862  N   ALA A 405      72.424  84.393 131.997  1.00 84.22           N  
ATOM   2863  CA  ALA A 405      73.328  83.499 131.304  1.00 84.69           C  
ATOM   2864  C   ALA A 405      74.681  84.226 131.049  1.00 84.70           C  
ATOM   2865  O   ALA A 405      75.718  83.636 131.351  1.00 89.56           O  
ATOM   2866  CB  ALA A 405      72.707  82.986 130.005  1.00 80.88           C  
ATOM   2867  N   THR A 406      74.696  85.601 130.985  1.00 89.30           N  
ATOM   2868  CA  THR A 406      75.962  86.296 130.762  1.00 89.67           C  
ATOM   2869  C   THR A 406      76.433  86.947 132.070  1.00 87.58           C  
ATOM   2870  O   THR A 406      77.658  87.139 132.257  1.00 86.36           O  
ATOM   2871  CB  THR A 406      75.794  87.187 129.507  1.00 90.67           C  
ATOM   2872  CG2 THR A 406      76.946  88.126 129.229  1.00 82.24           C  
ATOM   2873  OG1 THR A 406      75.832  86.312 128.370  1.00 90.02           O  
ATOM   2874  N   ARG A 407      75.474  87.332 132.939  1.00 99.77           N  
ATOM   2875  CA  ARG A 407      75.736  87.872 134.281  1.00 90.22           C  
ATOM   2876  C   ARG A 407      76.583  86.906 135.097  1.00 95.87           C  
ATOM   2877  O   ARG A 407      77.588  87.365 135.634  1.00 95.87           O  
ATOM   2878  CB  ARG A 407      74.441  88.084 135.060  1.00 98.49           C  
ATOM   2879  CG  ARG A 407      73.624  89.198 134.565  1.00 93.99           C  
ATOM   2880  CD  ARG A 407      72.336  89.468 135.341  1.00 91.05           C  
ATOM   2881  NE  ARG A 407      71.458  90.503 134.789  1.00 95.96           N  
ATOM   2882  CZ  ARG A 407      70.294  90.859 135.326  1.00 90.39           C  
ATOM   2883  NH1 ARG A 407      69.563  91.798 134.730  1.00 93.76           N  
ATOM   2884  NH2 ARG A 407      69.830  90.279 136.422  1.00100.00           N  
ATOM   2885  N   ALA A 408      76.270  85.577 135.049  1.00 76.84           N  
ATOM   2886  CA  ALA A 408      76.985  84.506 135.776  1.00 69.67           C  
ATOM   2887  C   ALA A 408      78.457  84.442 135.353  1.00 76.14           C  
ATOM   2888  O   ALA A 408      79.346  84.341 136.213  1.00 76.26           O  
ATOM   2889  CB  ALA A 408      76.304  83.155 135.557  1.00 77.43           C  
ATOM   2890  N   GLN A 409      78.704  84.703 134.052  1.00 73.75           N  
ATOM   2891  CA  GLN A 409      80.046  84.730 133.446  1.00 76.49           C  
ATOM   2892  C   GLN A 409      80.826  85.945 133.953  1.00 79.78           C  
ATOM   2893  O   GLN A 409      82.015  85.824 134.286  1.00 78.18           O  
ATOM   2894  CB  GLN A 409      79.968  84.786 131.924  1.00 77.44           C  
ATOM   2895  CG  GLN A 409      78.949  83.866 131.470  1.00 78.02           C  
ATOM   2896  CD  GLN A 409      79.288  82.902 130.393  1.00 73.89           C  
ATOM   2897  NE2 GLN A 409      78.611  81.769 130.387  1.00 78.87           N  
ATOM   2898  OE1 GLN A 409      80.140  83.152 129.583  1.00 71.76           O  
ATOM   2899  N   LEU A 410      80.154  87.106 133.975  1.00 84.74           N  
ATOM   2900  CA  LEU A 410      80.690  88.404 134.384  1.00 85.24           C  
ATOM   2901  C   LEU A 410      81.126  88.418 135.846  1.00 87.60           C  
ATOM   2902  O   LEU A 410      82.262  88.776 136.148  1.00 88.04           O  
ATOM   2903  CB  LEU A 410      79.611  89.483 134.131  1.00 83.50           C  
ATOM   2904  CG  LEU A 410      80.095  90.871 133.693  1.00 89.73           C  
ATOM   2905  CD1 LEU A 410      81.054  90.865 132.507  1.00 85.27           C  
ATOM   2906  CD2 LEU A 410      78.885  91.731 133.333  1.00 87.79           C  
ATOM   2907  N   GLU A 411      80.255  87.970 136.749  1.00 97.56           N  
ATOM   2908  CA  GLU A 411      80.584  87.909 138.172  1.00 93.54           C  
ATOM   2909  C   GLU A 411      81.730  86.925 138.432  1.00 91.48           C  
ATOM   2910  O   GLU A 411      82.657  87.232 139.186  1.00 94.08           O  
ATOM   2911  CB  GLU A 411      79.357  87.583 139.021  1.00 92.91           C  
ATOM   2912  CG  GLU A 411      78.152  88.510 138.793  1.00 92.42           C  
ATOM   2913  CD  GLU A 411      77.214  88.643 140.008  1.00 95.22           C  
ATOM   2914  OE1 GLU A 411      77.424  87.990 141.059  1.00 97.14           O  
ATOM   2915  OE2 GLU A 411      76.238  89.422 139.904  1.00 92.69           O  
ATOM   2916  N   ARG A 412      81.696  85.754 137.778  1.00 60.22           N  
ATOM   2917  CA  ARG A 412      82.757  84.743 137.882  1.00 65.04           C  
ATOM   2918  C   ARG A 412      84.080  85.333 137.406  1.00 61.79           C  
ATOM   2919  O   ARG A 412      85.083  85.201 138.094  1.00 59.73           O  
ATOM   2920  CB  ARG A 412      82.366  83.505 137.061  1.00 67.22           C  
ATOM   2921  CG  ARG A 412      83.437  82.407 137.008  1.00 62.07           C  
ATOM   2922  CD  ARG A 412      83.790  81.787 138.369  1.00 67.11           C  
ATOM   2923  NE  ARG A 412      82.663  81.033 138.956  1.00 64.22           N  
ATOM   2924  CZ  ARG A 412      82.252  79.835 138.575  1.00 62.52           C  
ATOM   2925  NH1 ARG A 412      81.195  79.308 139.117  1.00 62.48           N  
ATOM   2926  NH2 ARG A 412      82.845  79.135 137.644  1.00 59.76           N  
ATOM   2927  N   GLY A 413      84.085  86.051 136.288  1.00 61.63           N  
ATOM   2928  CA  GLY A 413      85.284  86.684 135.749  1.00 64.52           C  
ATOM   2929  C   GLY A 413      85.872  87.722 136.697  1.00 57.13           C  
ATOM   2930  O   GLY A 413      87.077  87.734 136.946  1.00 57.37           O  
ATOM   2931  N   GLN A 414      85.016  88.577 137.260  1.00 88.62           N  
ATOM   2932  CA  GLN A 414      85.411  89.588 138.240  1.00 89.93           C  
ATOM   2933  C   GLN A 414      86.032  88.915 139.474  1.00 90.28           C  
ATOM   2934  O   GLN A 414      87.145  89.266 139.869  1.00 86.46           O  
ATOM   2935  CB  GLN A 414      84.191  90.429 138.636  1.00 83.71           C  
ATOM   2936  CG  GLN A 414      83.744  91.371 137.504  1.00 87.47           C  
ATOM   2937  CD  GLN A 414      82.331  91.927 137.690  1.00 85.59           C  
ATOM   2938  NE2 GLN A 414      81.901  92.831 136.840  1.00 90.19           N  
ATOM   2939  OE1 GLN A 414      81.594  91.592 138.606  1.00 83.34           O  
ATOM   2940  N   ARG A 415      85.358  87.912 140.054  1.00 74.81           N  
ATOM   2941  CA  ARG A 415      85.858  87.170 141.222  1.00 69.20           C  
ATOM   2942  C   ARG A 415      87.159  86.434 140.923  1.00 68.29           C  
ATOM   2943  O   ARG A 415      88.084  86.510 141.723  1.00 70.83           O  
ATOM   2944  CB  ARG A 415      84.755  86.245 141.746  1.00 73.81           C  
ATOM   2945  CG  ARG A 415      83.753  87.080 142.560  1.00 73.24           C  
ATOM   2946  CD  ARG A 415      82.505  86.283 142.924  1.00 72.14           C  
ATOM   2947  NE  ARG A 415      81.378  87.192 143.198  1.00 69.61           N  
ATOM   2948  CZ  ARG A 415      80.124  87.082 142.800  1.00 72.19           C  
ATOM   2949  NH1 ARG A 415      79.238  87.960 143.153  1.00 67.45           N  
ATOM   2950  NH2 ARG A 415      79.718  86.146 141.994  1.00 68.13           N  
ATOM   2951  N   MET A 416      87.292  85.792 139.761  1.00 63.37           N  
ATOM   2952  CA  MET A 416      88.552  85.135 139.398  1.00 64.89           C  
ATOM   2953  C   MET A 416      89.647  86.197 139.233  1.00 57.49           C  
ATOM   2954  O   MET A 416      90.777  85.981 139.654  1.00 58.55           O  
ATOM   2955  CB  MET A 416      88.433  84.243 138.156  1.00 55.65           C  
ATOM   2956  CG  MET A 416      87.504  83.037 138.367  1.00 59.91           C  
ATOM   2957  SD  MET A 416      87.743  82.021 139.851  1.00 57.69           S  
ATOM   2958  CE  MET A 416      89.461  81.485 139.686  1.00 62.01           C  
ATOM   2959  N   THR A 417      89.336  87.363 138.660  1.00 47.17           N  
ATOM   2960  CA  THR A 417      90.308  88.462 138.522  1.00 41.26           C  
ATOM   2961  C   THR A 417      90.791  88.911 139.908  1.00 40.90           C  
ATOM   2962  O   THR A 417      91.976  89.181 140.079  1.00 49.14           O  
ATOM   2963  CB  THR A 417      89.729  89.637 137.723  1.00 43.97           C  
ATOM   2964  CG2 THR A 417      90.717  90.786 137.530  1.00 49.71           C  
ATOM   2965  OG1 THR A 417      89.366  89.192 136.438  1.00 45.41           O  
ATOM   2966  N   GLU A 418      89.917  88.950 140.919  1.00 46.75           N  
ATOM   2967  CA  GLU A 418      90.326  89.273 142.294  1.00 42.42           C  
ATOM   2968  C   GLU A 418      91.269  88.179 142.825  1.00 40.02           C  
ATOM   2969  O   GLU A 418      92.300  88.495 143.416  1.00 44.52           O  
ATOM   2970  CB  GLU A 418      89.113  89.419 143.226  1.00 42.53           C  
ATOM   2971  CG  GLU A 418      88.325  90.716 143.029  1.00 39.38           C  
ATOM   2972  CD  GLU A 418      89.146  91.970 143.365  1.00 46.88           C  
ATOM   2973  OE1 GLU A 418      89.853  91.986 144.395  1.00 43.01           O  
ATOM   2974  OE2 GLU A 418      89.121  92.941 142.577  1.00 44.88           O  
ATOM   2975  N   ILE A 419      90.969  86.898 142.575  1.00 33.90           N  
ATOM   2976  CA  ILE A 419      91.830  85.775 142.982  1.00 35.75           C  
ATOM   2977  C   ILE A 419      93.202  85.869 142.298  1.00 32.46           C  
ATOM   2978  O   ILE A 419      94.201  85.482 142.892  1.00 29.50           O  
ATOM   2979  CB  ILE A 419      91.123  84.417 142.730  1.00 27.44           C  
ATOM   2980  CG1 ILE A 419      89.894  84.224 143.648  1.00 27.08           C  
ATOM   2981  CG2 ILE A 419      92.066  83.208 142.858  1.00 29.54           C  
ATOM   2982  CD1 ILE A 419      90.187  84.216 145.147  1.00 32.95           C  
ATOM   2983  N   LEU A 420      93.308  86.423 141.090  1.00 28.43           N  
ATOM   2984  CA  LEU A 420      94.588  86.587 140.392  1.00 23.55           C  
ATOM   2985  C   LEU A 420      95.483  87.691 141.001  1.00 22.30           C  
ATOM   2986  O   LEU A 420      96.697  87.641 140.801  1.00 24.53           O  
ATOM   2987  CB  LEU A 420      94.318  86.808 138.889  1.00 26.95           C  
ATOM   2988  CG  LEU A 420      94.410  85.514 138.060  1.00 29.02           C  
ATOM   2989  CD1 LEU A 420      93.314  84.497 138.358  1.00 26.77           C  
ATOM   2990  CD2 LEU A 420      94.311  85.858 136.576  1.00 24.35           C  
ATOM   2991  N   LYS A 421      94.932  88.681 141.723  1.00 24.93           N  
ATOM   2992  CA  LYS A 421      95.702  89.774 142.365  1.00 21.34           C  
ATOM   2993  C   LYS A 421      96.613  89.270 143.487  1.00 25.22           C  
ATOM   2994  O   LYS A 421      96.191  88.449 144.309  1.00 27.11           O  
ATOM   2995  CB  LYS A 421      94.776  90.877 142.903  1.00 25.08           C  
ATOM   2996  CG  LYS A 421      94.095  91.706 141.808  1.00 24.35           C  
ATOM   2997  CD  LYS A 421      93.121  92.700 142.448  1.00 21.76           C  
ATOM   2998  CE  LYS A 421      92.384  93.509 141.380  1.00 27.46           C  
ATOM   2999  NZ  LYS A 421      91.369  94.410 141.982  1.00 28.58           N  
ATOM   3000  N   GLN A 422      97.824  89.817 143.604  1.00 25.12           N  
ATOM   3001  CA  GLN A 422      98.811  89.396 144.612  1.00 23.08           C  
ATOM   3002  C   GLN A 422      99.814  90.521 144.966  1.00 18.76           C  
ATOM   3003  O   GLN A 422     100.330  91.177 144.060  1.00 20.50           O  
ATOM   3004  CB  GLN A 422      99.506  88.142 144.052  1.00 21.02           C  
ATOM   3005  CG  GLN A 422     100.543  87.486 144.973  1.00 20.27           C  
ATOM   3006  CD  GLN A 422     101.103  86.193 144.379  1.00 21.81           C  
ATOM   3007  NE2 GLN A 422     102.099  85.598 144.987  1.00 19.48           N  
ATOM   3008  OE1 GLN A 422     100.645  85.673 143.372  1.00 23.45           O  
ATOM   3009  N   PRO A 423     100.092  90.791 146.259  1.00 30.40           N  
ATOM   3010  CA  PRO A 423     101.029  91.841 146.676  1.00 29.03           C  
ATOM   3011  C   PRO A 423     102.506  91.491 146.426  1.00 30.98           C  
ATOM   3012  O   PRO A 423     102.890  90.323 146.385  1.00 32.88           O  
ATOM   3013  CB  PRO A 423     100.760  92.058 148.165  1.00 32.80           C  
ATOM   3014  CG  PRO A 423     100.228  90.711 148.641  1.00 37.86           C  
ATOM   3015  CD  PRO A 423      99.480  90.172 147.426  1.00 37.72           C  
ATOM   3016  N   GLN A 424     103.348  92.519 146.337  1.00 50.36           N  
ATOM   3017  CA  GLN A 424     104.791  92.412 146.122  1.00 55.71           C  
ATOM   3018  C   GLN A 424     105.526  91.596 147.200  1.00 48.14           C  
ATOM   3019  O   GLN A 424     105.171  91.616 148.382  1.00 51.40           O  
ATOM   3020  CB  GLN A 424     105.373  93.827 146.012  1.00 50.53           C  
ATOM   3021  CG  GLN A 424     106.779  93.865 145.406  1.00 55.67           C  
ATOM   3022  CD  GLN A 424     107.080  95.171 144.684  1.00 54.36           C  
ATOM   3023  NE2 GLN A 424     107.963  95.989 145.210  1.00 50.39           N  
ATOM   3024  OE1 GLN A 424     106.500  95.514 143.673  1.00 48.13           O  
ATOM   3025  N   TYR A 425     106.578  90.889 146.786  1.00 26.70           N  
ATOM   3026  CA  TYR A 425     107.507  90.105 147.608  1.00 30.30           C  
ATOM   3027  C   TYR A 425     106.809  89.082 148.514  1.00 32.95           C  
ATOM   3028  O   TYR A 425     107.302  88.753 149.592  1.00 25.37           O  
ATOM   3029  CB  TYR A 425     108.502  91.019 148.343  1.00 26.92           C  
ATOM   3030  CG  TYR A 425     109.206  92.061 147.491  1.00 34.79           C  
ATOM   3031  CD1 TYR A 425     109.716  91.737 146.218  1.00 34.62           C  
ATOM   3032  CD2 TYR A 425     109.378  93.367 147.993  1.00 30.58           C  
ATOM   3033  CE1 TYR A 425     110.334  92.724 145.428  1.00 31.47           C  
ATOM   3034  CE2 TYR A 425     110.019  94.350 147.217  1.00 27.73           C  
ATOM   3035  CZ  TYR A 425     110.485  94.032 145.927  1.00 34.53           C  
ATOM   3036  OH  TYR A 425     111.056  94.996 145.162  1.00 31.71           O  
ATOM   3037  N   SER A 426     105.650  88.576 148.085  1.00 28.62           N  
ATOM   3038  CA  SER A 426     104.852  87.607 148.842  1.00 22.06           C  
ATOM   3039  C   SER A 426     104.468  86.373 148.008  1.00 30.48           C  
ATOM   3040  O   SER A 426     103.287  86.202 147.699  1.00 29.73           O  
ATOM   3041  CB  SER A 426     103.610  88.322 149.394  1.00 28.80           C  
ATOM   3042  OG  SER A 426     103.960  89.487 150.123  1.00 29.36           O  
ATOM   3043  N   PRO A 427     105.422  85.506 147.606  1.00 22.85           N  
ATOM   3044  CA  PRO A 427     105.131  84.291 146.845  1.00 28.47           C  
ATOM   3045  C   PRO A 427     104.200  83.320 147.584  1.00 22.25           C  
ATOM   3046  O   PRO A 427     104.333  83.132 148.792  1.00 28.35           O  
ATOM   3047  CB  PRO A 427     106.480  83.638 146.564  1.00 21.31           C  
ATOM   3048  CG  PRO A 427     107.469  84.784 146.661  1.00 29.04           C  
ATOM   3049  CD  PRO A 427     106.868  85.648 147.756  1.00 26.20           C  
ATOM   3050  N   MET A 428     103.255  82.706 146.864  1.00 21.73           N  
ATOM   3051  CA  MET A 428     102.297  81.743 147.421  1.00 26.98           C  
ATOM   3052  C   MET A 428     102.702  80.333 146.972  1.00 22.84           C  
ATOM   3053  O   MET A 428     102.860  80.120 145.769  1.00 28.53           O  
ATOM   3054  CB  MET A 428     100.862  82.117 147.015  1.00 21.49           C  
ATOM   3055  CG  MET A 428      99.852  81.004 147.322  1.00 29.07           C  
ATOM   3056  SD  MET A 428      98.087  81.370 147.108  1.00 29.40           S  
ATOM   3057  CE  MET A 428      97.906  82.911 148.045  1.00 22.73           C  
ATOM   3058  N   PRO A 429     102.844  79.349 147.879  1.00 40.10           N  
ATOM   3059  CA  PRO A 429     103.260  78.003 147.501  1.00 39.90           C  
ATOM   3060  C   PRO A 429     102.187  77.266 146.700  1.00 35.72           C  
ATOM   3061  O   PRO A 429     100.988  77.438 146.919  1.00 35.11           O  
ATOM   3062  CB  PRO A 429     103.604  77.296 148.814  1.00 34.30           C  
ATOM   3063  CG  PRO A 429     102.695  77.989 149.822  1.00 41.41           C  
ATOM   3064  CD  PRO A 429     102.646  79.431 149.316  1.00 34.03           C  
ATOM   3065  N   VAL A 430     102.637  76.400 145.796  1.00 46.04           N  
ATOM   3066  CA  VAL A 430     101.825  75.623 144.842  1.00 41.11           C  
ATOM   3067  C   VAL A 430     100.621  74.920 145.487  1.00 46.18           C  
ATOM   3068  O   VAL A 430      99.569  74.831 144.832  1.00 45.22           O  
ATOM   3069  CB  VAL A 430     102.748  74.692 143.999  1.00 38.39           C  
ATOM   3070  CG1 VAL A 430     103.452  73.513 144.755  1.00 42.57           C  
ATOM   3071  CG2 VAL A 430     102.065  74.196 142.708  1.00 43.56           C  
ATOM   3072  N   GLU A 431     100.786  74.291 146.653  1.00 55.26           N  
ATOM   3073  CA  GLU A 431      99.670  73.604 147.298  1.00 51.26           C  
ATOM   3074  C   GLU A 431      98.566  74.604 147.648  1.00 54.46           C  
ATOM   3075  O   GLU A 431      97.404  74.370 147.328  1.00 59.60           O  
ATOM   3076  CB  GLU A 431     100.130  72.748 148.491  1.00 51.83           C  
ATOM   3077  CG  GLU A 431     100.932  73.436 149.611  1.00 52.26           C  
ATOM   3078  CD  GLU A 431     102.461  73.339 149.449  1.00 58.22           C  
ATOM   3079  OE1 GLU A 431     102.957  73.439 148.305  1.00 56.35           O  
ATOM   3080  OE2 GLU A 431     103.158  73.169 150.479  1.00 56.19           O  
ATOM   3081  N   LYS A 432      98.914  75.783 148.190  1.00 34.19           N  
ATOM   3082  CA  LYS A 432      97.942  76.838 148.529  1.00 36.49           C  
ATOM   3083  C   LYS A 432      97.348  77.453 147.262  1.00 38.97           C  
ATOM   3084  O   LYS A 432      96.162  77.775 147.255  1.00 33.22           O  
ATOM   3085  CB  LYS A 432      98.588  77.925 149.403  1.00 38.90           C  
ATOM   3086  CG  LYS A 432      98.901  77.445 150.830  1.00 34.62           C  
ATOM   3087  CD  LYS A 432      99.387  78.612 151.699  1.00 35.47           C  
ATOM   3088  CE  LYS A 432      99.696  78.166 153.130  1.00 37.75           C  
ATOM   3089  NZ  LYS A 432     100.183  79.299 153.955  1.00 33.04           N  
ATOM   3090  N   GLN A 433      98.132  77.557 146.180  1.00 31.15           N  
ATOM   3091  CA  GLN A 433      97.630  78.048 144.893  1.00 28.95           C  
ATOM   3092  C   GLN A 433      96.544  77.100 144.368  1.00 28.12           C  
ATOM   3093  O   GLN A 433      95.486  77.557 143.941  1.00 24.66           O  
ATOM   3094  CB  GLN A 433      98.723  78.148 143.826  1.00 28.89           C  
ATOM   3095  CG  GLN A 433      99.846  79.152 144.096  1.00 24.50           C  
ATOM   3096  CD  GLN A 433     100.778  79.290 142.896  1.00 30.10           C  
ATOM   3097  NE2 GLN A 433     102.052  79.529 143.089  1.00 23.60           N  
ATOM   3098  OE1 GLN A 433     100.364  79.188 141.756  1.00 22.05           O  
ATOM   3099  N   VAL A 434      96.773  75.781 144.442  1.00 34.80           N  
ATOM   3100  CA  VAL A 434      95.786  74.779 144.018  1.00 36.35           C  
ATOM   3101  C   VAL A 434      94.482  74.943 144.806  1.00 34.15           C  
ATOM   3102  O   VAL A 434      93.420  75.048 144.196  1.00 38.00           O  
ATOM   3103  CB  VAL A 434      96.388  73.363 144.136  1.00 38.98           C  
ATOM   3104  CG1 VAL A 434      95.327  72.288 144.089  1.00 33.87           C  
ATOM   3105  CG2 VAL A 434      97.346  73.119 142.982  1.00 36.90           C  
ATOM   3106  N   VAL A 435      94.516  75.025 146.142  1.00 42.84           N  
ATOM   3107  CA  VAL A 435      93.259  75.145 146.906  1.00 44.54           C  
ATOM   3108  C   VAL A 435      92.532  76.477 146.677  1.00 40.14           C  
ATOM   3109  O   VAL A 435      91.305  76.464 146.595  1.00 38.98           O  
ATOM   3110  CB  VAL A 435      93.396  74.816 148.405  1.00 47.68           C  
ATOM   3111  CG1 VAL A 435      94.038  73.444 148.634  1.00 46.04           C  
ATOM   3112  CG2 VAL A 435      94.199  75.849 149.179  1.00 40.74           C  
ATOM   3113  N   ILE A 436      93.214  77.618 146.512  1.00 40.14           N  
ATOM   3114  CA  ILE A 436      92.488  78.873 146.250  1.00 38.08           C  
ATOM   3115  C   ILE A 436      91.912  78.881 144.824  1.00 36.04           C  
ATOM   3116  O   ILE A 436      90.760  79.265 144.625  1.00 38.47           O  
ATOM   3117  CB  ILE A 436      93.322  80.120 146.604  1.00 37.25           C  
ATOM   3118  CG1 ILE A 436      92.467  81.399 146.576  1.00 34.44           C  
ATOM   3119  CG2 ILE A 436      94.515  80.345 145.672  1.00 38.15           C  
ATOM   3120  CD1 ILE A 436      91.408  81.444 147.682  1.00 43.49           C  
ATOM   3121  N   ILE A 437      92.659  78.415 143.819  1.00 35.40           N  
ATOM   3122  CA  ILE A 437      92.149  78.345 142.443  1.00 32.85           C  
ATOM   3123  C   ILE A 437      91.002  77.322 142.357  1.00 30.30           C  
ATOM   3124  O   ILE A 437      90.015  77.556 141.651  1.00 29.43           O  
ATOM   3125  CB  ILE A 437      93.293  78.058 141.450  1.00 36.67           C  
ATOM   3126  CG1 ILE A 437      94.263  79.262 141.421  1.00 32.76           C  
ATOM   3127  CG2 ILE A 437      92.756  77.796 140.032  1.00 29.29           C  
ATOM   3128  CD1 ILE A 437      95.585  78.970 140.713  1.00 29.61           C  
ATOM   3129  N   TYR A 438      91.072  76.221 143.120  1.00 50.20           N  
ATOM   3130  CA  TYR A 438      90.005  75.222 143.172  1.00 42.99           C  
ATOM   3131  C   TYR A 438      88.743  75.840 143.793  1.00 41.67           C  
ATOM   3132  O   TYR A 438      87.636  75.594 143.321  1.00 42.44           O  
ATOM   3133  CB  TYR A 438      90.471  74.017 144.000  1.00 48.27           C  
ATOM   3134  CG  TYR A 438      89.437  72.918 144.123  1.00 47.69           C  
ATOM   3135  CD1 TYR A 438      88.464  72.963 145.139  1.00 44.98           C  
ATOM   3136  CD2 TYR A 438      89.479  71.826 143.241  1.00 48.54           C  
ATOM   3137  CE1 TYR A 438      87.495  71.946 145.235  1.00 45.78           C  
ATOM   3138  CE2 TYR A 438      88.526  70.798 143.344  1.00 44.74           C  
ATOM   3139  CZ  TYR A 438      87.527  70.864 144.334  1.00 41.78           C  
ATOM   3140  OH  TYR A 438      86.603  69.879 144.431  1.00 49.44           O  
ATOM   3141  N   ALA A 439      88.897  76.722 144.784  1.00 48.53           N  
ATOM   3142  CA  ALA A 439      87.792  77.423 145.430  1.00 51.94           C  
ATOM   3143  C   ALA A 439      87.063  78.367 144.456  1.00 55.62           C  
ATOM   3144  O   ALA A 439      85.830  78.427 144.460  1.00 47.67           O  
ATOM   3145  CB  ALA A 439      88.338  78.178 146.645  1.00 55.43           C  
ATOM   3146  N   GLY A 440      87.793  79.103 143.618  1.00 49.37           N  
ATOM   3147  CA  GLY A 440      87.179  80.004 142.640  1.00 44.13           C  
ATOM   3148  C   GLY A 440      86.507  79.300 141.452  1.00 50.56           C  
ATOM   3149  O   GLY A 440      85.342  79.553 141.158  1.00 52.36           O  
ATOM   3150  N   THR A 441      87.196  78.351 140.815  1.00 52.21           N  
ATOM   3151  CA  THR A 441      86.714  77.631 139.611  1.00 53.47           C  
ATOM   3152  C   THR A 441      85.535  76.661 139.801  1.00 46.85           C  
ATOM   3153  O   THR A 441      84.929  76.250 138.812  1.00 56.48           O  
ATOM   3154  CB  THR A 441      87.861  76.871 138.928  1.00 49.77           C  
ATOM   3155  CG2 THR A 441      88.913  77.812 138.344  1.00 54.67           C  
ATOM   3156  OG1 THR A 441      88.497  75.992 139.825  1.00 46.83           O  
ATOM   3157  N   ASN A 442      85.152  76.320 141.034  1.00 53.25           N  
ATOM   3158  CA  ASN A 442      84.002  75.477 141.355  1.00 50.89           C  
ATOM   3159  C   ASN A 442      82.809  76.285 141.908  1.00 43.54           C  
ATOM   3160  O   ASN A 442      81.824  75.698 142.351  1.00 44.15           O  
ATOM   3161  CB  ASN A 442      84.449  74.300 142.244  1.00 49.36           C  
ATOM   3162  CG  ASN A 442      85.421  73.362 141.545  1.00 46.87           C  
ATOM   3163  ND2 ASN A 442      86.663  73.325 141.950  1.00 52.25           N  
ATOM   3164  OD1 ASN A 442      85.063  72.618 140.647  1.00 52.33           O  
ATOM   3165  N   GLY A 443      82.860  77.626 141.893  1.00 58.45           N  
ATOM   3166  CA  GLY A 443      81.728  78.446 142.306  1.00 55.73           C  
ATOM   3167  C   GLY A 443      81.409  78.644 143.763  1.00 57.34           C  
ATOM   3168  O   GLY A 443      80.327  79.147 144.086  1.00 51.77           O  
ATOM   3169  N   TYR A 444      82.308  78.259 144.675  1.00 63.16           N  
ATOM   3170  CA  TYR A 444      82.118  78.474 146.119  1.00 70.70           C  
ATOM   3171  C   TYR A 444      82.223  79.959 146.514  1.00 65.09           C  
ATOM   3172  O   TYR A 444      81.659  80.373 147.524  1.00 66.24           O  
ATOM   3173  CB  TYR A 444      83.120  77.651 146.936  1.00 68.51           C  
ATOM   3174  CG  TYR A 444      82.801  76.175 147.058  1.00 68.10           C  
ATOM   3175  CD1 TYR A 444      83.112  75.264 146.033  1.00 66.26           C  
ATOM   3176  CD2 TYR A 444      82.107  75.735 148.200  1.00 65.91           C  
ATOM   3177  CE1 TYR A 444      82.738  73.912 146.156  1.00 63.28           C  
ATOM   3178  CE2 TYR A 444      81.726  74.390 148.323  1.00 67.39           C  
ATOM   3179  CZ  TYR A 444      82.036  73.475 147.300  1.00 64.38           C  
ATOM   3180  OH  TYR A 444      81.630  72.185 147.408  1.00 69.60           O  
ATOM   3181  N   LEU A 445      82.865  80.798 145.693  1.00 68.29           N  
ATOM   3182  CA  LEU A 445      82.957  82.247 145.916  1.00 62.26           C  
ATOM   3183  C   LEU A 445      81.816  83.023 145.226  1.00 71.44           C  
ATOM   3184  O   LEU A 445      81.736  84.238 145.380  1.00 69.35           O  
ATOM   3185  CB  LEU A 445      84.313  82.778 145.421  1.00 63.82           C  
ATOM   3186  CG  LEU A 445      85.545  82.218 146.146  1.00 61.85           C  
ATOM   3187  CD1 LEU A 445      86.807  82.693 145.433  1.00 66.33           C  
ATOM   3188  CD2 LEU A 445      85.613  82.677 147.600  1.00 65.07           C  
ATOM   3189  N   ASP A 446      80.898  82.360 144.509  1.00 78.24           N  
ATOM   3190  CA  ASP A 446      79.830  83.031 143.745  1.00 79.38           C  
ATOM   3191  C   ASP A 446      78.818  83.855 144.572  1.00 80.75           C  
ATOM   3192  O   ASP A 446      78.022  84.588 143.984  1.00 72.91           O  
ATOM   3193  CB  ASP A 446      79.122  82.041 142.798  1.00 79.92           C  
ATOM   3194  CG  ASP A 446      79.977  81.523 141.625  1.00 75.73           C  
ATOM   3195  OD1 ASP A 446      81.091  82.032 141.363  1.00 82.64           O  
ATOM   3196  OD2 ASP A 446      79.509  80.609 140.911  1.00 81.24           O  
ATOM   3197  N   ASP A 447      78.798  83.745 145.905  1.00 98.32           N  
ATOM   3198  CA  ASP A 447      77.934  84.558 146.782  1.00 98.70           C  
ATOM   3199  C   ASP A 447      78.736  85.559 147.644  1.00 94.64           C  
ATOM   3200  O   ASP A 447      78.141  86.358 148.369  1.00 94.98           O  
ATOM   3201  CB  ASP A 447      76.967  83.686 147.605  1.00 94.26           C  
ATOM   3202  CG  ASP A 447      77.614  82.763 148.648  1.00 96.50           C  
ATOM   3203  OD1 ASP A 447      78.858  82.703 148.733  1.00 93.84           O  
ATOM   3204  OD2 ASP A 447      76.858  82.103 149.396  1.00 97.83           O  
ATOM   3205  N   ILE A 448      80.074  85.536 147.595  1.00 95.95           N  
ATOM   3206  CA  ILE A 448      80.950  86.440 148.357  1.00 90.79           C  
ATOM   3207  C   ILE A 448      81.068  87.795 147.633  1.00 93.01           C  
ATOM   3208  O   ILE A 448      81.355  87.813 146.433  1.00 90.27           O  
ATOM   3209  CB  ILE A 448      82.346  85.799 148.555  1.00 94.82           C  
ATOM   3210  CG1 ILE A 448      82.305  84.497 149.385  1.00 96.07           C  
ATOM   3211  CG2 ILE A 448      83.344  86.772 149.201  1.00 95.72           C  
ATOM   3212  CD1 ILE A 448      81.801  84.637 150.829  1.00 97.70           C  
ATOM   3213  N   PRO A 449      80.860  88.946 148.305  1.00 91.83           N  
ATOM   3214  CA  PRO A 449      81.002  90.253 147.665  1.00 95.66           C  
ATOM   3215  C   PRO A 449      82.431  90.474 147.145  1.00 92.50           C  
ATOM   3216  O   PRO A 449      83.401  90.113 147.813  1.00 90.36           O  
ATOM   3217  CB  PRO A 449      80.636  91.288 148.733  1.00 92.53           C  
ATOM   3218  CG  PRO A 449      79.773  90.505 149.719  1.00 90.19           C  
ATOM   3219  CD  PRO A 449      80.364  89.098 149.663  1.00 99.06           C  
ATOM   3220  N   VAL A 450      82.578  91.104 145.975  1.00 91.97           N  
ATOM   3221  CA  VAL A 450      83.873  91.327 145.297  1.00 85.71           C  
ATOM   3222  C   VAL A 450      84.928  91.960 146.211  1.00 92.56           C  
ATOM   3223  O   VAL A 450      86.093  91.569 146.181  1.00 88.22           O  
ATOM   3224  CB  VAL A 450      83.672  92.164 144.017  1.00 93.81           C  
ATOM   3225  CG1 VAL A 450      84.971  92.339 143.224  1.00 89.65           C  
ATOM   3226  CG2 VAL A 450      82.661  91.508 143.066  1.00 93.42           C  
ATOM   3227  N   GLU A 451      84.534  92.881 147.092  1.00117.90           N  
ATOM   3228  CA  GLU A 451      85.449  93.549 148.021  1.00119.37           C  
ATOM   3229  C   GLU A 451      85.977  92.631 149.145  1.00119.37           C  
ATOM   3230  O   GLU A 451      86.977  92.969 149.778  1.00116.67           O  
ATOM   3231  CB  GLU A 451      84.777  94.809 148.605  1.00119.01           C  
ATOM   3232  CG  GLU A 451      83.512  94.573 149.454  1.00122.30           C  
ATOM   3233  CD  GLU A 451      82.192  94.705 148.674  1.00120.36           C  
ATOM   3234  OE1 GLU A 451      82.089  94.160 147.549  1.00124.49           O  
ATOM   3235  OE2 GLU A 451      81.242  95.318 149.207  1.00118.40           O  
ATOM   3236  N   LYS A 452      85.335  91.483 149.415  1.00 99.62           N  
ATOM   3237  CA  LYS A 452      85.712  90.555 150.493  1.00 99.27           C  
ATOM   3238  C   LYS A 452      86.531  89.359 150.014  1.00101.59           C  
ATOM   3239  O   LYS A 452      87.061  88.631 150.845  1.00 97.95           O  
ATOM   3240  CB  LYS A 452      84.455  90.071 151.239  1.00 97.80           C  
ATOM   3241  CG  LYS A 452      83.515  91.179 151.743  1.00105.46           C  
ATOM   3242  CD  LYS A 452      84.186  92.294 152.561  1.00 99.84           C  
ATOM   3243  CE  LYS A 452      84.887  91.793 153.832  1.00101.94           C  
ATOM   3244  NZ  LYS A 452      83.953  91.637 154.976  1.00 96.62           N  
ATOM   3245  N   VAL A 453      86.691  89.163 148.703  1.00 67.41           N  
ATOM   3246  CA  VAL A 453      87.440  88.028 148.128  1.00 66.96           C  
ATOM   3247  C   VAL A 453      88.885  87.966 148.642  1.00 74.12           C  
ATOM   3248  O   VAL A 453      89.371  86.891 148.986  1.00 67.03           O  
ATOM   3249  CB  VAL A 453      87.387  88.084 146.590  1.00 71.16           C  
ATOM   3250  CG1 VAL A 453      88.240  86.993 145.942  1.00 67.56           C  
ATOM   3251  CG2 VAL A 453      85.949  87.901 146.092  1.00 68.79           C  
ATOM   3252  N   LYS A 454      89.575  89.109 148.747  1.00 64.10           N  
ATOM   3253  CA  LYS A 454      90.948  89.159 149.272  1.00 61.59           C  
ATOM   3254  C   LYS A 454      91.015  88.758 150.754  1.00 64.91           C  
ATOM   3255  O   LYS A 454      91.874  87.975 151.139  1.00 61.27           O  
ATOM   3256  CB  LYS A 454      91.550  90.546 148.992  1.00 55.37           C  
ATOM   3257  CG  LYS A 454      93.010  90.737 149.448  1.00 59.43           C  
ATOM   3258  CD  LYS A 454      94.004  89.654 148.994  1.00 55.50           C  
ATOM   3259  CE  LYS A 454      94.450  89.860 147.541  1.00 58.41           C  
ATOM   3260  NZ  LYS A 454      94.996  88.603 146.967  1.00 60.09           N  
ATOM   3261  N   GLU A 455      90.087  89.241 151.582  1.00 79.06           N  
ATOM   3262  CA  GLU A 455      90.025  88.859 152.999  1.00 75.69           C  
ATOM   3263  C   GLU A 455      89.669  87.371 153.148  1.00 78.88           C  
ATOM   3264  O   GLU A 455      90.230  86.691 154.008  1.00 77.25           O  
ATOM   3265  CB  GLU A 455      89.042  89.749 153.776  1.00 78.37           C  
ATOM   3266  CG  GLU A 455      89.446  91.231 153.707  1.00 75.26           C  
ATOM   3267  CD  GLU A 455      88.835  92.087 154.830  1.00 74.87           C  
ATOM   3268  OE1 GLU A 455      87.658  91.876 155.203  1.00 80.85           O  
ATOM   3269  OE2 GLU A 455      89.530  93.009 155.318  1.00 76.60           O  
ATOM   3270  N   PHE A 456      88.786  86.854 152.291  1.00 71.67           N  
ATOM   3271  CA  PHE A 456      88.408  85.448 152.292  1.00 70.88           C  
ATOM   3272  C   PHE A 456      89.634  84.576 151.969  1.00 74.22           C  
ATOM   3273  O   PHE A 456      89.861  83.586 152.655  1.00 74.03           O  
ATOM   3274  CB  PHE A 456      87.242  85.219 151.322  1.00 69.66           C  
ATOM   3275  CG  PHE A 456      86.639  83.830 151.404  1.00 67.27           C  
ATOM   3276  CD1 PHE A 456      87.346  82.707 150.938  1.00 71.55           C  
ATOM   3277  CD2 PHE A 456      85.388  83.654 152.021  1.00 71.60           C  
ATOM   3278  CE1 PHE A 456      86.821  81.417 151.116  1.00 72.15           C  
ATOM   3279  CE2 PHE A 456      84.852  82.366 152.180  1.00 74.30           C  
ATOM   3280  CZ  PHE A 456      85.574  81.247 151.736  1.00 73.05           C  
ATOM   3281  N   GLU A 457      90.439  84.937 150.967  1.00 66.25           N  
ATOM   3282  CA  GLU A 457      91.647  84.207 150.572  1.00 66.01           C  
ATOM   3283  C   GLU A 457      92.662  84.080 151.718  1.00 62.12           C  
ATOM   3284  O   GLU A 457      93.112  82.973 152.014  1.00 66.51           O  
ATOM   3285  CB  GLU A 457      92.250  84.903 149.338  1.00 68.14           C  
ATOM   3286  CG  GLU A 457      93.611  84.347 148.912  1.00 69.22           C  
ATOM   3287  CD  GLU A 457      94.173  85.114 147.708  1.00 69.16           C  
ATOM   3288  OE1 GLU A 457      93.509  85.209 146.655  1.00 65.61           O  
ATOM   3289  OE2 GLU A 457      95.328  85.598 147.761  1.00 62.59           O  
ATOM   3290  N   ASP A 458      92.993  85.179 152.402  1.00 65.45           N  
ATOM   3291  CA  ASP A 458      93.925  85.136 153.537  1.00 72.09           C  
ATOM   3292  C   ASP A 458      93.383  84.298 154.704  1.00 67.37           C  
ATOM   3293  O   ASP A 458      94.095  83.458 155.255  1.00 70.27           O  
ATOM   3294  CB  ASP A 458      94.337  86.542 154.004  1.00 68.08           C  
ATOM   3295  CG  ASP A 458      94.850  87.460 152.890  1.00 67.18           C  
ATOM   3296  OD1 ASP A 458      95.568  86.971 151.990  1.00 65.60           O  
ATOM   3297  OD2 ASP A 458      94.663  88.693 153.000  1.00 67.49           O  
ATOM   3298  N   GLY A 459      92.103  84.468 155.042  1.00 58.36           N  
ATOM   3299  CA  GLY A 459      91.451  83.721 156.115  1.00 67.06           C  
ATOM   3300  C   GLY A 459      91.312  82.225 155.818  1.00 63.91           C  
ATOM   3301  O   GLY A 459      91.592  81.392 156.680  1.00 58.54           O  
ATOM   3302  N   PHE A 460      90.899  81.849 154.607  1.00 64.53           N  
ATOM   3303  CA  PHE A 460      90.738  80.451 154.214  1.00 57.70           C  
ATOM   3304  C   PHE A 460      92.076  79.707 154.195  1.00 56.66           C  
ATOM   3305  O   PHE A 460      92.146  78.584 154.695  1.00 60.97           O  
ATOM   3306  CB  PHE A 460      90.052  80.366 152.846  1.00 65.96           C  
ATOM   3307  CG  PHE A 460      89.999  78.961 152.277  1.00 57.29           C  
ATOM   3308  CD1 PHE A 460      89.213  77.972 152.895  1.00 57.01           C  
ATOM   3309  CD2 PHE A 460      90.781  78.622 151.156  1.00 65.15           C  
ATOM   3310  CE1 PHE A 460      89.219  76.655 152.408  1.00 64.56           C  
ATOM   3311  CE2 PHE A 460      90.778  77.310 150.661  1.00 64.55           C  
ATOM   3312  CZ  PHE A 460      90.004  76.326 151.290  1.00 61.03           C  
ATOM   3313  N   LEU A 461      93.141  80.324 153.671  1.00 53.23           N  
ATOM   3314  CA  LEU A 461      94.448  79.665 153.625  1.00 52.96           C  
ATOM   3315  C   LEU A 461      95.000  79.467 155.045  1.00 54.77           C  
ATOM   3316  O   LEU A 461      95.521  78.393 155.341  1.00 56.24           O  
ATOM   3317  CB  LEU A 461      95.403  80.442 152.702  1.00 56.79           C  
ATOM   3318  CG  LEU A 461      95.017  80.393 151.208  1.00 55.50           C  
ATOM   3319  CD1 LEU A 461      95.980  81.254 150.394  1.00 54.58           C  
ATOM   3320  CD2 LEU A 461      95.072  78.973 150.647  1.00 53.08           C  
ATOM   3321  N   GLU A 462      94.858  80.444 155.948  1.00 72.20           N  
ATOM   3322  CA  GLU A 462      95.291  80.264 157.343  1.00 71.86           C  
ATOM   3323  C   GLU A 462      94.443  79.197 158.052  1.00 71.96           C  
ATOM   3324  O   GLU A 462      94.968  78.430 158.857  1.00 75.83           O  
ATOM   3325  CB  GLU A 462      95.229  81.578 158.133  1.00 76.62           C  
ATOM   3326  CG  GLU A 462      96.410  82.502 157.796  1.00 74.98           C  
ATOM   3327  CD  GLU A 462      96.491  83.758 158.685  1.00 71.23           C  
ATOM   3328  OE1 GLU A 462      95.701  83.901 159.648  1.00 70.94           O  
ATOM   3329  OE2 GLU A 462      97.386  84.603 158.446  1.00 76.66           O  
ATOM   3330  N   TYR A 463      93.143  79.101 157.760  1.00 70.58           N  
ATOM   3331  CA  TYR A 463      92.274  78.079 158.346  1.00 60.95           C  
ATOM   3332  C   TYR A 463      92.750  76.680 157.911  1.00 63.28           C  
ATOM   3333  O   TYR A 463      92.984  75.817 158.761  1.00 68.71           O  
ATOM   3334  CB  TYR A 463      90.816  78.358 157.963  1.00 67.98           C  
ATOM   3335  CG  TYR A 463      89.879  77.177 158.104  1.00 63.25           C  
ATOM   3336  CD1 TYR A 463      89.340  76.859 159.364  1.00 66.34           C  
ATOM   3337  CD2 TYR A 463      89.547  76.401 156.979  1.00 66.65           C  
ATOM   3338  CE1 TYR A 463      88.436  75.786 159.493  1.00 68.01           C  
ATOM   3339  CE2 TYR A 463      88.664  75.316 157.108  1.00 65.43           C  
ATOM   3340  CZ  TYR A 463      88.087  75.022 158.363  1.00 64.84           C  
ATOM   3341  OH  TYR A 463      87.180  74.019 158.479  1.00 63.87           O  
ATOM   3342  N   ILE A 464      92.949  76.454 156.608  1.00 67.08           N  
ATOM   3343  CA  ILE A 464      93.428  75.164 156.088  1.00 65.62           C  
ATOM   3344  C   ILE A 464      94.820  74.815 156.640  1.00 71.16           C  
ATOM   3345  O   ILE A 464      95.028  73.698 157.097  1.00 71.39           O  
ATOM   3346  CB  ILE A 464      93.419  75.170 154.537  1.00 71.57           C  
ATOM   3347  CG1 ILE A 464      91.992  75.183 153.950  1.00 64.73           C  
ATOM   3348  CG2 ILE A 464      94.209  74.002 153.922  1.00 69.08           C  
ATOM   3349  CD1 ILE A 464      91.148  73.924 154.184  1.00 65.92           C  
ATOM   3350  N   GLU A 465      95.770  75.750 156.691  1.00 71.39           N  
ATOM   3351  CA  GLU A 465      97.114  75.438 157.199  1.00 75.92           C  
ATOM   3352  C   GLU A 465      97.154  75.209 158.721  1.00 71.11           C  
ATOM   3353  O   GLU A 465      97.862  74.322 159.193  1.00 69.87           O  
ATOM   3354  CB  GLU A 465      98.090  76.537 156.751  1.00 74.26           C  
ATOM   3355  CG  GLU A 465      99.542  76.270 157.190  1.00 75.80           C  
ATOM   3356  CD  GLU A 465     100.490  77.466 157.013  1.00 68.99           C  
ATOM   3357  OE1 GLU A 465     100.053  78.573 156.623  1.00 74.15           O  
ATOM   3358  OE2 GLU A 465     101.709  77.289 157.245  1.00 76.08           O  
ATOM   3359  N   SER A 466      96.378  75.963 159.508  1.00 77.33           N  
ATOM   3360  CA  SER A 466      96.386  75.849 160.974  1.00 81.53           C  
ATOM   3361  C   SER A 466      95.708  74.596 161.534  1.00 84.35           C  
ATOM   3362  O   SER A 466      96.118  74.140 162.604  1.00 79.98           O  
ATOM   3363  CB  SER A 466      95.789  77.101 161.623  1.00 80.67           C  
ATOM   3364  OG  SER A 466      94.452  77.308 161.227  1.00 83.73           O  
ATOM   3365  N   LYS A 467      94.712  74.000 160.854  1.00 82.98           N  
ATOM   3366  CA  LYS A 467      94.024  72.791 161.361  1.00 85.60           C  
ATOM   3367  C   LYS A 467      93.695  71.694 160.342  1.00 87.64           C  
ATOM   3368  O   LYS A 467      93.158  70.663 160.740  1.00 84.38           O  
ATOM   3369  CB  LYS A 467      92.828  73.182 162.250  1.00 90.40           C  
ATOM   3370  CG  LYS A 467      91.725  73.974 161.532  1.00 89.66           C  
ATOM   3371  CD  LYS A 467      90.658  74.498 162.503  1.00 91.65           C  
ATOM   3372  CE  LYS A 467      91.225  75.592 163.418  1.00 87.23           C  
ATOM   3373  NZ  LYS A 467      90.193  76.142 164.322  1.00 83.06           N  
ATOM   3374  N   HIS A 468      94.075  71.847 159.071  1.00103.80           N  
ATOM   3375  CA  HIS A 468      93.879  70.841 158.013  1.00102.78           C  
ATOM   3376  C   HIS A 468      95.152  70.641 157.155  1.00 99.88           C  
ATOM   3377  O   HIS A 468      95.085  70.667 155.924  1.00102.80           O  
ATOM   3378  CB  HIS A 468      92.632  71.180 157.175  1.00103.25           C  
ATOM   3379  CG  HIS A 468      91.357  71.314 157.976  1.00102.19           C  
ATOM   3380  CD2 HIS A 468      90.604  72.444 158.096  1.00100.59           C  
ATOM   3381  ND1 HIS A 468      90.744  70.287 158.698  1.00100.15           N  
ATOM   3382  CE1 HIS A 468      89.650  70.830 159.256  1.00102.88           C  
ATOM   3383  NE2 HIS A 468      89.534  72.119 158.899  1.00100.66           N  
ATOM   3384  N   PRO A 469      96.342  70.429 157.763  1.00 91.20           N  
ATOM   3385  CA  PRO A 469      97.598  70.228 157.034  1.00 96.05           C  
ATOM   3386  C   PRO A 469      97.630  68.928 156.213  1.00 94.45           C  
ATOM   3387  O   PRO A 469      98.491  68.774 155.349  1.00 91.76           O  
ATOM   3388  CB  PRO A 469      98.690  70.239 158.108  1.00 89.14           C  
ATOM   3389  CG  PRO A 469      97.977  69.682 159.334  1.00 91.49           C  
ATOM   3390  CD  PRO A 469      96.573  70.264 159.193  1.00 95.87           C  
ATOM   3391  N   ASP A 470      96.719  67.984 156.465  1.00100.59           N  
ATOM   3392  CA  ASP A 470      96.632  66.726 155.720  1.00100.11           C  
ATOM   3393  C   ASP A 470      96.391  66.983 154.221  1.00 92.89           C  
ATOM   3394  O   ASP A 470      97.054  66.377 153.382  1.00 92.52           O  
ATOM   3395  CB  ASP A 470      95.589  65.775 156.343  1.00 99.42           C  
ATOM   3396  CG  ASP A 470      94.197  66.347 156.673  1.00 94.66           C  
ATOM   3397  OD1 ASP A 470      93.875  67.501 156.308  1.00 94.53           O  
ATOM   3398  OD2 ASP A 470      93.402  65.629 157.320  1.00 91.83           O  
ATOM   3399  N   ILE A 471      95.519  67.935 153.873  1.00 74.56           N  
ATOM   3400  CA  ILE A 471      95.222  68.304 152.477  1.00 74.93           C  
ATOM   3401  C   ILE A 471      96.491  68.825 151.789  1.00 75.17           C  
ATOM   3402  O   ILE A 471      96.828  68.392 150.691  1.00 78.03           O  
ATOM   3403  CB  ILE A 471      94.093  69.365 152.454  1.00 81.72           C  
ATOM   3404  CG1 ILE A 471      92.754  68.671 152.773  1.00 81.70           C  
ATOM   3405  CG2 ILE A 471      93.998  70.100 151.101  1.00 82.68           C  
ATOM   3406  CD1 ILE A 471      91.586  69.632 153.004  1.00 78.01           C  
ATOM   3407  N   LEU A 472      97.217  69.738 152.436  1.00 74.72           N  
ATOM   3408  CA  LEU A 472      98.429  70.334 151.875  1.00 72.51           C  
ATOM   3409  C   LEU A 472      99.573  69.318 151.718  1.00 68.13           C  
ATOM   3410  O   LEU A 472     100.289  69.353 150.719  1.00 68.43           O  
ATOM   3411  CB  LEU A 472      98.845  71.545 152.729  1.00 70.09           C  
ATOM   3412  CG  LEU A 472      97.801  72.675 152.825  1.00 77.44           C  
ATOM   3413  CD1 LEU A 472      98.369  73.826 153.654  1.00 74.55           C  
ATOM   3414  CD2 LEU A 472      97.395  73.239 151.464  1.00 70.31           C  
ATOM   3415  N   GLU A 473      99.737  68.397 152.669  1.00 69.67           N  
ATOM   3416  CA  GLU A 473     100.791  67.377 152.616  1.00 69.23           C  
ATOM   3417  C   GLU A 473     100.482  66.347 151.504  1.00 63.05           C  
ATOM   3418  O   GLU A 473     101.387  65.903 150.797  1.00 66.23           O  
ATOM   3419  CB  GLU A 473     100.931  66.757 154.018  1.00 70.35           C  
ATOM   3420  CG  GLU A 473     101.678  65.420 154.106  1.00 63.40           C  
ATOM   3421  CD  GLU A 473     103.204  65.576 153.934  1.00 71.46           C  
ATOM   3422  OE1 GLU A 473     103.722  66.720 153.899  1.00 71.92           O  
ATOM   3423  OE2 GLU A 473     103.897  64.536 153.901  1.00 71.14           O  
ATOM   3424  N   GLU A 474      99.209  65.981 151.294  1.00 64.83           N  
ATOM   3425  CA  GLU A 474      98.803  65.060 150.223  1.00 69.31           C  
ATOM   3426  C   GLU A 474      99.114  65.663 148.845  1.00 70.73           C  
ATOM   3427  O   GLU A 474      99.693  64.987 147.994  1.00 72.53           O  
ATOM   3428  CB  GLU A 474      97.307  64.715 150.326  1.00 64.61           C  
ATOM   3429  CG  GLU A 474      96.980  63.752 151.477  1.00 71.81           C  
ATOM   3430  CD  GLU A 474      97.154  62.282 151.070  1.00 66.43           C  
ATOM   3431  OE1 GLU A 474      96.422  61.814 150.166  1.00 69.58           O  
ATOM   3432  OE2 GLU A 474      97.995  61.577 151.671  1.00 70.85           O  
ATOM   3433  N   ILE A 475      98.787  66.941 148.625  1.00 56.76           N  
ATOM   3434  CA  ILE A 475      99.074  67.629 147.356  1.00 51.94           C  
ATOM   3435  C   ILE A 475     100.591  67.693 147.129  1.00 55.07           C  
ATOM   3436  O   ILE A 475     101.052  67.435 146.018  1.00 51.87           O  
ATOM   3437  CB  ILE A 475      98.417  69.027 147.318  1.00 58.98           C  
ATOM   3438  CG1 ILE A 475      96.879  68.905 147.335  1.00 57.14           C  
ATOM   3439  CG2 ILE A 475      98.857  69.805 146.066  1.00 53.13           C  
ATOM   3440  CD1 ILE A 475      96.155  70.218 147.636  1.00 57.78           C  
ATOM   3441  N   ARG A 476     101.382  67.977 148.171  1.00 73.35           N  
ATOM   3442  CA  ARG A 476     102.848  68.057 148.099  1.00 75.31           C  
ATOM   3443  C   ARG A 476     103.527  66.746 147.696  1.00 67.74           C  
ATOM   3444  O   ARG A 476     104.512  66.796 146.965  1.00 68.97           O  
ATOM   3445  CB  ARG A 476     103.393  68.501 149.466  1.00 66.96           C  
ATOM   3446  CG  ARG A 476     103.651  70.009 149.560  1.00 69.20           C  
ATOM   3447  CD  ARG A 476     104.854  70.292 150.469  1.00 69.83           C  
ATOM   3448  NE  ARG A 476     104.666  69.742 151.824  1.00 72.35           N  
ATOM   3449  CZ  ARG A 476     103.868  70.211 152.763  1.00 70.74           C  
ATOM   3450  NH1 ARG A 476     103.631  69.507 153.830  1.00 73.20           N  
ATOM   3451  NH2 ARG A 476     103.296  71.378 152.675  1.00 68.72           N  
ATOM   3452  N   GLU A 477     103.007  65.593 148.117  1.00 62.86           N  
ATOM   3453  CA  GLU A 477     103.627  64.295 147.812  1.00 64.92           C  
ATOM   3454  C   GLU A 477     103.043  63.599 146.578  1.00 65.51           C  
ATOM   3455  O   GLU A 477     103.799  63.034 145.788  1.00 65.35           O  
ATOM   3456  CB  GLU A 477     103.489  63.367 149.031  1.00 70.26           C  
ATOM   3457  CG  GLU A 477     104.317  63.792 150.252  1.00 63.82           C  
ATOM   3458  CD  GLU A 477     105.829  63.685 150.004  1.00 64.65           C  
ATOM   3459  OE1 GLU A 477     106.419  64.625 149.420  1.00 63.28           O  
ATOM   3460  OE2 GLU A 477     106.435  62.653 150.374  1.00 64.85           O  
ATOM   3461  N   LYS A 478     101.722  63.651 146.355  1.00 66.34           N  
ATOM   3462  CA  LYS A 478     101.082  63.009 145.190  1.00 68.19           C  
ATOM   3463  C   LYS A 478     101.138  63.835 143.906  1.00 65.22           C  
ATOM   3464  O   LYS A 478     101.040  63.280 142.816  1.00 65.03           O  
ATOM   3465  CB  LYS A 478      99.616  62.702 145.512  1.00 69.63           C  
ATOM   3466  CG  LYS A 478      99.495  61.620 146.587  1.00 71.54           C  
ATOM   3467  CD  LYS A 478      98.015  61.376 146.873  1.00 63.66           C  
ATOM   3468  CE  LYS A 478      97.827  60.158 147.774  1.00 64.26           C  
ATOM   3469  NZ  LYS A 478      96.397  59.969 148.094  1.00 63.77           N  
ATOM   3470  N   LYS A 479     101.260  65.157 144.031  1.00 68.86           N  
ATOM   3471  CA  LYS A 479     101.243  66.184 142.970  1.00 64.16           C  
ATOM   3472  C   LYS A 479      99.950  66.155 142.115  1.00 68.07           C  
ATOM   3473  O   LYS A 479      99.930  66.732 141.023  1.00 64.04           O  
ATOM   3474  CB  LYS A 479     102.458  66.105 142.017  1.00 70.20           C  
ATOM   3475  CG  LYS A 479     103.848  65.750 142.558  1.00 65.18           C  
ATOM   3476  CD  LYS A 479     104.597  67.006 143.010  1.00 68.72           C  
ATOM   3477  CE  LYS A 479     105.760  66.710 143.943  1.00 63.51           C  
ATOM   3478  NZ  LYS A 479     106.464  67.978 144.297  1.00 65.08           N  
ATOM   3479  N   ALA A 480      98.878  65.498 142.583  1.00 61.62           N  
ATOM   3480  CA  ALA A 480      97.587  65.340 141.913  1.00 64.99           C  
ATOM   3481  C   ALA A 480      96.452  65.325 142.941  1.00 65.45           C  
ATOM   3482  O   ALA A 480      96.692  65.094 144.128  1.00 67.10           O  
ATOM   3483  CB  ALA A 480      97.568  64.060 141.083  1.00 60.48           C  
ATOM   3484  N   LEU A 481      95.210  65.611 142.546  1.00 68.11           N  
ATOM   3485  CA  LEU A 481      94.068  65.571 143.478  1.00 67.63           C  
ATOM   3486  C   LEU A 481      93.377  64.206 143.340  1.00 66.08           C  
ATOM   3487  O   LEU A 481      92.812  63.933 142.278  1.00 67.01           O  
ATOM   3488  CB  LEU A 481      93.070  66.708 143.170  1.00 61.41           C  
ATOM   3489  CG  LEU A 481      93.597  68.143 143.331  1.00 61.98           C  
ATOM   3490  CD1 LEU A 481      92.487  69.137 143.002  1.00 64.66           C  
ATOM   3491  CD2 LEU A 481      94.084  68.417 144.747  1.00 67.62           C  
ATOM   3492  N   ASP A 482      93.406  63.353 144.377  1.00 69.78           N  
ATOM   3493  CA  ASP A 482      92.712  62.053 144.272  1.00 71.99           C  
ATOM   3494  C   ASP A 482      91.305  62.231 144.785  1.00 73.08           C  
ATOM   3495  O   ASP A 482      90.318  62.265 144.049  1.00 77.45           O  
ATOM   3496  CB  ASP A 482      93.365  60.998 145.142  1.00 68.65           C  
ATOM   3497  CG  ASP A 482      94.678  60.577 144.636  1.00 76.39           C  
ATOM   3498  OD1 ASP A 482      95.032  60.900 143.474  1.00 77.94           O  
ATOM   3499  OD2 ASP A 482      95.383  59.966 145.455  1.00 70.77           O  
ATOM   3500  N   ASP A 483      91.234  62.435 146.085  1.00 80.14           N  
ATOM   3501  CA  ASP A 483      89.963  62.605 146.722  1.00 74.15           C  
ATOM   3502  C   ASP A 483      90.044  64.005 147.251  1.00 79.23           C  
ATOM   3503  O   ASP A 483      90.819  64.439 148.091  1.00 75.84           O  
ATOM   3504  CB  ASP A 483      89.464  61.593 147.775  1.00 77.22           C  
ATOM   3505  CG  ASP A 483      89.223  60.189 147.196  1.00 73.61           C  
ATOM   3506  OD1 ASP A 483      89.072  60.114 145.956  1.00 78.12           O  
ATOM   3507  OD2 ASP A 483      89.008  59.215 147.955  1.00 72.73           O  
ATOM   3508  N   GLU A 484      89.084  64.774 146.720  1.00 78.72           N  
ATOM   3509  CA  GLU A 484      88.746  66.174 147.010  1.00 78.06           C  
ATOM   3510  C   GLU A 484      87.638  66.305 148.082  1.00 81.49           C  
ATOM   3511  O   GLU A 484      87.410  67.388 148.614  1.00 77.93           O  
ATOM   3512  CB  GLU A 484      88.172  66.805 145.731  1.00 80.97           C  
ATOM   3513  CG  GLU A 484      89.077  66.807 144.489  1.00 77.12           C  
ATOM   3514  CD  GLU A 484      88.246  66.939 143.199  1.00 76.20           C  
ATOM   3515  OE1 GLU A 484      87.249  67.701 143.190  1.00 80.99           O  
ATOM   3516  OE2 GLU A 484      88.568  66.273 142.193  1.00 77.30           O  
ATOM   3517  N   LEU A 485      86.908  65.218 148.383  1.00 67.11           N  
ATOM   3518  CA  LEU A 485      85.763  65.192 149.313  1.00 67.92           C  
ATOM   3519  C   LEU A 485      86.046  65.813 150.687  1.00 70.34           C  
ATOM   3520  O   LEU A 485      85.199  66.519 151.232  1.00 67.96           O  
ATOM   3521  CB  LEU A 485      85.285  63.737 149.503  1.00 66.20           C  
ATOM   3522  CG  LEU A 485      84.810  63.005 148.237  1.00 63.75           C  
ATOM   3523  CD1 LEU A 485      84.382  61.583 148.597  1.00 69.16           C  
ATOM   3524  CD2 LEU A 485      83.606  63.696 147.601  1.00 70.98           C  
ATOM   3525  N   GLU A 486      87.251  65.610 151.216  1.00 67.22           N  
ATOM   3526  CA  GLU A 486      87.645  66.162 152.512  1.00 70.80           C  
ATOM   3527  C   GLU A 486      87.715  67.688 152.434  1.00 75.48           C  
ATOM   3528  O   GLU A 486      87.212  68.375 153.318  1.00 71.77           O  
ATOM   3529  CB  GLU A 486      89.009  65.600 152.932  1.00 71.59           C  
ATOM   3530  CG  GLU A 486      88.957  64.084 153.169  1.00 66.77           C  
ATOM   3531  CD  GLU A 486      90.099  63.604 154.071  1.00 71.49           C  
ATOM   3532  OE1 GLU A 486      91.240  64.092 153.919  1.00 72.68           O  
ATOM   3533  OE2 GLU A 486      89.854  62.731 154.935  1.00 67.60           O  
ATOM   3534  N   GLU A 487      88.298  68.226 151.362  1.00 70.34           N  
ATOM   3535  CA  GLU A 487      88.423  69.664 151.144  1.00 62.74           C  
ATOM   3536  C   GLU A 487      87.046  70.324 150.984  1.00 67.52           C  
ATOM   3537  O   GLU A 487      86.810  71.381 151.572  1.00 63.52           O  
ATOM   3538  CB  GLU A 487      89.320  69.886 149.916  1.00 61.87           C  
ATOM   3539  CG  GLU A 487      89.679  71.359 149.695  1.00 63.39           C  
ATOM   3540  CD  GLU A 487      90.586  71.574 148.467  1.00 64.12           C  
ATOM   3541  OE1 GLU A 487      91.187  70.607 147.950  1.00 65.43           O  
ATOM   3542  OE2 GLU A 487      90.696  72.742 148.033  1.00 63.12           O  
ATOM   3543  N   LYS A 488      86.092  69.686 150.283  1.00 62.13           N  
ATOM   3544  CA  LYS A 488      84.730  70.236 150.147  1.00 62.93           C  
ATOM   3545  C   LYS A 488      84.023  70.377 151.498  1.00 62.77           C  
ATOM   3546  O   LYS A 488      83.440  71.421 151.788  1.00 62.02           O  
ATOM   3547  CB  LYS A 488      83.855  69.387 149.208  1.00 57.56           C  
ATOM   3548  CG  LYS A 488      84.433  69.086 147.813  1.00 56.96           C  
ATOM   3549  CD  LYS A 488      83.283  69.032 146.792  1.00 55.95           C  
ATOM   3550  CE  LYS A 488      83.709  68.814 145.338  1.00 58.83           C  
ATOM   3551  NZ  LYS A 488      84.062  67.407 145.035  1.00 55.73           N  
ATOM   3552  N   LEU A 489      84.125  69.359 152.355  1.00 68.48           N  
ATOM   3553  CA  LEU A 489      83.499  69.364 153.682  1.00 71.42           C  
ATOM   3554  C   LEU A 489      84.217  70.333 154.631  1.00 69.48           C  
ATOM   3555  O   LEU A 489      83.574  71.154 155.287  1.00 63.09           O  
ATOM   3556  CB  LEU A 489      83.491  67.930 154.244  1.00 62.13           C  
ATOM   3557  CG  LEU A 489      82.562  66.961 153.484  1.00 65.27           C  
ATOM   3558  CD1 LEU A 489      82.785  65.534 153.984  1.00 71.85           C  
ATOM   3559  CD2 LEU A 489      81.084  67.304 153.672  1.00 65.05           C  
ATOM   3560  N   LYS A 490      85.557  70.317 154.653  1.00 83.56           N  
ATOM   3561  CA  LYS A 490      86.345  71.213 155.511  1.00 83.35           C  
ATOM   3562  C   LYS A 490      86.161  72.680 155.126  1.00 81.91           C  
ATOM   3563  O   LYS A 490      86.177  73.543 156.005  1.00 79.86           O  
ATOM   3564  CB  LYS A 490      87.827  70.803 155.471  1.00 78.26           C  
ATOM   3565  CG  LYS A 490      88.090  69.529 156.298  1.00 85.98           C  
ATOM   3566  CD  LYS A 490      89.453  68.901 155.961  1.00 76.84           C  
ATOM   3567  CE  LYS A 490      89.758  67.694 156.859  1.00 78.54           C  
ATOM   3568  NZ  LYS A 490      91.079  67.078 156.557  1.00 79.27           N  
ATOM   3569  N   LYS A 491      85.922  72.982 153.845  1.00 80.38           N  
ATOM   3570  CA  LYS A 491      85.683  74.349 153.361  1.00 78.42           C  
ATOM   3571  C   LYS A 491      84.280  74.837 153.734  1.00 73.94           C  
ATOM   3572  O   LYS A 491      84.142  75.976 154.176  1.00 72.93           O  
ATOM   3573  CB  LYS A 491      85.960  74.419 151.858  1.00 80.09           C  
ATOM   3574  CG  LYS A 491      85.898  75.873 151.393  1.00 79.22           C  
ATOM   3575  CD  LYS A 491      86.591  76.065 150.040  1.00 71.67           C  
ATOM   3576  CE  LYS A 491      86.855  77.557 149.810  1.00 80.07           C  
ATOM   3577  NZ  LYS A 491      85.619  78.289 149.422  1.00 77.16           N  
ATOM   3578  N   ALA A 492      83.251  73.999 153.624  1.00 75.62           N  
ATOM   3579  CA  ALA A 492      81.892  74.371 154.031  1.00 77.78           C  
ATOM   3580  C   ALA A 492      81.868  74.790 155.518  1.00 71.44           C  
ATOM   3581  O   ALA A 492      81.217  75.764 155.886  1.00 74.34           O  
ATOM   3582  CB  ALA A 492      80.945  73.200 153.746  1.00 71.92           C  
ATOM   3583  N   ILE A 493      82.644  74.102 156.368  1.00 70.29           N  
ATOM   3584  CA  ILE A 493      82.753  74.417 157.802  1.00 67.44           C  
ATOM   3585  C   ILE A 493      83.320  75.834 158.014  1.00 68.25           C  
ATOM   3586  O   ILE A 493      82.837  76.552 158.891  1.00 66.36           O  
ATOM   3587  CB  ILE A 493      83.583  73.325 158.523  1.00 71.34           C  
ATOM   3588  CG1 ILE A 493      82.776  72.008 158.570  1.00 63.92           C  
ATOM   3589  CG2 ILE A 493      83.984  73.739 159.953  1.00 66.27           C  
ATOM   3590  CD1 ILE A 493      83.619  70.774 158.916  1.00 69.36           C  
ATOM   3591  N   LYS A 494      84.289  76.281 157.197  1.00 67.99           N  
ATOM   3592  CA  LYS A 494      84.847  77.646 157.283  1.00 66.11           C  
ATOM   3593  C   LYS A 494      83.804  78.679 156.859  1.00 67.39           C  
ATOM   3594  O   LYS A 494      83.611  79.674 157.551  1.00 60.32           O  
ATOM   3595  CB  LYS A 494      86.121  77.751 156.418  1.00 62.64           C  
ATOM   3596  CG  LYS A 494      86.570  79.173 156.035  1.00 60.51           C  
ATOM   3597  CD  LYS A 494      87.108  79.992 157.212  1.00 65.09           C  
ATOM   3598  CE  LYS A 494      87.876  81.249 156.767  1.00 69.98           C  
ATOM   3599  NZ  LYS A 494      87.040  82.182 155.962  1.00 60.22           N  
ATOM   3600  N   GLU A 495      83.099  78.436 155.760  1.00 99.47           N  
ATOM   3601  CA  GLU A 495      82.088  79.357 155.229  1.00 95.11           C  
ATOM   3602  C   GLU A 495      80.904  79.596 156.170  1.00101.19           C  
ATOM   3603  O   GLU A 495      80.425  80.723 156.277  1.00 96.89           O  
ATOM   3604  CB  GLU A 495      81.574  78.811 153.891  1.00102.19           C  
ATOM   3605  CG  GLU A 495      82.631  79.013 152.801  1.00 96.65           C  
ATOM   3606  CD  GLU A 495      82.306  78.287 151.489  1.00103.34           C  
ATOM   3607  OE1 GLU A 495      81.137  77.918 151.247  1.00 97.12           O  
ATOM   3608  OE2 GLU A 495      83.253  78.117 150.688  1.00 98.58           O  
ATOM   3609  N   PHE A 496      80.447  78.569 156.886  1.00105.88           N  
ATOM   3610  CA  PHE A 496      79.328  78.704 157.825  1.00111.65           C  
ATOM   3611  C   PHE A 496      79.730  79.370 159.152  1.00108.48           C  
ATOM   3612  O   PHE A 496      78.887  79.998 159.796  1.00112.31           O  
ATOM   3613  CB  PHE A 496      78.722  77.317 158.093  1.00104.87           C  
ATOM   3614  CG  PHE A 496      78.255  76.514 156.882  1.00108.56           C  
ATOM   3615  CD1 PHE A 496      77.872  77.140 155.678  1.00111.34           C  
ATOM   3616  CD2 PHE A 496      78.204  75.111 156.973  1.00113.39           C  
ATOM   3617  CE1 PHE A 496      77.459  76.369 154.579  1.00110.31           C  
ATOM   3618  CE2 PHE A 496      77.789  74.340 155.875  1.00105.40           C  
ATOM   3619  CZ  PHE A 496      77.419  74.968 154.673  1.00111.17           C  
ATOM   3620  N   LYS A 497      81.001  79.254 159.570  1.00 88.11           N  
ATOM   3621  CA  LYS A 497      81.487  79.793 160.854  1.00 94.99           C  
ATOM   3622  C   LYS A 497      82.213  81.143 160.805  1.00 95.64           C  
ATOM   3623  O   LYS A 497      82.099  81.896 161.772  1.00 92.95           O  
ATOM   3624  CB  LYS A 497      82.389  78.733 161.507  1.00 92.29           C  
ATOM   3625  CG  LYS A 497      81.575  77.502 161.935  1.00 96.73           C  
ATOM   3626  CD  LYS A 497      82.425  76.518 162.742  1.00 87.36           C  
ATOM   3627  CE  LYS A 497      81.545  75.352 163.200  1.00 87.46           C  
ATOM   3628  NZ  LYS A 497      82.296  74.406 164.059  1.00 89.88           N  
ATOM   3629  N   ALA A 498      82.933  81.477 159.734  1.00 75.21           N  
ATOM   3630  CA  ALA A 498      83.680  82.741 159.642  1.00 75.56           C  
ATOM   3631  C   ALA A 498      83.853  83.236 158.193  1.00 73.87           C  
ATOM   3632  O   ALA A 498      84.772  82.817 157.487  1.00 73.08           O  
ATOM   3633  CB  ALA A 498      85.033  82.553 160.346  1.00 72.18           C  
ATOM   3634  N   THR A 499      82.981  84.138 157.737  1.00137.97           N  
ATOM   3635  CA  THR A 499      83.011  84.719 156.380  1.00137.97           C  
ATOM   3636  C   THR A 499      84.301  85.496 156.113  1.00137.97           C  
ATOM   3637  O   THR A 499      85.133  85.087 155.298  1.00137.97           O  
ATOM   3638  CB  THR A 499      81.808  85.650 156.149  1.00 30.00           C  
ATOM   3639  CG2 THR A 499      81.627  86.017 154.678  1.00 30.00           C  
ATOM   3640  OG1 THR A 499      80.609  85.047 156.591  1.00 30.00           O  
TER    3641      THR A 499                                                      
ATOM   3642  N   SER B  26     152.568  94.874  75.415  1.00 30.00           N  
ATOM   3643  CA  SER B  26     151.748  96.107  75.545  1.00 30.00           C  
ATOM   3644  C   SER B  26     150.254  95.774  75.626  1.00 30.00           C  
ATOM   3645  O   SER B  26     149.590  96.309  76.534  1.00 30.00           O  
ATOM   3646  CB  SER B  26     152.022  97.049  74.405  1.00 30.00           C  
ATOM   3647  OG  SER B  26     151.674  96.453  73.164  1.00 30.00           O  
ATOM   3648  N   ASP B  27     149.721  94.958  74.708  1.00 84.20           N  
ATOM   3649  CA  ASP B  27     148.322  94.522  74.641  1.00 87.23           C  
ATOM   3650  C   ASP B  27     147.971  93.410  75.647  1.00 80.03           C  
ATOM   3651  O   ASP B  27     146.865  92.881  75.628  1.00 83.05           O  
ATOM   3652  CB  ASP B  27     148.005  94.080  73.196  1.00 81.50           C  
ATOM   3653  CG  ASP B  27     148.838  92.911  72.637  1.00 80.95           C  
ATOM   3654  OD1 ASP B  27     149.885  92.553  73.222  1.00 81.89           O  
ATOM   3655  OD2 ASP B  27     148.452  92.370  71.578  1.00 83.48           O  
ATOM   3656  N   VAL B  28     148.910  93.074  76.532  1.00 36.73           N  
ATOM   3657  CA  VAL B  28     148.793  92.091  77.609  1.00 38.15           C  
ATOM   3658  C   VAL B  28     148.951  92.794  78.957  1.00 36.95           C  
ATOM   3659  O   VAL B  28     149.788  93.683  79.110  1.00 39.61           O  
ATOM   3660  CB  VAL B  28     149.778  90.920  77.401  1.00 34.80           C  
ATOM   3661  CG1 VAL B  28     151.254  91.338  77.422  1.00 41.54           C  
ATOM   3662  CG2 VAL B  28     149.603  89.815  78.448  1.00 33.03           C  
ATOM   3663  N   GLY B  29     148.143  92.409  79.931  1.00 14.12           N  
ATOM   3664  CA  GLY B  29     148.161  92.915  81.300  1.00 11.59           C  
ATOM   3665  C   GLY B  29     148.213  91.769  82.306  1.00 13.00           C  
ATOM   3666  O   GLY B  29     148.190  90.598  81.935  1.00  8.82           O  
ATOM   3667  N   THR B  30     148.205  92.093  83.594  1.00  1.97           N  
ATOM   3668  CA  THR B  30     148.258  91.085  84.663  1.00  2.42           C  
ATOM   3669  C   THR B  30     147.294  91.465  85.780  1.00  4.10           C  
ATOM   3670  O   THR B  30     147.287  92.602  86.256  1.00  3.13           O  
ATOM   3671  CB  THR B  30     149.690  90.840  85.145  1.00  1.34           C  
ATOM   3672  CG2 THR B  30     150.391  92.085  85.684  1.00  3.36           C  
ATOM   3673  OG1 THR B  30     149.680  89.916  86.201  1.00  3.18           O  
ATOM   3674  N   VAL B  31     146.384  90.552  86.117  1.00  0.84           N  
ATOM   3675  CA  VAL B  31     145.361  90.747  87.153  1.00  0.38           C  
ATOM   3676  C   VAL B  31     145.983  90.992  88.535  1.00  1.69           C  
ATOM   3677  O   VAL B  31     146.882  90.274  88.960  1.00  8.77           O  
ATOM   3678  CB  VAL B  31     144.372  89.574  87.163  1.00  0.98           C  
ATOM   3679  CG1 VAL B  31     143.278  89.714  88.215  1.00  4.20           C  
ATOM   3680  CG2 VAL B  31     143.665  89.430  85.815  1.00  9.57           C  
ATOM   3681  N   ILE B  32     145.460  91.982  89.256  1.00  5.32           N  
ATOM   3682  CA  ILE B  32     145.880  92.405  90.605  1.00  6.91           C  
ATOM   3683  C   ILE B  32     144.842  92.192  91.724  1.00  3.15           C  
ATOM   3684  O   ILE B  32     145.213  92.189  92.893  1.00  6.86           O  
ATOM   3685  CB  ILE B  32     146.454  93.835  90.580  1.00  8.34           C  
ATOM   3686  CG1 ILE B  32     145.402  94.925  90.303  1.00  0.18           C  
ATOM   3687  CG2 ILE B  32     147.655  93.955  89.635  1.00  7.49           C  
ATOM   3688  CD1 ILE B  32     145.725  96.253  90.992  1.00  9.88           C  
ATOM   3689  N   GLN B  33     143.560  92.016  91.412  1.00  7.36           N  
ATOM   3690  CA  GLN B  33     142.490  91.806  92.391  1.00  2.68           C  
ATOM   3691  C   GLN B  33     141.271  91.179  91.689  1.00  7.77           C  
ATOM   3692  O   GLN B  33     141.017  91.518  90.535  1.00  0.91           O  
ATOM   3693  CB  GLN B  33     142.165  93.159  93.065  1.00  4.36           C  
ATOM   3694  CG  GLN B  33     140.920  93.188  93.960  1.00  8.97           C  
ATOM   3695  CD  GLN B  33     140.603  94.580  94.504  1.00  2.82           C  
ATOM   3696  NE2 GLN B  33     139.585  94.711  95.326  1.00  1.18           N  
ATOM   3697  OE1 GLN B  33     141.246  95.575  94.204  1.00  2.76           O  
ATOM   3698  N   VAL B  34     140.511  90.294  92.351  1.00  0.19           N  
ATOM   3699  CA  VAL B  34     139.319  89.639  91.770  1.00  6.78           C  
ATOM   3700  C   VAL B  34     138.250  89.482  92.846  1.00  2.11           C  
ATOM   3701  O   VAL B  34     138.571  89.176  93.988  1.00  2.65           O  
ATOM   3702  CB  VAL B  34     139.665  88.236  91.214  1.00  4.91           C  
ATOM   3703  CG1 VAL B  34     138.526  87.645  90.374  1.00  0.53           C  
ATOM   3704  CG2 VAL B  34     140.922  88.205  90.347  1.00  5.73           C  
ATOM   3705  N   GLY B  35     136.974  89.567  92.483  1.00  0.91           N  
ATOM   3706  CA  GLY B  35     135.866  89.495  93.432  1.00  5.34           C  
ATOM   3707  C   GLY B  35     134.599  88.886  92.865  1.00  6.44           C  
ATOM   3708  O   GLY B  35     134.656  87.937  92.091  1.00  0.47           O  
ATOM   3709  N   ASP B  36     133.444  89.461  93.177  1.00 14.30           N  
ATOM   3710  CA  ASP B  36     132.147  88.950  92.723  1.00 17.11           C  
ATOM   3711  C   ASP B  36     131.755  89.493  91.328  1.00 14.31           C  
ATOM   3712  O   ASP B  36     130.807  90.260  91.166  1.00 10.66           O  
ATOM   3713  CB  ASP B  36     131.087  89.205  93.809  1.00 15.52           C  
ATOM   3714  CG  ASP B  36     129.745  88.499  93.545  1.00 16.80           C  
ATOM   3715  OD1 ASP B  36     129.669  87.633  92.644  1.00 15.31           O  
ATOM   3716  OD2 ASP B  36     128.795  88.735  94.322  1.00 19.61           O  
ATOM   3717  N   GLY B  37     132.543  89.133  90.311  1.00 10.39           N  
ATOM   3718  CA  GLY B  37     132.328  89.536  88.914  1.00 13.56           C  
ATOM   3719  C   GLY B  37     133.095  90.776  88.449  1.00  5.90           C  
ATOM   3720  O   GLY B  37     132.865  91.242  87.334  1.00  5.92           O  
ATOM   3721  N   ILE B  38     134.029  91.284  89.257  1.00  8.07           N  
ATOM   3722  CA  ILE B  38     134.842  92.471  88.980  1.00  3.97           C  
ATOM   3723  C   ILE B  38     136.319  92.131  89.160  1.00  1.65           C  
ATOM   3724  O   ILE B  38     136.683  91.370  90.054  1.00  9.27           O  
ATOM   3725  CB  ILE B  38     134.435  93.645  89.911  1.00  3.47           C  
ATOM   3726  CG1 ILE B  38     132.945  94.025  89.849  1.00  7.50           C  
ATOM   3727  CG2 ILE B  38     135.290  94.905  89.683  1.00  7.25           C  
ATOM   3728  CD1 ILE B  38     132.469  94.589  88.510  1.00  8.83           C  
ATOM   3729  N   ALA B  39     137.171  92.708  88.326  1.00  6.23           N  
ATOM   3730  CA  ALA B  39     138.615  92.542  88.383  1.00  7.50           C  
ATOM   3731  C   ALA B  39     139.334  93.864  88.108  1.00  3.48           C  
ATOM   3732  O   ALA B  39     138.760  94.826  87.600  1.00  2.69           O  
ATOM   3733  CB  ALA B  39     139.058  91.436  87.416  1.00  8.95           C  
ATOM   3734  N   ARG B  40     140.606  93.910  88.464  1.00  4.27           N  
ATOM   3735  CA  ARG B  40     141.525  95.022  88.246  1.00  9.64           C  
ATOM   3736  C   ARG B  40     142.802  94.464  87.684  1.00  6.63           C  
ATOM   3737  O   ARG B  40     143.279  93.446  88.179  1.00  6.21           O  
ATOM   3738  CB  ARG B  40     141.782  95.810  89.532  1.00  1.14           C  
ATOM   3739  CG  ARG B  40     140.676  96.827  89.832  1.00  9.49           C  
ATOM   3740  CD  ARG B  40     140.537  97.068  91.333  1.00  4.49           C  
ATOM   3741  NE  ARG B  40     139.611  98.181  91.614  1.00  5.78           N  
ATOM   3742  CZ  ARG B  40     139.928  99.383  92.062  1.00  4.07           C  
ATOM   3743  NH1 ARG B  40     139.011 100.295  92.186  1.00  2.36           N  
ATOM   3744  NH2 ARG B  40     141.144  99.710  92.393  1.00  9.03           N  
ATOM   3745  N   ALA B  41     143.363  95.119  86.684  1.00  5.73           N  
ATOM   3746  CA  ALA B  41     144.591  94.683  86.049  1.00  0.02           C  
ATOM   3747  C   ALA B  41     145.562  95.827  85.786  1.00  6.16           C  
ATOM   3748  O   ALA B  41     145.177  96.971  85.561  1.00  3.26           O  
ATOM   3749  CB  ALA B  41     144.243  93.937  84.762  1.00  5.26           C  
ATOM   3750  N   HIS B  42     146.837  95.490  85.841  1.00 15.02           N  
ATOM   3751  CA  HIS B  42     147.977  96.349  85.576  1.00  9.73           C  
ATOM   3752  C   HIS B  42     148.343  96.202  84.094  1.00 15.24           C  
ATOM   3753  O   HIS B  42     148.124  95.139  83.511  1.00 12.39           O  
ATOM   3754  CB  HIS B  42     149.102  95.905  86.520  1.00  6.32           C  
ATOM   3755  CG  HIS B  42     150.420  96.601  86.331  1.00 15.45           C  
ATOM   3756  CD2 HIS B  42     151.585  96.008  85.952  1.00 16.13           C  
ATOM   3757  ND1 HIS B  42     150.656  97.962  86.525  1.00 13.07           N  
ATOM   3758  CE1 HIS B  42     151.955  98.159  86.257  1.00  7.88           C  
ATOM   3759  NE2 HIS B  42     152.535  97.003  85.908  1.00  7.53           N  
ATOM   3760  N   GLY B  43     148.924  97.229  83.471  1.00 15.02           N  
ATOM   3761  CA  GLY B  43     149.270  97.184  82.031  1.00 12.66           C  
ATOM   3762  C   GLY B  43     148.077  97.476  81.128  1.00  6.35           C  
ATOM   3763  O   GLY B  43     147.226  98.286  81.543  1.00 13.24           O  
ATOM   3764  N   LEU B  44     147.969  96.834  79.964  1.00  8.29           N  
ATOM   3765  CA  LEU B  44     146.911  97.083  78.978  1.00  9.98           C  
ATOM   3766  C   LEU B  44     146.963  98.579  78.569  1.00  7.87           C  
ATOM   3767  O   LEU B  44     145.931  99.235  78.459  1.00  2.00           O  
ATOM   3768  CB  LEU B  44     145.524  96.666  79.537  1.00  0.95           C  
ATOM   3769  CG  LEU B  44     145.206  95.173  79.642  1.00  1.02           C  
ATOM   3770  CD1 LEU B  44     143.760  95.003  80.101  1.00  1.04           C  
ATOM   3771  CD2 LEU B  44     145.367  94.395  78.347  1.00  3.22           C  
ATOM   3772  N   ASP B  45     148.160  99.143  78.344  1.00 14.56           N  
ATOM   3773  CA  ASP B  45     148.352 100.597  78.105  1.00 11.34           C  
ATOM   3774  C   ASP B  45     147.459 101.109  76.977  1.00 11.48           C  
ATOM   3775  O   ASP B  45     146.762 102.106  77.205  1.00 14.38           O  
ATOM   3776  CB  ASP B  45     149.812 100.893  77.783  1.00  7.20           C  
ATOM   3777  CG  ASP B  45     150.784 100.375  78.827  1.00  8.75           C  
ATOM   3778  OD1 ASP B  45     150.315  99.828  79.844  1.00 11.81           O  
ATOM   3779  OD2 ASP B  45     152.003 100.519  78.609  1.00 15.65           O  
ATOM   3780  N   ASN B  46     147.444 100.467  75.811  1.00  3.26           N  
ATOM   3781  CA  ASN B  46     146.679 100.946  74.668  1.00  0.18           C  
ATOM   3782  C   ASN B  46     145.217 100.469  74.632  1.00  5.66           C  
ATOM   3783  O   ASN B  46     144.604 100.491  73.570  1.00  2.32           O  
ATOM   3784  CB  ASN B  46     147.465 100.590  73.399  1.00  5.72           C  
ATOM   3785  CG  ASN B  46     148.797 101.303  73.276  1.00  1.53           C  
ATOM   3786  ND2 ASN B  46     148.844 102.607  73.392  1.00  5.12           N  
ATOM   3787  OD1 ASN B  46     149.833 100.684  73.096  1.00  6.29           O  
ATOM   3788  N   VAL B  47     144.631 100.046  75.751  1.00  5.84           N  
ATOM   3789  CA  VAL B  47     143.227  99.635  75.773  1.00  1.64           C  
ATOM   3790  C   VAL B  47     142.330 100.853  75.605  1.00  0.88           C  
ATOM   3791  O   VAL B  47     142.688 101.954  76.023  1.00  1.49           O  
ATOM   3792  CB  VAL B  47     142.890  98.833  77.050  1.00  0.72           C  
ATOM   3793  CG1 VAL B  47     142.717  99.704  78.297  1.00  1.35           C  
ATOM   3794  CG2 VAL B  47     141.593  98.028  76.916  1.00  2.54           C  
ATOM   3795  N   MET B  48     141.145 100.656  75.045  1.00  6.66           N  
ATOM   3796  CA  MET B  48     140.210 101.740  74.832  1.00  5.13           C  
ATOM   3797  C   MET B  48     138.954 101.538  75.671  1.00  0.12           C  
ATOM   3798  O   MET B  48     138.530 100.414  75.919  1.00  0.25           O  
ATOM   3799  CB  MET B  48     139.948 101.919  73.331  1.00  9.20           C  
ATOM   3800  CG  MET B  48     139.226 100.777  72.626  1.00  5.21           C  
ATOM   3801  SD  MET B  48     139.141 101.000  70.823  1.00  1.56           S  
ATOM   3802  CE  MET B  48     138.949  99.275  70.313  1.00  2.05           C  
ATOM   3803  N   SER B  49     138.345 102.623  76.125  1.00  7.43           N  
ATOM   3804  CA  SER B  49     137.145 102.574  76.960  1.00  1.95           C  
ATOM   3805  C   SER B  49     136.035 101.780  76.253  1.00  5.81           C  
ATOM   3806  O   SER B  49     135.676 102.110  75.123  1.00  9.69           O  
ATOM   3807  CB  SER B  49     136.717 104.011  77.282  1.00  8.46           C  
ATOM   3808  OG  SER B  49     135.604 104.027  78.146  1.00  2.39           O  
ATOM   3809  N   GLY B  50     135.508 100.725  76.885  1.00  4.93           N  
ATOM   3810  CA  GLY B  50     134.476  99.841  76.325  1.00  6.19           C  
ATOM   3811  C   GLY B  50     134.989  98.640  75.504  1.00  8.28           C  
ATOM   3812  O   GLY B  50     134.183  97.916  74.926  1.00  1.56           O  
ATOM   3813  N   GLU B  51     136.295  98.415  75.394  1.00  2.94           N  
ATOM   3814  CA  GLU B  51     136.864  97.288  74.639  1.00  3.46           C  
ATOM   3815  C   GLU B  51     136.631  95.929  75.323  1.00  7.62           C  
ATOM   3816  O   GLU B  51     136.606  95.839  76.555  1.00  8.82           O  
ATOM   3817  CB  GLU B  51     138.376  97.503  74.399  1.00  8.45           C  
ATOM   3818  CG  GLU B  51     138.936  96.657  73.253  1.00  5.93           C  
ATOM   3819  CD  GLU B  51     140.460  96.514  73.242  1.00 12.64           C  
ATOM   3820  OE1 GLU B  51     141.182  97.534  73.193  1.00  8.55           O  
ATOM   3821  OE2 GLU B  51     140.935  95.358  73.217  1.00  6.56           O  
ATOM   3822  N   LEU B  52     136.478  94.856  74.535  1.00  6.50           N  
ATOM   3823  CA  LEU B  52     136.377  93.496  75.060  1.00  8.44           C  
ATOM   3824  C   LEU B  52     137.801  93.048  75.373  1.00  7.68           C  
ATOM   3825  O   LEU B  52     138.724  93.266  74.594  1.00  3.63           O  
ATOM   3826  CB  LEU B  52     135.757  92.519  74.046  1.00  1.65           C  
ATOM   3827  CG  LEU B  52     134.238  92.570  73.945  1.00  4.69           C  
ATOM   3828  CD1 LEU B  52     133.785  91.689  72.781  1.00  7.28           C  
ATOM   3829  CD2 LEU B  52     133.535  92.082  75.209  1.00  3.09           C  
ATOM   3830  N   VAL B  53     137.977  92.339  76.477  1.00  7.79           N  
ATOM   3831  CA  VAL B  53     139.271  91.850  76.949  1.00  0.93           C  
ATOM   3832  C   VAL B  53     139.152  90.348  77.236  1.00  2.87           C  
ATOM   3833  O   VAL B  53     138.101  89.882  77.659  1.00  8.31           O  
ATOM   3834  CB  VAL B  53     139.747  92.677  78.168  1.00  2.20           C  
ATOM   3835  CG1 VAL B  53     141.262  92.635  78.259  1.00  6.66           C  
ATOM   3836  CG2 VAL B  53     139.384  94.170  78.152  1.00  5.51           C  
ATOM   3837  N   GLU B  54     140.203  89.582  76.965  1.00 22.42           N  
ATOM   3838  CA  GLU B  54     140.268  88.121  77.106  1.00 15.80           C  
ATOM   3839  C   GLU B  54     141.179  87.618  78.236  1.00 13.83           C  
ATOM   3840  O   GLU B  54     142.353  87.966  78.283  1.00 20.52           O  
ATOM   3841  CB  GLU B  54     140.751  87.554  75.761  1.00 20.89           C  
ATOM   3842  CG  GLU B  54     140.720  86.020  75.709  1.00 22.25           C  
ATOM   3843  CD  GLU B  54     141.191  85.471  74.354  1.00 22.49           C  
ATOM   3844  OE1 GLU B  54     142.181  85.987  73.787  1.00 13.31           O  
ATOM   3845  OE2 GLU B  54     140.576  84.504  73.851  1.00 15.51           O  
ATOM   3846  N   PHE B  55     140.675  86.785  79.148  1.00  5.87           N  
ATOM   3847  CA  PHE B  55     141.473  86.174  80.218  1.00  9.19           C  
ATOM   3848  C   PHE B  55     142.136  84.881  79.714  1.00  9.21           C  
ATOM   3849  O   PHE B  55     141.599  84.220  78.828  1.00  5.27           O  
ATOM   3850  CB  PHE B  55     140.606  85.904  81.453  1.00  8.86           C  
ATOM   3851  CG  PHE B  55     140.086  87.145  82.145  1.00  6.12           C  
ATOM   3852  CD1 PHE B  55     140.892  87.827  83.073  1.00  3.60           C  
ATOM   3853  CD2 PHE B  55     138.788  87.600  81.887  1.00  4.56           C  
ATOM   3854  CE1 PHE B  55     140.387  88.954  83.740  1.00  5.75           C  
ATOM   3855  CE2 PHE B  55     138.292  88.736  82.538  1.00  5.20           C  
ATOM   3856  CZ  PHE B  55     139.087  89.403  83.475  1.00  8.97           C  
ATOM   3857  N   ALA B  56     143.258  84.460  80.308  1.00  9.85           N  
ATOM   3858  CA  ALA B  56     143.987  83.244  79.917  1.00  4.61           C  
ATOM   3859  C   ALA B  56     143.148  81.949  79.953  1.00 10.29           C  
ATOM   3860  O   ALA B  56     143.457  80.985  79.257  1.00  2.40           O  
ATOM   3861  CB  ALA B  56     145.208  83.106  80.831  1.00  1.92           C  
ATOM   3862  N   ASN B  57     142.078  81.927  80.752  1.00 12.29           N  
ATOM   3863  CA  ASN B  57     141.125  80.823  80.901  1.00 16.00           C  
ATOM   3864  C   ASN B  57     140.140  80.763  79.705  1.00 11.16           C  
ATOM   3865  O   ASN B  57     139.524  79.735  79.436  1.00 20.42           O  
ATOM   3866  CB  ASN B  57     140.423  81.147  82.245  1.00 19.21           C  
ATOM   3867  CG  ASN B  57     139.132  80.421  82.572  1.00 11.09           C  
ATOM   3868  ND2 ASN B  57     138.323  80.996  83.425  1.00 14.26           N  
ATOM   3869  OD1 ASN B  57     138.807  79.358  82.069  1.00 12.70           O  
ATOM   3870  N   GLY B  58     140.011  81.847  78.932  1.00  5.59           N  
ATOM   3871  CA  GLY B  58     139.108  81.999  77.784  1.00 12.37           C  
ATOM   3872  C   GLY B  58     137.835  82.805  78.066  1.00  7.72           C  
ATOM   3873  O   GLY B  58     137.039  83.038  77.157  1.00 13.68           O  
ATOM   3874  N   VAL B  59     137.614  83.238  79.306  1.00  4.73           N  
ATOM   3875  CA  VAL B  59     136.459  84.075  79.671  1.00  7.70           C  
ATOM   3876  C   VAL B  59     136.739  85.514  79.212  1.00  7.35           C  
ATOM   3877  O   VAL B  59     137.889  85.896  78.991  1.00  7.96           O  
ATOM   3878  CB  VAL B  59     136.108  83.941  81.170  1.00  3.51           C  
ATOM   3879  CG1 VAL B  59     134.940  84.817  81.633  1.00  4.37           C  
ATOM   3880  CG2 VAL B  59     135.688  82.499  81.484  1.00  6.89           C  
ATOM   3881  N   MET B  60     135.707  86.345  79.081  1.00  8.76           N  
ATOM   3882  CA  MET B  60     135.842  87.724  78.599  1.00 10.81           C  
ATOM   3883  C   MET B  60     135.239  88.764  79.533  1.00 11.90           C  
ATOM   3884  O   MET B  60     134.343  88.471  80.320  1.00  6.06           O  
ATOM   3885  CB  MET B  60     135.204  87.851  77.207  1.00 11.84           C  
ATOM   3886  CG  MET B  60     135.612  86.703  76.285  1.00 10.24           C  
ATOM   3887  SD  MET B  60     135.756  87.186  74.569  1.00 13.98           S  
ATOM   3888  CE  MET B  60     137.463  87.743  74.562  1.00  9.06           C  
ATOM   3889  N   GLY B  61     135.708  90.002  79.413  1.00  8.92           N  
ATOM   3890  CA  GLY B  61     135.244  91.119  80.226  1.00  5.77           C  
ATOM   3891  C   GLY B  61     135.370  92.471  79.532  1.00  1.83           C  
ATOM   3892  O   GLY B  61     136.098  92.601  78.556  1.00  7.87           O  
ATOM   3893  N   MET B  62     134.653  93.477  80.030  1.00  7.42           N  
ATOM   3894  CA  MET B  62     134.677  94.851  79.514  1.00  1.84           C  
ATOM   3895  C   MET B  62     135.608  95.765  80.310  1.00  5.50           C  
ATOM   3896  O   MET B  62     135.468  95.839  81.528  1.00  8.09           O  
ATOM   3897  CB  MET B  62     133.322  95.523  79.719  1.00 10.49           C  
ATOM   3898  CG  MET B  62     132.217  95.166  78.755  1.00  1.31           C  
ATOM   3899  SD  MET B  62     130.886  96.385  78.912  1.00 11.07           S  
ATOM   3900  CE  MET B  62     131.604  97.822  78.077  1.00  5.07           C  
ATOM   3901  N   ALA B  63     136.499  96.508  79.653  1.00  9.73           N  
ATOM   3902  CA  ALA B  63     137.332  97.511  80.320  1.00  6.04           C  
ATOM   3903  C   ALA B  63     136.474  98.784  80.543  1.00  8.28           C  
ATOM   3904  O   ALA B  63     136.229  99.530  79.599  1.00  5.74           O  
ATOM   3905  CB  ALA B  63     138.571  97.783  79.464  1.00  6.27           C  
ATOM   3906  N   LEU B  64     135.971  99.020  81.763  1.00  3.18           N  
ATOM   3907  CA  LEU B  64     135.124 100.184  82.067  1.00  6.19           C  
ATOM   3908  C   LEU B  64     135.908 101.443  82.461  1.00  7.82           C  
ATOM   3909  O   LEU B  64     135.686 102.502  81.875  1.00  8.91           O  
ATOM   3910  CB  LEU B  64     134.124  99.871  83.192  1.00  7.87           C  
ATOM   3911  CG  LEU B  64     132.938  98.968  82.836  1.00  7.30           C  
ATOM   3912  CD1 LEU B  64     131.928  99.042  83.981  1.00  8.97           C  
ATOM   3913  CD2 LEU B  64     132.200  99.384  81.564  1.00  3.55           C  
ATOM   3914  N   ASN B  65     136.784 101.358  83.460  1.00 17.64           N  
ATOM   3915  CA  ASN B  65     137.513 102.497  84.016  1.00 15.44           C  
ATOM   3916  C   ASN B  65     138.998 102.436  83.699  1.00 14.76           C  
ATOM   3917  O   ASN B  65     139.621 101.403  83.934  1.00 15.04           O  
ATOM   3918  CB  ASN B  65     137.306 102.569  85.537  1.00 14.95           C  
ATOM   3919  CG  ASN B  65     135.856 102.654  85.983  1.00 14.11           C  
ATOM   3920  ND2 ASN B  65     135.448 101.846  86.931  1.00 15.24           N  
ATOM   3921  OD1 ASN B  65     135.079 103.465  85.507  1.00 17.15           O  
ATOM   3922  N   LEU B  66     139.560 103.535  83.205  1.00  9.73           N  
ATOM   3923  CA  LEU B  66     140.975 103.643  82.901  1.00  6.77           C  
ATOM   3924  C   LEU B  66     141.607 104.599  83.920  1.00  1.98           C  
ATOM   3925  O   LEU B  66     141.356 105.804  83.873  1.00  4.26           O  
ATOM   3926  CB  LEU B  66     141.161 104.117  81.442  1.00  3.43           C  
ATOM   3927  CG  LEU B  66     140.341 103.385  80.359  1.00  7.97           C  
ATOM   3928  CD1 LEU B  66     140.769 103.884  78.981  1.00  8.79           C  
ATOM   3929  CD2 LEU B  66     140.556 101.877  80.367  1.00  9.03           C  
ATOM   3930  N   GLU B  67     142.444 104.087  84.818  1.00 17.48           N  
ATOM   3931  CA  GLU B  67     143.062 104.849  85.915  1.00 13.55           C  
ATOM   3932  C   GLU B  67     144.521 105.225  85.629  1.00 13.37           C  
ATOM   3933  O   GLU B  67     145.043 104.941  84.551  1.00 19.40           O  
ATOM   3934  CB  GLU B  67     142.942 104.062  87.229  1.00 16.13           C  
ATOM   3935  CG  GLU B  67     141.612 103.339  87.521  1.00 18.87           C  
ATOM   3936  CD  GLU B  67     140.462 104.255  87.956  1.00 16.58           C  
ATOM   3937  OE1 GLU B  67     140.509 105.474  87.702  1.00 18.18           O  
ATOM   3938  OE2 GLU B  67     139.504 103.747  88.585  1.00 16.04           O  
ATOM   3939  N   GLU B  68     145.233 105.835  86.580  1.00 28.11           N  
ATOM   3940  CA  GLU B  68     146.618 106.271  86.348  1.00 26.09           C  
ATOM   3941  C   GLU B  68     147.541 105.075  86.036  1.00 25.06           C  
ATOM   3942  O   GLU B  68     148.389 105.153  85.148  1.00 23.83           O  
ATOM   3943  CB  GLU B  68     147.270 106.865  87.623  1.00 21.08           C  
ATOM   3944  CG  GLU B  68     146.647 108.028  88.409  1.00 24.18           C  
ATOM   3945  CD  GLU B  68     145.375 107.646  89.197  1.00 21.20           C  
ATOM   3946  OE1 GLU B  68     145.068 106.440  89.326  1.00 30.23           O  
ATOM   3947  OE2 GLU B  68     144.761 108.543  89.819  1.00 22.22           O  
ATOM   3948  N   ASN B  69     147.333 103.954  86.746  1.00 19.83           N  
ATOM   3949  CA  ASN B  69     148.145 102.731  86.686  1.00 20.46           C  
ATOM   3950  C   ASN B  69     147.368 101.400  86.575  1.00 18.59           C  
ATOM   3951  O   ASN B  69     148.001 100.347  86.547  1.00 17.40           O  
ATOM   3952  CB  ASN B  69     149.010 102.700  87.964  1.00 13.32           C  
ATOM   3953  CG  ASN B  69     150.016 103.825  88.120  1.00 16.38           C  
ATOM   3954  ND2 ASN B  69     150.329 104.195  89.340  1.00 13.96           N  
ATOM   3955  OD1 ASN B  69     150.541 104.389  87.174  1.00 15.16           O  
ATOM   3956  N   ASN B  70     146.032 101.390  86.517  1.00  6.76           N  
ATOM   3957  CA  ASN B  70     145.231 100.162  86.451  1.00  3.96           C  
ATOM   3958  C   ASN B  70     143.927 100.307  85.652  1.00 10.00           C  
ATOM   3959  O   ASN B  70     143.461 101.414  85.399  1.00  9.93           O  
ATOM   3960  CB  ASN B  70     144.993  99.625  87.876  1.00  3.41           C  
ATOM   3961  CG  ASN B  70     143.778 100.211  88.560  1.00  1.94           C  
ATOM   3962  ND2 ASN B  70     143.959 101.177  89.422  1.00  5.83           N  
ATOM   3963  OD1 ASN B  70     142.658  99.787  88.352  1.00  2.77           O  
ATOM   3964  N   VAL B  71     143.351  99.180  85.237  1.00  7.28           N  
ATOM   3965  CA  VAL B  71     142.107  99.083  84.466  1.00  2.07           C  
ATOM   3966  C   VAL B  71     141.083  98.253  85.225  1.00  2.47           C  
ATOM   3967  O   VAL B  71     141.388  97.157  85.687  1.00  8.51           O  
ATOM   3968  CB  VAL B  71     142.369  98.471  83.078  1.00  4.15           C  
ATOM   3969  CG1 VAL B  71     141.091  98.299  82.251  1.00  6.16           C  
ATOM   3970  CG2 VAL B  71     143.335  99.326  82.262  1.00  2.33           C  
ATOM   3971  N   GLY B  72     139.866  98.760  85.337  1.00  3.18           N  
ATOM   3972  CA  GLY B  72     138.728  98.094  85.966  1.00  7.32           C  
ATOM   3973  C   GLY B  72     137.944  97.280  84.939  1.00  6.93           C  
ATOM   3974  O   GLY B  72     137.504  97.828  83.927  1.00  3.69           O  
ATOM   3975  N   ILE B  73     137.741  95.984  85.195  1.00  6.21           N  
ATOM   3976  CA  ILE B  73     137.087  95.032  84.280  1.00  5.43           C  
ATOM   3977  C   ILE B  73     135.812  94.397  84.853  1.00  6.53           C  
ATOM   3978  O   ILE B  73     135.803  93.945  85.994  1.00  1.44           O  
ATOM   3979  CB  ILE B  73     138.107  93.964  83.842  1.00  7.51           C  
ATOM   3980  CG1 ILE B  73     139.375  94.588  83.220  1.00  2.21           C  
ATOM   3981  CG2 ILE B  73     137.468  92.969  82.863  1.00  5.19           C  
ATOM   3982  CD1 ILE B  73     140.543  93.620  83.034  1.00  7.85           C  
ATOM   3983  N   VAL B  74     134.750  94.303  84.050  1.00  0.22           N  
ATOM   3984  CA  VAL B  74     133.504  93.606  84.394  1.00  3.24           C  
ATOM   3985  C   VAL B  74     133.553  92.263  83.671  1.00  8.72           C  
ATOM   3986  O   VAL B  74     133.641  92.242  82.448  1.00  8.44           O  
ATOM   3987  CB  VAL B  74     132.260  94.412  83.991  1.00  5.38           C  
ATOM   3988  CG1 VAL B  74     130.956  93.643  84.180  1.00  8.66           C  
ATOM   3989  CG2 VAL B  74     132.159  95.679  84.837  1.00  9.49           C  
ATOM   3990  N   ILE B  75     133.512  91.141  84.397  1.00  9.01           N  
ATOM   3991  CA  ILE B  75     133.602  89.785  83.825  1.00  9.29           C  
ATOM   3992  C   ILE B  75     132.238  89.316  83.306  1.00  1.73           C  
ATOM   3993  O   ILE B  75     131.247  89.355  84.031  1.00  7.26           O  
ATOM   3994  CB  ILE B  75     134.236  88.819  84.857  1.00  7.78           C  
ATOM   3995  CG1 ILE B  75     135.694  89.219  85.173  1.00  6.85           C  
ATOM   3996  CG2 ILE B  75     134.235  87.364  84.376  1.00  8.74           C  
ATOM   3997  CD1 ILE B  75     136.095  88.930  86.618  1.00  1.09           C  
ATOM   3998  N   LEU B  76     132.183  88.830  82.063  1.00  6.94           N  
ATOM   3999  CA  LEU B  76     130.961  88.373  81.374  1.00  6.56           C  
ATOM   4000  C   LEU B  76     130.719  86.852  81.452  1.00  1.84           C  
ATOM   4001  O   LEU B  76     130.217  86.241  80.512  1.00  1.81           O  
ATOM   4002  CB  LEU B  76     130.934  88.891  79.915  1.00  5.56           C  
ATOM   4003  CG  LEU B  76     131.191  90.392  79.717  1.00  2.69           C  
ATOM   4004  CD1 LEU B  76     131.102  90.765  78.247  1.00  7.21           C  
ATOM   4005  CD2 LEU B  76     130.214  91.229  80.518  1.00  3.70           C  
ATOM   4006  N   GLY B  77     131.091  86.211  82.557  1.00 15.98           N  
ATOM   4007  CA  GLY B  77     130.958  84.763  82.750  1.00 18.06           C  
ATOM   4008  C   GLY B  77     131.387  84.312  84.150  1.00 11.15           C  
ATOM   4009  O   GLY B  77     131.482  85.142  85.058  1.00  9.58           O  
ATOM   4010  N   PRO B  78     131.649  83.011  84.359  1.00  9.01           N  
ATOM   4011  CA  PRO B  78     132.062  82.484  85.651  1.00  5.41           C  
ATOM   4012  C   PRO B  78     133.470  82.960  86.020  1.00  9.74           C  
ATOM   4013  O   PRO B  78     134.458  82.621  85.371  1.00  6.36           O  
ATOM   4014  CB  PRO B  78     131.966  80.964  85.512  1.00  9.93           C  
ATOM   4015  CG  PRO B  78     132.190  80.721  84.022  1.00  5.45           C  
ATOM   4016  CD  PRO B  78     131.543  81.941  83.377  1.00  5.26           C  
ATOM   4017  N   TYR B  79     133.573  83.750  87.085  1.00  8.74           N  
ATOM   4018  CA  TYR B  79     134.838  84.295  87.578  1.00 10.95           C  
ATOM   4019  C   TYR B  79     135.661  83.370  88.489  1.00  7.65           C  
ATOM   4020  O   TYR B  79     136.828  83.661  88.731  1.00  8.99           O  
ATOM   4021  CB  TYR B  79     134.565  85.613  88.302  1.00 14.84           C  
ATOM   4022  CG  TYR B  79     133.627  85.476  89.472  1.00  7.69           C  
ATOM   4023  CD1 TYR B  79     134.125  85.128  90.741  1.00 11.05           C  
ATOM   4024  CD2 TYR B  79     132.271  85.806  89.314  1.00 16.01           C  
ATOM   4025  CE1 TYR B  79     133.256  85.055  91.840  1.00 14.31           C  
ATOM   4026  CE2 TYR B  79     131.417  85.789  90.424  1.00 14.30           C  
ATOM   4027  CZ  TYR B  79     131.904  85.406  91.683  1.00  9.27           C  
ATOM   4028  OH  TYR B  79     131.068  85.417  92.747  1.00 11.81           O  
ATOM   4029  N   THR B  80     135.117  82.254  88.992  1.00  6.78           N  
ATOM   4030  CA  THR B  80     135.822  81.370  89.948  1.00 10.86           C  
ATOM   4031  C   THR B  80     137.103  80.721  89.416  1.00  3.00           C  
ATOM   4032  O   THR B  80     137.873  80.170  90.201  1.00  3.44           O  
ATOM   4033  CB  THR B  80     134.878  80.336  90.585  1.00  3.59           C  
ATOM   4034  CG2 THR B  80     133.771  81.017  91.385  1.00  5.53           C  
ATOM   4035  OG1 THR B  80     134.250  79.525  89.622  1.00  8.47           O  
ATOM   4036  N   GLY B  81     137.355  80.776  88.108  1.00  2.24           N  
ATOM   4037  CA  GLY B  81     138.570  80.280  87.466  1.00  6.75           C  
ATOM   4038  C   GLY B  81     139.667  81.339  87.309  1.00  3.79           C  
ATOM   4039  O   GLY B  81     140.767  81.002  86.880  1.00  9.65           O  
ATOM   4040  N   ILE B  82     139.396  82.604  87.648  1.00  3.92           N  
ATOM   4041  CA  ILE B  82     140.325  83.738  87.515  1.00  1.22           C  
ATOM   4042  C   ILE B  82     141.053  83.969  88.848  1.00  6.88           C  
ATOM   4043  O   ILE B  82     140.423  84.027  89.902  1.00  9.38           O  
ATOM   4044  CB  ILE B  82     139.559  84.997  87.032  1.00  4.75           C  
ATOM   4045  CG1 ILE B  82     138.785  84.741  85.716  1.00  8.44           C  
ATOM   4046  CG2 ILE B  82     140.510  86.192  86.841  1.00  6.06           C  
ATOM   4047  CD1 ILE B  82     137.808  85.852  85.332  1.00  6.35           C  
ATOM   4048  N   LYS B  83     142.377  84.115  88.816  1.00 11.41           N  
ATOM   4049  CA  LYS B  83     143.253  84.338  89.976  1.00  9.86           C  
ATOM   4050  C   LYS B  83     144.192  85.525  89.775  1.00  2.14           C  
ATOM   4051  O   LYS B  83     144.459  85.946  88.651  1.00  8.91           O  
ATOM   4052  CB  LYS B  83     144.118  83.088  90.218  1.00  6.47           C  
ATOM   4053  CG  LYS B  83     143.329  81.815  90.556  1.00 11.29           C  
ATOM   4054  CD  LYS B  83     144.307  80.690  90.921  1.00  4.03           C  
ATOM   4055  CE  LYS B  83     143.559  79.401  91.265  1.00  4.49           C  
ATOM   4056  NZ  LYS B  83     144.498  78.357  91.744  1.00  2.63           N  
ATOM   4057  N   GLU B  84     144.705  86.083  90.866  1.00 10.53           N  
ATOM   4058  CA  GLU B  84     145.674  87.170  90.795  1.00  7.33           C  
ATOM   4059  C   GLU B  84     146.922  86.675  90.053  1.00 12.58           C  
ATOM   4060  O   GLU B  84     147.372  85.550  90.267  1.00 14.27           O  
ATOM   4061  CB  GLU B  84     146.032  87.647  92.207  1.00 13.21           C  
ATOM   4062  CG  GLU B  84     147.009  88.834  92.211  1.00 13.90           C  
ATOM   4063  CD  GLU B  84     147.644  89.106  93.586  1.00  9.67           C  
ATOM   4064  OE1 GLU B  84     147.152  88.590  94.612  1.00 14.70           O  
ATOM   4065  OE2 GLU B  84     148.643  89.862  93.628  1.00 10.53           O  
ATOM   4066  N   GLY B  85     147.527  87.498  89.205  1.00 17.58           N  
ATOM   4067  CA  GLY B  85     148.716  87.123  88.447  1.00 15.60           C  
ATOM   4068  C   GLY B  85     148.397  86.484  87.097  1.00 10.77           C  
ATOM   4069  O   GLY B  85     149.318  86.235  86.327  1.00 10.12           O  
ATOM   4070  N   ASP B  86     147.127  86.206  86.787  1.00 16.67           N  
ATOM   4071  CA  ASP B  86     146.730  85.679  85.479  1.00 17.15           C  
ATOM   4072  C   ASP B  86     146.980  86.735  84.393  1.00 21.07           C  
ATOM   4073  O   ASP B  86     146.819  87.938  84.623  1.00 17.62           O  
ATOM   4074  CB  ASP B  86     145.244  85.272  85.454  1.00 16.76           C  
ATOM   4075  CG  ASP B  86     144.910  83.973  86.195  1.00 24.03           C  
ATOM   4076  OD1 ASP B  86     145.836  83.210  86.557  1.00 20.43           O  
ATOM   4077  OD2 ASP B  86     143.701  83.673  86.330  1.00 23.95           O  
ATOM   4078  N   GLU B  87     147.310  86.288  83.183  1.00 26.32           N  
ATOM   4079  CA  GLU B  87     147.579  87.179  82.054  1.00 26.29           C  
ATOM   4080  C   GLU B  87     146.275  87.465  81.304  1.00 26.57           C  
ATOM   4081  O   GLU B  87     145.561  86.555  80.894  1.00 26.53           O  
ATOM   4082  CB  GLU B  87     148.592  86.513  81.109  1.00 29.83           C  
ATOM   4083  CG  GLU B  87     149.994  86.285  81.698  1.00 25.82           C  
ATOM   4084  CD  GLU B  87     150.686  87.558  82.217  1.00 30.84           C  
ATOM   4085  OE1 GLU B  87     151.105  88.384  81.378  1.00 22.16           O  
ATOM   4086  OE2 GLU B  87     150.871  87.706  83.447  1.00 29.53           O  
ATOM   4087  N   VAL B  88     145.948  88.742  81.143  1.00  7.26           N  
ATOM   4088  CA  VAL B  88     144.770  89.241  80.414  1.00 12.19           C  
ATOM   4089  C   VAL B  88     145.221  89.881  79.092  1.00  6.11           C  
ATOM   4090  O   VAL B  88     146.280  90.498  79.058  1.00 11.39           O  
ATOM   4091  CB  VAL B  88     143.921  90.115  81.353  1.00  6.04           C  
ATOM   4092  CG1 VAL B  88     144.651  91.353  81.884  1.00 15.52           C  
ATOM   4093  CG2 VAL B  88     142.654  90.594  80.669  1.00 15.06           C  
ATOM   4094  N   ARG B  89     144.453  89.789  77.998  1.00 35.62           N  
ATOM   4095  CA  ARG B  89     144.840  90.312  76.672  1.00 36.81           C  
ATOM   4096  C   ARG B  89     143.758  91.129  75.976  1.00 29.12           C  
ATOM   4097  O   ARG B  89     142.576  90.831  76.111  1.00 29.24           O  
ATOM   4098  CB  ARG B  89     145.236  89.131  75.765  1.00 29.54           C  
ATOM   4099  CG  ARG B  89     146.756  88.994  75.646  1.00 33.88           C  
ATOM   4100  CD  ARG B  89     147.110  87.744  74.839  1.00 36.72           C  
ATOM   4101  NE  ARG B  89     148.563  87.648  74.604  1.00 37.56           N  
ATOM   4102  CZ  ARG B  89     149.477  87.113  75.394  1.00 34.77           C  
ATOM   4103  NH1 ARG B  89     150.735  87.176  75.070  1.00 34.98           N  
ATOM   4104  NH2 ARG B  89     149.174  86.510  76.506  1.00 36.75           N  
ATOM   4105  N   ARG B  90     144.162  92.116  75.170  1.00 22.36           N  
ATOM   4106  CA  ARG B  90     143.259  92.966  74.368  1.00 20.85           C  
ATOM   4107  C   ARG B  90     142.735  92.225  73.155  1.00 20.08           C  
ATOM   4108  O   ARG B  90     143.485  91.499  72.508  1.00 19.54           O  
ATOM   4109  CB  ARG B  90     143.973  94.215  73.840  1.00 26.47           C  
ATOM   4110  CG  ARG B  90     144.328  95.229  74.928  1.00 19.82           C  
ATOM   4111  CD  ARG B  90     144.326  96.666  74.407  1.00 20.99           C  
ATOM   4112  NE  ARG B  90     145.148  96.867  73.198  1.00 26.54           N  
ATOM   4113  CZ  ARG B  90     144.802  97.530  72.106  1.00 21.45           C  
ATOM   4114  NH1 ARG B  90     145.703  97.765  71.201  1.00 28.17           N  
ATOM   4115  NH2 ARG B  90     143.594  97.964  71.875  1.00 21.01           N  
ATOM   4116  N   THR B  91     141.464  92.400  72.838  1.00 10.06           N  
ATOM   4117  CA  THR B  91     140.851  91.820  71.630  1.00  7.87           C  
ATOM   4118  C   THR B  91     140.957  92.794  70.454  1.00 13.83           C  
ATOM   4119  O   THR B  91     140.921  92.386  69.296  1.00  8.39           O  
ATOM   4120  CB  THR B  91     139.381  91.461  71.829  1.00  9.06           C  
ATOM   4121  CG2 THR B  91     139.146  90.486  72.978  1.00 14.11           C  
ATOM   4122  OG1 THR B  91     138.620  92.618  72.026  1.00  9.84           O  
ATOM   4123  N   GLY B  92     141.084  94.091  70.750  1.00 13.30           N  
ATOM   4124  CA  GLY B  92     141.152  95.187  69.793  1.00 20.15           C  
ATOM   4125  C   GLY B  92     139.783  95.572  69.225  1.00 21.90           C  
ATOM   4126  O   GLY B  92     139.734  96.248  68.201  1.00 13.26           O  
ATOM   4127  N   ARG B  93     138.676  95.178  69.867  1.00 20.74           N  
ATOM   4128  CA  ARG B  93     137.309  95.435  69.395  1.00 18.78           C  
ATOM   4129  C   ARG B  93     136.380  95.956  70.483  1.00 24.11           C  
ATOM   4130  O   ARG B  93     136.401  95.487  71.617  1.00 21.10           O  
ATOM   4131  CB  ARG B  93     136.701  94.126  68.858  1.00 22.42           C  
ATOM   4132  CG  ARG B  93     137.442  93.448  67.694  1.00 20.05           C  
ATOM   4133  CD  ARG B  93     137.429  94.244  66.385  1.00 21.80           C  
ATOM   4134  NE  ARG B  93     136.066  94.389  65.838  1.00 18.42           N  
ATOM   4135  CZ  ARG B  93     135.712  95.105  64.787  1.00 15.61           C  
ATOM   4136  NH1 ARG B  93     134.462  95.201  64.445  1.00 21.28           N  
ATOM   4137  NH2 ARG B  93     136.581  95.742  64.054  1.00 18.63           N  
ATOM   4138  N   ILE B  94     135.550  96.934  70.143  1.00 10.02           N  
ATOM   4139  CA  ILE B  94     134.529  97.450  71.060  1.00 14.01           C  
ATOM   4140  C   ILE B  94     133.506  96.323  71.201  1.00  9.11           C  
ATOM   4141  O   ILE B  94     133.338  95.534  70.273  1.00  7.32           O  
ATOM   4142  CB  ILE B  94     133.914  98.766  70.526  1.00  8.56           C  
ATOM   4143  CG1 ILE B  94     134.939  99.912  70.423  1.00 14.17           C  
ATOM   4144  CG2 ILE B  94     132.714  99.235  71.358  1.00 14.22           C  
ATOM   4145  CD1 ILE B  94     135.570 100.358  71.750  1.00 13.29           C  
ATOM   4146  N   MET B  95     132.818  96.211  72.333  1.00 31.09           N  
ATOM   4147  CA  MET B  95     131.854  95.139  72.562  1.00 24.17           C  
ATOM   4148  C   MET B  95     130.783  95.061  71.463  1.00 22.76           C  
ATOM   4149  O   MET B  95     129.938  95.947  71.320  1.00 24.16           O  
ATOM   4150  CB  MET B  95     131.288  95.298  73.973  1.00 25.03           C  
ATOM   4151  CG  MET B  95     130.174  94.294  74.260  1.00 23.63           C  
ATOM   4152  SD  MET B  95     129.900  94.087  76.024  1.00 27.96           S  
ATOM   4153  CE  MET B  95     128.946  95.587  76.368  1.00 26.02           C  
ATOM   4154  N   GLU B  96     130.788  93.954  70.728  1.00 21.50           N  
ATOM   4155  CA  GLU B  96     129.918  93.678  69.583  1.00 15.19           C  
ATOM   4156  C   GLU B  96     129.299  92.280  69.594  1.00 20.36           C  
ATOM   4157  O   GLU B  96     129.815  91.355  70.220  1.00 15.74           O  
ATOM   4158  CB  GLU B  96     130.706  93.921  68.283  1.00 19.08           C  
ATOM   4159  CG  GLU B  96     131.886  92.957  68.092  1.00 16.83           C  
ATOM   4160  CD  GLU B  96     132.829  93.365  66.951  1.00 13.91           C  
ATOM   4161  OE1 GLU B  96     132.487  94.242  66.126  1.00 15.63           O  
ATOM   4162  OE2 GLU B  96     133.947  92.814  66.866  1.00 19.98           O  
ATOM   4163  N   VAL B  97     128.178  92.134  68.888  1.00 11.55           N  
ATOM   4164  CA  VAL B  97     127.404  90.893  68.793  1.00 11.77           C  
ATOM   4165  C   VAL B  97     127.108  90.514  67.331  1.00  8.33           C  
ATOM   4166  O   VAL B  97     126.928  91.418  66.507  1.00 12.29           O  
ATOM   4167  CB  VAL B  97     126.125  91.037  69.644  1.00 16.55           C  
ATOM   4168  CG1 VAL B  97     125.034  91.884  68.994  1.00 14.75           C  
ATOM   4169  CG2 VAL B  97     125.497  89.690  69.986  1.00 12.52           C  
ATOM   4170  N   PRO B  98     127.098  89.221  66.956  1.00 13.77           N  
ATOM   4171  CA  PRO B  98     126.764  88.792  65.604  1.00 13.02           C  
ATOM   4172  C   PRO B  98     125.290  89.074  65.278  1.00  9.96           C  
ATOM   4173  O   PRO B  98     124.429  88.963  66.148  1.00  4.33           O  
ATOM   4174  CB  PRO B  98     127.037  87.287  65.538  1.00  4.94           C  
ATOM   4175  CG  PRO B  98     127.866  86.972  66.777  1.00  4.66           C  
ATOM   4176  CD  PRO B  98     127.506  88.078  67.760  1.00  8.53           C  
ATOM   4177  N   VAL B  99     124.986  89.409  64.021  1.00 10.80           N  
ATOM   4178  CA  VAL B  99     123.628  89.712  63.533  1.00 16.80           C  
ATOM   4179  C   VAL B  99     123.397  89.148  62.129  1.00  8.73           C  
ATOM   4180  O   VAL B  99     124.345  88.861  61.400  1.00 16.78           O  
ATOM   4181  CB  VAL B  99     123.340  91.223  63.535  1.00 14.72           C  
ATOM   4182  CG1 VAL B  99     123.344  91.835  64.935  1.00 15.29           C  
ATOM   4183  CG2 VAL B  99     124.300  92.013  62.640  1.00 13.38           C  
ATOM   4184  N   GLY B 100     122.135  88.998  61.727  1.00 14.74           N  
ATOM   4185  CA  GLY B 100     121.768  88.489  60.407  1.00 12.82           C  
ATOM   4186  C   GLY B 100     120.541  87.588  60.407  1.00  8.18           C  
ATOM   4187  O   GLY B 100     119.881  87.396  61.423  1.00 11.58           O  
ATOM   4188  N   GLU B 101     120.245  87.009  59.247  1.00 33.07           N  
ATOM   4189  CA  GLU B 101     119.105  86.101  59.057  1.00 35.45           C  
ATOM   4190  C   GLU B 101     119.326  84.764  59.788  1.00 32.84           C  
ATOM   4191  O   GLU B 101     118.372  84.095  60.176  1.00 32.73           O  
ATOM   4192  CB  GLU B 101     118.903  85.801  57.559  1.00 29.53           C  
ATOM   4193  CG  GLU B 101     119.121  86.949  56.557  1.00 28.26           C  
ATOM   4194  CD  GLU B 101     118.286  88.212  56.803  1.00 35.73           C  
ATOM   4195  OE1 GLU B 101     117.122  88.107  57.248  1.00 31.35           O  
ATOM   4196  OE2 GLU B 101     118.793  89.318  56.500  1.00 38.00           O  
ATOM   4197  N   GLU B 102     120.593  84.389  60.026  1.00 14.52           N  
ATOM   4198  CA  GLU B 102     121.004  83.135  60.665  1.00 15.70           C  
ATOM   4199  C   GLU B 102     120.502  82.935  62.101  1.00 17.55           C  
ATOM   4200  O   GLU B 102     120.452  81.801  62.578  1.00 19.86           O  
ATOM   4201  CB  GLU B 102     122.542  83.079  60.726  1.00 16.95           C  
ATOM   4202  CG  GLU B 102     123.293  83.276  59.398  1.00 13.56           C  
ATOM   4203  CD  GLU B 102     122.966  82.217  58.329  1.00 15.44           C  
ATOM   4204  OE1 GLU B 102     122.523  81.099  58.676  1.00 17.36           O  
ATOM   4205  OE2 GLU B 102     123.181  82.495  57.129  1.00 19.05           O  
ATOM   4206  N   LEU B 103     120.123  83.998  62.809  1.00  7.70           N  
ATOM   4207  CA  LEU B 103     119.655  83.893  64.186  1.00  1.30           C  
ATOM   4208  C   LEU B 103     118.175  83.484  64.265  1.00  0.23           C  
ATOM   4209  O   LEU B 103     117.719  83.085  65.333  1.00  5.19           O  
ATOM   4210  CB  LEU B 103     119.906  85.221  64.916  1.00  8.10           C  
ATOM   4211  CG  LEU B 103     121.308  85.365  65.532  1.00  0.12           C  
ATOM   4212  CD1 LEU B 103     122.382  85.678  64.494  1.00  6.72           C  
ATOM   4213  CD2 LEU B 103     121.309  86.502  66.544  1.00  6.87           C  
ATOM   4214  N   ILE B 104     117.397  83.569  63.182  1.00  4.48           N  
ATOM   4215  CA  ILE B 104     115.971  83.231  63.230  1.00  9.14           C  
ATOM   4216  C   ILE B 104     115.765  81.738  63.516  1.00  6.44           C  
ATOM   4217  O   ILE B 104     116.356  80.875  62.869  1.00  0.04           O  
ATOM   4218  CB  ILE B 104     115.221  83.737  61.978  1.00  4.84           C  
ATOM   4219  CG1 ILE B 104     115.405  85.267  61.838  1.00  8.59           C  
ATOM   4220  CG2 ILE B 104     113.722  83.393  62.081  1.00  8.30           C  
ATOM   4221  CD1 ILE B 104     114.651  85.913  60.673  1.00  6.48           C  
ATOM   4222  N   GLY B 105     114.900  81.434  64.479  1.00  9.01           N  
ATOM   4223  CA  GLY B 105     114.554  80.083  64.915  1.00  8.06           C  
ATOM   4224  C   GLY B 105     115.601  79.419  65.809  1.00  5.01           C  
ATOM   4225  O   GLY B 105     115.690  78.191  65.841  1.00  7.88           O  
ATOM   4226  N   ARG B 106     116.372  80.214  66.553  1.00  7.26           N  
ATOM   4227  CA  ARG B 106     117.442  79.782  67.458  1.00  4.07           C  
ATOM   4228  C   ARG B 106     117.411  80.485  68.813  1.00  9.10           C  
ATOM   4229  O   ARG B 106     116.808  81.549  68.958  1.00  2.49           O  
ATOM   4230  CB  ARG B 106     118.804  79.942  66.754  1.00  8.02           C  
ATOM   4231  CG  ARG B 106     118.872  79.089  65.478  1.00  3.44           C  
ATOM   4232  CD  ARG B 106     120.297  78.669  65.152  1.00  8.28           C  
ATOM   4233  NE  ARG B 106     120.849  77.776  66.178  1.00  4.82           N  
ATOM   4234  CZ  ARG B 106     122.062  77.277  66.168  1.00  8.62           C  
ATOM   4235  NH1 ARG B 106     122.521  76.678  67.213  1.00  4.08           N  
ATOM   4236  NH2 ARG B 106     122.858  77.389  65.145  1.00  2.68           N  
ATOM   4237  N   VAL B 107     118.044  79.862  69.813  1.00  7.67           N  
ATOM   4238  CA  VAL B 107     118.149  80.382  71.192  1.00  3.08           C  
ATOM   4239  C   VAL B 107     119.612  80.664  71.505  1.00  7.32           C  
ATOM   4240  O   VAL B 107     120.461  79.787  71.350  1.00  7.44           O  
ATOM   4241  CB  VAL B 107     117.506  79.460  72.247  1.00  2.21           C  
ATOM   4242  CG1 VAL B 107     117.410  80.170  73.597  1.00  2.13           C  
ATOM   4243  CG2 VAL B 107     116.092  78.996  71.884  1.00  1.98           C  
ATOM   4244  N   VAL B 108     119.919  81.871  71.970  1.00  5.74           N  
ATOM   4245  CA  VAL B 108     121.272  82.336  72.276  1.00  8.08           C  
ATOM   4246  C   VAL B 108     121.351  83.050  73.622  1.00  4.58           C  
ATOM   4247  O   VAL B 108     120.344  83.440  74.203  1.00  5.42           O  
ATOM   4248  CB  VAL B 108     121.813  83.286  71.179  1.00 11.06           C  
ATOM   4249  CG1 VAL B 108     121.948  82.623  69.808  1.00 12.31           C  
ATOM   4250  CG2 VAL B 108     120.974  84.553  71.002  1.00  5.12           C  
ATOM   4251  N   ASN B 109     122.556  83.171  74.162  1.00  3.47           N  
ATOM   4252  CA  ASN B 109     122.806  83.913  75.392  1.00  3.23           C  
ATOM   4253  C   ASN B 109     123.014  85.421  75.086  1.00 10.33           C  
ATOM   4254  O   ASN B 109     123.005  85.840  73.927  1.00  8.27           O  
ATOM   4255  CB  ASN B 109     123.959  83.248  76.163  1.00  6.69           C  
ATOM   4256  CG  ASN B 109     125.341  83.486  75.607  1.00  4.20           C  
ATOM   4257  ND2 ASN B 109     126.349  82.993  76.274  1.00  5.51           N  
ATOM   4258  OD1 ASN B 109     125.547  84.147  74.607  1.00  9.50           O  
ATOM   4259  N   ALA B 110     123.242  86.259  76.104  1.00  9.23           N  
ATOM   4260  CA  ALA B 110     123.466  87.703  75.925  1.00  7.05           C  
ATOM   4261  C   ALA B 110     124.687  88.073  75.041  1.00  4.77           C  
ATOM   4262  O   ALA B 110     124.761  89.189  74.537  1.00  1.25           O  
ATOM   4263  CB  ALA B 110     123.569  88.345  77.310  1.00  9.75           C  
ATOM   4264  N   LEU B 111     125.643  87.164  74.834  1.00  2.59           N  
ATOM   4265  CA  LEU B 111     126.824  87.338  73.976  1.00  3.02           C  
ATOM   4266  C   LEU B 111     126.585  86.790  72.554  1.00  5.30           C  
ATOM   4267  O   LEU B 111     127.501  86.756  71.737  1.00  5.03           O  
ATOM   4268  CB  LEU B 111     128.043  86.649  74.626  1.00  2.46           C  
ATOM   4269  CG  LEU B 111     128.676  87.431  75.784  1.00  8.28           C  
ATOM   4270  CD1 LEU B 111     129.618  86.528  76.575  1.00  2.88           C  
ATOM   4271  CD2 LEU B 111     129.494  88.614  75.280  1.00  7.43           C  
ATOM   4272  N   GLY B 112     125.367  86.338  72.246  1.00  7.54           N  
ATOM   4273  CA  GLY B 112     124.991  85.790  70.945  1.00  2.10           C  
ATOM   4274  C   GLY B 112     125.405  84.332  70.714  1.00  6.00           C  
ATOM   4275  O   GLY B 112     125.197  83.816  69.620  1.00  7.48           O  
ATOM   4276  N   GLN B 113     126.015  83.663  71.698  1.00 14.16           N  
ATOM   4277  CA  GLN B 113     126.432  82.259  71.582  1.00 13.75           C  
ATOM   4278  C   GLN B 113     125.217  81.325  71.752  1.00 10.73           C  
ATOM   4279  O   GLN B 113     124.345  81.603  72.574  1.00 15.09           O  
ATOM   4280  CB  GLN B 113     127.565  81.953  72.566  1.00 17.23           C  
ATOM   4281  CG  GLN B 113     128.844  82.700  72.158  1.00 12.03           C  
ATOM   4282  CD  GLN B 113     130.069  82.312  72.974  1.00 15.60           C  
ATOM   4283  NE2 GLN B 113     131.237  82.779  72.591  1.00 16.13           N  
ATOM   4284  OE1 GLN B 113     130.011  81.588  73.958  1.00  8.34           O  
ATOM   4285  N   PRO B 114     125.121  80.215  71.004  1.00  7.77           N  
ATOM   4286  CA  PRO B 114     123.972  79.317  71.035  1.00  9.80           C  
ATOM   4287  C   PRO B 114     123.844  78.457  72.293  1.00  8.85           C  
ATOM   4288  O   PRO B 114     124.841  78.001  72.860  1.00  6.65           O  
ATOM   4289  CB  PRO B 114     124.102  78.462  69.779  1.00 14.90           C  
ATOM   4290  CG  PRO B 114     125.602  78.404  69.552  1.00  9.55           C  
ATOM   4291  CD  PRO B 114     126.088  79.768  70.018  1.00 11.16           C  
ATOM   4292  N   ILE B 115     122.597  78.194  72.692  1.00  8.78           N  
ATOM   4293  CA  ILE B 115     122.247  77.351  73.848  1.00  5.16           C  
ATOM   4294  C   ILE B 115     121.148  76.325  73.506  1.00  5.91           C  
ATOM   4295  O   ILE B 115     120.738  75.537  74.354  1.00  4.61           O  
ATOM   4296  CB  ILE B 115     121.882  78.196  75.096  1.00  8.92           C  
ATOM   4297  CG1 ILE B 115     120.603  79.037  74.918  1.00  6.46           C  
ATOM   4298  CG2 ILE B 115     123.066  79.081  75.515  1.00  7.41           C  
ATOM   4299  CD1 ILE B 115     120.188  79.789  76.191  1.00  4.92           C  
ATOM   4300  N   ASP B 116     120.662  76.305  72.267  1.00 12.22           N  
ATOM   4301  CA  ASP B 116     119.655  75.351  71.779  1.00  5.41           C  
ATOM   4302  C   ASP B 116     120.257  73.976  71.417  1.00 14.21           C  
ATOM   4303  O   ASP B 116     119.515  73.018  71.204  1.00  6.12           O  
ATOM   4304  CB  ASP B 116     118.915  75.960  70.565  1.00 10.07           C  
ATOM   4305  CG  ASP B 116     119.832  76.426  69.423  1.00  4.80           C  
ATOM   4306  OD1 ASP B 116     120.987  75.953  69.335  1.00 12.22           O  
ATOM   4307  OD2 ASP B 116     119.395  77.261  68.605  1.00  6.24           O  
ATOM   4308  N   GLY B 117     121.588  73.848  71.359  1.00 13.15           N  
ATOM   4309  CA  GLY B 117     122.275  72.606  70.994  1.00 15.27           C  
ATOM   4310  C   GLY B 117     122.283  72.290  69.488  1.00  9.37           C  
ATOM   4311  O   GLY B 117     122.701  71.194  69.109  1.00 13.38           O  
ATOM   4312  N   LYS B 118     121.844  73.214  68.617  1.00 17.21           N  
ATOM   4313  CA  LYS B 118     121.729  73.018  67.157  1.00 22.64           C  
ATOM   4314  C   LYS B 118     122.958  73.399  66.315  1.00 22.27           C  
ATOM   4315  O   LYS B 118     122.840  73.609  65.109  1.00 16.81           O  
ATOM   4316  CB  LYS B 118     120.447  73.709  66.661  1.00 23.66           C  
ATOM   4317  CG  LYS B 118     119.189  73.158  67.338  1.00 15.24           C  
ATOM   4318  CD  LYS B 118     117.939  73.862  66.812  1.00 23.65           C  
ATOM   4319  CE  LYS B 118     116.711  73.342  67.558  1.00 20.63           C  
ATOM   4320  NZ  LYS B 118     115.474  74.005  67.085  1.00 19.08           N  
ATOM   4321  N   GLY B 119     124.139  73.498  66.915  1.00 14.12           N  
ATOM   4322  CA  GLY B 119     125.407  73.783  66.226  1.00 13.70           C  
ATOM   4323  C   GLY B 119     125.843  75.248  66.208  1.00 16.41           C  
ATOM   4324  O   GLY B 119     125.158  76.106  66.767  1.00  9.31           O  
ATOM   4325  N   PRO B 120     126.958  75.579  65.540  1.00 11.29           N  
ATOM   4326  CA  PRO B 120     127.470  76.944  65.475  1.00 20.59           C  
ATOM   4327  C   PRO B 120     126.594  77.859  64.604  1.00 19.83           C  
ATOM   4328  O   PRO B 120     125.729  77.391  63.863  1.00 18.54           O  
ATOM   4329  CB  PRO B 120     128.897  76.802  64.924  1.00 16.42           C  
ATOM   4330  CG  PRO B 120     128.836  75.528  64.091  1.00 18.32           C  
ATOM   4331  CD  PRO B 120     127.847  74.657  64.858  1.00 19.06           C  
ATOM   4332  N   ILE B 121     126.803  79.175  64.712  1.00 26.45           N  
ATOM   4333  CA  ILE B 121     126.110  80.223  63.938  1.00 30.40           C  
ATOM   4334  C   ILE B 121     127.159  80.861  63.021  1.00 30.20           C  
ATOM   4335  O   ILE B 121     128.184  81.351  63.494  1.00 28.83           O  
ATOM   4336  CB  ILE B 121     125.386  81.247  64.845  1.00 26.72           C  
ATOM   4337  CG1 ILE B 121     124.217  80.577  65.598  1.00 29.67           C  
ATOM   4338  CG2 ILE B 121     124.861  82.448  64.040  1.00 22.73           C  
ATOM   4339  CD1 ILE B 121     123.664  81.393  66.769  1.00 30.45           C  
ATOM   4340  N   ASN B 122     126.908  80.864  61.711  1.00 49.53           N  
ATOM   4341  CA  ASN B 122     127.837  81.393  60.708  1.00 42.95           C  
ATOM   4342  C   ASN B 122     127.401  82.776  60.189  1.00 41.77           C  
ATOM   4343  O   ASN B 122     127.391  83.041  58.988  1.00 42.76           O  
ATOM   4344  CB  ASN B 122     128.028  80.334  59.607  1.00 43.58           C  
ATOM   4345  CG  ASN B 122     128.691  79.075  60.137  1.00 49.39           C  
ATOM   4346  ND2 ASN B 122     128.037  77.942  60.061  1.00 43.43           N  
ATOM   4347  OD1 ASN B 122     129.818  79.094  60.609  1.00 45.99           O  
ATOM   4348  N   ALA B 123     127.024  83.662  61.114  1.00 40.25           N  
ATOM   4349  CA  ALA B 123     126.607  85.032  60.830  1.00 41.77           C  
ATOM   4350  C   ALA B 123     127.755  85.809  60.155  1.00 45.01           C  
ATOM   4351  O   ALA B 123     128.913  85.702  60.564  1.00 42.11           O  
ATOM   4352  CB  ALA B 123     126.137  85.688  62.132  1.00 43.44           C  
ATOM   4353  N   LYS B 124     127.441  86.584  59.112  1.00 57.42           N  
ATOM   4354  CA  LYS B 124     128.422  87.347  58.323  1.00 61.26           C  
ATOM   4355  C   LYS B 124     128.719  88.766  58.814  1.00 57.24           C  
ATOM   4356  O   LYS B 124     129.728  89.335  58.402  1.00 56.43           O  
ATOM   4357  CB  LYS B 124     127.934  87.380  56.860  1.00 59.72           C  
ATOM   4358  CG  LYS B 124     127.816  85.990  56.198  1.00 55.19           C  
ATOM   4359  CD  LYS B 124     129.056  85.083  56.280  1.00 57.65           C  
ATOM   4360  CE  LYS B 124     130.373  85.806  55.962  1.00 56.12           C  
ATOM   4361  NZ  LYS B 124     131.552  85.010  56.386  1.00 59.24           N  
ATOM   4362  N   GLU B 125     127.888  89.346  59.676  1.00 40.50           N  
ATOM   4363  CA  GLU B 125     128.053  90.710  60.193  1.00 36.21           C  
ATOM   4364  C   GLU B 125     128.015  90.794  61.729  1.00 39.57           C  
ATOM   4365  O   GLU B 125     127.301  90.050  62.392  1.00 36.30           O  
ATOM   4366  CB  GLU B 125     127.020  91.614  59.487  1.00 38.29           C  
ATOM   4367  CG  GLU B 125     127.325  93.123  59.568  1.00 33.05           C  
ATOM   4368  CD  GLU B 125     126.101  94.022  59.287  1.00 36.06           C  
ATOM   4369  OE1 GLU B 125     125.149  93.577  58.609  1.00 40.82           O  
ATOM   4370  OE2 GLU B 125     126.101  95.191  59.732  1.00 37.78           O  
ATOM   4371  N   PHE B 126     128.772  91.736  62.293  1.00 19.79           N  
ATOM   4372  CA  PHE B 126     128.861  92.034  63.722  1.00 17.17           C  
ATOM   4373  C   PHE B 126     128.542  93.514  63.942  1.00 17.11           C  
ATOM   4374  O   PHE B 126     128.982  94.366  63.168  1.00 20.56           O  
ATOM   4375  CB  PHE B 126     130.266  91.755  64.266  1.00 12.80           C  
ATOM   4376  CG  PHE B 126     130.818  90.364  64.054  1.00 17.86           C  
ATOM   4377  CD1 PHE B 126     130.563  89.350  64.995  1.00 21.55           C  
ATOM   4378  CD2 PHE B 126     131.640  90.099  62.945  1.00 17.30           C  
ATOM   4379  CE1 PHE B 126     131.147  88.084  64.836  1.00 14.07           C  
ATOM   4380  CE2 PHE B 126     132.217  88.831  62.784  1.00 20.61           C  
ATOM   4381  CZ  PHE B 126     131.976  87.824  63.732  1.00 14.64           C  
ATOM   4382  N   ARG B 127     127.797  93.838  65.002  1.00 21.81           N  
ATOM   4383  CA  ARG B 127     127.408  95.216  65.340  1.00 20.21           C  
ATOM   4384  C   ARG B 127     127.671  95.540  66.816  1.00 24.29           C  
ATOM   4385  O   ARG B 127     127.375  94.693  67.661  1.00 21.05           O  
ATOM   4386  CB  ARG B 127     125.914  95.417  65.018  1.00 23.18           C  
ATOM   4387  CG  ARG B 127     125.637  95.540  63.513  1.00 14.88           C  
ATOM   4388  CD  ARG B 127     124.144  95.572  63.144  1.00 24.70           C  
ATOM   4389  NE  ARG B 127     123.542  96.917  63.115  1.00 15.58           N  
ATOM   4390  CZ  ARG B 127     122.978  97.577  64.104  1.00 18.02           C  
ATOM   4391  NH1 ARG B 127     122.311  98.664  63.883  1.00 24.26           N  
ATOM   4392  NH2 ARG B 127     123.014  97.200  65.344  1.00 14.89           N  
ATOM   4393  N   PRO B 128     128.232  96.714  67.159  1.00 16.98           N  
ATOM   4394  CA  PRO B 128     128.402  97.117  68.553  1.00 17.36           C  
ATOM   4395  C   PRO B 128     127.049  97.165  69.288  1.00 13.15           C  
ATOM   4396  O   PRO B 128     126.042  97.561  68.710  1.00 11.31           O  
ATOM   4397  CB  PRO B 128     129.080  98.487  68.502  1.00 16.78           C  
ATOM   4398  CG  PRO B 128     129.873  98.435  67.199  1.00 13.53           C  
ATOM   4399  CD  PRO B 128     128.946  97.637  66.285  1.00 10.09           C  
ATOM   4400  N   VAL B 129     126.986  96.750  70.557  1.00  9.73           N  
ATOM   4401  CA  VAL B 129     125.715  96.776  71.323  1.00  9.41           C  
ATOM   4402  C   VAL B 129     125.336  98.185  71.801  1.00  5.37           C  
ATOM   4403  O   VAL B 129     124.179  98.440  72.119  1.00  9.02           O  
ATOM   4404  CB  VAL B 129     125.663  95.735  72.453  1.00  4.64           C  
ATOM   4405  CG1 VAL B 129     126.104  94.350  71.977  1.00  7.29           C  
ATOM   4406  CG2 VAL B 129     126.481  96.123  73.679  1.00  4.43           C  
ATOM   4407  N   GLU B 130     126.301  99.112  71.847  1.00 12.42           N  
ATOM   4408  CA  GLU B 130     126.132 100.527  72.208  1.00  9.26           C  
ATOM   4409  C   GLU B 130     126.214 101.400  70.941  1.00 17.01           C  
ATOM   4410  O   GLU B 130     127.257 101.462  70.285  1.00 10.31           O  
ATOM   4411  CB  GLU B 130     127.215 100.947  73.214  1.00  8.40           C  
ATOM   4412  CG  GLU B 130     127.020 100.414  74.645  1.00  8.81           C  
ATOM   4413  CD  GLU B 130     125.840 101.053  75.409  1.00  7.50           C  
ATOM   4414  OE1 GLU B 130     125.196 101.994  74.900  1.00 14.52           O  
ATOM   4415  OE2 GLU B 130     125.598 100.686  76.581  1.00 13.01           O  
ATOM   4416  N   ARG B 131     125.118 102.088  70.598  1.00 57.21           N  
ATOM   4417  CA  ARG B 131     124.976 102.958  69.414  1.00 57.21           C  
ATOM   4418  C   ARG B 131     124.038 104.138  69.690  1.00 57.21           C  
ATOM   4419  O   ARG B 131     123.097 103.980  70.467  1.00 57.21           O  
ATOM   4420  CB  ARG B 131     124.406 102.096  68.268  1.00 30.00           C  
ATOM   4421  CG  ARG B 131     124.590 102.702  66.870  1.00 30.00           C  
ATOM   4422  CD  ARG B 131     123.766 101.940  65.829  1.00 30.00           C  
ATOM   4423  NE  ARG B 131     124.111 102.361  64.454  1.00 30.00           N  
ATOM   4424  CZ  ARG B 131     123.408 102.149  63.355  1.00 30.00           C  
ATOM   4425  NH1 ARG B 131     123.926 102.384  62.187  1.00 30.00           N  
ATOM   4426  NH2 ARG B 131     122.186 101.705  63.396  1.00 30.00           N  
ATOM   4427  N   LYS B 132     124.241 105.329  69.112  1.00 62.10           N  
ATOM   4428  CA  LYS B 132     123.272 106.432  69.298  1.00 62.10           C  
ATOM   4429  C   LYS B 132     121.953 106.193  68.560  1.00 62.10           C  
ATOM   4430  O   LYS B 132     121.917 105.591  67.489  1.00 62.10           O  
ATOM   4431  CB  LYS B 132     123.806 107.842  69.008  1.00 30.00           C  
ATOM   4432  CG  LYS B 132     124.776 108.345  70.084  1.00 30.00           C  
ATOM   4433  CD  LYS B 132     124.927 109.872  69.982  1.00 30.00           C  
ATOM   4434  CE  LYS B 132     125.795 110.446  71.109  1.00 30.00           C  
ATOM   4435  NZ  LYS B 132     125.725 111.929  71.123  1.00 30.00           N  
ATOM   4436  N   ALA B 133     120.859 106.683  69.124  1.00  7.94           N  
ATOM   4437  CA  ALA B 133     119.537 106.568  68.531  1.00  5.06           C  
ATOM   4438  C   ALA B 133     119.386 107.506  67.307  1.00  7.91           C  
ATOM   4439  O   ALA B 133     120.113 108.500  67.206  1.00  6.95           O  
ATOM   4440  CB  ALA B 133     118.515 106.882  69.624  1.00  7.77           C  
ATOM   4441  N   PRO B 134     118.463 107.225  66.366  1.00  7.81           N  
ATOM   4442  CA  PRO B 134     118.223 108.087  65.206  1.00 10.23           C  
ATOM   4443  C   PRO B 134     117.716 109.476  65.623  1.00  5.55           C  
ATOM   4444  O   PRO B 134     116.947 109.596  66.578  1.00  6.97           O  
ATOM   4445  CB  PRO B 134     117.230 107.328  64.322  1.00  5.47           C  
ATOM   4446  CG  PRO B 134     116.595 106.294  65.245  1.00  7.83           C  
ATOM   4447  CD  PRO B 134     117.674 106.012  66.279  1.00  6.16           C  
ATOM   4448  N   GLY B 135     118.165 110.528  64.932  1.00  9.89           N  
ATOM   4449  CA  GLY B 135     117.816 111.921  65.220  1.00 15.58           C  
ATOM   4450  C   GLY B 135     116.381 112.319  64.864  1.00  9.03           C  
ATOM   4451  O   GLY B 135     115.626 111.540  64.299  1.00 15.65           O  
ATOM   4452  N   VAL B 136     116.004 113.566  65.154  1.00  8.99           N  
ATOM   4453  CA  VAL B 136     114.658 114.117  64.897  1.00  6.38           C  
ATOM   4454  C   VAL B 136     114.254 114.080  63.410  1.00 11.20           C  
ATOM   4455  O   VAL B 136     113.104 113.798  63.093  1.00  8.82           O  
ATOM   4456  CB  VAL B 136     114.567 115.561  65.448  1.00  5.15           C  
ATOM   4457  CG1 VAL B 136     113.149 116.127  65.386  1.00 10.56           C  
ATOM   4458  CG2 VAL B 136     115.015 115.653  66.914  1.00  6.96           C  
ATOM   4459  N   VAL B 137     115.208 114.309  62.501  1.00 12.09           N  
ATOM   4460  CA  VAL B 137     115.046 114.311  61.039  1.00 11.82           C  
ATOM   4461  C   VAL B 137     115.167 112.924  60.398  1.00 15.49           C  
ATOM   4462  O   VAL B 137     114.659 112.706  59.302  1.00 11.20           O  
ATOM   4463  CB  VAL B 137     116.027 115.292  60.364  1.00 16.60           C  
ATOM   4464  CG1 VAL B 137     115.697 116.732  60.756  1.00 11.47           C  
ATOM   4465  CG2 VAL B 137     117.501 115.026  60.691  1.00 13.95           C  
ATOM   4466  N   ASP B 138     115.804 111.960  61.069  1.00 15.54           N  
ATOM   4467  CA  ASP B 138     115.953 110.570  60.602  1.00 19.22           C  
ATOM   4468  C   ASP B 138     114.667 109.751  60.770  1.00 19.55           C  
ATOM   4469  O   ASP B 138     114.571 108.624  60.285  1.00 12.51           O  
ATOM   4470  CB  ASP B 138     117.062 109.882  61.406  1.00 16.52           C  
ATOM   4471  CG  ASP B 138     118.445 110.527  61.308  1.00 19.65           C  
ATOM   4472  OD1 ASP B 138     118.734 111.208  60.305  1.00 15.13           O  
ATOM   4473  OD2 ASP B 138     119.259 110.317  62.239  1.00 19.88           O  
ATOM   4474  N   ARG B 139     113.697 110.298  61.503  1.00  4.20           N  
ATOM   4475  CA  ARG B 139     112.401 109.723  61.868  1.00  7.50           C  
ATOM   4476  C   ARG B 139     111.263 110.273  61.012  1.00  8.24           C  
ATOM   4477  O   ARG B 139     111.451 111.158  60.188  1.00  3.69           O  
ATOM   4478  CB  ARG B 139     112.152 110.007  63.364  1.00  1.55           C
[truncated: 1,597,973 more chars]
