# Supplementary material for: Functional and structural characterization of F1 ‐ATPase with common ancestral core domains in stator ring
Source: Protein Sci. 2025 Oct 23;34(11):e70345. doi: 10.1002/pro.70345 (PMC12550136; doi:10.1002/pro.70345)
Supplement: Supplementary file 9 — Data S9: Hexamer_withstalk_CatalyticDwell_pdb. [file PRO-34-e70345-s014.pdb]

SEQRES   1 A  476  SER ASP VAL GLY THR VAL ILE GLN VAL GLY ASP GLY ILE          
SEQRES   2 A  476  ALA ARG ALA HIS GLY LEU ASP ASN VAL MET SER GLY GLU          
SEQRES   3 A  476  LEU VAL GLU PHE ALA ASN GLY VAL MET GLY MET ALA LEU          
SEQRES   4 A  476  ASN LEU GLU GLU ASN ASN VAL GLY ILE VAL ILE LEU GLY          
SEQRES   5 A  476  PRO TYR THR GLY ILE LYS GLU GLY ASP GLU VAL ARG ARG          
SEQRES   6 A  476  THR GLY ARG ILE MET GLU VAL PRO VAL GLY GLU GLU LEU          
SEQRES   7 A  476  ILE GLY ARG VAL VAL ASN ALA LEU GLY GLN PRO ILE ASP          
SEQRES   8 A  476  GLY LYS GLY PRO ILE ASN ALA LYS GLU PHE ARG PRO VAL          
SEQRES   9 A  476  GLU ARG LYS ALA PRO GLY VAL VAL ASP ARG GLN PRO VAL          
SEQRES  10 A  476  LYS GLU PRO LEU GLN THR GLY ILE LYS ALA ILE ASP ALA          
SEQRES  11 A  476  MET ILE PRO ILE GLY ARG GLY GLN ARG GLU LEU ILE ILE          
SEQRES  12 A  476  GLY ASP ARG GLN THR GLY LYS THR ALA ILE ALA ILE ASP          
SEQRES  13 A  476  THR ILE ILE ASN GLN LYS GLY GLN ASP VAL ILE CYS ILE          
SEQRES  14 A  476  TYR VAL ALA ILE GLY GLN LYS GLN SER THR VAL ALA GLN          
SEQRES  15 A  476  VAL VAL LYS THR LEU GLU GLU HIS GLY ALA MET GLU TYR          
SEQRES  16 A  476  THR ILE VAL VAL ALA ALA THR ALA SER ASP PRO ALA ALA          
SEQRES  17 A  476  LEU GLN TYR ILE ALA PRO TYR ALA GLY CYS ALA MET GLY          
SEQRES  18 A  476  GLU TYR PHE ARG ASP LYS GLY LYS HIS ALA LEU VAL VAL          
SEQRES  19 A  476  TYR ASP ASP LEU SER LYS HIS ALA VAL ALA TYR ARG GLN          
SEQRES  20 A  476  ILE SER LEU LEU LEU ARG ARG PRO PRO GLY ARG GLU ALA          
SEQRES  21 A  476  TYR PRO GLY ASP VAL PHE TYR LEU HIS SER ARG LEU LEU          
SEQRES  22 A  476  GLU ARG ALA ALA LYS LEU SER ASP GLU LYS GLY GLY GLY          
SEQRES  23 A  476  SER LEU THR ALA LEU PRO ILE ILE GLU THR GLN ALA GLY          
SEQRES  24 A  476  ASP VAL SER ALA TYR ILE PRO THR ASN VAL ILE SER ILE          
SEQRES  25 A  476  THR ASP GLY GLN ILE TYR LEU GLU SER ASP LEU PHE TYR          
SEQRES  26 A  476  SER GLY ILE ARG PRO ALA ILE ASN VAL GLY LEU SER VAL          
SEQRES  27 A  476  SER ARG VAL GLY GLY ALA ALA GLN ILE LYS ALA MET LYS          
SEQRES  28 A  476  GLN VAL ALA GLY LYS LEU ARG LEU ASP LEU ALA GLN TYR          
SEQRES  29 A  476  ARG GLU LEU GLN ALA PHE ALA GLN PHE ALA SER ASP LEU          
SEQRES  30 A  476  ASP GLU ALA THR ARG ALA GLN LEU GLU ARG GLY GLN ARG          
SEQRES  31 A  476  MET THR GLU ILE LEU LYS GLN PRO GLN TYR SER PRO MET          
SEQRES  32 A  476  PRO VAL GLU LYS GLN VAL VAL ILE ILE TYR ALA GLY THR          
SEQRES  33 A  476  ASN GLY TYR LEU ASP ASP ILE PRO VAL GLU LYS VAL LYS          
SEQRES  34 A  476  GLU PHE GLU ASP GLY PHE LEU GLU TYR ILE GLU SER LYS          
SEQRES  35 A  476  HIS PRO ASP ILE LEU GLU GLU ILE ARG GLU LYS LYS ALA          
SEQRES  36 A  476  LEU ASP ASP GLU LEU GLU GLU LYS LEU LYS LYS ALA ILE          
SEQRES  37 A  476  LYS GLU PHE LYS ALA THR PHE LYS                              
SEQRES   1 B  475  ASP VAL GLY THR VAL ILE GLN VAL GLY ASP GLY ILE ALA          
SEQRES   2 B  475  ARG ALA HIS GLY LEU ASP ASN VAL MET SER GLY GLU LEU          
SEQRES   3 B  475  VAL GLU PHE ALA ASN GLY VAL MET GLY MET ALA LEU ASN          
SEQRES   4 B  475  LEU GLU GLU ASN ASN VAL GLY ILE VAL ILE LEU GLY PRO          
SEQRES   5 B  475  TYR THR GLY ILE LYS GLU GLY ASP GLU VAL ARG ARG THR          
SEQRES   6 B  475  GLY ARG ILE MET GLU VAL PRO VAL GLY GLU GLU LEU ILE          
SEQRES   7 B  475  GLY ARG VAL VAL ASN ALA LEU GLY GLN PRO ILE ASP GLY          
SEQRES   8 B  475  LYS GLY PRO ILE ASN ALA LYS GLU PHE ARG PRO VAL GLU          
SEQRES   9 B  475  ARG LYS ALA PRO GLY VAL VAL ASP ARG GLN PRO VAL LYS          
SEQRES  10 B  475  GLU PRO LEU GLN THR GLY ILE LYS ALA ILE ASP ALA MET          
SEQRES  11 B  475  ILE PRO ILE GLY ARG GLY GLN ARG GLU LEU ILE ILE GLY          
SEQRES  12 B  475  ASP ARG GLN THR GLY LYS THR ALA ILE ALA ILE ASP THR          
SEQRES  13 B  475  ILE ILE ASN GLN LYS GLY GLN ASP VAL ILE CYS ILE TYR          
SEQRES  14 B  475  VAL ALA ILE GLY GLN LYS GLN SER THR VAL ALA GLN VAL          
SEQRES  15 B  475  VAL LYS THR LEU GLU GLU HIS GLY ALA MET GLU TYR THR          
SEQRES  16 B  475  ILE VAL VAL ALA ALA THR ALA SER ASP PRO ALA ALA LEU          
SEQRES  17 B  475  GLN TYR ILE ALA PRO TYR ALA GLY CYS ALA MET GLY GLU          
SEQRES  18 B  475  TYR PHE ARG ASP LYS GLY LYS HIS ALA LEU VAL VAL TYR          
SEQRES  19 B  475  ASP ASP LEU SER LYS HIS ALA VAL ALA TYR ARG GLN ILE          
SEQRES  20 B  475  SER LEU LEU LEU ARG ARG PRO PRO GLY ARG GLU ALA TYR          
SEQRES  21 B  475  PRO GLY ASP VAL PHE TYR LEU HIS SER ARG LEU LEU GLU          
SEQRES  22 B  475  ARG ALA ALA LYS LEU SER ASP GLU LYS GLY GLY GLY SER          
SEQRES  23 B  475  LEU THR ALA LEU PRO ILE ILE GLU THR GLN ALA GLY ASP          
SEQRES  24 B  475  VAL SER ALA TYR ILE PRO THR ASN VAL ILE SER ILE THR          
SEQRES  25 B  475  ASP GLY GLN ILE TYR LEU GLU SER ASP LEU PHE TYR SER          
SEQRES  26 B  475  GLY ILE ARG PRO ALA ILE ASN VAL GLY LEU SER VAL SER          
SEQRES  27 B  475  ARG VAL GLY GLY ALA ALA GLN ILE LYS ALA MET LYS GLN          
SEQRES  28 B  475  VAL ALA GLY LYS LEU ARG LEU ASP LEU ALA GLN TYR ARG          
SEQRES  29 B  475  GLU LEU GLN ALA PHE ALA GLN PHE ALA SER ASP LEU ASP          
SEQRES  30 B  475  GLU ALA THR ARG ALA GLN LEU GLU ARG GLY GLN ARG MET          
SEQRES  31 B  475  THR GLU ILE LEU LYS GLN PRO GLN TYR SER PRO MET PRO          
SEQRES  32 B  475  VAL GLU LYS GLN VAL VAL ILE ILE TYR ALA GLY THR ASN          
SEQRES  33 B  475  GLY TYR LEU ASP ASP ILE PRO VAL GLU LYS VAL LYS GLU          
SEQRES  34 B  475  PHE GLU ASP GLY PHE LEU GLU TYR ILE GLU SER LYS HIS          
SEQRES  35 B  475  PRO ASP ILE LEU GLU GLU ILE ARG GLU LYS LYS ALA LEU          
SEQRES  36 B  475  ASP ASP GLU LEU GLU GLU LYS LEU LYS LYS ALA ILE LYS          
SEQRES  37 B  475  GLU PHE LYS ALA THR PHE LYS                                  
SEQRES   1 C  475  ASP VAL GLY THR VAL ILE GLN VAL GLY ASP GLY ILE ALA          
SEQRES   2 C  475  ARG ALA HIS GLY LEU ASP ASN VAL MET SER GLY GLU LEU          
SEQRES   3 C  475  VAL GLU PHE ALA ASN GLY VAL MET GLY MET ALA LEU ASN          
SEQRES   4 C  475  LEU GLU GLU ASN ASN VAL GLY ILE VAL ILE LEU GLY PRO          
SEQRES   5 C  475  TYR THR GLY ILE LYS GLU GLY ASP GLU VAL ARG ARG THR          
SEQRES   6 C  475  GLY ARG ILE MET GLU VAL PRO VAL GLY GLU GLU LEU ILE          
SEQRES   7 C  475  GLY ARG VAL VAL ASN ALA LEU GLY GLN PRO ILE ASP GLY          
SEQRES   8 C  475  LYS GLY PRO ILE ASN ALA LYS GLU PHE ARG PRO VAL GLU          
SEQRES   9 C  475  ARG LYS ALA PRO GLY VAL VAL ASP ARG GLN PRO VAL LYS          
SEQRES  10 C  475  GLU PRO LEU GLN THR GLY ILE LYS ALA ILE ASP ALA MET          
SEQRES  11 C  475  ILE PRO ILE GLY ARG GLY GLN ARG GLU LEU ILE ILE GLY          
SEQRES  12 C  475  ASP ARG GLN THR GLY LYS THR ALA ILE ALA ILE ASP THR          
SEQRES  13 C  475  ILE ILE ASN GLN LYS GLY GLN ASP VAL ILE CYS ILE TYR          
SEQRES  14 C  475  VAL ALA ILE GLY GLN LYS GLN SER THR VAL ALA GLN VAL          
SEQRES  15 C  475  VAL LYS THR LEU GLU GLU HIS GLY ALA MET GLU TYR THR          
SEQRES  16 C  475  ILE VAL VAL ALA ALA THR ALA SER ASP PRO ALA ALA LEU          
SEQRES  17 C  475  GLN TYR ILE ALA PRO TYR ALA GLY CYS ALA MET GLY GLU          
SEQRES  18 C  475  TYR PHE ARG ASP LYS GLY LYS HIS ALA LEU VAL VAL TYR          
SEQRES  19 C  475  ASP ASP LEU SER LYS HIS ALA VAL ALA TYR ARG GLN ILE          
SEQRES  20 C  475  SER LEU LEU LEU ARG ARG PRO PRO GLY ARG GLU ALA TYR          
SEQRES  21 C  475  PRO GLY ASP VAL PHE TYR LEU HIS SER ARG LEU LEU GLU          
SEQRES  22 C  475  ARG ALA ALA LYS LEU SER ASP GLU LYS GLY GLY GLY SER          
SEQRES  23 C  475  LEU THR ALA LEU PRO ILE ILE GLU THR GLN ALA GLY ASP          
SEQRES  24 C  475  VAL SER ALA TYR ILE PRO THR ASN VAL ILE SER ILE THR          
SEQRES  25 C  475  ASP GLY GLN ILE TYR LEU GLU SER ASP LEU PHE TYR SER          
SEQRES  26 C  475  GLY ILE ARG PRO ALA ILE ASN VAL GLY LEU SER VAL SER          
SEQRES  27 C  475  ARG VAL GLY GLY ALA ALA GLN ILE LYS ALA MET LYS GLN          
SEQRES  28 C  475  VAL ALA GLY LYS LEU ARG LEU ASP LEU ALA GLN TYR ARG          
SEQRES  29 C  475  GLU LEU GLN ALA PHE ALA GLN PHE ALA SER ASP LEU ASP          
SEQRES  30 C  475  GLU ALA THR ARG ALA GLN LEU GLU ARG GLY GLN ARG MET          
SEQRES  31 C  475  THR GLU ILE LEU LYS GLN PRO GLN TYR SER PRO MET PRO          
SEQRES  32 C  475  VAL GLU LYS GLN VAL VAL ILE ILE TYR ALA GLY THR ASN          
SEQRES  33 C  475  GLY TYR LEU ASP ASP ILE PRO VAL GLU LYS VAL LYS GLU          
SEQRES  34 C  475  PHE GLU ASP GLY PHE LEU ASP TYR ILE GLU SER LYS HIS          
SEQRES  35 C  475  PRO ASP ILE LEU GLU GLU ILE ARG GLU LYS LYS ALA LEU          
SEQRES  36 C  475  ASP ASP GLU LEU GLU GLU LYS LEU LYS LYS ALA ILE LYS          
SEQRES  37 C  475  GLU PHE LYS ALA THR PHE LYS                                  
SEQRES   1 D  469  THR ARG GLY ARG VAL ILE GLN VAL MET GLY PRO VAL VAL          
SEQRES   2 D  469  ASP VAL LYS PHE GLU ASN GLY HIS LEU PRO ALA ILE TYR          
SEQRES   3 D  469  ASN ALA LEU LYS ILE GLN HIS LYS ALA ARG ASN GLU ASN          
SEQRES   4 D  469  GLU VAL ASP ILE ASP LEU THR LEU GLU VAL ALA LEU HIS          
SEQRES   5 D  469  LEU GLY ASP ASP THR VAL ARG THR ILE ALA MET ALA SER          
SEQRES   6 D  469  THR ASP GLY LEU ILE ARG GLY MET GLU VAL ILE ASP THR          
SEQRES   7 D  469  GLY ALA PRO ILE SER VAL PRO VAL GLY PRO GLU THR LEU          
SEQRES   8 D  469  GLY ARG MET PHE ASP VAL LEU GLY GLU PRO ILE ASP GLU          
SEQRES   9 D  469  LYS GLY PRO VAL LYS ALA LYS LYS ARG TRP PRO ILE HIS          
SEQRES  10 D  469  ARG PRO PRO PRO SER LEU SER GLU GLN SER THR GLU ASP          
SEQRES  11 D  469  GLU ILE LEU GLU THR GLY ILE LYS VAL ILE ASP LEU LEU          
SEQRES  12 D  469  ALA PRO ILE PRO LYS GLY GLY LYS ILE GLY LEU PHE GLY          
SEQRES  13 D  469  GLY ALA GLY VAL GLY LYS THR VAL LEU ILE MET GLU LEU          
SEQRES  14 D  469  ILE ARG ASN ILE ALA TYR GLU HIS LYS GLY PHE SER VAL          
SEQRES  15 D  469  PHE ALA GLY VAL GLY GLU ARG SER ARG GLU GLY ASN GLU          
SEQRES  16 D  469  LEU TRP LEU GLU MET LYS GLU SER GLY VAL LEU ASP ASN          
SEQRES  17 D  469  THR VAL LEU VAL PHE GLY GLN MET ASN GLU PRO PRO GLY          
SEQRES  18 D  469  ALA ARG PHE ARG VAL ALA LEU THR GLY LEU THR MET ALA          
SEQRES  19 D  469  GLU TYR PHE ARG ASP GLU GLU GLY LYS ASP VAL LEU LEU          
SEQRES  20 D  469  PHE ILE ASP ASN ILE PHE ARG PHE ALA GLN ALA GLY SER          
SEQRES  21 D  469  GLU VAL SER ALA LEU LEU GLY ARG MET PRO SER GLU VAL          
SEQRES  22 D  469  GLY TYR GLN PRO THR LEU ALA THR GLU MET ALA GLU LEU          
SEQRES  23 D  469  GLN GLU ARG ILE THR SER THR ARG ARG GLY SER ILE THR          
SEQRES  24 D  469  SER VAL GLN ALA ILE TYR VAL PRO ALA ASP ASP LEU THR          
SEQRES  25 D  469  ASP PRO ALA PRO ALA THR THR PHE ALA HIS LEU ASP ALA          
SEQRES  26 D  469  THR ILE VAL LEU SER ARG GLU LEU ALA GLU LYS GLY ILE          
SEQRES  27 D  469  TYR PRO ALA VAL ASP PRO LEU GLN SER THR SER ARG ILE          
SEQRES  28 D  469  MET ASP PRO ARG ILE VAL SER GLU GLU HIS TYR GLU VAL          
SEQRES  29 D  469  ALA ARG ARG VAL ARG GLU ILE LEU GLN ARG TYR LYS ASP          
SEQRES  30 D  469  LEU GLN ASP ILE ILE ALA ILE LEU GLY MET GLU GLU LEU          
SEQRES  31 D  469  SER GLU GLU ASP LYS LEU ILE VAL GLN ARG ALA ARG LYS          
SEQRES  32 D  469  ILE GLN ARG PHE LEU SER GLN PRO PHE HIS VAL ALA GLU          
SEQRES  33 D  469  HIS PHE THR GLY ARG PRO GLY LYS TYR VAL PRO ILE GLU          
SEQRES  34 D  469  ASP THR ILE ARG GLY PHE LYS GLU ILE LEU ASP GLY LYS          
SEQRES  35 D  469  LEU ASP ASP VAL PRO GLU GLN ALA PHE TYR MET VAL GLY          
SEQRES  36 D  469  THR ILE GLU GLU ALA VAL GLU LYS ALA LYS LYS MET LYS          
SEQRES  37 D  469  LYS                                                          
SEQRES   1 E  469  MET THR ARG GLY ARG VAL ILE GLN VAL MET GLY PRO VAL          
SEQRES   2 E  469  VAL ASP VAL LYS PHE GLU ASN GLY HIS LEU PRO ALA ILE          
SEQRES   3 E  469  TYR ASN ALA LEU LYS ILE GLN HIS LYS ALA ARG ASN GLU          
SEQRES   4 E  469  ASN GLU VAL ASP ILE ASP LEU THR LEU GLU VAL ALA LEU          
SEQRES   5 E  469  HIS LEU GLY ASP ASP THR VAL ARG THR ILE ALA MET ALA          
SEQRES   6 E  469  SER THR ASP GLY LEU ILE ARG GLY MET GLU VAL ILE ASP          
SEQRES   7 E  469  THR GLY ALA PRO ILE SER VAL PRO VAL GLY PRO GLU THR          
SEQRES   8 E  469  LEU GLY ARG MET PHE ASP VAL LEU GLY GLU PRO ILE ASP          
SEQRES   9 E  469  GLU LYS GLY PRO VAL LYS ALA LYS LYS ARG TRP PRO ILE          
SEQRES  10 E  469  HIS ARG PRO PRO PRO SER LEU SER GLU GLN SER THR GLU          
SEQRES  11 E  469  ASP GLU ILE LEU GLU THR GLY ILE LYS VAL ILE ASP LEU          
SEQRES  12 E  469  LEU ALA PRO ILE PRO LYS GLY GLY LYS ILE GLY LEU PHE          
SEQRES  13 E  469  GLY GLY ALA GLY VAL GLY LYS THR VAL LEU ILE MET GLU          
SEQRES  14 E  469  LEU ILE ARG ASN ILE ALA TYR GLU HIS LYS GLY PHE SER          
SEQRES  15 E  469  VAL PHE ALA GLY VAL GLY GLU ARG SER ARG GLU GLY ASN          
SEQRES  16 E  469  GLU LEU TRP LEU GLU MET LYS GLU SER GLY VAL LEU ASP          
SEQRES  17 E  469  ASN THR VAL LEU VAL PHE GLY GLN MET ASN GLU PRO PRO          
SEQRES  18 E  469  GLY ALA ARG PHE ARG VAL ALA LEU THR GLY LEU THR MET          
SEQRES  19 E  469  ALA GLU TYR PHE ARG ASP GLU GLU GLY LYS ASP VAL LEU          
SEQRES  20 E  469  LEU PHE ILE ASP ASN ILE PHE ARG PHE ALA GLN ALA GLY          
SEQRES  21 E  469  SER GLU VAL SER ALA LEU LEU GLY ARG MET PRO SER GLU          
SEQRES  22 E  469  VAL GLY TYR GLN PRO THR LEU ALA THR GLU MET ALA GLU          
SEQRES  23 E  469  LEU GLN GLU ARG ILE THR SER THR ARG ARG GLY SER ILE          
SEQRES  24 E  469  THR SER VAL GLN ALA ILE TYR VAL PRO ALA ASP ASP LEU          
SEQRES  25 E  469  THR ASP PRO ALA PRO ALA THR THR PHE ALA HIS LEU ASP          
SEQRES  26 E  469  ALA THR ILE VAL LEU SER ARG GLU LEU ALA GLU LYS GLY          
SEQRES  27 E  469  ILE TYR PRO ALA VAL ASP PRO LEU GLN SER THR SER ARG          
SEQRES  28 E  469  ILE MET ASP PRO ARG ILE VAL SER GLU GLU HIS TYR GLU          
SEQRES  29 E  469  VAL ALA ARG ARG VAL ARG GLU ILE LEU GLN ARG TYR LYS          
SEQRES  30 E  469  ASP LEU GLN ASP ILE ILE ALA ILE LEU GLY MET GLU GLU          
SEQRES  31 E  469  LEU SER GLU GLU ASP LYS LEU ILE VAL GLN ARG ALA ARG          
SEQRES  32 E  469  LYS ILE GLN ARG PHE LEU SER GLN PRO PHE HIS VAL ALA          
SEQRES  33 E  469  GLU HIS PHE THR GLY ARG PRO GLY LYS TYR VAL PRO ILE          
SEQRES  34 E  469  GLU ASP THR ILE ARG GLY PHE LYS GLU ILE LEU ASP GLY          
SEQRES  35 E  469  LYS LEU ASP ASP VAL PRO GLU GLN ALA PHE TYR MET VAL          
SEQRES  36 E  469  GLY THR ILE GLU GLU ALA VAL GLU LYS ALA LYS LYS MET          
SEQRES  37 E  469  GLU                                                          
SEQRES   1 F  470  MET THR ARG GLY ARG VAL ILE GLN VAL MET GLY PRO VAL          
SEQRES   2 F  470  VAL ASP VAL LYS PHE GLU ASN GLY HIS LEU PRO ALA ILE          
SEQRES   3 F  470  TYR ASN ALA LEU LYS ILE GLN HIS LYS ALA ARG ASN GLU          
SEQRES   4 F  470  ASN GLU VAL ASP ILE ASP LEU THR LEU GLU VAL ALA LEU          
SEQRES   5 F  470  HIS LEU GLY ASP ASP THR VAL ARG THR ILE ALA MET ALA          
SEQRES   6 F  470  SER THR ASP GLY LEU ILE ARG GLY MET GLU VAL ILE ASP          
SEQRES   7 F  470  THR GLY ALA PRO ILE SER VAL PRO VAL GLY PRO GLU THR          
SEQRES   8 F  470  LEU GLY ARG MET PHE ASP VAL LEU GLY GLU PRO ILE ASP          
SEQRES   9 F  470  GLU LYS GLY PRO VAL LYS ALA LYS LYS ARG TRP PRO ILE          
SEQRES  10 F  470  HIS ARG PRO PRO PRO SER LEU SER GLU GLN SER THR GLU          
SEQRES  11 F  470  ASP GLU ILE LEU GLU THR GLY ILE LYS VAL ILE ASP LEU          
SEQRES  12 F  470  LEU ALA PRO ILE PRO LYS GLY GLY LYS ILE GLY LEU PHE          
SEQRES  13 F  470  GLY GLY ALA GLY VAL GLY LYS THR VAL LEU ILE MET GLU          
SEQRES  14 F  470  LEU ILE ARG ASN ILE ALA TYR GLU HIS LYS GLY PHE SER          
SEQRES  15 F  470  VAL PHE ALA GLY VAL GLY GLU ARG SER ARG GLU GLY ASN          
SEQRES  16 F  470  GLU LEU TRP LEU GLU MET LYS GLU SER GLY VAL LEU ASP          
SEQRES  17 F  470  ASN THR VAL LEU VAL PHE GLY GLN MET ASN GLU PRO PRO          
SEQRES  18 F  470  GLY ALA ARG PHE ARG VAL ALA LEU THR GLY LEU THR MET          
SEQRES  19 F  470  ALA GLU TYR PHE ARG ASP GLU GLU GLY LYS ASP VAL LEU          
SEQRES  20 F  470  LEU PHE ILE ASP ASN ILE PHE ARG PHE ALA GLN ALA GLY          
SEQRES  21 F  470  SER GLU VAL SER ALA LEU LEU GLY ARG MET PRO SER GLU          
SEQRES  22 F  470  VAL GLY TYR GLN PRO THR LEU ALA THR GLU MET ALA GLU          
SEQRES  23 F  470  LEU GLN GLU ARG ILE THR SER THR ARG ARG GLY SER ILE          
SEQRES  24 F  470  THR SER VAL GLN ALA ILE TYR VAL PRO ALA ASP ASP LEU          
SEQRES  25 F  470  THR ASP PRO ALA PRO ALA THR THR PHE ALA HIS LEU ASP          
SEQRES  26 F  470  ALA THR ILE VAL LEU SER ARG GLU LEU ALA GLU LYS GLY          
SEQRES  27 F  470  ILE TYR PRO ALA VAL ASP PRO LEU GLN SER THR SER ARG          
SEQRES  28 F  470  ILE MET ASP PRO ARG ILE VAL SER GLU GLU HIS TYR GLU          
SEQRES  29 F  470  VAL ALA ARG ARG VAL ARG GLU ILE LEU GLN ARG TYR LYS          
SEQRES  30 F  470  ASP LEU GLN ASP ILE ILE ALA ILE LEU GLY MET GLU GLU          
SEQRES  31 F  470  LEU SER GLU GLU ASP LYS LEU ILE VAL GLN ARG ALA ARG          
SEQRES  32 F  470  LYS ILE GLN ARG PHE LEU SER GLN PRO PHE HIS VAL ALA          
SEQRES  33 F  470  GLU HIS PHE THR GLY ARG PRO GLY LYS TYR VAL PRO ILE          
SEQRES  34 F  470  GLU ASP THR ILE ARG GLY PHE LYS GLU ILE LEU ASP GLY          
SEQRES  35 F  470  LYS LEU ASP ASP VAL PRO GLU GLN ALA PHE TYR MET VAL          
SEQRES  36 F  470  GLY THR ILE GLU GLU ALA VAL GLU LYS ALA LYS LYS MET          
SEQRES  37 F  470  LYS LYS                                                      
SEQRES   1 G  282  SER LEU ARG ASP ILE LYS THR ARG ILE ASN ALA THR LYS          
SEQRES   2 G  282  LYS THR SER GLN ILE THR LYS ALA MET GLU MET VAL SER          
SEQRES   3 G  282  THR SER LYS LEU ASN ARG ALA GLU GLN ASN ALA LYS SER          
SEQRES   4 G  282  PHE VAL PRO TYR MET GLU LYS ILE GLN GLU VAL VAL ALA          
SEQRES   5 G  282  ASN VAL ALA LEU GLY ALA GLY GLY ALA SER HIS PRO MET          
SEQRES   6 G  282  LEU VAL SER ARG PRO VAL LYS LYS THR GLY TYR LEU VAL          
SEQRES   7 G  282  ILE THR SER ASP ARG GLY LEU ALA GLY ALA TYR ASN SER          
SEQRES   8 G  282  ASN VAL LEU ARG LEU VAL TYR GLN THR ILE GLN LYS ARG          
SEQRES   9 G  282  HIS ALA CYS PRO ASP GLU TYR ALA ILE ILE VAL ILE GLY          
SEQRES  10 G  282  ARG VAL GLY LEU SER PHE PHE ARG LYS ARG ASN MET PRO          
SEQRES  11 G  282  VAL ILE LEU ASP ILE THR ARG LEU PRO ASP GLN PRO SER          
SEQRES  12 G  282  PHE ALA ASP ILE LYS GLU ILE ALA ARG LYS THR VAL GLY          
SEQRES  13 G  282  LEU PHE ALA ASP GLY THR PHE ASP GLU LEU TYR MET TYR          
SEQRES  14 G  282  TYR ASN HIS TYR VAL SER ALA ILE GLN GLN GLU VAL THR          
SEQRES  15 G  282  GLU ARG LYS LEU LEU PRO LEU THR ASP LEU ALA GLU ASN          
SEQRES  16 G  282  LYS GLN ARG THR VAL TYR GLU PHE GLU PRO SER GLN GLU          
SEQRES  17 G  282  GLU CYS LEU ASP VAL LEU LEU PRO GLN TYR ALA GLU SER          
SEQRES  18 G  282  LEU ILE TYR GLY ALA LEU LEU ASP ALA LYS ALA SER GLU          
SEQRES  19 G  282  HIS ALA ALA ARG MET THR ALA MET LYS ASN ALA THR ASP          
SEQRES  20 G  282  ASN ALA ASN GLU LEU ILE ARG THR LEU THR LEU SER TYR          
SEQRES  21 G  282  ASN ARG ALA ARG GLN ALA ALA ILE THR GLN GLU ILE THR          
SEQRES  22 G  282  GLU ILE VAL ALA GLY ALA ASN ALA LEU                          
HELIX    1   1 GLU A  101  LEU A  103  1                                   3    
HELIX    2   2 LYS A  151  MET A  156  1                                   6    
HELIX    3   3 THR A  176  ILE A  183  1                                   8    
HELIX    4   4 ILE A  184  GLN A  186  1                                   3    
HELIX    5   5 GLN A  202  GLU A  214  1                                  13    
HELIX    6   6 ALA A  217  GLU A  219  1                                   3    
HELIX    7   7 ALA A  232  GLY A  246  1                                  15    
HELIX    8   8 GLU A  247  LYS A  252  1                                   6    
HELIX    9   9 LEU A  263  SER A  274  1                                  12    
HELIX   10  10 GLY A  288  VAL A  290  1                                   3    
HELIX   11  11 PHE A  291  LEU A  297  1                                   7    
HELIX   12  12 LEU A  298  ARG A  300  1                                   3    
HELIX   13  13 ASP A  306  LYS A  308  1                                   3    
HELIX   14  14 GLN A  322  GLY A  324  1                                   3    
HELIX   15  15 TYR A  329  ILE A  337  1                                   9    
HELIX   16  16 SER A  346  LEU A  348  1                                   3    
HELIX   17  17 PHE A  349  SER A  351  1                                   3    
HELIX   18  18 LYS A  373  ALA A  396  1                                  24    
HELIX   19  19 GLU A  404  ILE A  419  1                                  16    
HELIX   20  20 VAL A  430  ASN A  442  1                                  13    
HELIX   21  21 VAL A  453  GLU A  462  1                                  10    
HELIX   22  22 TYR A  463  GLU A  465  1                                   3    
HELIX   23  23 SER A  466  HIS A  468  1                                   3    
HELIX   24  24 PRO A  469  LYS A  478  1                                  10    
HELIX   25  25 ASP A  483  LEU A  485  1                                   3    
HELIX   26  26 GLU A  486  PHE A  500  1                                  15    
HELIX   27  27 GLU B  101  LEU B  103  1                                   3    
HELIX   28  28 LYS B  151  MET B  156  1                                   6    
HELIX   29  29 LYS B  175  ASN B  185  1                                  11    
HELIX   30  30 GLN B  202  GLU B  214  1                                  13    
HELIX   31  31 ALA B  217  TYR B  220  1                                   4    
HELIX   32  32 ALA B  232  ALA B  238  1                                   7    
HELIX   33  33 PRO B  239  PHE B  249  1                                  11    
HELIX   34  34 ARG B  250  LYS B  252  1                                   3    
HELIX   35  35 LEU B  263  ILE B  273  1                                  11    
HELIX   36  36 SER B  274  LEU B  276  1                                   3    
HELIX   37  37 GLY B  288  VAL B  290  1                                   3    
HELIX   38  38 PHE B  291  LEU B  297  1                                   7    
HELIX   39  39 LEU B  298  ARG B  300  1                                   3    
HELIX   40  40 ASP B  306  LYS B  308  1                                   3    
HELIX   41  41 GLN B  322  GLY B  324  1                                   3    
HELIX   42  42 TYR B  329  ILE B  337  1                                   9    
HELIX   43  43 SER B  346  LEU B  348  1                                   3    
HELIX   44  44 PHE B  349  SER B  351  1                                   3    
HELIX   45  45 LYS B  373  ALA B  379  1                                   7    
HELIX   46  46 LEU B  382  PHE B  398  1                                  17    
HELIX   47  47 GLU B  404  ILE B  419  1                                  16    
HELIX   48  48 VAL B  430  THR B  441  1                                  12    
HELIX   49  49 VAL B  450  LYS B  452  1                                   3    
HELIX   50  50 LYS B  454  HIS B  468  1                                  15    
HELIX   51  51 PRO B  469  LYS B  478  1                                  10    
HELIX   52  52 ASP B  483  LEU B  485  1                                   3    
HELIX   53  53 GLU B  486  THR B  499  1                                  14    
HELIX   54  54 GLU C  101  LEU C  103  1                                   3    
HELIX   55  55 LYS C  151  MET C  156  1                                   6    
HELIX   56  56 LYS C  175  ILE C  183  1                                   9    
HELIX   57  57 ILE C  184  GLN C  186  1                                   3    
HELIX   58  58 GLN C  202  GLU C  214  1                                  13    
HELIX   59  59 ALA C  217  TYR C  220  1                                   4    
HELIX   60  60 ALA C  232  ALA C  238  1                                   7    
HELIX   61  61 PRO C  239  PHE C  249  1                                  11    
HELIX   62  62 ARG C  250  LYS C  252  1                                   3    
HELIX   63  63 LEU C  263  LEU C  276  1                                  14    
HELIX   64  64 GLY C  288  VAL C  290  1                                   3    
HELIX   65  65 PHE C  291  LEU C  297  1                                   7    
HELIX   66  66 LEU C  298  ARG C  300  1                                   3    
HELIX   67  67 GLN C  322  GLY C  324  1                                   3    
HELIX   68  68 TYR C  329  ILE C  337  1                                   9    
HELIX   69  69 SER C  346  TYR C  350  1                                   5    
HELIX   70  70 LYS C  373  ALA C  379  1                                   7    
HELIX   71  71 LEU C  382  PHE C  395  1                                  14    
HELIX   72  72 ALA C  396  PHE C  398  1                                   3    
HELIX   73  73 GLU C  404  ILE C  419  1                                  16    
HELIX   74  74 VAL C  430  ASN C  442  1                                  13    
HELIX   75  75 LYS C  454  ASP C  458  1                                   5    
HELIX   76  76 GLU C  484  ALA C  492  1                                   9    
HELIX   77  77 PHE C  496  ALA C  498  1                                   3    
HELIX   78  78 PRO D   89  THR D   91  1                                   3    
HELIX   79  79 LEU D  124  GLU D  126  1                                   3    
HELIX   80  80 LYS D  139  LEU D  144  1                                   6    
HELIX   81  81 LYS D  163  GLU D  177  1                                  15    
HELIX   82  82 SER D  191  SER D  204  1                                  14    
HELIX   83  83 VAL D  206  ASN D  209  1                                   4    
HELIX   84  84 PRO D  221  VAL D  227  1                                   7    
HELIX   85  85 ALA D  228  GLU D  242  1                                  15    
HELIX   86  86 PHE D  254  LEU D  267  1                                  14    
HELIX   87  87 LEU D  280  LEU D  287  1                                   8    
HELIX   88  88 GLN D  288  ARG D  290  1                                   3    
HELIX   89  89 PRO D  315  THR D  320  1                                   6    
HELIX   90  90 PHE D  321  HIS D  323  1                                   3    
HELIX   91  91 ARG D  332  GLU D  336  1                                   5    
HELIX   92  92 GLU D  360  ASP D  381  1                                  22    
HELIX   93  93 ILE D  382  ALA D  384  1                                   3    
HELIX   94  94 MET D  388  GLU D  390  1                                   3    
HELIX   95  95 GLU D  393  PHE D  408  1                                  16    
HELIX   96  96 HIS D  414  ALA D  416  1                                   3    
HELIX   97  97 GLU D  417  THR D  420  1                                   4    
HELIX   98  98 ILE D  429  ASP D  441  1                                  13    
HELIX   99  99 GLU D  449  PHE D  452  1                                   4    
HELIX  100 100 ILE D  458  LYS D  467  1                                  10    
HELIX  101 101 PRO E   89  THR E   91  1                                   3    
HELIX  102 102 LYS E  139  LEU E  144  1                                   6    
HELIX  103 103 LYS E  163  TYR E  176  1                                  14    
HELIX  104 104 SER E  191  GLU E  203  1                                  13    
HELIX  105 105 VAL E  206  ASN E  209  1                                   4    
HELIX  106 106 PRO E  221  VAL E  227  1                                   7    
HELIX  107 107 ALA E  228  GLU E  242  1                                  15    
HELIX  108 108 ILE E  253  LEU E  267  1                                  15    
HELIX  109 109 GLU E  273  GLY E  275  1                                   3    
HELIX  110 110 LEU E  280  LEU E  287  1                                   8    
HELIX  111 111 GLN E  288  ARG E  290  1                                   3    
HELIX  112 112 PRO E  315  HIS E  323  1                                   9    
HELIX  113 113 ARG E  332  LYS E  337  1                                   6    
HELIX  114 114 GLU E  360  ILE E  385  1                                  26    
HELIX  115 115 MET E  388  GLU E  390  1                                   3    
HELIX  116 116 GLU E  393  LEU E  409  1                                  17    
HELIX  117 117 VAL E  415  HIS E  418  1                                   4    
HELIX  118 118 ILE E  429  LEU E  440  1                                  12    
HELIX  119 119 GLU E  449  PHE E  452  1                                   4    
HELIX  120 120 ILE E  458  GLU E  460  1                                   3    
HELIX  121 121 ALA E  461  MET E  468  1                                   8    
HELIX  122 122 PRO F   89  THR F   91  1                                   3    
HELIX  123 123 LYS F  139  LEU F  144  1                                   6    
HELIX  124 124 LYS F  163  GLU F  177  1                                  15    
HELIX  125 125 SER F  191  SER F  204  1                                  14    
HELIX  126 126 VAL F  206  ASN F  209  1                                   4    
HELIX  127 127 PRO F  221  GLU F  242  1                                  22    
HELIX  128 128 PHE F  254  SER F  264  1                                  11    
HELIX  129 129 ALA F  265  LEU F  267  1                                   3    
HELIX  130 130 LEU F  280  GLN F  288  1                                   9    
HELIX  131 131 PRO F  315  THR F  319  1                                   5    
HELIX  132 132 THR F  320  HIS F  323  1                                   4    
HELIX  133 133 ARG F  332  LYS F  337  1                                   6    
HELIX  134 134 GLU F  360  GLN F  374  1                                  15    
HELIX  135 135 ARG F  375  LYS F  377  1                                   3    
HELIX  136 136 LEU F  379  ASP F  381  1                                   3    
HELIX  137 137 ILE F  382  LEU F  386  1                                   5    
HELIX  138 138 GLU F  394  PHE F  408  1                                  15    
HELIX  139 139 VAL F  415  HIS F  418  1                                   4    
HELIX  140 140 ILE F  429  ASP F  441  1                                  13    
HELIX  141 141 GLU F  449  PHE F  452  1                                   4    
HELIX  142 142 ILE F  458  GLU F  460  1                                   3    
HELIX  143 143 ALA F  461  MET F  468  1                                   8    
HELIX  144 144 LEU G    7  VAL G   46  1                                  40    
HELIX  145 145 PRO G   47  LEU G   61  1                                  15    
HELIX  146 146 GLY G   92  TYR G   94  1                                   3    
HELIX  147 147 ASN G   95  ARG G  109  1                                  15    
HELIX  148 148 PRO G  113  GLU G  115  1                                   3    
HELIX  149 149 ARG G  123  ARG G  130  1                                   8    
HELIX  150 150 LYS G  153  ALA G  164  1                                  12    
HELIX  151 151 GLN G  212  ALA G  286  1                                  75    
SHEET    1   1 1 VAL A  28  GLY A  35  0                                        
SHEET    2   2 2 ILE A  38  GLY A  43  0                                        
SHEET    3   3 3 LEU A  52  PHE A  55  0                                        
SHEET    4   4 4 MET A  60  LEU A  66  0                                        
SHEET    5   5 5 VAL A  71  ILE A  75  0                                        
SHEET    6   6 6 GLU A  87  ARG A  90  0                                        
SHEET    7   7 7 GLU A  96  VAL A  99  0                                        
SHEET    8   8 8 VAL A 107  ASN A 109  0                                        
SHEET    9   9 9 GLU A 125  PRO A 128  0                                        
SHEET   10  1010 LEU A 166  GLY A 169  0                                        
SHEET   11  1111 VAL A 191  ILE A 198  0                                        
SHEET   12  1212 THR A 221  ALA A 226  0                                        
SHEET   13  1313 HIS A 255  TYR A 260  0                                        
SHEET   14  1414 SER A 312  PRO A 317  0                                        
SHEET   15  1515 ILE A 318  GLU A 320  0                                        
SHEET   16  1616 GLN A 341  LEU A 344  0                                        
SHEET   17  1717 VAL B  28  GLY B  35  0                                        
SHEET   18  1818 ILE B  38  GLY B  43  0                                        
SHEET   19  1919 LEU B  52  GLU B  54  0                                        
SHEET   20  2020 MET B  60  LEU B  66  0                                        
SHEET   21  2121 VAL B  71  ILE B  75  0                                        
SHEET   22  2222 GLU B  87  ARG B  89  0                                        
SHEET   23  2323 GLU B  96  VAL B  99  0                                        
SHEET   24  2424 GLU B 125  PRO B 128  0                                        
SHEET   25  2525 LEU B 166  GLY B 169  0                                        
SHEET   26  2626 VAL B 191  ILE B 198  0                                        
SHEET   27  2727 THR B 221  ALA B 226  0                                        
SHEET   28  2828 HIS B 255  TYR B 260  0                                        
SHEET   29  2929 SER B 312  PRO B 317  0                                        
SHEET   30  3030 ILE B 318  GLU B 320  0                                        
SHEET   31  3131 GLN B 341  TYR B 343  0                                        
SHEET   32  3232 VAL C  28  GLY C  35  0                                        
SHEET   33  3333 ILE C  38  GLY C  43  0                                        
SHEET   34  3434 LEU C  52  PHE C  55  0                                        
SHEET   35  3535 MET C  60  LEU C  66  0                                        
SHEET   36  3636 ASN C  70  ILE C  75  0                                        
SHEET   37  3737 GLU C  87  ARG C  90  0                                        
SHEET   38  3838 GLU C  96  VAL C  99  0                                        
SHEET   39  3939 GLU C 125  PRO C 128  0                                        
SHEET   40  4040 LEU C 166  GLY C 169  0                                        
SHEET   41  4141 VAL C 191  ILE C 198  0                                        
SHEET   42  4242 THR C 221  ALA C 226  0                                        
SHEET   43  4343 HIS C 255  TYR C 260  0                                        
SHEET   44  4444 SER C 312  PRO C 317  0                                        
SHEET   45  4545 ILE C 318  GLU C 320  0                                        
SHEET   46  4646 GLN C 341  TYR C 343  0                                        
SHEET   47  4747 ARG D   5  MET D  10  0                                        
SHEET   48  4848 VAL D  13  LYS D  17  0                                        
SHEET   49  4949 ALA D  29  HIS D  34  0                                        
SHEET   50  5050 ILE D  44  HIS D  53  0                                        
SHEET   51  5151 THR D  58  ALA D  63  0                                        
SHEET   52  5252 LYS D 152  GLY D 157  0                                        
SHEET   53  5353 PHE D 181  GLU D 189  0                                        
SHEET   54  5454 THR D 210  GLN D 216  0                                        
SHEET   55  5555 VAL D 246  ASP D 251  0                                        
SHEET   56  5656 ILE D 299  TYR D 306  0                                        
SHEET   57  5757 ALA D 326  VAL D 329  0                                        
SHEET   58  5858 ARG E   3  MET E  10  0                                        
SHEET   59  5959 VAL E  13  LYS E  17  0                                        
SHEET   60  6060 ALA E  29  HIS E  34  0                                        
SHEET   61  6161 ILE E  44  HIS E  53  0                                        
SHEET   62  6262 THR E  58  ALA E  63  0                                        
SHEET   63  6363 GLU E  75  ILE E  77  0                                        
SHEET   64  6464 LYS E 152  GLY E 157  0                                        
SHEET   65  6565 SER E 182  GLY E 186  0                                        
SHEET   66  6666 THR E 210  PHE E 214  0                                        
SHEET   67  6767 VAL E 246  ILE E 250  0                                        
SHEET   68  6868 ILE E 299  ALA E 304  0                                        
SHEET   69  6969 ALA E 326  LEU E 330  0                                        
SHEET   70  7070 ARG F   5  MET F  10  0                                        
SHEET   71  7171 VAL F  13  LYS F  17  0                                        
SHEET   72  7272 ALA F  29  HIS F  34  0                                        
SHEET   73  7373 ILE F  44  HIS F  53  0                                        
SHEET   74  7474 THR F  58  ALA F  63  0                                        
SHEET   75  7575 VAL F  76  ASP F  78  0                                        
SHEET   76  7676 LYS F 152  GLY F 157  0                                        
SHEET   77  7777 PHE F 181  GLU F 189  0                                        
SHEET   78  7878 THR F 210  GLN F 216  0                                        
SHEET   79  7979 VAL F 246  ILE F 250  0                                        
SHEET   80  8080 ILE F 299  TYR F 306  0                                        
SHEET   81  8181 ALA F 326  LEU F 330  0                                        
SHEET   82  8282 THR G  79  ILE G  84  0                                        
SHEET   83  8383 TYR G 116  ILE G 121  0                                        
SHEET   84  8484 LEU G 138  ILE G 140  0                                        
SHEET   85  8585 GLU G 170  TYR G 178  0                                        
SHEET   86  8686 GLN G 184  LEU G 192  0                                        
ATOM      1  N   SER A  26     154.594 133.376 106.641  1.00162.80           N  
ATOM      2  CA  SER A  26     154.398 134.694 106.011  1.00162.80           C  
ATOM      3  C   SER A  26     152.907 134.984 105.797  1.00162.80           C  
ATOM      4  O   SER A  26     152.044 134.272 106.313  1.00162.80           O  
ATOM      5  CB  SER A  26     155.177 134.727 104.691  1.00162.80           C  
ATOM      6  OG  SER A  26     154.685 133.735 103.809  1.00162.80           O  
ATOM      7  N   ASP A  27     152.591 136.034 105.030  1.00164.33           N  
ATOM      8  CA  ASP A  27     151.237 136.504 104.691  1.00164.33           C  
ATOM      9  C   ASP A  27     150.805 136.193 103.238  1.00164.33           C  
ATOM     10  O   ASP A  27     149.780 136.695 102.779  1.00164.33           O  
ATOM     11  CB  ASP A  27     151.191 138.017 104.995  1.00164.33           C  
ATOM     12  CG  ASP A  27     151.325 138.371 106.486  1.00164.33           C  
ATOM     13  OD1 ASP A  27     150.775 137.645 107.349  1.00164.33           O  
ATOM     14  OD2 ASP A  27     151.984 139.387 106.801  1.00164.33           O  
ATOM     15  N   VAL A  28     151.566 135.370 102.503  1.00159.31           N  
ATOM     16  CA  VAL A  28     151.299 134.987 101.103  1.00159.31           C  
ATOM     17  C   VAL A  28     151.179 133.473 100.918  1.00159.31           C  
ATOM     18  O   VAL A  28     151.885 132.696 101.559  1.00159.31           O  
ATOM     19  CB  VAL A  28     152.337 135.573 100.118  1.00159.31           C  
ATOM     20  CG1 VAL A  28     152.393 137.101 100.207  1.00159.31           C  
ATOM     21  CG2 VAL A  28     153.759 135.036 100.300  1.00159.31           C  
ATOM     22  N   GLY A  29     150.262 133.042 100.060  1.00156.27           N  
ATOM     23  CA  GLY A  29     150.029 131.640  99.717  1.00156.27           C  
ATOM     24  C   GLY A  29     149.757 131.436  98.226  1.00156.27           C  
ATOM     25  O   GLY A  29     149.715 132.385  97.447  1.00156.27           O  
ATOM     26  N   THR A  30     149.534 130.189  97.819  1.00154.07           N  
ATOM     27  CA  THR A  30     149.227 129.807  96.427  1.00154.07           C  
ATOM     28  C   THR A  30     148.087 128.804  96.390  1.00154.07           C  
ATOM     29  O   THR A  30     148.050 127.875  97.191  1.00154.07           O  
ATOM     30  CB  THR A  30     150.431 129.221  95.676  1.00154.07           C  
ATOM     31  CG2 THR A  30     151.438 130.299  95.290  1.00154.07           C  
ATOM     32  OG1 THR A  30     151.122 128.281  96.458  1.00154.07           O  
ATOM     33  N   VAL A  31     147.150 128.982  95.463  1.00148.86           N  
ATOM     34  CA  VAL A  31     145.988 128.102  95.306  1.00148.86           C  
ATOM     35  C   VAL A  31     146.394 126.723  94.785  1.00148.86           C  
ATOM     36  O   VAL A  31     147.179 126.623  93.852  1.00148.86           O  
ATOM     37  CB  VAL A  31     144.916 128.755  94.411  1.00148.86           C  
ATOM     38  CG1 VAL A  31     143.626 127.946  94.434  1.00148.86           C  
ATOM     39  CG2 VAL A  31     144.538 130.156  94.911  1.00148.86           C  
ATOM     40  N   ILE A  32     145.845 125.660  95.368  1.00145.29           N  
ATOM     41  CA  ILE A  32     146.085 124.256  95.006  1.00145.29           C  
ATOM     42  C   ILE A  32     144.844 123.600  94.386  1.00145.29           C  
ATOM     43  O   ILE A  32     144.999 122.716  93.559  1.00145.29           O  
ATOM     44  CB  ILE A  32     146.696 123.431  96.165  1.00145.29           C  
ATOM     45  CG1 ILE A  32     145.791 123.339  97.408  1.00145.29           C  
ATOM     46  CG2 ILE A  32     148.084 123.982  96.519  1.00145.29           C  
ATOM     47  CD1 ILE A  32     146.319 122.425  98.514  1.00145.29           C  
ATOM     48  N   GLN A  33     143.624 123.926  94.822  1.00141.78           N  
ATOM     49  CA  GLN A  33     142.377 123.386  94.260  1.00141.78           C  
ATOM     50  C   GLN A  33     141.326 124.487  94.073  1.00141.78           C  
ATOM     51  O   GLN A  33     141.221 125.342  94.948  1.00141.78           O  
ATOM     52  CB  GLN A  33     141.816 122.262  95.133  1.00141.78           C  
ATOM     53  CG  GLN A  33     142.815 121.118  95.317  1.00141.78           C  
ATOM     54  CD  GLN A  33     142.269 119.959  96.132  1.00141.78           C  
ATOM     55  NE2 GLN A  33     143.127 119.053  96.541  1.00141.78           N  
ATOM     56  OE1 GLN A  33     141.092 119.856  96.439  1.00141.78           O  
ATOM     57  N   VAL A  34     140.529 124.465  92.997  1.00133.30           N  
ATOM     58  CA  VAL A  34     139.472 125.469  92.729  1.00133.30           C  
ATOM     59  C   VAL A  34     138.191 124.829  92.228  1.00133.30           C  
ATOM     60  O   VAL A  34     138.232 124.090  91.250  1.00133.30           O  
ATOM     61  CB  VAL A  34     139.886 126.551  91.708  1.00133.30           C  
ATOM     62  CG1 VAL A  34     139.071 127.820  91.963  1.00133.30           C  
ATOM     63  CG2 VAL A  34     141.367 126.915  91.756  1.00133.30           C  
ATOM     64  N   GLY A  35     137.046 125.110  92.837  1.00133.96           N  
ATOM     65  CA  GLY A  35     135.786 124.547  92.361  1.00133.96           C  
ATOM     66  C   GLY A  35     134.553 124.956  93.156  1.00133.96           C  
ATOM     67  O   GLY A  35     134.595 125.057  94.372  1.00133.96           O  
ATOM     68  N   ASP A  36     133.445 125.205  92.467  1.00144.13           N  
ATOM     69  CA  ASP A  36     132.122 125.524  93.042  1.00144.13           C  
ATOM     70  C   ASP A  36     132.075 126.696  94.051  1.00144.13           C  
ATOM     71  O   ASP A  36     131.204 126.759  94.921  1.00144.13           O  
ATOM     72  CB  ASP A  36     131.504 124.216  93.575  1.00144.13           C  
ATOM     73  CG  ASP A  36     131.519 123.085  92.534  1.00144.13           C  
ATOM     74  OD1 ASP A  36     131.340 123.368  91.330  1.00144.13           O  
ATOM     75  OD2 ASP A  36     131.734 121.905  92.891  1.00144.13           O  
ATOM     76  N   GLY A  37     132.983 127.666  93.909  1.00141.56           N  
ATOM     77  CA  GLY A  37     133.104 128.843  94.771  1.00141.56           C  
ATOM     78  C   GLY A  37     133.990 128.661  96.010  1.00141.56           C  
ATOM     79  O   GLY A  37     134.045 129.543  96.864  1.00141.56           O  
ATOM     80  N   ILE A  38     134.695 127.538  96.113  1.00136.16           N  
ATOM     81  CA  ILE A  38     135.618 127.197  97.193  1.00136.16           C  
ATOM     82  C   ILE A  38     137.017 127.064  96.604  1.00136.16           C  
ATOM     83  O   ILE A  38     137.189 126.639  95.466  1.00136.16           O  
ATOM     84  CB  ILE A  38     135.213 125.872  97.886  1.00136.16           C  
ATOM     85  CG1 ILE A  38     133.818 125.889  98.535  1.00136.16           C  
ATOM     86  CG2 ILE A  38     136.247 125.426  98.935  1.00136.16           C  
ATOM     87  CD1 ILE A  38     133.599 126.929  99.627  1.00136.16           C  
ATOM     88  N   ALA A  39     138.028 127.433  97.376  1.00139.24           N  
ATOM     89  CA  ALA A  39     139.416 127.263  97.008  1.00139.24           C  
ATOM     90  C   ALA A  39     140.181 126.676  98.197  1.00139.24           C  
ATOM     91  O   ALA A  39     139.771 126.776  99.352  1.00139.24           O  
ATOM     92  CB  ALA A  39     140.010 128.586  96.527  1.00139.24           C  
ATOM     93  N   ARG A  40     141.313 126.056  97.899  1.00141.71           N  
ATOM     94  CA  ARG A  40     142.245 125.476  98.860  1.00141.71           C  
ATOM     95  C   ARG A  40     143.586 126.079  98.552  1.00141.71           C  
ATOM     96  O   ARG A  40     143.973 126.091  97.389  1.00141.71           O  
ATOM     97  CB  ARG A  40     142.299 123.947  98.767  1.00141.71           C  
ATOM     98  CG  ARG A  40     140.963 123.232  99.002  1.00141.71           C  
ATOM     99  CD  ARG A  40     140.925 122.816 100.461  1.00141.71           C  
ATOM    100  NE  ARG A  40     139.670 122.171 100.853  1.00141.71           N  
ATOM    101  CZ  ARG A  40     139.365 121.834 102.093  1.00141.71           C  
ATOM    102  NH1 ARG A  40     138.223 121.268 102.333  1.00141.71           N  
ATOM    103  NH2 ARG A  40     140.175 122.066 103.087  1.00141.71           N  
ATOM    104  N   ALA A  41     144.296 126.558  99.557  1.00142.44           N  
ATOM    105  CA  ALA A  41     145.601 127.176  99.375  1.00142.44           C  
ATOM    106  C   ALA A  41     146.672 126.592 100.296  1.00142.44           C  
ATOM    107  O   ALA A  41     146.377 126.052 101.354  1.00142.44           O  
ATOM    108  CB  ALA A  41     145.441 128.693  99.533  1.00142.44           C  
ATOM    109  N   HIS A  42     147.924 126.747  99.899  1.00144.29           N  
ATOM    110  CA  HIS A  42     149.118 126.321 100.623  1.00144.29           C  
ATOM    111  C   HIS A  42     149.839 127.600 101.072  1.00144.29           C  
ATOM    112  O   HIS A  42     149.793 128.619 100.384  1.00144.29           O  
ATOM    113  CB  HIS A  42     149.956 125.403  99.727  1.00144.29           C  
ATOM    114  CG  HIS A  42     151.356 125.174 100.216  1.00144.29           C  
ATOM    115  CD2 HIS A  42     151.762 124.126 100.987  1.00144.29           C  
ATOM    116  ND1 HIS A  42     152.428 126.049 100.042  1.00144.29           N  
ATOM    117  CE1 HIS A  42     153.463 125.503 100.705  1.00144.29           C  
ATOM    118  NE2 HIS A  42     153.090 124.346 101.277  1.00144.29           N  
ATOM    119  N   GLY A  43     150.463 127.584 102.245  1.00148.42           N  
ATOM    120  CA  GLY A  43     151.085 128.761 102.852  1.00148.42           C  
ATOM    121  C   GLY A  43     150.060 129.456 103.759  1.00148.42           C  
ATOM    122  O   GLY A  43     149.195 128.778 104.317  1.00148.42           O  
ATOM    123  N   LEU A  44     150.084 130.790 103.866  1.00152.87           N  
ATOM    124  CA  LEU A  44     149.182 131.578 104.733  1.00152.87           C  
ATOM    125  C   LEU A  44     149.247 131.066 106.191  1.00152.87           C  
ATOM    126  O   LEU A  44     148.233 130.874 106.860  1.00152.87           O  
ATOM    127  CB  LEU A  44     147.730 131.564 104.188  1.00152.87           C  
ATOM    128  CG  LEU A  44     147.441 132.303 102.878  1.00152.87           C  
ATOM    129  CD1 LEU A  44     145.996 132.026 102.470  1.00152.87           C  
ATOM    130  CD2 LEU A  44     147.639 133.810 102.973  1.00152.87           C  
ATOM    131  N   ASP A  45     150.458 130.915 106.729  1.00159.21           N  
ATOM    132  CA  ASP A  45     150.697 130.354 108.066  1.00159.21           C  
ATOM    133  C   ASP A  45     150.055 131.155 109.203  1.00159.21           C  
ATOM    134  O   ASP A  45     149.558 130.570 110.160  1.00159.21           O  
ATOM    135  CB  ASP A  45     152.205 130.293 108.370  1.00159.21           C  
ATOM    136  CG  ASP A  45     153.098 129.520 107.391  1.00159.21           C  
ATOM    137  OD1 ASP A  45     152.689 129.231 106.250  1.00159.21           O  
ATOM    138  OD2 ASP A  45     154.262 129.253 107.760  1.00159.21           O  
ATOM    139  N   ASN A  46     150.037 132.488 109.094  1.00149.66           N  
ATOM    140  CA  ASN A  46     149.483 133.389 110.105  1.00149.66           C  
ATOM    141  C   ASN A  46     148.010 133.779 109.907  1.00149.66           C  
ATOM    142  O   ASN A  46     147.553 134.694 110.582  1.00149.66           O  
ATOM    143  CB  ASN A  46     150.410 134.612 110.249  1.00149.66           C  
ATOM    144  CG  ASN A  46     151.840 134.326 110.682  1.00149.66           C  
ATOM    145  ND2 ASN A  46     152.158 133.168 111.207  1.00149.66           N  
ATOM    146  OD1 ASN A  46     152.714 135.171 110.579  1.00149.66           O  
ATOM    147  N   VAL A  47     147.236 133.142 109.030  1.00144.71           N  
ATOM    148  CA  VAL A  47     145.814 133.511 108.864  1.00144.71           C  
ATOM    149  C   VAL A  47     145.013 133.179 110.120  1.00144.71           C  
ATOM    150  O   VAL A  47     145.276 132.183 110.783  1.00144.71           O  
ATOM    151  CB  VAL A  47     145.201 132.844 107.610  1.00144.71           C  
ATOM    152  CG1 VAL A  47     143.690 132.610 107.612  1.00144.71           C  
ATOM    153  CG2 VAL A  47     145.476 133.721 106.399  1.00144.71           C  
ATOM    154  N   MET A  48     144.037 134.023 110.443  1.00143.56           N  
ATOM    155  CA  MET A  48     143.125 133.840 111.561  1.00143.56           C  
ATOM    156  C   MET A  48     141.816 133.188 111.105  1.00143.56           C  
ATOM    157  O   MET A  48     141.328 133.433 110.009  1.00143.56           O  
ATOM    158  CB  MET A  48     142.736 135.178 112.210  1.00143.56           C  
ATOM    159  CG  MET A  48     143.832 136.178 112.562  1.00143.56           C  
ATOM    160  SD  MET A  48     143.170 137.630 113.431  1.00143.56           S  
ATOM    161  CE  MET A  48     142.557 138.639 112.067  1.00143.56           C  
ATOM    162  N   SER A  49     141.173 132.412 111.964  1.00143.12           N  
ATOM    163  CA  SER A  49     139.875 131.818 111.640  1.00143.12           C  
ATOM    164  C   SER A  49     138.847 132.944 111.432  1.00143.12           C  
ATOM    165  O   SER A  49     138.637 133.750 112.336  1.00143.12           O  
ATOM    166  CB  SER A  49     139.445 130.881 112.769  1.00143.12           C  
ATOM    167  OG  SER A  49     138.176 130.334 112.491  1.00143.12           O  
ATOM    168  N   GLY A  50     138.213 133.026 110.258  1.00145.08           N  
ATOM    169  CA  GLY A  50     137.238 134.062 109.903  1.00145.08           C  
ATOM    170  C   GLY A  50     137.830 135.304 109.206  1.00145.08           C  
ATOM    171  O   GLY A  50     137.105 136.257 108.940  1.00145.08           O  
ATOM    172  N   GLU A  51     139.128 135.344 108.911  1.00147.55           N  
ATOM    173  CA  GLU A  51     139.786 136.471 108.234  1.00147.55           C  
ATOM    174  C   GLU A  51     139.424 136.636 106.746  1.00147.55           C  
ATOM    175  O   GLU A  51     138.977 135.697 106.092  1.00147.55           O  
ATOM    176  CB  GLU A  51     141.306 136.303 108.361  1.00147.55           C  
ATOM    177  CG  GLU A  51     142.058 137.630 108.324  1.00147.55           C  
ATOM    178  CD  GLU A  51     143.571 137.459 108.414  1.00147.55           C  
ATOM    179  OE1 GLU A  51     144.064 136.423 108.887  1.00147.55           O  
ATOM    180  OE2 GLU A  51     144.286 138.383 107.999  1.00147.55           O  
ATOM    181  N   LEU A  52     139.683 137.820 106.180  1.00144.96           N  
ATOM    182  CA  LEU A  52     139.473 138.134 104.771  1.00144.96           C  
ATOM    183  C   LEU A  52     140.815 138.039 104.030  1.00144.96           C  
ATOM    184  O   LEU A  52     141.857 138.480 104.520  1.00144.96           O  
ATOM    185  CB  LEU A  52     138.877 139.538 104.588  1.00144.96           C  
ATOM    186  CG  LEU A  52     137.403 139.701 104.998  1.00144.96           C  
ATOM    187  CD1 LEU A  52     136.993 141.135 104.685  1.00144.96           C  
ATOM    188  CD2 LEU A  52     136.458 138.760 104.265  1.00144.96           C  
ATOM    189  N   VAL A  53     140.801 137.449 102.841  1.00148.14           N  
ATOM    190  CA  VAL A  53     141.977 137.209 101.995  1.00148.14           C  
ATOM    191  C   VAL A  53     141.733 137.706 100.561  1.00148.14           C  
ATOM    192  O   VAL A  53     140.594 137.696 100.098  1.00148.14           O  
ATOM    193  CB  VAL A  53     142.371 135.722 102.151  1.00148.14           C  
ATOM    194  CG1 VAL A  53     141.542 134.745 101.326  1.00148.14           C  
ATOM    195  CG2 VAL A  53     143.838 135.489 101.840  1.00148.14           C  
ATOM    196  N   GLU A  54     142.763 138.189  99.859  1.00158.24           N  
ATOM    197  CA  GLU A  54     142.654 138.710  98.482  1.00158.24           C  
ATOM    198  C   GLU A  54     143.387 137.847  97.437  1.00158.24           C  
ATOM    199  O   GLU A  54     144.554 137.496  97.603  1.00158.24           O  
ATOM    200  CB  GLU A  54     143.109 140.186  98.382  1.00158.24           C  
ATOM    201  CG  GLU A  54     144.626 140.436  98.531  1.00158.24           C  
ATOM    202  CD  GLU A  54     145.073 141.889  98.287  1.00158.24           C  
ATOM    203  OE1 GLU A  54     144.231 142.815  98.276  1.00158.24           O  
ATOM    204  OE2 GLU A  54     146.287 142.101  98.043  1.00158.24           O  
ATOM    205  N   PHE A  55     142.710 137.467  96.354  1.00153.26           N  
ATOM    206  CA  PHE A  55     143.334 136.718  95.257  1.00153.26           C  
ATOM    207  C   PHE A  55     144.070 137.675  94.301  1.00153.26           C  
ATOM    208  O   PHE A  55     143.742 138.859  94.234  1.00153.26           O  
ATOM    209  CB  PHE A  55     142.263 135.911  94.521  1.00153.26           C  
ATOM    210  CG  PHE A  55     141.598 134.829  95.348  1.00153.26           C  
ATOM    211  CD1 PHE A  55     142.218 133.575  95.491  1.00153.26           C  
ATOM    212  CD2 PHE A  55     140.345 135.048  95.945  1.00153.26           C  
ATOM    213  CE1 PHE A  55     141.595 132.558  96.232  1.00153.26           C  
ATOM    214  CE2 PHE A  55     139.726 134.037  96.692  1.00153.26           C  
ATOM    215  CZ  PHE A  55     140.350 132.788  96.835  1.00153.26           C  
ATOM    216  N   ALA A  56     145.000 137.183  93.473  1.00161.76           N  
ATOM    217  CA  ALA A  56     145.738 138.022  92.513  1.00161.76           C  
ATOM    218  C   ALA A  56     144.796 138.736  91.519  1.00161.76           C  
ATOM    219  O   ALA A  56     145.061 139.844  91.054  1.00161.76           O  
ATOM    220  CB  ALA A  56     146.747 137.136  91.782  1.00161.76           C  
ATOM    221  N   ASN A  57     143.665 138.098  91.225  1.00164.01           N  
ATOM    222  CA  ASN A  57     142.581 138.555  90.361  1.00164.01           C  
ATOM    223  C   ASN A  57     141.863 139.830  90.890  1.00164.01           C  
ATOM    224  O   ASN A  57     141.135 140.495  90.159  1.00164.01           O  
ATOM    225  CB  ASN A  57     141.606 137.358  90.314  1.00164.01           C  
ATOM    226  CG  ASN A  57     140.560 137.437  89.223  1.00164.01           C  
ATOM    227  ND2 ASN A  57     139.463 136.739  89.375  1.00164.01           N  
ATOM    228  OD1 ASN A  57     140.698 138.131  88.233  1.00164.01           O  
ATOM    229  N   GLY A  58     142.012 140.153  92.179  1.00158.67           N  
ATOM    230  CA  GLY A  58     141.381 141.290  92.860  1.00158.67           C  
ATOM    231  C   GLY A  58     140.127 140.899  93.653  1.00158.67           C  
ATOM    232  O   GLY A  58     139.592 141.708  94.409  1.00158.67           O  
ATOM    233  N   VAL A  59     139.649 139.663  93.490  1.00156.14           N  
ATOM    234  CA  VAL A  59     138.486 139.086  94.181  1.00156.14           C  
ATOM    235  C   VAL A  59     138.815 138.774  95.647  1.00156.14           C  
ATOM    236  O   VAL A  59     139.954 138.441  95.982  1.00156.14           O  
ATOM    237  CB  VAL A  59     137.970 137.846  93.415  1.00156.14           C  
ATOM    238  CG1 VAL A  59     136.841 137.091  94.119  1.00156.14           C  
ATOM    239  CG2 VAL A  59     137.420 138.264  92.053  1.00156.14           C  
ATOM    240  N   MET A  60     137.830 138.903  96.537  1.00150.36           N  
ATOM    241  CA  MET A  60     137.970 138.631  97.973  1.00150.36           C  
ATOM    242  C   MET A  60     137.473 137.232  98.358  1.00150.36           C  
ATOM    243  O   MET A  60     136.634 136.638  97.680  1.00150.36           O  
ATOM    244  CB  MET A  60     137.269 139.715  98.818  1.00150.36           C  
ATOM    245  CG  MET A  60     137.900 141.090  98.602  1.00150.36           C  
ATOM    246  SD  MET A  60     139.528 141.270  99.371  1.00150.36           S  
ATOM    247  CE  MET A  60     140.085 142.774  98.536  1.00150.36           C  
ATOM    248  N   GLY A  61     137.943 136.720  99.490  1.00145.45           N  
ATOM    249  CA  GLY A  61     137.547 135.434 100.052  1.00145.45           C  
ATOM    250  C   GLY A  61     137.659 135.440 101.571  1.00145.45           C  
ATOM    251  O   GLY A  61     138.347 136.278 102.144  1.00145.45           O  
ATOM    252  N   MET A  62     136.957 134.530 102.238  1.00149.10           N  
ATOM    253  CA  MET A  62     136.949 134.375 103.701  1.00149.10           C  
ATOM    254  C   MET A  62     137.532 133.018 104.120  1.00149.10           C  
ATOM    255  O   MET A  62     137.047 131.980 103.671  1.00149.10           O  
ATOM    256  CB  MET A  62     135.504 134.546 104.178  1.00149.10           C  
ATOM    257  CG  MET A  62     135.372 134.592 105.696  1.00149.10           C  
ATOM    258  SD  MET A  62     133.653 134.822 106.189  1.00149.10           S  
ATOM    259  CE  MET A  62     133.846 134.991 107.978  1.00149.10           C  
ATOM    260  N   ALA A  63     138.552 132.988 104.980  1.00143.33           N  
ATOM    261  CA  ALA A  63     139.175 131.735 105.426  1.00143.33           C  
ATOM    262  C   ALA A  63     138.330 131.093 106.542  1.00143.33           C  
ATOM    263  O   ALA A  63     138.252 131.627 107.647  1.00143.33           O  
ATOM    264  CB  ALA A  63     140.602 132.029 105.881  1.00143.33           C  
ATOM    265  N   LEU A  64     137.734 129.925 106.278  1.00137.50           N  
ATOM    266  CA  LEU A  64     136.859 129.221 107.221  1.00137.50           C  
ATOM    267  C   LEU A  64     137.405 127.894 107.753  1.00137.50           C  
ATOM    268  O   LEU A  64     136.900 127.410 108.764  1.00137.50           O  
ATOM    269  CB  LEU A  64     135.492 128.981 106.570  1.00137.50           C  
ATOM    270  CG  LEU A  64     134.647 130.233 106.312  1.00137.50           C  
ATOM    271  CD1 LEU A  64     133.222 129.770 106.056  1.00137.50           C  
ATOM    272  CD2 LEU A  64     134.580 131.207 107.487  1.00137.50           C  
ATOM    273  N   ASN A  65     138.433 127.308 107.143  1.00138.42           N  
ATOM    274  CA  ASN A  65     139.049 126.088 107.643  1.00138.42           C  
ATOM    275  C   ASN A  65     140.545 126.297 107.662  1.00138.42           C  
ATOM    276  O   ASN A  65     141.125 126.820 106.716  1.00138.42           O  
ATOM    277  CB  ASN A  65     138.801 124.837 106.788  1.00138.42           C  
ATOM    278  CG  ASN A  65     137.439 124.187 106.815  1.00138.42           C  
ATOM    279  ND2 ASN A  65     137.363 123.072 106.142  1.00138.42           N  
ATOM    280  OD1 ASN A  65     136.513 124.528 107.535  1.00138.42           O  
ATOM    281  N   LEU A  66     141.182 125.768 108.686  1.00138.93           N  
ATOM    282  CA  LEU A  66     142.611 125.830 108.891  1.00138.93           C  
ATOM    283  C   LEU A  66     143.047 124.388 109.091  1.00138.93           C  
ATOM    284  O   LEU A  66     143.031 123.894 110.212  1.00138.93           O  
ATOM    285  CB  LEU A  66     142.927 126.731 110.094  1.00138.93           C  
ATOM    286  CG  LEU A  66     142.822 128.238 109.807  1.00138.93           C  
ATOM    287  CD1 LEU A  66     142.375 128.989 111.051  1.00138.93           C  
ATOM    288  CD2 LEU A  66     144.161 128.801 109.359  1.00138.93           C  
ATOM    289  N   GLU A  67     143.248 123.659 107.994  1.00144.03           N  
ATOM    290  CA  GLU A  67     143.754 122.291 108.032  1.00144.03           C  
ATOM    291  C   GLU A  67     145.249 122.341 108.396  1.00144.03           C  
ATOM    292  O   GLU A  67     145.865 123.404 108.444  1.00144.03           O  
ATOM    293  CB  GLU A  67     143.606 121.575 106.678  1.00144.03           C  
ATOM    294  CG  GLU A  67     142.343 121.740 105.815  1.00144.03           C  
ATOM    295  CD  GLU A  67     141.003 121.485 106.495  1.00144.03           C  
ATOM    296  OE1 GLU A  67     140.986 120.786 107.524  1.00144.03           O  
ATOM    297  OE2 GLU A  67     139.961 121.856 105.896  1.00144.03           O  
ATOM    298  N   GLU A  68     145.891 121.199 108.605  1.00150.56           N  
ATOM    299  CA  GLU A  68     147.311 121.181 108.971  1.00150.56           C  
ATOM    300  C   GLU A  68     148.242 121.760 107.889  1.00150.56           C  
ATOM    301  O   GLU A  68     149.161 122.513 108.203  1.00150.56           O  
ATOM    302  CB  GLU A  68     147.700 119.758 109.384  1.00150.56           C  
ATOM    303  CG  GLU A  68     149.136 119.683 109.921  1.00150.56           C  
ATOM    304  CD  GLU A  68     149.537 118.283 110.402  1.00150.56           C  
ATOM    305  OE1 GLU A  68     148.701 117.351 110.393  1.00150.56           O  
ATOM    306  OE2 GLU A  68     150.714 118.109 110.787  1.00150.56           O  
ATOM    307  N   ASN A  69     148.015 121.424 106.615  1.00149.95           N  
ATOM    308  CA  ASN A  69     148.822 121.877 105.474  1.00149.95           C  
ATOM    309  C   ASN A  69     148.114 122.827 104.478  1.00149.95           C  
ATOM    310  O   ASN A  69     148.794 123.429 103.650  1.00149.95           O  
ATOM    311  CB  ASN A  69     149.433 120.647 104.778  1.00149.95           C  
ATOM    312  CG  ASN A  69     148.424 119.658 104.214  1.00149.95           C  
ATOM    313  ND2 ASN A  69     148.897 118.638 103.536  1.00149.95           N  
ATOM    314  OD1 ASN A  69     147.214 119.803 104.334  1.00149.95           O  
ATOM    315  N   ASN A  70     146.784 122.961 104.504  1.00146.90           N  
ATOM    316  CA  ASN A  70     146.011 123.820 103.595  1.00146.90           C  
ATOM    317  C   ASN A  70     144.924 124.694 104.255  1.00146.90           C  
ATOM    318  O   ASN A  70     144.336 124.309 105.257  1.00146.90           O  
ATOM    319  CB  ASN A  70     145.407 123.027 102.423  1.00146.90           C  
ATOM    320  CG  ASN A  70     144.294 122.092 102.835  1.00146.90           C  
ATOM    321  ND2 ASN A  70     144.604 120.933 103.359  1.00146.90           N  
ATOM    322  OD1 ASN A  70     143.127 122.347 102.582  1.00146.90           O  
ATOM    323  N   VAL A  71     144.693 125.908 103.751  1.00141.91           N  
ATOM    324  CA  VAL A  71     143.608 126.793 104.217  1.00141.91           C  
ATOM    325  C   VAL A  71     142.390 126.623 103.301  1.00141.91           C  
ATOM    326  O   VAL A  71     142.536 126.644 102.086  1.00141.91           O  
ATOM    327  CB  VAL A  71     144.053 128.265 104.254  1.00141.91           C  
ATOM    328  CG1 VAL A  71     142.959 129.172 104.830  1.00141.91           C  
ATOM    329  CG2 VAL A  71     145.314 128.455 105.096  1.00141.91           C  
ATOM    330  N   GLY A  72     141.184 126.486 103.845  1.00142.62           N  
ATOM    331  CA  GLY A  72     139.947 126.373 103.067  1.00142.62           C  
ATOM    332  C   GLY A  72     139.304 127.754 102.996  1.00142.62           C  
ATOM    333  O   GLY A  72     138.919 128.313 104.023  1.00142.62           O  
ATOM    334  N   ILE A  73     139.164 128.295 101.787  1.00139.15           N  
ATOM    335  CA  ILE A  73     138.683 129.654 101.525  1.00139.15           C  
ATOM    336  C   ILE A  73     137.355 129.669 100.767  1.00139.15           C  
ATOM    337  O   ILE A  73     137.202 129.015  99.740  1.00139.15           O  
ATOM    338  CB  ILE A  73     139.763 130.420 100.727  1.00139.15           C  
ATOM    339  CG1 ILE A  73     141.126 130.458 101.445  1.00139.15           C  
ATOM    340  CG2 ILE A  73     139.295 131.857 100.447  1.00139.15           C  
ATOM    341  CD1 ILE A  73     142.294 130.826 100.530  1.00139.15           C  
ATOM    342  N   VAL A  74     136.401 130.461 101.232  1.00135.67           N  
ATOM    343  CA  VAL A  74     135.096 130.640 100.589  1.00135.67           C  
ATOM    344  C   VAL A  74     135.181 131.935  99.778  1.00135.67           C  
ATOM    345  O   VAL A  74     135.476 132.990 100.335  1.00135.67           O  
ATOM    346  CB  VAL A  74     133.985 130.700 101.636  1.00135.67           C  
ATOM    347  CG1 VAL A  74     132.631 130.812 100.963  1.00135.67           C  
ATOM    348  CG2 VAL A  74     133.974 129.455 102.513  1.00135.67           C  
ATOM    349  N   ILE A  75     134.917 131.890  98.472  1.00139.07           N  
ATOM    350  CA  ILE A  75     135.090 133.047  97.574  1.00139.07           C  
ATOM    351  C   ILE A  75     133.883 133.999  97.602  1.00139.07           C  
ATOM    352  O   ILE A  75     132.736 133.571  97.493  1.00139.07           O  
ATOM    353  CB  ILE A  75     135.489 132.559  96.158  1.00139.07           C  
ATOM    354  CG1 ILE A  75     136.727 131.626  96.211  1.00139.07           C  
ATOM    355  CG2 ILE A  75     135.798 133.730  95.219  1.00139.07           C  
ATOM    356  CD1 ILE A  75     136.942 130.812  94.938  1.00139.07           C  
ATOM    357  N   LEU A  76     134.150 135.307  97.718  1.00143.63           N  
ATOM    358  CA  LEU A  76     133.176 136.411  97.806  1.00143.63           C  
ATOM    359  C   LEU A  76     132.987 137.164  96.469  1.00143.63           C  
ATOM    360  O   LEU A  76     132.849 138.386  96.433  1.00143.63           O  
ATOM    361  CB  LEU A  76     133.596 137.382  98.937  1.00143.63           C  
ATOM    362  CG  LEU A  76     133.706 136.801 100.359  1.00143.63           C  
ATOM    363  CD1 LEU A  76     134.504 137.761 101.234  1.00143.63           C  
ATOM    364  CD2 LEU A  76     132.339 136.614 101.002  1.00143.63           C  
ATOM    365  N   GLY A  77     132.994 136.448  95.350  1.00152.44           N  
ATOM    366  CA  GLY A  77     132.918 137.002  94.000  1.00152.44           C  
ATOM    367  C   GLY A  77     133.009 135.908  92.935  1.00152.44           C  
ATOM    368  O   GLY A  77     132.948 134.723  93.268  1.00152.44           O  
ATOM    369  N   PRO A  78     133.121 136.264  91.645  1.00151.11           N  
ATOM    370  CA  PRO A  78     133.222 135.278  90.572  1.00151.11           C  
ATOM    371  C   PRO A  78     134.506 134.452  90.716  1.00151.11           C  
ATOM    372  O   PRO A  78     135.604 135.004  90.789  1.00151.11           O  
ATOM    373  CB  PRO A  78     133.201 136.094  89.276  1.00151.11           C  
ATOM    374  CG  PRO A  78     133.716 137.470  89.696  1.00151.11           C  
ATOM    375  CD  PRO A  78     133.178 137.617  91.114  1.00151.11           C  
ATOM    376  N   TYR A  79     134.387 133.124  90.695  1.00149.41           N  
ATOM    377  CA  TYR A  79     135.533 132.226  90.868  1.00149.41           C  
ATOM    378  C   TYR A  79     136.031 131.562  89.586  1.00149.41           C  
ATOM    379  O   TYR A  79     136.971 130.773  89.637  1.00149.41           O  
ATOM    380  CB  TYR A  79     135.156 131.120  91.861  1.00149.41           C  
ATOM    381  CG  TYR A  79     134.020 130.216  91.423  1.00149.41           C  
ATOM    382  CD1 TYR A  79     132.689 130.593  91.655  1.00149.41           C  
ATOM    383  CD2 TYR A  79     134.305 129.038  90.710  1.00149.41           C  
ATOM    384  CE1 TYR A  79     131.639 129.747  91.247  1.00149.41           C  
ATOM    385  CE2 TYR A  79     133.255 128.210  90.267  1.00149.41           C  
ATOM    386  CZ  TYR A  79     131.923 128.557  90.559  1.00149.41           C  
ATOM    387  OH  TYR A  79     130.906 127.738  90.197  1.00149.41           O  
ATOM    388  N   THR A  80     135.543 131.966  88.414  1.00143.89           N  
ATOM    389  CA  THR A  80     135.944 131.356  87.134  1.00143.89           C  
ATOM    390  C   THR A  80     137.193 132.010  86.540  1.00143.89           C  
ATOM    391  O   THR A  80     137.604 131.653  85.442  1.00143.89           O  
ATOM    392  CB  THR A  80     134.770 131.271  86.145  1.00143.89           C  
ATOM    393  CG2 THR A  80     133.665 130.353  86.664  1.00143.89           C  
ATOM    394  OG1 THR A  80     134.199 132.539  85.911  1.00143.89           O  
ATOM    395  N   GLY A  81     137.820 132.939  87.263  1.00147.57           N  
ATOM    396  CA  GLY A  81     139.060 133.627  86.885  1.00147.57           C  
ATOM    397  C   GLY A  81     140.265 133.239  87.753  1.00147.57           C  
ATOM    398  O   GLY A  81     141.380 133.668  87.472  1.00147.57           O  
ATOM    399  N   ILE A  82     140.053 132.425  88.792  1.00152.25           N  
ATOM    400  CA  ILE A  82     141.067 131.927  89.736  1.00152.25           C  
ATOM    401  C   ILE A  82     141.540 130.541  89.275  1.00152.25           C  
ATOM    402  O   ILE A  82     140.725 129.634  89.117  1.00152.25           O  
ATOM    403  CB  ILE A  82     140.484 131.888  91.174  1.00152.25           C  
ATOM    404  CG1 ILE A  82     140.081 133.304  91.641  1.00152.25           C  
ATOM    405  CG2 ILE A  82     141.474 131.259  92.173  1.00152.25           C  
ATOM    406  CD1 ILE A  82     139.186 133.323  92.878  1.00152.25           C  
ATOM    407  N   LYS A  83     142.838 130.376  89.027  1.00155.46           N  
ATOM    408  CA  LYS A  83     143.445 129.109  88.595  1.00155.46           C  
ATOM    409  C   LYS A  83     144.389 128.508  89.632  1.00155.46           C  
ATOM    410  O   LYS A  83     144.946 129.210  90.474  1.00155.46           O  
ATOM    411  CB  LYS A  83     144.235 129.316  87.292  1.00155.46           C  
ATOM    412  CG  LYS A  83     143.363 129.710  86.093  1.00155.46           C  
ATOM    413  CD  LYS A  83     144.218 129.608  84.828  1.00155.46           C  
ATOM    414  CE  LYS A  83     143.481 130.172  83.617  1.00155.46           C  
ATOM    415  NZ  LYS A  83     144.282 129.980  82.384  1.00155.46           N  
ATOM    416  N   GLU A  84     144.587 127.196  89.584  1.00158.22           N  
ATOM    417  CA  GLU A  84     145.560 126.544  90.455  1.00158.22           C  
ATOM    418  C   GLU A  84     146.948 127.140  90.152  1.00158.22           C  
ATOM    419  O   GLU A  84     147.291 127.410  89.004  1.00158.22           O  
ATOM    420  CB  GLU A  84     145.437 125.018  90.286  1.00158.22           C  
ATOM    421  CG  GLU A  84     146.476 124.164  91.029  1.00158.22           C  
ATOM    422  CD  GLU A  84     147.814 123.928  90.301  1.00158.22           C  
ATOM    423  OE1 GLU A  84     147.865 123.986  89.057  1.00158.22           O  
ATOM    424  OE2 GLU A  84     148.838 123.723  90.989  1.00158.22           O  
ATOM    425  N   GLY A  85     147.730 127.404  91.194  1.00161.14           N  
ATOM    426  CA  GLY A  85     149.029 128.073  91.138  1.00161.14           C  
ATOM    427  C   GLY A  85     148.974 129.603  91.262  1.00161.14           C  
ATOM    428  O   GLY A  85     150.033 130.213  91.397  1.00161.14           O  
ATOM    429  N   ASP A  86     147.796 130.245  91.265  1.00159.30           N  
ATOM    430  CA  ASP A  86     147.672 131.704  91.474  1.00159.30           C  
ATOM    431  C   ASP A  86     147.982 132.089  92.931  1.00159.30           C  
ATOM    432  O   ASP A  86     147.703 131.321  93.853  1.00159.30           O  
ATOM    433  CB  ASP A  86     146.265 132.228  91.126  1.00159.30           C  
ATOM    434  CG  ASP A  86     145.928 132.286  89.624  1.00159.30           C  
ATOM    435  OD1 ASP A  86     146.838 132.155  88.775  1.00159.30           O  
ATOM    436  OD2 ASP A  86     144.745 132.534  89.302  1.00159.30           O  
ATOM    437  N   GLU A  87     148.528 133.285  93.175  1.00163.22           N  
ATOM    438  CA  GLU A  87     148.807 133.721  94.548  1.00163.22           C  
ATOM    439  C   GLU A  87     147.575 134.325  95.241  1.00163.22           C  
ATOM    440  O   GLU A  87     146.687 134.922  94.631  1.00163.22           O  
ATOM    441  CB  GLU A  87     150.040 134.628  94.672  1.00163.22           C  
ATOM    442  CG  GLU A  87     149.808 136.091  94.284  1.00163.22           C  
ATOM    443  CD  GLU A  87     151.086 136.937  94.408  1.00163.22           C  
ATOM    444  OE1 GLU A  87     152.157 136.513  93.922  1.00163.22           O  
ATOM    445  OE2 GLU A  87     151.004 138.052  94.975  1.00163.22           O  
ATOM    446  N   VAL A  88     147.546 134.175  96.558  1.00158.62           N  
ATOM    447  CA  VAL A  88     146.506 134.669  97.457  1.00158.62           C  
ATOM    448  C   VAL A  88     147.220 135.333  98.641  1.00158.62           C  
ATOM    449  O   VAL A  88     148.210 134.803  99.141  1.00158.62           O  
ATOM    450  CB  VAL A  88     145.488 133.553  97.758  1.00158.62           C  
ATOM    451  CG1 VAL A  88     146.113 132.301  98.373  1.00158.62           C  
ATOM    452  CG2 VAL A  88     144.386 134.027  98.685  1.00158.62           C  
ATOM    453  N   ARG A  89     146.774 136.518  99.071  1.00159.43           N  
ATOM    454  CA  ARG A  89     147.436 137.322 100.116  1.00159.43           C  
ATOM    455  C   ARG A  89     146.521 137.720 101.259  1.00159.43           C  
ATOM    456  O   ARG A  89     145.348 138.039 101.069  1.00159.43           O  
ATOM    457  CB  ARG A  89     148.074 138.579  99.505  1.00159.43           C  
ATOM    458  CG  ARG A  89     149.035 138.270  98.347  1.00159.43           C  
ATOM    459  CD  ARG A  89     149.743 139.532  97.857  1.00159.43           C  
ATOM    460  NE  ARG A  89     148.784 140.487  97.269  1.00159.43           N  
ATOM    461  CZ  ARG A  89     148.580 140.762  95.995  1.00159.43           C  
ATOM    462  NH1 ARG A  89     147.691 141.655  95.692  1.00159.43           N  
ATOM    463  NH2 ARG A  89     149.208 140.180  95.012  1.00159.43           N  
ATOM    464  N   ARG A  90     147.084 137.713 102.463  1.00154.03           N  
ATOM    465  CA  ARG A  90     146.406 138.037 103.716  1.00154.03           C  
ATOM    466  C   ARG A  90     146.160 139.535 103.903  1.00154.03           C  
ATOM    467  O   ARG A  90     147.095 140.323 103.842  1.00154.03           O  
ATOM    468  CB  ARG A  90     147.241 137.444 104.853  1.00154.03           C  
ATOM    469  CG  ARG A  90     146.384 137.375 106.102  1.00154.03           C  
ATOM    470  CD  ARG A  90     147.058 136.589 107.211  1.00154.03           C  
ATOM    471  NE  ARG A  90     148.091 137.334 107.925  1.00154.03           N  
ATOM    472  CZ  ARG A  90     147.965 137.811 109.141  1.00154.03           C  
ATOM    473  NH1 ARG A  90     149.045 138.162 109.763  1.00154.03           N  
ATOM    474  NH2 ARG A  90     146.811 137.938 109.724  1.00154.03           N  
ATOM    475  N   THR A  91     144.907 139.936 104.123  1.00153.92           N  
ATOM    476  CA  THR A  91     144.572 141.353 104.357  1.00153.92           C  
ATOM    477  C   THR A  91     144.976 141.835 105.757  1.00153.92           C  
ATOM    478  O   THR A  91     145.449 142.961 105.905  1.00153.92           O  
ATOM    479  CB  THR A  91     143.086 141.676 104.150  1.00153.92           C  
ATOM    480  CG2 THR A  91     142.556 141.312 102.771  1.00153.92           C  
ATOM    481  OG1 THR A  91     142.283 141.056 105.118  1.00153.92           O  
ATOM    482  N   GLY A  92     144.807 141.000 106.792  1.00154.15           N  
ATOM    483  CA  GLY A  92     145.077 141.331 108.191  1.00154.15           C  
ATOM    484  C   GLY A  92     143.806 141.742 108.951  1.00154.15           C  
ATOM    485  O   GLY A  92     143.903 142.159 110.099  1.00154.15           O  
ATOM    486  N   ARG A  93     142.624 141.695 108.321  1.00151.36           N  
ATOM    487  CA  ARG A  93     141.332 142.125 108.894  1.00151.36           C  
ATOM    488  C   ARG A  93     140.180 141.123 108.798  1.00151.36           C  
ATOM    489  O   ARG A  93     140.125 140.284 107.909  1.00151.36           O  
ATOM    490  CB  ARG A  93     140.949 143.500 108.315  1.00151.36           C  
ATOM    491  CG  ARG A  93     140.849 143.484 106.786  1.00151.36           C  
ATOM    492  CD  ARG A  93     140.288 144.772 106.191  1.00151.36           C  
ATOM    493  NE  ARG A  93     140.429 144.739 104.722  1.00151.36           N  
ATOM    494  CZ  ARG A  93     139.954 145.613 103.860  1.00151.36           C  
ATOM    495  NH1 ARG A  93     140.110 145.425 102.582  1.00151.36           N  
ATOM    496  NH2 ARG A  93     139.321 146.682 104.244  1.00151.36           N  
ATOM    497  N   ILE A  94     139.278 141.185 109.770  1.00149.48           N  
ATOM    498  CA  ILE A  94     138.041 140.395 109.864  1.00149.48           C  
ATOM    499  C   ILE A  94     136.968 141.045 108.955  1.00149.48           C  
ATOM    500  O   ILE A  94     137.153 142.160 108.473  1.00149.48           O  
ATOM    501  CB  ILE A  94     137.621 140.305 111.354  1.00149.48           C  
ATOM    502  CG1 ILE A  94     138.705 139.635 112.240  1.00149.48           C  
ATOM    503  CG2 ILE A  94     136.269 139.620 111.602  1.00149.48           C  
ATOM    504  CD1 ILE A  94     138.905 138.123 112.059  1.00149.48           C  
ATOM    505  N   MET A  95     135.856 140.371 108.660  1.00157.29           N  
ATOM    506  CA  MET A  95     134.763 140.931 107.849  1.00157.29           C  
ATOM    507  C   MET A  95     134.107 142.151 108.538  1.00157.29           C  
ATOM    508  O   MET A  95     133.558 142.018 109.631  1.00157.29           O  
ATOM    509  CB  MET A  95     133.753 139.803 107.548  1.00157.29           C  
ATOM    510  CG  MET A  95     132.519 140.283 106.780  1.00157.29           C  
ATOM    511  SD  MET A  95     132.840 140.902 105.114  1.00157.29           S  
ATOM    512  CE  MET A  95     131.454 142.053 104.960  1.00157.29           C  
ATOM    513  N   GLU A  96     134.094 143.319 107.886  1.00163.75           N  
ATOM    514  CA  GLU A  96     133.564 144.605 108.392  1.00163.75           C  
ATOM    515  C   GLU A  96     132.670 145.352 107.380  1.00163.75           C  
ATOM    516  O   GLU A  96     133.015 145.451 106.206  1.00163.75           O  
ATOM    517  CB  GLU A  96     134.705 145.534 108.842  1.00163.75           C  
ATOM    518  CG  GLU A  96     135.565 144.997 110.000  1.00163.75           C  
ATOM    519  CD  GLU A  96     136.935 145.687 110.141  1.00163.75           C  
ATOM    520  OE1 GLU A  96     137.154 146.775 109.564  1.00163.75           O  
ATOM    521  OE2 GLU A  96     137.795 145.153 110.875  1.00163.75           O  
ATOM    522  N   VAL A  97     131.529 145.886 107.822  1.00161.41           N  
ATOM    523  CA  VAL A  97     130.535 146.637 107.013  1.00161.41           C  
ATOM    524  C   VAL A  97     130.386 148.103 107.476  1.00161.41           C  
ATOM    525  O   VAL A  97     130.763 148.418 108.605  1.00161.41           O  
ATOM    526  CB  VAL A  97     129.165 145.933 107.022  1.00161.41           C  
ATOM    527  CG1 VAL A  97     129.257 144.591 106.300  1.00161.41           C  
ATOM    528  CG2 VAL A  97     128.577 145.731 108.422  1.00161.41           C  
ATOM    529  N   PRO A  98     129.841 149.027 106.661  1.00161.86           N  
ATOM    530  CA  PRO A  98     129.669 150.422 107.059  1.00161.86           C  
ATOM    531  C   PRO A  98     128.370 150.614 107.842  1.00161.86           C  
ATOM    532  O   PRO A  98     127.397 149.898 107.618  1.00161.86           O  
ATOM    533  CB  PRO A  98     129.596 151.199 105.746  1.00161.86           C  
ATOM    534  CG  PRO A  98     128.946 150.219 104.775  1.00161.86           C  
ATOM    535  CD  PRO A  98     129.434 148.857 105.272  1.00161.86           C  
ATOM    536  N   VAL A  99     128.336 151.585 108.760  1.00163.99           N  
ATOM    537  CA  VAL A  99     127.146 151.873 109.588  1.00163.99           C  
ATOM    538  C   VAL A  99     126.936 153.378 109.753  1.00163.99           C  
ATOM    539  O   VAL A  99     127.895 154.145 109.759  1.00163.99           O  
ATOM    540  CB  VAL A  99     127.232 151.191 110.966  1.00163.99           C  
ATOM    541  CG1 VAL A  99     127.090 149.675 110.846  1.00163.99           C  
ATOM    542  CG2 VAL A  99     128.498 151.515 111.761  1.00163.99           C  
ATOM    543  N   GLY A 100     125.684 153.815 109.879  1.00164.35           N  
ATOM    544  CA  GLY A 100     125.328 155.228 110.039  1.00164.35           C  
ATOM    545  C   GLY A 100     123.938 155.572 109.510  1.00164.35           C  
ATOM    546  O   GLY A 100     123.248 154.730 108.940  1.00164.35           O  
ATOM    547  N   GLU A 101     123.494 156.815 109.700  1.00168.17           N  
ATOM    548  CA  GLU A 101     122.209 157.292 109.163  1.00168.17           C  
ATOM    549  C   GLU A 101     122.285 157.438 107.629  1.00168.17           C  
ATOM    550  O   GLU A 101     121.274 157.425 106.938  1.00168.17           O  
ATOM    551  CB  GLU A 101     121.834 158.660 109.750  1.00168.17           C  
ATOM    552  CG  GLU A 101     121.444 158.676 111.236  1.00168.17           C  
ATOM    553  CD  GLU A 101     122.618 158.498 112.217  1.00168.17           C  
ATOM    554  OE1 GLU A 101     123.787 158.734 111.834  1.00168.17           O  
ATOM    555  OE2 GLU A 101     122.356 158.177 113.397  1.00168.17           O  
ATOM    556  N   GLU A 102     123.494 157.552 107.081  1.00163.23           N  
ATOM    557  CA  GLU A 102     123.795 157.715 105.651  1.00163.23           C  
ATOM    558  C   GLU A 102     123.248 156.577 104.775  1.00163.23           C  
ATOM    559  O   GLU A 102     122.972 156.787 103.595  1.00163.23           O  
ATOM    560  CB  GLU A 102     125.321 157.839 105.531  1.00 30.00           C  
ATOM    561  CG  GLU A 102     125.769 159.208 106.086  1.00 30.00           C  
ATOM    562  CD  GLU A 102     127.165 159.245 106.727  1.00 30.00           C  
ATOM    563  OE1 GLU A 102     127.679 158.189 107.158  1.00 30.00           O  
ATOM    564  OE2 GLU A 102     127.697 160.367 106.877  1.00 30.00           O  
ATOM    565  N   LEU A 103     123.072 155.377 105.341  1.00161.39           N  
ATOM    566  CA  LEU A 103     122.493 154.223 104.659  1.00161.39           C  
ATOM    567  C   LEU A 103     120.965 154.325 104.522  1.00161.39           C  
ATOM    568  O   LEU A 103     120.373 153.585 103.743  1.00161.39           O  
ATOM    569  CB  LEU A 103     122.832 152.943 105.434  1.00161.39           C  
ATOM    570  CG  LEU A 103     124.271 152.456 105.283  1.00161.39           C  
ATOM    571  CD1 LEU A 103     124.549 151.407 106.350  1.00161.39           C  
ATOM    572  CD2 LEU A 103     124.493 151.806 103.921  1.00161.39           C  
ATOM    573  N   ILE A 104     120.291 155.197 105.268  1.00154.04           N  
ATOM    574  CA  ILE A 104     118.831 155.314 105.205  1.00154.04           C  
ATOM    575  C   ILE A 104     118.391 155.783 103.807  1.00154.04           C  
ATOM    576  O   ILE A 104     118.874 156.788 103.290  1.00154.04           O  
ATOM    577  CB  ILE A 104     118.298 156.180 106.372  1.00154.04           C  
ATOM    578  CG1 ILE A 104     118.654 155.510 107.721  1.00154.04           C  
ATOM    579  CG2 ILE A 104     116.778 156.336 106.265  1.00154.04           C  
ATOM    580  CD1 ILE A 104     118.256 156.301 108.971  1.00154.04           C  
ATOM    581  N   GLY A 105     117.486 155.033 103.179  1.00151.07           N  
ATOM    582  CA  GLY A 105     116.965 155.290 101.840  1.00151.07           C  
ATOM    583  C   GLY A 105     117.744 154.582 100.723  1.00151.07           C  
ATOM    584  O   GLY A 105     117.339 154.674  99.569  1.00151.07           O  
ATOM    585  N   ARG A 106     118.840 153.876 101.028  1.00157.84           N  
ATOM    586  CA  ARG A 106     119.699 153.183 100.051  1.00157.84           C  
ATOM    587  C   ARG A 106     119.422 151.680  99.913  1.00157.84           C  
ATOM    588  O   ARG A 106     118.807 151.058 100.780  1.00157.84           O  
ATOM    589  CB  ARG A 106     121.170 153.360 100.479  1.00157.84           C  
ATOM    590  CG  ARG A 106     121.637 154.811 100.701  1.00157.84           C  
ATOM    591  CD  ARG A 106     121.446 155.732  99.489  1.00157.84           C  
ATOM    592  NE  ARG A 106     122.145 155.221  98.300  1.00157.84           N  
ATOM    593  CZ  ARG A 106     123.381 155.461  97.917  1.00157.84           C  
ATOM    594  NH1 ARG A 106     123.841 154.849  96.878  1.00157.84           N  
ATOM    595  NH2 ARG A 106     124.170 156.283  98.539  1.00157.84           N  
ATOM    596  N   VAL A 107     119.928 151.094  98.825  1.00152.04           N  
ATOM    597  CA  VAL A 107     119.909 149.648  98.541  1.00152.04           C  
ATOM    598  C   VAL A 107     121.372 149.234  98.474  1.00152.04           C  
ATOM    599  O   VAL A 107     122.157 149.832  97.743  1.00152.04           O  
ATOM    600  CB  VAL A 107     119.144 149.258  97.286  1.00152.04           C  
ATOM    601  CG1 VAL A 107     119.071 147.744  97.160  1.00152.04           C  
ATOM    602  CG2 VAL A 107     117.724 149.815  97.280  1.00152.04           C  
ATOM    603  N   VAL A 108     121.761 148.206  99.220  1.00148.05           N  
ATOM    604  CA  VAL A 108     123.158 147.774  99.344  1.00148.05           C  
ATOM    605  C   VAL A 108     123.301 146.248  99.265  1.00148.05           C  
ATOM    606  O   VAL A 108     122.327 145.517  99.434  1.00148.05           O  
ATOM    607  CB  VAL A 108     123.702 148.417 100.647  1.00148.05           C  
ATOM    608  CG1 VAL A 108     123.207 147.736 101.920  1.00148.05           C  
ATOM    609  CG2 VAL A 108     125.221 148.480 100.741  1.00148.05           C  
ATOM    610  N   ASN A 109     124.504 145.751  98.973  1.00155.52           N  
ATOM    611  CA  ASN A 109     124.812 144.324  98.961  1.00155.52           C  
ATOM    612  C   ASN A 109     125.310 143.865 100.352  1.00155.52           C  
ATOM    613  O   ASN A 109     125.583 144.685 101.231  1.00155.52           O  
ATOM    614  CB  ASN A 109     125.763 143.986  97.804  1.00155.52           C  
ATOM    615  CG  ASN A 109     127.227 144.307  97.997  1.00155.52           C  
ATOM    616  ND2 ASN A 109     128.037 143.960  97.035  1.00155.52           N  
ATOM    617  OD1 ASN A 109     127.668 144.823  99.007  1.00155.52           O  
ATOM    618  N   ALA A 110     125.456 142.556 100.558  1.00154.20           N  
ATOM    619  CA  ALA A 110     125.910 141.983 101.824  1.00154.20           C  
ATOM    620  C   ALA A 110     127.292 142.489 102.296  1.00154.20           C  
ATOM    621  O   ALA A 110     127.608 142.369 103.474  1.00154.20           O  
ATOM    622  CB  ALA A 110     125.896 140.459 101.679  1.00 30.00           C  
ATOM    623  N   LEU A 111     128.131 143.034 101.410  1.00157.47           N  
ATOM    624  CA  LEU A 111     129.457 143.559 101.750  1.00157.47           C  
ATOM    625  C   LEU A 111     129.475 145.078 102.009  1.00157.47           C  
ATOM    626  O   LEU A 111     130.536 145.643 102.277  1.00157.47           O  
ATOM    627  CB  LEU A 111     130.479 143.181 100.662  1.00157.47           C  
ATOM    628  CG  LEU A 111     130.587 141.684 100.357  1.00157.47           C  
ATOM    629  CD1 LEU A 111     131.690 141.458  99.324  1.00157.47           C  
ATOM    630  CD2 LEU A 111     130.904 140.840 101.587  1.00157.47           C  
ATOM    631  N   GLY A 112     128.331 145.760 101.935  1.00158.89           N  
ATOM    632  CA  GLY A 112     128.250 147.201 102.151  1.00158.89           C  
ATOM    633  C   GLY A 112     128.632 148.056 100.934  1.00158.89           C  
ATOM    634  O   GLY A 112     129.271 149.094 101.089  1.00158.89           O  
ATOM    635  N   GLN A 113     128.254 147.630  99.727  1.00161.69           N  
ATOM    636  CA  GLN A 113     128.494 148.327  98.459  1.00161.69           C  
ATOM    637  C   GLN A 113     127.136 148.631  97.786  1.00161.69           C  
ATOM    638  O   GLN A 113     126.245 147.779  97.817  1.00161.69           O  
ATOM    639  CB  GLN A 113     129.444 147.502  97.580  1.00161.69           C  
ATOM    640  CG  GLN A 113     130.729 147.127  98.341  1.00161.69           C  
ATOM    641  CD  GLN A 113     131.773 146.380  97.519  1.00161.69           C  
ATOM    642  NE2 GLN A 113     132.929 146.132  98.086  1.00161.69           N  
ATOM    643  OE1 GLN A 113     131.576 145.987  96.378  1.00161.69           O  
ATOM    644  N   PRO A 114     126.916 149.837  97.234  1.00160.66           N  
ATOM    645  CA  PRO A 114     125.625 150.268  96.691  1.00160.66           C  
ATOM    646  C   PRO A 114     125.158 149.543  95.424  1.00160.66           C  
ATOM    647  O   PRO A 114     125.937 149.213  94.536  1.00160.66           O  
ATOM    648  CB  PRO A 114     125.766 151.772  96.474  1.00160.66           C  
ATOM    649  CG  PRO A 114     127.251 151.950  96.199  1.00160.66           C  
ATOM    650  CD  PRO A 114     127.901 150.891  97.075  1.00160.66           C  
ATOM    651  N   ILE A 115     123.846 149.350  95.328  1.00161.84           N  
ATOM    652  CA  ILE A 115     123.121 148.667  94.243  1.00161.84           C  
ATOM    653  C   ILE A 115     122.083 149.573  93.553  1.00161.84           C  
ATOM    654  O   ILE A 115     121.742 149.358  92.394  1.00161.84           O  
ATOM    655  CB  ILE A 115     122.479 147.387  94.860  1.00 30.00           C  
ATOM    656  CG1 ILE A 115     123.484 146.223  94.765  1.00 30.00           C  
ATOM    657  CG2 ILE A 115     121.120 146.995  94.268  1.00 30.00           C  
ATOM    658  CD1 ILE A 115     123.031 144.931  95.444  1.00 30.00           C  
ATOM    659  N   ASP A 116     121.588 150.607  94.224  1.00163.85           N  
ATOM    660  CA  ASP A 116     120.559 151.530  93.716  1.00163.85           C  
ATOM    661  C   ASP A 116     121.015 152.516  92.622  1.00163.85           C  
ATOM    662  O   ASP A 116     120.181 153.085  91.922  1.00163.85           O  
ATOM    663  CB  ASP A 116     119.982 152.326  94.895  1.00163.85           C  
ATOM    664  CG  ASP A 116     121.024 153.004  95.796  1.00163.85           C  
ATOM    665  OD1 ASP A 116     122.136 153.347  95.340  1.00163.85           O  
ATOM    666  OD2 ASP A 116     120.730 153.197  96.985  1.00163.85           O  
ATOM    667  N   GLY A 117     122.317 152.727  92.455  1.00167.54           N  
ATOM    668  CA  GLY A 117     122.856 153.684  91.502  1.00167.54           C  
ATOM    669  C   GLY A 117     122.527 155.134  91.866  1.00167.54           C  
ATOM    670  O   GLY A 117     122.233 155.937  90.998  1.00167.54           O  
ATOM    671  N   LYS A 118     122.626 155.480  93.149  1.00161.64           N  
ATOM    672  CA  LYS A 118     122.398 156.835  93.701  1.00161.64           C  
ATOM    673  C   LYS A 118     123.708 157.436  94.234  1.00161.64           C  
ATOM    674  O   LYS A 118     123.688 158.370  95.024  1.00161.64           O  
ATOM    675  CB  LYS A 118     121.240 156.854  94.713  1.00 30.00           C  
ATOM    676  CG  LYS A 118     119.904 156.384  94.129  1.00 30.00           C  
ATOM    677  CD  LYS A 118     118.765 156.528  95.143  1.00 30.00           C  
ATOM    678  CE  LYS A 118     117.452 155.986  94.572  1.00 30.00           C  
ATOM    679  NZ  LYS A 118     116.342 156.030  95.550  1.00 30.00           N  
ATOM    680  N   GLY A 119     124.843 156.919  93.792  1.00166.71           N  
ATOM    681  CA  GLY A 119     126.189 157.371  94.132  1.00166.71           C  
ATOM    682  C   GLY A 119     126.843 156.614  95.278  1.00166.71           C  
ATOM    683  O   GLY A 119     126.264 155.656  95.793  1.00166.71           O  
ATOM    684  N   PRO A 120     128.062 156.993  95.685  1.00167.86           N  
ATOM    685  CA  PRO A 120     128.760 156.332  96.782  1.00167.86           C  
ATOM    686  C   PRO A 120     128.020 156.516  98.117  1.00167.86           C  
ATOM    687  O   PRO A 120     127.079 157.305  98.227  1.00167.86           O  
ATOM    688  CB  PRO A 120     130.177 156.906  96.763  1.00167.86           C  
ATOM    689  CG  PRO A 120     130.019 158.261  96.087  1.00167.86           C  
ATOM    690  CD  PRO A 120     128.874 158.045  95.108  1.00167.86           C  
ATOM    691  N   ILE A 121     128.419 155.763  99.145  1.00172.12           N  
ATOM    692  CA  ILE A 121     127.792 155.821 100.480  1.00172.12           C  
ATOM    693  C   ILE A 121     128.439 156.909 101.357  1.00172.12           C  
ATOM    694  O   ILE A 121     127.732 157.634 102.056  1.00172.12           O  
ATOM    695  CB  ILE A 121     127.781 154.414 101.129  1.00 30.00           C  
ATOM    696  CG1 ILE A 121     126.985 153.426 100.242  1.00 30.00           C  
ATOM    697  CG2 ILE A 121     127.182 154.451 102.545  1.00 30.00           C  
ATOM    698  CD1 ILE A 121     126.974 151.976 100.734  1.00 30.00           C  
ATOM    699  N   ASN A 122     129.763 157.085 101.268  1.00177.95           N  
ATOM    700  CA  ASN A 122     130.546 158.093 101.994  1.00177.95           C  
ATOM    701  C   ASN A 122     130.332 157.939 103.511  1.00177.95           C  
ATOM    702  O   ASN A 122     130.094 158.912 104.229  1.00177.95           O  
ATOM    703  CB  ASN A 122     130.301 159.508 101.407  1.00 30.00           C  
ATOM    704  CG  ASN A 122     131.371 159.966 100.430  1.00 30.00           C  
ATOM    705  ND2 ASN A 122     131.038 160.868  99.535  1.00 30.00           N  
ATOM    706  OD1 ASN A 122     132.514 159.535 100.449  1.00 30.00           O  
ATOM    707  N   ALA A 123     130.414 156.711 104.038  1.00172.69           N  
ATOM    708  CA  ALA A 123     130.226 156.439 105.467  1.00172.69           C  
ATOM    709  C   ALA A 123     131.366 157.001 106.342  1.00172.69           C  
ATOM    710  O   ALA A 123     132.483 157.220 105.863  1.00172.69           O  
ATOM    711  CB  ALA A 123     130.083 154.927 105.667  1.00 30.00           C  
ATOM    712  N   LYS A 124     131.115 157.156 107.648  1.00171.95           N  
ATOM    713  CA  LYS A 124     132.094 157.692 108.620  1.00171.95           C  
ATOM    714  C   LYS A 124     132.806 156.606 109.429  1.00171.95           C  
ATOM    715  O   LYS A 124     133.944 156.807 109.849  1.00171.95           O  
ATOM    716  CB  LYS A 124     131.392 158.672 109.573  1.00 30.00           C  
ATOM    717  CG  LYS A 124     130.930 159.947 108.855  1.00 30.00           C  
ATOM    718  CD  LYS A 124     130.258 160.905 109.845  1.00 30.00           C  
ATOM    719  CE  LYS A 124     129.817 162.175 109.116  1.00 30.00           C  
ATOM    720  NZ  LYS A 124     129.157 163.123 110.041  1.00 30.00           N  
ATOM    721  N   GLU A 125     132.169 155.462 109.646  1.00166.00           N  
ATOM    722  CA  GLU A 125     132.742 154.339 110.389  1.00166.00           C  
ATOM    723  C   GLU A 125     132.341 152.976 109.807  1.00166.00           C  
ATOM    724  O   GLU A 125     131.298 152.815 109.171  1.00166.00           O  
ATOM    725  CB  GLU A 125     132.396 154.457 111.883  1.00166.00           C  
ATOM    726  CG  GLU A 125     130.891 154.379 112.170  1.00166.00           C  
ATOM    727  CD  GLU A 125     130.564 154.761 113.620  1.00166.00           C  
ATOM    728  OE1 GLU A 125     131.224 154.245 114.548  1.00166.00           O  
ATOM    729  OE2 GLU A 125     129.659 155.602 113.838  1.00166.00           O  
ATOM    730  N   PHE A 126     133.162 151.970 110.105  1.00166.86           N  
ATOM    731  CA  PHE A 126     133.026 150.595 109.638  1.00166.86           C  
ATOM    732  C   PHE A 126     133.236 149.681 110.844  1.00166.86           C  
ATOM    733  O   PHE A 126     134.135 149.945 111.649  1.00166.86           O  
ATOM    734  CB  PHE A 126     134.089 150.340 108.550  1.00 30.00           C  
ATOM    735  CG  PHE A 126     134.115 151.381 107.441  1.00 30.00           C  
ATOM    736  CD1 PHE A 126     133.269 151.267 106.323  1.00 30.00           C  
ATOM    737  CD2 PHE A 126     134.922 152.525 107.582  1.00 30.00           C  
ATOM    738  CE1 PHE A 126     133.225 152.293 105.368  1.00 30.00           C  
ATOM    739  CE2 PHE A 126     134.853 153.565 106.641  1.00 30.00           C  
ATOM    740  CZ  PHE A 126     133.998 153.454 105.535  1.00 30.00           C  
ATOM    741  N   ARG A 127     132.461 148.602 110.983  1.00159.19           N  
ATOM    742  CA  ARG A 127     132.549 147.709 112.153  1.00159.19           C  
ATOM    743  C   ARG A 127     132.360 146.218 111.846  1.00159.19           C  
ATOM    744  O   ARG A 127     131.709 145.889 110.857  1.00159.19           O  
ATOM    745  CB  ARG A 127     131.554 148.186 113.220  1.00159.19           C  
ATOM    746  CG  ARG A 127     131.986 149.492 113.906  1.00159.19           C  
ATOM    747  CD  ARG A 127     131.155 149.819 115.151  1.00159.19           C  
ATOM    748  NE  ARG A 127     131.388 148.822 116.215  1.00159.19           N  
ATOM    749  CZ  ARG A 127     132.386 148.807 117.082  1.00159.19           C  
ATOM    750  NH1 ARG A 127     132.451 147.878 117.985  1.00159.19           N  
ATOM    751  NH2 ARG A 127     133.345 149.686 117.065  1.00159.19           N  
ATOM    752  N   PRO A 128     132.891 145.308 112.686  1.00157.52           N  
ATOM    753  CA  PRO A 128     132.797 143.863 112.491  1.00157.52           C  
ATOM    754  C   PRO A 128     131.379 143.300 112.351  1.00157.52           C  
ATOM    755  O   PRO A 128     130.421 143.817 112.924  1.00157.52           O  
ATOM    756  CB  PRO A 128     133.494 143.222 113.692  1.00157.52           C  
ATOM    757  CG  PRO A 128     134.471 144.294 114.143  1.00157.52           C  
ATOM    758  CD  PRO A 128     133.713 145.580 113.859  1.00157.52           C  
ATOM    759  N   VAL A 129     131.270 142.201 111.614  1.00154.95           N  
ATOM    760  CA  VAL A 129     130.015 141.477 111.350  1.00154.95           C  
ATOM    761  C   VAL A 129     129.721 140.382 112.394  1.00154.95           C  
ATOM    762  O   VAL A 129     128.563 140.005 112.570  1.00154.95           O  
ATOM    763  CB  VAL A 129     130.108 140.915 109.908  1.00 30.00           C  
ATOM    764  CG1 VAL A 129     129.017 139.935 109.504  1.00 30.00           C  
ATOM    765  CG2 VAL A 129     130.001 142.065 108.901  1.00 30.00           C  
ATOM    766  N   GLU A 130     130.703 139.987 113.212  1.00156.26           N  
ATOM    767  CA  GLU A 130     130.610 138.891 114.202  1.00156.26           C  
ATOM    768  C   GLU A 130     130.788 139.305 115.680  1.00156.26           C  
ATOM    769  O   GLU A 130     131.697 138.862 116.387  1.00156.26           O  
ATOM    770  CB  GLU A 130     131.531 137.733 113.777  1.00156.26           C  
ATOM    771  CG  GLU A 130     130.909 136.899 112.644  1.00156.26           C  
ATOM    772  CD  GLU A 130     129.757 135.973 113.085  1.00156.26           C  
ATOM    773  OE1 GLU A 130     129.139 136.205 114.152  1.00156.26           O  
ATOM    774  OE2 GLU A 130     129.449 135.025 112.329  1.00156.26           O  
ATOM    775  N   ARG A 131     129.966 140.255 116.123  1.00161.82           N  
ATOM    776  CA  ARG A 131     129.893 140.790 117.496  1.00161.82           C  
ATOM    777  C   ARG A 131     129.151 139.824 118.442  1.00161.82           C  
ATOM    778  O   ARG A 131     128.221 139.140 118.010  1.00161.82           O  
ATOM    779  CB  ARG A 131     129.170 142.144 117.442  1.00 30.00           C  
ATOM    780  CG  ARG A 131     129.770 143.113 116.401  1.00 30.00           C  
ATOM    781  CD  ARG A 131     128.903 144.360 116.319  1.00 30.00           C  
ATOM    782  NE  ARG A 131     129.163 145.174 115.122  1.00 30.00           N  
ATOM    783  CZ  ARG A 131     128.495 146.264 114.800  1.00 30.00           C  
ATOM    784  NH1 ARG A 131     128.671 146.833 113.647  1.00 30.00           N  
ATOM    785  NH2 ARG A 131     127.631 146.812 115.595  1.00 30.00           N  
ATOM    786  N   LYS A 132     129.485 139.797 119.740  1.00167.01           N  
ATOM    787  CA  LYS A 132     128.787 139.002 120.781  1.00167.01           C  
ATOM    788  C   LYS A 132     127.454 139.655 121.172  1.00167.01           C  
ATOM    789  O   LYS A 132     127.299 140.867 121.048  1.00167.01           O  
ATOM    790  CB  LYS A 132     129.677 138.817 122.018  1.00 30.00           C  
ATOM    791  CG  LYS A 132     130.902 137.938 121.732  1.00 30.00           C  
ATOM    792  CD  LYS A 132     131.747 137.759 122.997  1.00 30.00           C  
ATOM    793  CE  LYS A 132     132.949 136.854 122.712  1.00 30.00           C  
ATOM    794  NZ  LYS A 132     133.806 136.692 123.909  1.00 30.00           N  
ATOM    795  N   ALA A 133     126.490 138.877 121.656  1.00160.26           N  
ATOM    796  CA  ALA A 133     125.172 139.374 122.062  1.00160.26           C  
ATOM    797  C   ALA A 133     125.163 140.061 123.453  1.00160.26           C  
ATOM    798  O   ALA A 133     126.037 139.777 124.276  1.00160.26           O  
ATOM    799  CB  ALA A 133     124.203 138.187 122.035  1.00160.26           C  
ATOM    800  N   PRO A 134     124.185 140.946 123.757  1.00154.23           N  
ATOM    801  CA  PRO A 134     124.045 141.594 125.066  1.00154.23           C  
ATOM    802  C   PRO A 134     123.817 140.564 126.180  1.00154.23           C  
ATOM    803  O   PRO A 134     122.893 139.746 126.080  1.00154.23           O  
ATOM    804  CB  PRO A 134     122.840 142.536 124.961  1.00154.23           C  
ATOM    805  CG  PRO A 134     122.751 142.820 123.471  1.00154.23           C  
ATOM    806  CD  PRO A 134     123.206 141.507 122.838  1.00154.23           C  
ATOM    807  N   GLY A 135     124.646 140.608 127.228  1.00155.18           N  
ATOM    808  CA  GLY A 135     124.587 139.692 128.369  1.00155.18           C  
ATOM    809  C   GLY A 135     123.306 139.808 129.188  1.00155.18           C  
ATOM    810  O   GLY A 135     122.542 140.757 129.056  1.00155.18           O  
ATOM    811  N   VAL A 136     123.031 138.849 130.069  1.00154.21           N  
ATOM    812  CA  VAL A 136     121.796 138.828 130.893  1.00154.21           C  
ATOM    813  C   VAL A 136     121.602 140.063 131.797  1.00154.21           C  
ATOM    814  O   VAL A 136     120.473 140.475 132.039  1.00154.21           O  
ATOM    815  CB  VAL A 136     121.737 137.505 131.680  1.00154.21           C  
ATOM    816  CG1 VAL A 136     122.788 137.428 132.780  1.00154.21           C  
ATOM    817  CG2 VAL A 136     120.379 137.262 132.313  1.00154.21           C  
ATOM    818  N   VAL A 137     122.692 140.674 132.278  1.00157.13           N  
ATOM    819  CA  VAL A 137     122.687 141.864 133.151  1.00157.13           C  
ATOM    820  C   VAL A 137     122.523 143.176 132.366  1.00157.13           C  
ATOM    821  O   VAL A 137     122.017 144.159 132.901  1.00157.13           O  
ATOM    822  CB  VAL A 137     123.971 141.872 134.015  1.00 30.00           C  
ATOM    823  CG1 VAL A 137     124.165 143.113 134.882  1.00 30.00           C  
ATOM    824  CG2 VAL A 137     123.977 140.680 134.973  1.00 30.00           C  
ATOM    825  N   ASP A 138     122.889 143.202 131.078  1.00153.28           N  
ATOM    826  CA  ASP A 138     122.766 144.382 130.207  1.00153.28           C  
ATOM    827  C   ASP A 138     121.345 144.635 129.683  1.00153.28           C  
ATOM    828  O   ASP A 138     121.098 145.695 129.116  1.00153.28           O  
ATOM    829  CB  ASP A 138     123.675 144.233 128.972  1.00153.28           C  
ATOM    830  CG  ASP A 138     125.139 143.891 129.254  1.00153.28           C  
ATOM    831  OD1 ASP A 138     125.666 144.271 130.321  1.00153.28           O  
ATOM    832  OD2 ASP A 138     125.783 143.291 128.364  1.00153.28           O  
ATOM    833  N   ARG A 139     120.398 143.719 129.902  1.00147.67           N  
ATOM    834  CA  ARG A 139     119.012 143.778 129.409  1.00147.67           C  
ATOM    835  C   ARG A 139     117.991 144.300 130.419  1.00147.67           C  
ATOM    836  O   ARG A 139     118.282 144.511 131.590  1.00147.67           O  
ATOM    837  CB  ARG A 139     118.597 142.364 128.962  1.00147.67           C  
ATOM    838  CG  ARG A 139     119.435 141.841 127.800  1.00147.67           C  
ATOM    839  CD  ARG A 139     118.969 140.450 127.382  1.00147.67           C  
ATOM    840  NE  ARG A 139     119.887 139.922 126.367  1.00147.67           N  
ATOM    841  CZ  ARG A 139     119.613 139.514 125.150  1.00147.67           C  
ATOM    842  NH1 ARG A 139     120.608 139.286 124.353  1.00147.67           N  
ATOM    843  NH2 ARG A 139     118.403 139.389 124.697  1.00147.67           N  
ATOM    844  N   GLN A 140     116.774 144.505 129.944  1.00152.37           N  
ATOM    845  CA  GLN A 140     115.595 144.951 130.674  1.00152.37           C  
ATOM    846  C   GLN A 140     114.384 144.148 130.182  1.00152.37           C  
ATOM    847  O   GLN A 140     114.419 143.642 129.059  1.00152.37           O  
ATOM    848  CB  GLN A 140     115.360 146.439 130.361  1.00 30.00           C  
ATOM    849  CG  GLN A 140     115.274 147.314 131.607  1.00 30.00           C  
ATOM    850  CD  GLN A 140     115.083 148.786 131.263  1.00 30.00           C  
ATOM    851  NE2 GLN A 140     115.603 149.663 132.092  1.00 30.00           N  
ATOM    852  OE1 GLN A 140     114.456 149.163 130.287  1.00 30.00           O  
ATOM    853  N   PRO A 141     113.277 144.064 130.935  1.00152.23           N  
ATOM    854  CA  PRO A 141     112.097 143.377 130.444  1.00152.23           C  
ATOM    855  C   PRO A 141     111.370 144.244 129.413  1.00152.23           C  
ATOM    856  O   PRO A 141     111.194 145.448 129.589  1.00152.23           O  
ATOM    857  CB  PRO A 141     111.226 143.050 131.658  1.00 30.00           C  
ATOM    858  CG  PRO A 141     111.909 143.707 132.853  1.00 30.00           C  
ATOM    859  CD  PRO A 141     113.101 144.487 132.309  1.00 30.00           C  
ATOM    860  N   VAL A 142     110.967 143.619 128.312  1.00152.85           N  
ATOM    861  CA  VAL A 142     110.232 144.239 127.205  1.00152.85           C  
ATOM    862  C   VAL A 142     108.850 144.692 127.695  1.00152.85           C  
ATOM    863  O   VAL A 142     108.040 143.853 128.087  1.00152.85           O  
ATOM    864  CB  VAL A 142     110.128 143.233 126.035  1.00152.85           C  
ATOM    865  CG1 VAL A 142     109.201 143.715 124.918  1.00152.85           C  
ATOM    866  CG2 VAL A 142     111.502 142.936 125.419  1.00152.85           C  
ATOM    867  N   LYS A 143     108.571 146.006 127.685  1.00159.95           N  
ATOM    868  CA  LYS A 143     107.316 146.608 128.184  1.00159.95           C  
ATOM    869  C   LYS A 143     106.709 147.713 127.304  1.00159.95           C  
ATOM    870  O   LYS A 143     105.750 148.363 127.712  1.00159.95           O  
ATOM    871  CB  LYS A 143     107.489 147.063 129.651  1.00 30.00           C  
ATOM    872  CG  LYS A 143     107.618 145.880 130.624  1.00 30.00           C  
ATOM    873  CD  LYS A 143     107.762 146.338 132.078  1.00 30.00           C  
ATOM    874  CE  LYS A 143     107.842 145.110 132.988  1.00 30.00           C  
ATOM    875  NZ  LYS A 143     107.977 145.489 134.414  1.00 30.00           N  
ATOM    876  N   GLU A 144     107.237 147.949 126.102  1.00162.63           N  
ATOM    877  CA  GLU A 144     106.739 148.983 125.174  1.00162.63           C  
ATOM    878  C   GLU A 144     106.389 148.334 123.823  1.00162.63           C  
ATOM    879  O   GLU A 144     107.144 147.490 123.334  1.00162.63           O  
ATOM    880  CB  GLU A 144     107.722 150.156 125.011  1.00162.63           C  
ATOM    881  CG  GLU A 144     109.181 149.753 124.743  1.00162.63           C  
ATOM    882  CD  GLU A 144     110.160 150.935 124.721  1.00162.63           C  
ATOM    883  OE1 GLU A 144     109.744 152.092 124.947  1.00162.63           O  
ATOM    884  OE2 GLU A 144     111.371 150.707 124.476  1.00162.63           O  
ATOM    885  N   PRO A 145     105.261 148.710 123.196  1.00163.15           N  
ATOM    886  CA  PRO A 145     104.781 148.086 121.962  1.00163.15           C  
ATOM    887  C   PRO A 145     105.497 148.449 120.653  1.00163.15           C  
ATOM    888  O   PRO A 145     106.080 149.520 120.479  1.00163.15           O  
ATOM    889  CB  PRO A 145     103.318 148.532 121.850  1.00163.15           C  
ATOM    890  CG  PRO A 145     103.314 149.884 122.541  1.00163.15           C  
ATOM    891  CD  PRO A 145     104.275 149.658 123.693  1.00163.15           C  
ATOM    892  N   LEU A 146     105.360 147.541 119.689  1.00162.21           N  
ATOM    893  CA  LEU A 146     105.775 147.650 118.292  1.00162.21           C  
ATOM    894  C   LEU A 146     104.485 147.406 117.500  1.00162.21           C  
ATOM    895  O   LEU A 146     104.108 146.268 117.244  1.00162.21           O  
ATOM    896  CB  LEU A 146     106.894 146.656 117.944  1.00162.21           C  
ATOM    897  CG  LEU A 146     107.500 146.952 116.558  1.00162.21           C  
ATOM    898  CD1 LEU A 146     108.603 148.006 116.619  1.00162.21           C  
ATOM    899  CD2 LEU A 146     108.092 145.691 115.945  1.00162.21           C  
ATOM    900  N   GLN A 147     103.750 148.473 117.198  1.00166.57           N  
ATOM    901  CA  GLN A 147     102.466 148.366 116.514  1.00166.57           C  
ATOM    902  C   GLN A 147     102.636 147.927 115.053  1.00166.57           C  
ATOM    903  O   GLN A 147     103.215 148.655 114.243  1.00166.57           O  
ATOM    904  CB  GLN A 147     101.724 149.710 116.602  1.00166.57           C  
ATOM    905  CG  GLN A 147     101.481 150.245 118.026  1.00166.57           C  
ATOM    906  CD  GLN A 147     100.502 149.441 118.882  1.00166.57           C  
ATOM    907  NE2 GLN A 147     100.194 149.918 120.065  1.00166.57           N  
ATOM    908  OE1 GLN A 147     100.010 148.384 118.530  1.00166.57           O  
ATOM    909  N   THR A 148     102.136 146.747 114.689  1.00166.01           N  
ATOM    910  CA  THR A 148     102.201 146.242 113.309  1.00166.01           C  
ATOM    911  C   THR A 148     101.062 146.801 112.459  1.00166.01           C  
ATOM    912  O   THR A 148     101.185 146.909 111.247  1.00166.01           O  
ATOM    913  CB  THR A 148     102.140 144.713 113.263  1.00166.01           C  
ATOM    914  CG2 THR A 148     103.246 144.043 114.068  1.00166.01           C  
ATOM    915  OG1 THR A 148     100.882 144.253 113.705  1.00166.01           O  
ATOM    916  N   GLY A 149      99.959 147.199 113.090  1.00171.50           N  
ATOM    917  CA  GLY A 149      98.767 147.734 112.450  1.00171.50           C  
ATOM    918  C   GLY A 149      97.826 146.659 111.914  1.00171.50           C  
ATOM    919  O   GLY A 149      96.839 146.982 111.259  1.00171.50           O  
ATOM    920  N   ILE A 150      98.082 145.389 112.212  1.00165.45           N  
ATOM    921  CA  ILE A 150      97.270 144.254 111.772  1.00165.45           C  
ATOM    922  C   ILE A 150      96.403 143.816 112.962  1.00165.45           C  
ATOM    923  O   ILE A 150      96.924 143.363 113.976  1.00165.45           O  
ATOM    924  CB  ILE A 150      98.208 143.150 111.232  1.00165.45           C  
ATOM    925  CG1 ILE A 150      99.020 143.659 110.012  1.00165.45           C  
ATOM    926  CG2 ILE A 150      97.408 141.891 110.855  1.00165.45           C  
ATOM    927  CD1 ILE A 150     100.246 142.808 109.671  1.00165.45           C  
ATOM    928  N   LYS A 151      95.074 143.895 112.839  1.00166.89           N  
ATOM    929  CA  LYS A 151      94.110 143.578 113.917  1.00166.89           C  
ATOM    930  C   LYS A 151      94.321 142.222 114.596  1.00166.89           C  
ATOM    931  O   LYS A 151      94.231 142.133 115.815  1.00166.89           O  
ATOM    932  CB  LYS A 151      92.673 143.708 113.383  1.00166.89           C  
ATOM    933  CG  LYS A 151      92.202 145.173 113.360  1.00166.89           C  
ATOM    934  CD  LYS A 151      90.843 145.356 112.667  1.00166.89           C  
ATOM    935  CE  LYS A 151      90.938 145.178 111.144  1.00166.89           C  
ATOM    936  NZ  LYS A 151      89.600 145.162 110.501  1.00166.89           N  
ATOM    937  N   ALA A 152      94.629 141.166 113.849  1.00162.19           N  
ATOM    938  CA  ALA A 152      94.890 139.838 114.413  1.00162.19           C  
ATOM    939  C   ALA A 152      96.187 139.796 115.248  1.00162.19           C  
ATOM    940  O   ALA A 152      96.197 139.250 116.346  1.00162.19           O  
ATOM    941  CB  ALA A 152      94.911 138.815 113.273  1.00162.19           C  
ATOM    942  N   ILE A 153      97.287 140.372 114.753  1.00166.00           N  
ATOM    943  CA  ILE A 153      98.584 140.367 115.436  1.00166.00           C  
ATOM    944  C   ILE A 153      98.617 141.314 116.643  1.00166.00           C  
ATOM    945  O   ILE A 153      98.894 140.861 117.742  1.00166.00           O  
ATOM    946  CB  ILE A 153      99.724 140.692 114.446  1.00166.00           C  
ATOM    947  CG1 ILE A 153      99.804 139.607 113.347  1.00166.00           C  
ATOM    948  CG2 ILE A 153     101.072 140.798 115.179  1.00166.00           C  
ATOM    949  CD1 ILE A 153     100.805 139.906 112.229  1.00166.00           C  
ATOM    950  N   ASP A 154      98.262 142.594 116.518  1.00170.90           N  
ATOM    951  CA  ASP A 154      98.333 143.519 117.662  1.00170.90           C  
ATOM    952  C   ASP A 154      97.386 143.159 118.829  1.00170.90           C  
ATOM    953  O   ASP A 154      97.752 143.370 119.987  1.00170.90           O  
ATOM    954  CB  ASP A 154      98.103 144.971 117.221  1.00170.90           C  
ATOM    955  CG  ASP A 154      99.145 145.571 116.262  1.00170.90           C  
ATOM    956  OD1 ASP A 154     100.294 145.076 116.178  1.00170.90           O  
ATOM    957  OD2 ASP A 154      98.819 146.593 115.619  1.00170.90           O  
ATOM    958  N   ALA A 155      96.198 142.600 118.570  1.00165.82           N  
ATOM    959  CA  ALA A 155      95.245 142.223 119.619  1.00165.82           C  
ATOM    960  C   ALA A 155      95.521 140.848 120.254  1.00165.82           C  
ATOM    961  O   ALA A 155      95.540 140.736 121.478  1.00165.82           O  
ATOM    962  CB  ALA A 155      93.824 142.274 119.054  1.00165.82           C  
ATOM    963  N   MET A 156      95.730 139.800 119.448  1.00165.54           N  
ATOM    964  CA  MET A 156      95.910 138.418 119.924  1.00165.54           C  
ATOM    965  C   MET A 156      97.360 137.935 120.058  1.00165.54           C  
ATOM    966  O   MET A 156      97.619 137.072 120.896  1.00165.54           O  
ATOM    967  CB  MET A 156      95.145 137.450 119.004  1.00 30.00           C  
ATOM    968  CG  MET A 156      93.630 137.685 118.961  1.00 30.00           C  
ATOM    969  SD  MET A 156      92.718 137.302 120.478  1.00 30.00           S  
ATOM    970  CE  MET A 156      92.905 135.498 120.474  1.00 30.00           C  
ATOM    971  N   ILE A 157      98.306 138.455 119.273  1.00163.27           N  
ATOM    972  CA  ILE A 157      99.711 138.007 119.258  1.00163.27           C  
ATOM    973  C   ILE A 157     100.654 139.236 119.339  1.00163.27           C  
ATOM    974  O   ILE A 157     101.452 139.481 118.433  1.00163.27           O  
ATOM    975  CB  ILE A 157      99.958 137.176 117.965  1.00 30.00           C  
ATOM    976  CG1 ILE A 157      98.856 136.168 117.559  1.00 30.00           C  
ATOM    977  CG2 ILE A 157     101.255 136.372 118.145  1.00 30.00           C  
ATOM    978  CD1 ILE A 157      98.932 135.839 116.064  1.00 30.00           C  
ATOM    979  N   PRO A 158     100.613 140.033 120.424  1.00159.45           N  
ATOM    980  CA  PRO A 158     101.384 141.275 120.546  1.00159.45           C  
ATOM    981  C   PRO A 158     102.909 141.139 120.488  1.00159.45           C  
ATOM    982  O   PRO A 158     103.478 140.226 121.082  1.00159.45           O  
ATOM    983  CB  PRO A 158     100.926 141.908 121.855  1.00159.45           C  
ATOM    984  CG  PRO A 158     100.440 140.717 122.671  1.00159.45           C  
ATOM    985  CD  PRO A 158      99.834 139.798 121.624  1.00159.45           C  
ATOM    986  N   ILE A 159     103.560 142.097 119.817  1.00160.66           N  
ATOM    987  CA  ILE A 159     105.020 142.229 119.660  1.00160.66           C  
ATOM    988  C   ILE A 159     105.511 143.493 120.386  1.00160.66           C  
ATOM    989  O   ILE A 159     104.923 144.560 120.230  1.00160.66           O  
ATOM    990  CB  ILE A 159     105.487 142.234 118.183  1.00160.66           C  
ATOM    991  CG1 ILE A 159     104.812 141.141 117.329  1.00160.66           C  
ATOM    992  CG2 ILE A 159     107.023 142.109 118.108  1.00160.66           C  
ATOM    993  CD1 ILE A 159     105.215 141.176 115.852  1.00160.66           C  
ATOM    994  N   GLY A 160     106.572 143.396 121.189  1.00152.93           N  
ATOM    995  CA  GLY A 160     107.160 144.513 121.929  1.00152.93           C  
ATOM    996  C   GLY A 160     108.580 144.846 121.478  1.00152.93           C  
ATOM    997  O   GLY A 160     109.279 144.013 120.907  1.00152.93           O  
ATOM    998  N   ARG A 161     109.044 146.071 121.712  1.00150.12           N  
ATOM    999  CA  ARG A 161     110.391 146.474 121.279  1.00150.12           C  
ATOM   1000  C   ARG A 161     111.441 145.678 122.056  1.00150.12           C  
ATOM   1001  O   ARG A 161     111.479 145.715 123.279  1.00150.12           O  
ATOM   1002  CB  ARG A 161     110.571 147.992 121.384  1.00150.12           C  
ATOM   1003  CG  ARG A 161     109.404 148.732 120.723  1.00150.12           C  
ATOM   1004  CD  ARG A 161     109.728 150.195 120.459  1.00150.12           C  
ATOM   1005  NE  ARG A 161     108.547 150.905 119.962  1.00150.12           N  
ATOM   1006  CZ  ARG A 161     108.482 152.155 119.560  1.00150.12           C  
ATOM   1007  NH1 ARG A 161     107.344 152.640 119.176  1.00150.12           N  
ATOM   1008  NH2 ARG A 161     109.512 152.944 119.543  1.00150.12           N  
ATOM   1009  N   GLY A 162     112.346 145.015 121.349  1.00142.28           N  
ATOM   1010  CA  GLY A 162     113.349 144.112 121.912  1.00142.28           C  
ATOM   1011  C   GLY A 162     112.979 142.627 121.772  1.00142.28           C  
ATOM   1012  O   GLY A 162     113.793 141.774 122.105  1.00142.28           O  
ATOM   1013  N   GLN A 163     111.797 142.300 121.238  1.00151.75           N  
ATOM   1014  CA  GLN A 163     111.311 140.929 121.044  1.00151.75           C  
ATOM   1015  C   GLN A 163     111.685 140.351 119.673  1.00151.75           C  
ATOM   1016  O   GLN A 163     112.009 141.081 118.730  1.00151.75           O  
ATOM   1017  CB  GLN A 163     109.783 140.938 121.209  1.00151.75           C  
ATOM   1018  CG  GLN A 163     109.101 139.564 121.185  1.00151.75           C  
ATOM   1019  CD  GLN A 163     107.597 139.636 121.378  1.00151.75           C  
ATOM   1020  NE2 GLN A 163     106.878 138.578 121.097  1.00151.75           N  
ATOM   1021  OE1 GLN A 163     107.048 140.633 121.811  1.00151.75           O  
ATOM   1022  N   ARG A 164     111.631 139.025 119.554  1.00146.21           N  
ATOM   1023  CA  ARG A 164     111.872 138.257 118.330  1.00146.21           C  
ATOM   1024  C   ARG A 164     110.618 137.463 118.031  1.00146.21           C  
ATOM   1025  O   ARG A 164     110.260 136.588 118.808  1.00146.21           O  
ATOM   1026  CB  ARG A 164     113.053 137.322 118.536  1.00146.21           C  
ATOM   1027  CG  ARG A 164     114.258 138.099 119.061  1.00146.21           C  
ATOM   1028  CD  ARG A 164     115.211 137.171 119.776  1.00146.21           C  
ATOM   1029  NE  ARG A 164     114.638 136.594 121.000  1.00146.21           N  
ATOM   1030  CZ  ARG A 164     115.173 135.589 121.650  1.00146.21           C  
ATOM   1031  NH1 ARG A 164     114.593 135.086 122.694  1.00146.21           N  
ATOM   1032  NH2 ARG A 164     116.303 135.085 121.253  1.00146.21           N  
ATOM   1033  N   GLU A 165     109.944 137.759 116.936  1.00154.94           N  
ATOM   1034  CA  GLU A 165     108.717 137.069 116.552  1.00154.94           C  
ATOM   1035  C   GLU A 165     108.910 136.364 115.209  1.00154.94           C  
ATOM   1036  O   GLU A 165     109.265 137.002 114.224  1.00154.94           O  
ATOM   1037  CB  GLU A 165     107.587 138.100 116.525  1.00154.94           C  
ATOM   1038  CG  GLU A 165     106.222 137.508 116.199  1.00154.94           C  
ATOM   1039  CD  GLU A 165     105.588 136.896 117.446  1.00154.94           C  
ATOM   1040  OE1 GLU A 165     106.217 136.006 118.040  1.00154.94           O  
ATOM   1041  OE2 GLU A 165     104.467 137.291 117.806  1.00154.94           O  
ATOM   1042  N   LEU A 166     108.643 135.060 115.135  1.00145.63           N  
ATOM   1043  CA  LEU A 166     108.821 134.282 113.908  1.00145.63           C  
ATOM   1044  C   LEU A 166     107.567 134.295 113.042  1.00145.63           C  
ATOM   1045  O   LEU A 166     106.479 134.018 113.530  1.00145.63           O  
ATOM   1046  CB  LEU A 166     109.184 132.835 114.290  1.00145.63           C  
ATOM   1047  CG  LEU A 166     109.246 131.823 113.135  1.00145.63           C  
ATOM   1048  CD1 LEU A 166     110.367 132.140 112.155  1.00145.63           C  
ATOM   1049  CD2 LEU A 166     109.448 130.417 113.684  1.00145.63           C  
ATOM   1050  N   ILE A 167     107.705 134.599 111.755  1.00143.85           N  
ATOM   1051  CA  ILE A 167     106.597 134.522 110.791  1.00143.85           C  
ATOM   1052  C   ILE A 167     106.826 133.198 110.034  1.00143.85           C  
ATOM   1053  O   ILE A 167     107.801 133.053 109.298  1.00143.85           O  
ATOM   1054  CB  ILE A 167     106.558 135.772 109.901  1.00143.85           C  
ATOM   1055  CG1 ILE A 167     106.212 137.057 110.681  1.00143.85           C  
ATOM   1056  CG2 ILE A 167     105.539 135.599 108.772  1.00143.85           C  
ATOM   1057  CD1 ILE A 167     106.682 138.326 109.964  1.00143.85           C  
ATOM   1058  N   ILE A 168     105.981 132.192 110.247  1.00141.52           N  
ATOM   1059  CA  ILE A 168     106.148 130.861 109.644  1.00141.52           C  
ATOM   1060  C   ILE A 168     104.899 130.392 108.892  1.00141.52           C  
ATOM   1061  O   ILE A 168     103.779 130.571 109.348  1.00141.52           O  
ATOM   1062  CB  ILE A 168     106.702 129.873 110.692  1.00141.52           C  
ATOM   1063  CG1 ILE A 168     106.913 128.476 110.083  1.00141.52           C  
ATOM   1064  CG2 ILE A 168     105.828 129.793 111.952  1.00141.52           C  
ATOM   1065  CD1 ILE A 168     107.991 127.683 110.813  1.00141.52           C  
ATOM   1066  N   GLY A 169     105.062 129.803 107.710  1.00151.18           N  
ATOM   1067  CA  GLY A 169     103.908 129.340 106.939  1.00151.18           C  
ATOM   1068  C   GLY A 169     104.236 128.655 105.620  1.00151.18           C  
ATOM   1069  O   GLY A 169     105.390 128.562 105.199  1.00151.18           O  
ATOM   1070  N   ASP A 170     103.183 128.179 104.967  1.00163.31           N  
ATOM   1071  CA  ASP A 170     103.259 127.502 103.671  1.00163.31           C  
ATOM   1072  C   ASP A 170     103.523 128.531 102.551  1.00163.31           C  
ATOM   1073  O   ASP A 170     103.276 129.731 102.719  1.00163.31           O  
ATOM   1074  CB  ASP A 170     101.880 126.843 103.450  1.00163.31           C  
ATOM   1075  CG  ASP A 170     101.853 125.645 102.500  1.00163.31           C  
ATOM   1076  OD1 ASP A 170     102.816 125.453 101.729  1.00163.31           O  
ATOM   1077  OD2 ASP A 170     100.807 124.957 102.476  1.00163.31           O  
ATOM   1078  N   ARG A 171     104.083 128.121 101.412  1.00157.24           N  
ATOM   1079  CA  ARG A 171     104.373 129.048 100.297  1.00157.24           C  
ATOM   1080  C   ARG A 171     103.110 129.741  99.779  1.00157.24           C  
ATOM   1081  O   ARG A 171     102.026 129.160  99.794  1.00157.24           O  
ATOM   1082  CB  ARG A 171     105.149 128.333  99.179  1.00157.24           C  
ATOM   1083  CG  ARG A 171     104.431 127.065  98.676  1.00157.24           C  
ATOM   1084  CD  ARG A 171     104.943 126.563  97.325  1.00157.24           C  
ATOM   1085  NE  ARG A 171     104.535 127.484  96.257  1.00157.24           N  
ATOM   1086  CZ  ARG A 171     103.410 127.441  95.562  1.00157.24           C  
ATOM   1087  NH1 ARG A 171     103.178 128.353  94.666  1.00157.24           N  
ATOM   1088  NH2 ARG A 171     102.508 126.517  95.740  1.00157.24           N  
ATOM   1089  N   GLN A 172     103.242 130.991  99.345  1.00158.37           N  
ATOM   1090  CA  GLN A 172     102.156 131.834  98.818  1.00158.37           C  
ATOM   1091  C   GLN A 172     101.083 132.283  99.835  1.00158.37           C  
ATOM   1092  O   GLN A 172     100.208 133.065  99.474  1.00158.37           O  
ATOM   1093  CB  GLN A 172     101.591 131.278  97.494  1.00158.37           C  
ATOM   1094  CG  GLN A 172     102.574 131.438  96.315  1.00158.37           C  
ATOM   1095  CD  GLN A 172     102.809 132.878  95.857  1.00158.37           C  
ATOM   1096  NE2 GLN A 172     103.925 133.167  95.234  1.00158.37           N  
ATOM   1097  OE1 GLN A 172     101.989 133.769  96.012  1.00158.37           O  
ATOM   1098  N   THR A 173     101.109 131.836 101.094  1.00155.61           N  
ATOM   1099  CA  THR A 173     100.332 132.450 102.194  1.00155.61           C  
ATOM   1100  C   THR A 173     101.039 133.776 102.520  1.00155.61           C  
ATOM   1101  O   THR A 173     102.240 133.869 102.328  1.00155.61           O  
ATOM   1102  CB  THR A 173     100.254 131.554 103.435  1.00155.61           C  
ATOM   1103  CG2 THR A 173      99.625 130.200 103.133  1.00155.61           C  
ATOM   1104  OG1 THR A 173     101.507 131.296 104.017  1.00155.61           O  
ATOM   1105  N   GLY A 174     100.393 134.818 103.045  1.00157.38           N  
ATOM   1106  CA  GLY A 174     101.124 136.082 103.264  1.00157.38           C  
ATOM   1107  C   GLY A 174     102.267 136.009 104.291  1.00157.38           C  
ATOM   1108  O   GLY A 174     102.024 135.714 105.450  1.00157.38           O  
ATOM   1109  N   LYS A 175     103.498 136.367 103.929  1.00152.15           N  
ATOM   1110  CA  LYS A 175     104.655 136.376 104.854  1.00152.15           C  
ATOM   1111  C   LYS A 175     105.415 137.668 104.613  1.00152.15           C  
ATOM   1112  O   LYS A 175     105.533 138.496 105.513  1.00152.15           O  
ATOM   1113  CB  LYS A 175     105.568 135.141 104.735  1.00152.15           C  
ATOM   1114  CG  LYS A 175     104.892 133.839 105.186  1.00152.15           C  
ATOM   1115  CD  LYS A 175     105.880 132.739 105.608  1.00152.15           C  
ATOM   1116  CE  LYS A 175     106.887 132.269 104.549  1.00152.15           C  
ATOM   1117  NZ  LYS A 175     106.238 131.637 103.372  1.00152.15           N  
ATOM   1118  N   THR A 176     105.854 137.899 103.380  1.00151.83           N  
ATOM   1119  CA  THR A 176     106.494 139.159 103.002  1.00151.83           C  
ATOM   1120  C   THR A 176     105.452 140.295 103.121  1.00151.83           C  
ATOM   1121  O   THR A 176     105.796 141.431 103.436  1.00151.83           O  
ATOM   1122  CB  THR A 176     107.029 139.067 101.563  1.00151.83           C  
ATOM   1123  CG2 THR A 176     107.788 140.319 101.165  1.00151.83           C  
ATOM   1124  OG1 THR A 176     107.898 137.962 101.365  1.00151.83           O  
ATOM   1125  N   ALA A 177     104.157 139.992 102.966  1.00155.03           N  
ATOM   1126  CA  ALA A 177     103.065 140.960 103.100  1.00155.03           C  
ATOM   1127  C   ALA A 177     102.937 141.523 104.530  1.00155.03           C  
ATOM   1128  O   ALA A 177     102.804 142.729 104.711  1.00155.03           O  
ATOM   1129  CB  ALA A 177     101.759 140.283 102.664  1.00 30.00           C  
ATOM   1130  N   ILE A 178     103.021 140.672 105.557  1.00153.23           N  
ATOM   1131  CA  ILE A 178     102.943 141.079 106.969  1.00153.23           C  
ATOM   1132  C   ILE A 178     104.168 141.901 107.366  1.00153.23           C  
ATOM   1133  O   ILE A 178     104.043 142.909 108.062  1.00153.23           O  
ATOM   1134  CB  ILE A 178     102.750 139.836 107.865  1.00 30.00           C  
ATOM   1135  CG1 ILE A 178     101.318 139.312 107.658  1.00 30.00           C  
ATOM   1136  CG2 ILE A 178     103.046 140.107 109.346  1.00 30.00           C  
ATOM   1137  CD1 ILE A 178     101.056 137.950 108.280  1.00 30.00           C  
ATOM   1138  N   ALA A 179     105.352 141.526 106.886  1.00152.26           N  
ATOM   1139  CA  ALA A 179     106.572 142.254 107.185  1.00152.26           C  
ATOM   1140  C   ALA A 179     106.539 143.659 106.570  1.00152.26           C  
ATOM   1141  O   ALA A 179     106.882 144.630 107.239  1.00152.26           O  
ATOM   1142  CB  ALA A 179     107.762 141.437 106.707  1.00152.26           C  
ATOM   1143  N   ILE A 180     106.125 143.796 105.311  1.00156.27           N  
ATOM   1144  CA  ILE A 180     106.005 145.102 104.646  1.00156.27           C  
ATOM   1145  C   ILE A 180     104.836 145.921 105.226  1.00156.27           C  
ATOM   1146  O   ILE A 180     105.013 147.116 105.450  1.00156.27           O  
ATOM   1147  CB  ILE A 180     106.031 144.937 103.112  1.00156.27           C  
ATOM   1148  CG1 ILE A 180     107.450 144.472 102.714  1.00156.27           C  
ATOM   1149  CG2 ILE A 180     105.668 146.235 102.375  1.00156.27           C  
ATOM   1150  CD1 ILE A 180     107.590 144.102 101.243  1.00156.27           C  
ATOM   1151  N   ASP A 181     103.674 145.331 105.540  1.00161.19           N  
ATOM   1152  CA  ASP A 181     102.565 146.072 106.184  1.00161.19           C  
ATOM   1153  C   ASP A 181     103.045 146.667 107.518  1.00161.19           C  
ATOM   1154  O   ASP A 181     102.675 147.782 107.879  1.00161.19           O  
ATOM   1155  CB  ASP A 181     101.347 145.167 106.470  1.00161.19           C  
ATOM   1156  CG  ASP A 181     100.345 144.975 105.319  1.00161.19           C  
ATOM   1157  OD1 ASP A 181     100.489 145.604 104.250  1.00161.19           O  
ATOM   1158  OD2 ASP A 181      99.363 144.226 105.512  1.00161.19           O  
ATOM   1159  N   THR A 182     103.910 145.933 108.230  1.00153.93           N  
ATOM   1160  CA  THR A 182     104.524 146.363 109.488  1.00153.93           C  
ATOM   1161  C   THR A 182     105.479 147.531 109.246  1.00153.93           C  
ATOM   1162  O   THR A 182     105.316 148.559 109.889  1.00153.93           O  
ATOM   1163  CB  THR A 182     105.250 145.201 110.180  1.00153.93           C  
ATOM   1164  CG2 THR A 182     105.957 145.603 111.470  1.00153.93           C  
ATOM   1165  OG1 THR A 182     104.339 144.179 110.501  1.00153.93           O  
ATOM   1166  N   ILE A 183     106.431 147.436 108.305  1.00152.32           N  
ATOM   1167  CA  ILE A 183     107.374 148.527 107.978  1.00152.32           C  
ATOM   1168  C   ILE A 183     106.629 149.807 107.561  1.00152.32           C  
ATOM   1169  O   ILE A 183     107.029 150.906 107.935  1.00152.32           O  
ATOM   1170  CB  ILE A 183     108.418 148.081 106.935  1.00152.32           C  
ATOM   1171  CG1 ILE A 183     109.342 147.005 107.540  1.00152.32           C  
ATOM   1172  CG2 ILE A 183     109.251 149.265 106.430  1.00152.32           C  
ATOM   1173  CD1 ILE A 183     110.327 146.386 106.547  1.00152.32           C  
ATOM   1174  N   ILE A 184     105.532 149.696 106.810  1.00158.03           N  
ATOM   1175  CA  ILE A 184     104.715 150.846 106.395  1.00158.03           C  
ATOM   1176  C   ILE A 184     104.100 151.535 107.624  1.00158.03           C  
ATOM   1177  O   ILE A 184     104.005 152.759 107.660  1.00158.03           O  
ATOM   1178  CB  ILE A 184     103.655 150.394 105.361  1.00158.03           C  
ATOM   1179  CG1 ILE A 184     104.357 150.108 104.015  1.00158.03           C  
ATOM   1180  CG2 ILE A 184     102.532 151.424 105.158  1.00158.03           C  
ATOM   1181  CD1 ILE A 184     103.496 149.323 103.024  1.00158.03           C  
ATOM   1182  N   ASN A 185     103.714 150.784 108.658  1.00161.32           N  
ATOM   1183  CA  ASN A 185     103.101 151.335 109.870  1.00161.32           C  
ATOM   1184  C   ASN A 185     104.064 152.152 110.757  1.00161.32           C  
ATOM   1185  O   ASN A 185     103.597 152.863 111.638  1.00161.32           O  
ATOM   1186  CB  ASN A 185     102.442 150.190 110.660  1.00161.32           C  
ATOM   1187  CG  ASN A 185     101.345 150.690 111.579  1.00161.32           C  
ATOM   1188  ND2 ASN A 185     101.370 150.355 112.844  1.00161.32           N  
ATOM   1189  OD1 ASN A 185     100.436 151.390 111.166  1.00161.32           O  
ATOM   1190  N   GLN A 186     105.383 152.092 110.537  1.00162.85           N  
ATOM   1191  CA  GLN A 186     106.402 152.759 111.367  1.00162.85           C  
ATOM   1192  C   GLN A 186     106.718 154.220 110.980  1.00162.85           C  
ATOM   1193  O   GLN A 186     107.727 154.766 111.420  1.00162.85           O  
ATOM   1194  CB  GLN A 186     107.708 151.936 111.379  1.00162.85           C  
ATOM   1195  CG  GLN A 186     107.538 150.480 111.831  1.00162.85           C  
ATOM   1196  CD  GLN A 186     107.000 150.261 113.237  1.00162.85           C  
ATOM   1197  NE2 GLN A 186     107.079 151.205 114.145  1.00162.85           N  
ATOM   1198  OE1 GLN A 186     106.517 149.191 113.559  1.00162.85           O  
ATOM   1199  N   LYS A 187     105.890 154.875 110.159  1.00166.71           N  
ATOM   1200  CA  LYS A 187     106.138 156.248 109.685  1.00166.71           C  
ATOM   1201  C   LYS A 187     106.172 157.328 110.779  1.00166.71           C  
ATOM   1202  O   LYS A 187     107.040 158.198 110.744  1.00166.71           O  
ATOM   1203  CB  LYS A 187     105.144 156.604 108.561  1.00166.71           C  
ATOM   1204  CG  LYS A 187     105.660 157.815 107.769  1.00166.71           C  
ATOM   1205  CD  LYS A 187     105.072 157.931 106.354  1.00166.71           C  
ATOM   1206  CE  LYS A 187     106.041 158.645 105.396  1.00166.71           C  
ATOM   1207  NZ  LYS A 187     106.465 159.984 105.872  1.00166.71           N  
ATOM   1208  N   GLY A 188     105.237 157.304 111.728  1.00176.31           N  
ATOM   1209  CA  GLY A 188     105.179 158.307 112.800  1.00176.31           C  
ATOM   1210  C   GLY A 188     106.206 158.122 113.930  1.00176.31           C  
ATOM   1211  O   GLY A 188     106.754 159.102 114.419  1.00176.31           O  
ATOM   1212  N   GLN A 189     106.458 156.881 114.354  1.00169.89           N  
ATOM   1213  CA  GLN A 189     107.369 156.517 115.446  1.00169.89           C  
ATOM   1214  C   GLN A 189     108.850 156.754 115.132  1.00169.89           C  
ATOM   1215  O   GLN A 189     109.264 156.727 113.981  1.00169.89           O  
ATOM   1216  CB  GLN A 189     107.168 155.052 115.848  1.00169.89           C  
ATOM   1217  CG  GLN A 189     105.757 154.704 116.345  1.00169.89           C  
ATOM   1218  CD  GLN A 189     104.748 154.373 115.259  1.00169.89           C  
ATOM   1219  NE2 GLN A 189     103.562 153.943 115.619  1.00169.89           N  
ATOM   1220  OE1 GLN A 189     105.007 154.486 114.074  1.00169.89           O  
ATOM   1221  N   ASP A 190     109.682 156.924 116.163  1.00166.84           N  
ATOM   1222  CA  ASP A 190     111.135 157.113 116.025  1.00166.84           C  
ATOM   1223  C   ASP A 190     111.852 155.749 115.883  1.00166.84           C  
ATOM   1224  O   ASP A 190     112.731 155.393 116.672  1.00166.84           O  
ATOM   1225  CB  ASP A 190     111.658 157.898 117.248  1.00 30.00           C  
ATOM   1226  CG  ASP A 190     111.199 159.356 117.337  1.00 30.00           C  
ATOM   1227  OD1 ASP A 190     110.706 159.924 116.339  1.00 30.00           O  
ATOM   1228  OD2 ASP A 190     111.367 159.955 118.423  1.00 30.00           O  
ATOM   1229  N   VAL A 191     111.497 154.981 114.849  1.00154.21           N  
ATOM   1230  CA  VAL A 191     112.039 153.639 114.564  1.00154.21           C  
ATOM   1231  C   VAL A 191     112.697 153.622 113.184  1.00154.21           C  
ATOM   1232  O   VAL A 191     112.221 154.262 112.248  1.00154.21           O  
ATOM   1233  CB  VAL A 191     110.922 152.565 114.607  1.00 30.00           C  
ATOM   1234  CG1 VAL A 191     111.423 151.146 114.310  1.00 30.00           C  
ATOM   1235  CG2 VAL A 191     110.189 152.509 115.947  1.00 30.00           C  
ATOM   1236  N   ILE A 192     113.761 152.848 113.029  1.00138.94           N  
ATOM   1237  CA  ILE A 192     114.497 152.663 111.774  1.00138.94           C  
ATOM   1238  C   ILE A 192     114.311 151.200 111.384  1.00138.94           C  
ATOM   1239  O   ILE A 192     114.455 150.321 112.228  1.00138.94           O  
ATOM   1240  CB  ILE A 192     115.965 153.075 111.971  1.00138.94           C  
ATOM   1241  CG1 ILE A 192     116.015 154.602 112.206  1.00138.94           C  
ATOM   1242  CG2 ILE A 192     116.830 152.671 110.768  1.00138.94           C  
ATOM   1243  CD1 ILE A 192     117.361 155.104 112.715  1.00138.94           C  
ATOM   1244  N   CYS A 193     114.050 150.907 110.114  1.00140.49           N  
ATOM   1245  CA  CYS A 193     113.778 149.542 109.665  1.00140.49           C  
ATOM   1246  C   CYS A 193     114.807 149.040 108.658  1.00140.49           C  
ATOM   1247  O   CYS A 193     115.269 149.777 107.797  1.00140.49           O  
ATOM   1248  CB  CYS A 193     112.396 149.504 109.019  1.00 30.00           C  
ATOM   1249  SG  CYS A 193     111.068 149.920 110.157  1.00 30.00           S  
ATOM   1250  N   ILE A 194     115.181 147.772 108.753  1.00127.82           N  
ATOM   1251  CA  ILE A 194     116.118 147.138 107.832  1.00127.82           C  
ATOM   1252  C   ILE A 194     115.460 145.900 107.261  1.00127.82           C  
ATOM   1253  O   ILE A 194     114.920 145.080 107.994  1.00127.82           O  
ATOM   1254  CB  ILE A 194     117.468 146.830 108.490  1.00127.82           C  
ATOM   1255  CG1 ILE A 194     118.022 148.129 109.104  1.00127.82           C  
ATOM   1256  CG2 ILE A 194     118.437 146.166 107.500  1.00127.82           C  
ATOM   1257  CD1 ILE A 194     119.431 147.999 109.652  1.00127.82           C  
ATOM   1258  N   TYR A 195     115.539 145.750 105.948  1.00139.48           N  
ATOM   1259  CA  TYR A 195     114.990 144.617 105.233  1.00139.48           C  
ATOM   1260  C   TYR A 195     116.148 143.853 104.614  1.00139.48           C  
ATOM   1261  O   TYR A 195     116.936 144.427 103.869  1.00139.48           O  
ATOM   1262  CB  TYR A 195     114.008 145.123 104.183  1.00139.48           C  
ATOM   1263  CG  TYR A 195     113.190 144.031 103.545  1.00139.48           C  
ATOM   1264  CD1 TYR A 195     113.706 143.312 102.451  1.00139.48           C  
ATOM   1265  CD2 TYR A 195     111.894 143.768 104.022  1.00139.48           C  
ATOM   1266  CE1 TYR A 195     112.916 142.333 101.822  1.00139.48           C  
ATOM   1267  CE2 TYR A 195     111.094 142.809 103.380  1.00139.48           C  
ATOM   1268  CZ  TYR A 195     111.602 142.103 102.275  1.00139.48           C  
ATOM   1269  OH  TYR A 195     110.789 141.250 101.616  1.00139.48           O  
ATOM   1270  N   VAL A 196     116.262 142.566 104.928  1.00139.00           N  
ATOM   1271  CA  VAL A 196     117.310 141.697 104.397  1.00139.00           C  
ATOM   1272  C   VAL A 196     116.650 140.707 103.443  1.00139.00           C  
ATOM   1273  O   VAL A 196     115.898 139.828 103.863  1.00139.00           O  
ATOM   1274  CB  VAL A 196     118.116 141.005 105.514  1.00139.00           C  
ATOM   1275  CG1 VAL A 196     119.317 140.260 104.935  1.00139.00           C  
ATOM   1276  CG2 VAL A 196     118.665 141.993 106.548  1.00139.00           C  
ATOM   1277  N   ALA A 197     116.896 140.891 102.144  1.00142.94           N  
ATOM   1278  CA  ALA A 197     116.399 140.046 101.064  1.00142.94           C  
ATOM   1279  C   ALA A 197     117.400 138.899 100.893  1.00142.94           C  
ATOM   1280  O   ALA A 197     118.566 139.119 100.563  1.00142.94           O  
ATOM   1281  CB  ALA A 197     116.204 140.873  99.792  1.00142.94           C  
ATOM   1282  N   ILE A 198     116.949 137.680 101.177  1.00143.65           N  
ATOM   1283  CA  ILE A 198     117.777 136.468 101.195  1.00143.65           C  
ATOM   1284  C   ILE A 198     117.347 135.440 100.151  1.00143.65           C  
ATOM   1285  O   ILE A 198     116.222 134.944 100.227  1.00143.65           O  
ATOM   1286  CB  ILE A 198     117.658 135.848 102.602  1.00143.65           C  
ATOM   1287  CG1 ILE A 198     117.972 136.857 103.738  1.00143.65           C  
ATOM   1288  CG2 ILE A 198     118.603 134.631 102.661  1.00143.65           C  
ATOM   1289  CD1 ILE A 198     117.213 136.539 105.023  1.00143.65           C  
ATOM   1290  N   GLY A 199     118.200 135.119  99.174  1.00148.63           N  
ATOM   1291  CA  GLY A 199     117.874 134.101  98.168  1.00148.63           C  
ATOM   1292  C   GLY A 199     116.732 134.475  97.215  1.00148.63           C  
ATOM   1293  O   GLY A 199     116.232 133.620  96.494  1.00148.63           O  
ATOM   1294  N   GLN A 200     116.250 135.716  97.261  1.00148.34           N  
ATOM   1295  CA  GLN A 200     115.145 136.218  96.448  1.00148.34           C  
ATOM   1296  C   GLN A 200     115.533 136.544  94.998  1.00148.34           C  
ATOM   1297  O   GLN A 200     116.679 136.885  94.707  1.00148.34           O  
ATOM   1298  CB  GLN A 200     114.532 137.477  97.087  1.00148.34           C  
ATOM   1299  CG  GLN A 200     114.058 137.319  98.536  1.00148.34           C  
ATOM   1300  CD  GLN A 200     112.970 136.268  98.697  1.00148.34           C  
ATOM   1301  NE2 GLN A 200     113.130 135.333  99.611  1.00148.34           N  
ATOM   1302  OE1 GLN A 200     112.001 136.228  97.954  1.00148.34           O  
ATOM   1303  N   LYS A 201     114.552 136.459  94.101  1.00147.30           N  
ATOM   1304  CA  LYS A 201     114.627 136.817  92.680  1.00147.30           C  
ATOM   1305  C   LYS A 201     114.728 138.346  92.560  1.00147.30           C  
ATOM   1306  O   LYS A 201     113.955 139.063  93.199  1.00147.30           O  
ATOM   1307  CB  LYS A 201     113.348 136.242  92.043  1.00147.30           C  
ATOM   1308  CG  LYS A 201     113.060 136.673  90.606  1.00147.30           C  
ATOM   1309  CD  LYS A 201     111.792 136.025  90.025  1.00147.30           C  
ATOM   1310  CE  LYS A 201     110.559 136.239  90.911  1.00147.30           C  
ATOM   1311  NZ  LYS A 201     109.315 135.711  90.299  1.00147.30           N  
ATOM   1312  N   GLN A 202     115.622 138.877  91.729  1.00153.43           N  
ATOM   1313  CA  GLN A 202     115.831 140.326  91.570  1.00153.43           C  
ATOM   1314  C   GLN A 202     114.561 141.114  91.202  1.00153.43           C  
ATOM   1315  O   GLN A 202     114.368 142.222  91.688  1.00153.43           O  
ATOM   1316  CB  GLN A 202     116.899 140.581  90.509  1.00 30.00           C  
ATOM   1317  CG  GLN A 202     118.320 140.235  90.963  1.00 30.00           C  
ATOM   1318  CD  GLN A 202     119.335 140.293  89.831  1.00 30.00           C  
ATOM   1319  NE2 GLN A 202     120.596 140.506  90.114  1.00 30.00           N  
ATOM   1320  OE1 GLN A 202     119.025 140.149  88.664  1.00 30.00           O  
ATOM   1321  N   SER A 203     113.643 140.545  90.415  1.00151.54           N  
ATOM   1322  CA  SER A 203     112.404 141.237  90.040  1.00151.54           C  
ATOM   1323  C   SER A 203     111.447 141.389  91.229  1.00151.54           C  
ATOM   1324  O   SER A 203     110.753 142.397  91.330  1.00151.54           O  
ATOM   1325  CB  SER A 203     111.732 140.574  88.832  1.00151.54           C  
ATOM   1326  OG  SER A 203     111.098 139.352  89.160  1.00151.54           O  
ATOM   1327  N   THR A 204     111.382 140.430  92.159  1.00147.57           N  
ATOM   1328  CA  THR A 204     110.562 140.593  93.374  1.00147.57           C  
ATOM   1329  C   THR A 204     111.223 141.602  94.311  1.00147.57           C  
ATOM   1330  O   THR A 204     110.521 142.392  94.929  1.00147.57           O  
ATOM   1331  CB  THR A 204     110.230 139.281  94.095  1.00147.57           C  
ATOM   1332  CG2 THR A 204     109.046 138.597  93.426  1.00147.57           C  
ATOM   1333  OG1 THR A 204     111.299 138.372  94.069  1.00147.57           O  
ATOM   1334  N   VAL A 205     112.563 141.660  94.375  1.00147.64           N  
ATOM   1335  CA  VAL A 205     113.265 142.711  95.136  1.00147.64           C  
ATOM   1336  C   VAL A 205     112.937 144.087  94.568  1.00147.64           C  
ATOM   1337  O   VAL A 205     112.711 145.027  95.321  1.00147.64           O  
ATOM   1338  CB  VAL A 205     114.783 142.485  95.199  1.00147.64           C  
ATOM   1339  CG1 VAL A 205     115.515 143.603  95.939  1.00147.64           C  
ATOM   1340  CG2 VAL A 205     115.095 141.193  95.951  1.00147.64           C  
ATOM   1341  N   ALA A 206     112.823 144.204  93.242  1.00150.20           N  
ATOM   1342  CA  ALA A 206     112.461 145.457  92.593  1.00150.20           C  
ATOM   1343  C   ALA A 206     111.039 145.882  92.990  1.00150.20           C  
ATOM   1344  O   ALA A 206     110.827 147.061  93.266  1.00150.20           O  
ATOM   1345  CB  ALA A 206     112.631 145.301  91.084  1.00 30.00           C  
ATOM   1346  N   GLN A 207     110.078 144.959  93.083  1.00150.46           N  
ATOM   1347  CA  GLN A 207     108.738 145.306  93.549  1.00150.46           C  
ATOM   1348  C   GLN A 207     108.723 145.688  95.038  1.00150.46           C  
ATOM   1349  O   GLN A 207     107.961 146.573  95.411  1.00150.46           O  
ATOM   1350  CB  GLN A 207     107.720 144.192  93.288  1.00 30.00           C  
ATOM   1351  CG  GLN A 207     107.278 144.129  91.820  1.00 30.00           C  
ATOM   1352  CD  GLN A 207     106.043 143.245  91.630  1.00 30.00           C  
ATOM   1353  NE2 GLN A 207     105.198 143.549  90.671  1.00 30.00           N  
ATOM   1354  OE1 GLN A 207     105.789 142.294  92.358  1.00 30.00           O  
ATOM   1355  N   VAL A 208     109.550 145.087  95.903  1.00146.12           N  
ATOM   1356  CA  VAL A 208     109.650 145.463  97.324  1.00146.12           C  
ATOM   1357  C   VAL A 208     110.226 146.872  97.449  1.00146.12           C  
ATOM   1358  O   VAL A 208     109.577 147.729  98.039  1.00146.12           O  
ATOM   1359  CB  VAL A 208     110.493 144.444  98.122  1.00146.12           C  
ATOM   1360  CG1 VAL A 208     110.844 144.926  99.531  1.00146.12           C  
ATOM   1361  CG2 VAL A 208     109.733 143.123  98.253  1.00146.12           C  
ATOM   1362  N   VAL A 209     111.355 147.181  96.806  1.00150.50           N  
ATOM   1363  CA  VAL A 209     111.963 148.525  96.842  1.00150.50           C  
ATOM   1364  C   VAL A 209     111.016 149.599  96.306  1.00150.50           C  
ATOM   1365  O   VAL A 209     110.784 150.604  96.971  1.00150.50           O  
ATOM   1366  CB  VAL A 209     113.298 148.547  96.090  1.00150.50           C  
ATOM   1367  CG1 VAL A 209     113.878 149.958  95.975  1.00150.50           C  
ATOM   1368  CG2 VAL A 209     114.337 147.687  96.811  1.00150.50           C  
ATOM   1369  N   LYS A 210     110.412 149.386  95.136  1.00157.94           N  
ATOM   1370  CA  LYS A 210     109.409 150.296  94.564  1.00157.94           C  
ATOM   1371  C   LYS A 210     108.182 150.472  95.464  1.00157.94           C  
ATOM   1372  O   LYS A 210     107.686 151.584  95.585  1.00157.94           O  
ATOM   1373  CB  LYS A 210     109.089 149.867  93.124  1.00 30.00           C  
ATOM   1374  CG  LYS A 210     110.335 150.112  92.249  1.00 30.00           C  
ATOM   1375  CD  LYS A 210     110.164 149.695  90.785  1.00 30.00           C  
ATOM   1376  CE  LYS A 210     111.476 149.996  90.053  1.00 30.00           C  
ATOM   1377  NZ  LYS A 210     111.426 149.623  88.625  1.00 30.00           N  
ATOM   1378  N   THR A 211     107.702 149.431  96.143  1.00154.03           N  
ATOM   1379  CA  THR A 211     106.559 149.554  97.069  1.00154.03           C  
ATOM   1380  C   THR A 211     106.928 150.419  98.274  1.00154.03           C  
ATOM   1381  O   THR A 211     106.132 151.248  98.713  1.00154.03           O  
ATOM   1382  CB  THR A 211     106.064 148.184  97.548  1.00154.03           C  
ATOM   1383  CG2 THR A 211     104.829 148.254  98.434  1.00154.03           C  
ATOM   1384  OG1 THR A 211     105.698 147.396  96.447  1.00154.03           O  
ATOM   1385  N   LEU A 212     108.141 150.261  98.810  1.00153.73           N  
ATOM   1386  CA  LEU A 212     108.629 151.079  99.918  1.00153.73           C  
ATOM   1387  C   LEU A 212     108.786 152.540  99.456  1.00153.73           C  
ATOM   1388  O   LEU A 212     108.451 153.445 100.211  1.00153.73           O  
ATOM   1389  CB  LEU A 212     109.923 150.470 100.486  1.00153.73           C  
ATOM   1390  CG  LEU A 212     109.737 149.094 101.162  1.00153.73           C  
ATOM   1391  CD1 LEU A 212     111.060 148.610 101.741  1.00153.73           C  
ATOM   1392  CD2 LEU A 212     108.716 149.084 102.296  1.00153.73           C  
ATOM   1393  N   GLU A 213     109.263 152.806  98.231  1.00154.36           N  
ATOM   1394  CA  GLU A 213     109.350 154.175  97.693  1.00154.36           C  
ATOM   1395  C   GLU A 213     107.967 154.811  97.486  1.00154.36           C  
ATOM   1396  O   GLU A 213     107.803 155.995  97.755  1.00154.36           O  
ATOM   1397  CB  GLU A 213     110.143 154.279  96.380  1.00 30.00           C  
ATOM   1398  CG  GLU A 213     111.665 154.200  96.567  1.00 30.00           C  
ATOM   1399  CD  GLU A 213     112.483 154.443  95.278  1.00 30.00           C  
ATOM   1400  OE1 GLU A 213     111.926 154.393  94.161  1.00 30.00           O  
ATOM   1401  OE2 GLU A 213     113.697 154.750  95.389  1.00 30.00           O  
ATOM   1402  N   GLU A 214     106.961 154.061  97.039  1.00153.79           N  
ATOM   1403  CA  GLU A 214     105.598 154.577  96.836  1.00153.79           C  
ATOM   1404  C   GLU A 214     104.908 154.951  98.156  1.00153.79           C  
ATOM   1405  O   GLU A 214     104.317 156.027  98.261  1.00153.79           O  
ATOM   1406  CB  GLU A 214     104.757 153.599  95.998  1.00 30.00           C  
ATOM   1407  CG  GLU A 214     105.223 153.597  94.531  1.00 30.00           C  
ATOM   1408  CD  GLU A 214     104.483 152.600  93.621  1.00 30.00           C  
ATOM   1409  OE1 GLU A 214     103.697 151.760  94.118  1.00 30.00           O  
ATOM   1410  OE2 GLU A 214     104.690 152.654  92.387  1.00 30.00           O  
ATOM   1411  N   HIS A 215     104.987 154.101  99.184  1.00159.12           N  
ATOM   1412  CA  HIS A 215     104.416 154.377 100.516  1.00159.12           C  
ATOM   1413  C   HIS A 215     105.275 155.325 101.379  1.00159.12           C  
ATOM   1414  O   HIS A 215     104.930 155.604 102.524  1.00159.12           O  
ATOM   1415  CB  HIS A 215     104.106 153.059 101.232  1.00159.12           C  
ATOM   1416  CG  HIS A 215     102.899 152.357 100.666  1.00159.12           C  
ATOM   1417  CD2 HIS A 215     102.907 151.233  99.900  1.00159.12           C  
ATOM   1418  ND1 HIS A 215     101.578 152.772 100.841  1.00159.12           N  
ATOM   1419  CE1 HIS A 215     100.818 151.875 100.197  1.00159.12           C  
ATOM   1420  NE2 HIS A 215     101.592 150.948  99.614  1.00159.12           N  
ATOM   1421  N   GLY A 216     106.395 155.836 100.861  1.00160.06           N  
ATOM   1422  CA  GLY A 216     107.288 156.753 101.575  1.00160.06           C  
ATOM   1423  C   GLY A 216     108.126 156.112 102.685  1.00160.06           C  
ATOM   1424  O   GLY A 216     108.762 156.821 103.462  1.00160.06           O  
ATOM   1425  N   ALA A 217     108.165 154.783 102.771  1.00153.38           N  
ATOM   1426  CA  ALA A 217     108.931 154.043 103.766  1.00153.38           C  
ATOM   1427  C   ALA A 217     110.446 154.200 103.580  1.00153.38           C  
ATOM   1428  O   ALA A 217     111.203 154.016 104.531  1.00153.38           O  
ATOM   1429  CB  ALA A 217     108.491 152.582 103.727  1.00153.38           C  
ATOM   1430  N   MET A 218     110.950 154.557 102.389  1.00152.49           N  
ATOM   1431  CA  MET A 218     112.396 154.747 102.166  1.00152.49           C  
ATOM   1432  C   MET A 218     112.974 155.934 102.951  1.00152.49           C  
ATOM   1433  O   MET A 218     114.182 156.055 103.101  1.00152.49           O  
ATOM   1434  CB  MET A 218     112.749 154.813 100.677  1.00 30.00           C  
ATOM   1435  CG  MET A 218     112.484 153.492  99.940  1.00 30.00           C  
ATOM   1436  SD  MET A 218     113.338 151.994 100.505  1.00 30.00           S  
ATOM   1437  CE  MET A 218     115.035 152.318  99.996  1.00 30.00           C  
ATOM   1438  N   GLU A 219     112.134 156.786 103.529  1.00160.28           N  
ATOM   1439  CA  GLU A 219     112.595 157.884 104.386  1.00160.28           C  
ATOM   1440  C   GLU A 219     113.252 157.372 105.688  1.00160.28           C  
ATOM   1441  O   GLU A 219     114.086 158.071 106.259  1.00160.28           O  
ATOM   1442  CB  GLU A 219     111.409 158.794 104.747  1.00 30.00           C  
ATOM   1443  CG  GLU A 219     110.831 159.544 103.538  1.00 30.00           C  
ATOM   1444  CD  GLU A 219     109.628 160.437 103.885  1.00 30.00           C  
ATOM   1445  OE1 GLU A 219     109.076 160.364 105.008  1.00 30.00           O  
ATOM   1446  OE2 GLU A 219     109.224 161.242 103.015  1.00 30.00           O  
ATOM   1447  N   TYR A 220     112.873 156.176 106.167  1.00153.54           N  
ATOM   1448  CA  TYR A 220     113.363 155.536 107.396  1.00153.54           C  
ATOM   1449  C   TYR A 220     113.785 154.056 107.250  1.00153.54           C  
ATOM   1450  O   TYR A 220     113.824 153.335 108.247  1.00153.54           O  
ATOM   1451  CB  TYR A 220     112.304 155.715 108.490  1.00153.54           C  
ATOM   1452  CG  TYR A 220     110.958 155.102 108.161  1.00153.54           C  
ATOM   1453  CD1 TYR A 220     110.699 153.751 108.442  1.00153.54           C  
ATOM   1454  CD2 TYR A 220     109.959 155.899 107.580  1.00153.54           C  
ATOM   1455  CE1 TYR A 220     109.450 153.190 108.127  1.00153.54           C  
ATOM   1456  CE2 TYR A 220     108.703 155.351 107.290  1.00153.54           C  
ATOM   1457  CZ  TYR A 220     108.441 153.998 107.570  1.00153.54           C  
ATOM   1458  OH  TYR A 220     107.218 153.488 107.309  1.00153.54           O  
ATOM   1459  N   THR A 221     114.121 153.562 106.052  1.00149.38           N  
ATOM   1460  CA  THR A 221     114.496 152.145 105.845  1.00149.38           C  
ATOM   1461  C   THR A 221     115.800 151.944 105.084  1.00149.38           C  
ATOM   1462  O   THR A 221     116.240 152.820 104.354  1.00149.38           O  
ATOM   1463  CB  THR A 221     113.417 151.346 105.106  1.00149.38           C  
ATOM   1464  CG2 THR A 221     112.102 151.118 105.827  1.00149.38           C  
ATOM   1465  OG1 THR A 221     113.063 152.008 103.946  1.00149.38           O  
ATOM   1466  N   ILE A 222     116.436 150.787 105.275  1.00140.91           N  
ATOM   1467  CA  ILE A 222     117.677 150.337 104.620  1.00140.91           C  
ATOM   1468  C   ILE A 222     117.376 148.968 104.010  1.00140.91           C  
ATOM   1469  O   ILE A 222     116.780 148.130 104.680  1.00140.91           O  
ATOM   1470  CB  ILE A 222     118.862 150.209 105.606  1.00140.91           C  
ATOM   1471  CG1 ILE A 222     119.120 151.493 106.416  1.00140.91           C  
ATOM   1472  CG2 ILE A 222     120.137 149.770 104.861  1.00140.91           C  
ATOM   1473  CD1 ILE A 222     120.143 151.344 107.546  1.00140.91           C  
ATOM   1474  N   VAL A 223     117.779 148.712 102.763  1.00146.57           N  
ATOM   1475  CA  VAL A 223     117.582 147.402 102.121  1.00146.57           C  
ATOM   1476  C   VAL A 223     118.933 146.755 101.841  1.00146.57           C  
ATOM   1477  O   VAL A 223     119.759 147.307 101.125  1.00146.57           O  
ATOM   1478  CB  VAL A 223     116.712 147.496 100.858  1.00146.57           C  
ATOM   1479  CG1 VAL A 223     116.551 146.143 100.165  1.00146.57           C  
ATOM   1480  CG2 VAL A 223     115.316 148.027 101.187  1.00146.57           C  
ATOM   1481  N   VAL A 224     119.172 145.578 102.412  1.00143.24           N  
ATOM   1482  CA  VAL A 224     120.382 144.777 102.195  1.00143.24           C  
ATOM   1483  C   VAL A 224     119.929 143.592 101.350  1.00143.24           C  
ATOM   1484  O   VAL A 224     119.005 142.883 101.750  1.00143.24           O  
ATOM   1485  CB  VAL A 224     121.035 144.314 103.506  1.00143.24           C  
ATOM   1486  CG1 VAL A 224     122.322 143.524 103.244  1.00143.24           C  
ATOM   1487  CG2 VAL A 224     121.387 145.477 104.423  1.00143.24           C  
ATOM   1488  N   ALA A 225     120.545 143.345 100.193  1.00148.81           N  
ATOM   1489  CA  ALA A 225     120.119 142.275  99.286  1.00148.81           C  
ATOM   1490  C   ALA A 225     121.225 141.288  98.918  1.00148.81           C  
ATOM   1491  O   ALA A 225     122.342 141.679  98.585  1.00148.81           O  
ATOM   1492  CB  ALA A 225     119.479 142.906  98.046  1.00 30.00           C  
ATOM   1493  N   ALA A 226     120.882 140.001  98.948  1.00147.98           N  
ATOM   1494  CA  ALA A 226     121.697 138.871  98.511  1.00147.98           C  
ATOM   1495  C   ALA A 226     120.769 137.908  97.749  1.00147.98           C  
ATOM   1496  O   ALA A 226     120.177 136.987  98.308  1.00147.98           O  
ATOM   1497  CB  ALA A 226     122.433 138.253  99.696  1.00147.98           C  
ATOM   1498  N   THR A 227     120.551 138.237  96.480  1.00148.42           N  
ATOM   1499  CA  THR A 227     119.639 137.578  95.524  1.00148.42           C  
ATOM   1500  C   THR A 227     120.093 136.178  95.092  1.00148.42           C  
ATOM   1501  O   THR A 227     121.236 135.791  95.317  1.00148.42           O  
ATOM   1502  CB  THR A 227     119.410 138.494  94.314  1.00 30.00           C  
ATOM   1503  CG2 THR A 227     118.821 139.830  94.752  1.00 30.00           C  
ATOM   1504  OG1 THR A 227     120.607 138.741  93.608  1.00 30.00           O  
ATOM   1505  N   ALA A 228     119.215 135.400  94.449  1.00150.74           N  
ATOM   1506  CA  ALA A 228     119.497 134.014  94.075  1.00150.74           C  
ATOM   1507  C   ALA A 228     120.751 133.764  93.205  1.00150.74           C  
ATOM   1508  O   ALA A 228     121.381 132.722  93.366  1.00150.74           O  
ATOM   1509  CB  ALA A 228     118.242 133.452  93.403  1.00150.74           C  
ATOM   1510  N   SER A 229     121.178 134.671  92.326  1.00152.47           N  
ATOM   1511  CA  SER A 229     122.388 134.445  91.515  1.00152.47           C  
ATOM   1512  C   SER A 229     123.692 134.812  92.246  1.00152.47           C  
ATOM   1513  O   SER A 229     124.782 134.590  91.711  1.00152.47           O  
ATOM   1514  CB  SER A 229     122.307 135.187  90.182  1.00152.47           C  
ATOM   1515  OG  SER A 229     123.401 134.813  89.359  1.00152.47           O  
ATOM   1516  N   ASP A 230     123.620 135.423  93.425  1.00146.36           N  
ATOM   1517  CA  ASP A 230     124.791 135.876  94.176  1.00146.36           C  
ATOM   1518  C   ASP A 230     125.482 134.673  94.857  1.00146.36           C  
ATOM   1519  O   ASP A 230     124.813 133.693  95.189  1.00146.36           O  
ATOM   1520  CB  ASP A 230     124.327 136.933  95.204  1.00 30.00           C  
ATOM   1521  CG  ASP A 230     123.741 138.210  94.563  1.00 30.00           C  
ATOM   1522  OD1 ASP A 230     124.064 138.517  93.394  1.00 30.00           O  
ATOM   1523  OD2 ASP A 230     122.909 138.891  95.204  1.00 30.00           O  
ATOM   1524  N   PRO A 231     126.814 134.689  95.060  1.00147.95           N  
ATOM   1525  CA  PRO A 231     127.531 133.593  95.707  1.00147.95           C  
ATOM   1526  C   PRO A 231     126.938 133.172  97.056  1.00147.95           C  
ATOM   1527  O   PRO A 231     126.499 134.023  97.831  1.00147.95           O  
ATOM   1528  CB  PRO A 231     128.961 134.103  95.898  1.00147.95           C  
ATOM   1529  CG  PRO A 231     129.140 135.096  94.762  1.00147.95           C  
ATOM   1530  CD  PRO A 231     127.750 135.702  94.609  1.00147.95           C  
ATOM   1531  N   ALA A 232     126.962 131.875  97.370  1.00146.09           N  
ATOM   1532  CA  ALA A 232     126.504 131.309  98.644  1.00146.09           C  
ATOM   1533  C   ALA A 232     127.138 132.065  99.827  1.00146.09           C  
ATOM   1534  O   ALA A 232     126.487 132.340 100.830  1.00146.09           O  
ATOM   1535  CB  ALA A 232     126.807 129.810  98.658  1.00146.09           C  
ATOM   1536  N   ALA A 233     128.421 132.412  99.705  1.00144.24           N  
ATOM   1537  CA  ALA A 233     129.181 133.202 100.663  1.00144.24           C  
ATOM   1538  C   ALA A 233     128.501 134.539 101.023  1.00144.24           C  
ATOM   1539  O   ALA A 233     128.467 134.932 102.183  1.00144.24           O  
ATOM   1540  CB  ALA A 233     130.541 133.470 100.036  1.00 30.00           C  
ATOM   1541  N   LEU A 234     127.934 135.253 100.038  1.00140.91           N  
ATOM   1542  CA  LEU A 234     127.271 136.530 100.295  1.00140.91           C  
ATOM   1543  C   LEU A 234     125.952 136.294 101.011  1.00140.91           C  
ATOM   1544  O   LEU A 234     125.602 137.052 101.909  1.00140.91           O  
ATOM   1545  CB  LEU A 234     127.039 137.332  99.009  1.00140.91           C  
ATOM   1546  CG  LEU A 234     128.300 137.673  98.208  1.00140.91           C  
ATOM   1547  CD1 LEU A 234     127.958 138.696  97.128  1.00140.91           C  
ATOM   1548  CD2 LEU A 234     129.435 138.229  99.054  1.00140.91           C  
ATOM   1549  N   GLN A 235     125.249 135.223 100.659  1.00141.42           N  
ATOM   1550  CA  GLN A 235     124.002 134.864 101.311  1.00141.42           C  
ATOM   1551  C   GLN A 235     124.223 134.417 102.769  1.00141.42           C  
ATOM   1552  O   GLN A 235     123.264 134.468 103.515  1.00141.42           O  
ATOM   1553  CB  GLN A 235     123.196 133.838 100.508  1.00 30.00           C  
ATOM   1554  CG  GLN A 235     122.814 134.319  99.103  1.00 30.00           C  
ATOM   1555  CD  GLN A 235     121.970 133.305  98.342  1.00 30.00           C  
ATOM   1556  NE2 GLN A 235     121.551 133.589  97.139  1.00 30.00           N  
ATOM   1557  OE1 GLN A 235     121.727 132.192  98.769  1.00 30.00           O  
ATOM   1558  N   TYR A 236     125.421 134.012 103.231  1.00145.26           N  
ATOM   1559  CA  TYR A 236     125.695 133.925 104.678  1.00145.26           C  
ATOM   1560  C   TYR A 236     125.675 135.279 105.384  1.00145.26           C  
ATOM   1561  O   TYR A 236     125.009 135.443 106.396  1.00145.26           O  
ATOM   1562  CB  TYR A 236     127.129 133.488 105.061  1.00 30.00           C  
ATOM   1563  CG  TYR A 236     127.555 132.085 105.343  1.00 30.00           C  
ATOM   1564  CD1 TYR A 236     127.239 131.645 106.645  1.00 30.00           C  
ATOM   1565  CD2 TYR A 236     128.725 131.617 104.717  1.00 30.00           C  
ATOM   1566  CE1 TYR A 236     128.108 130.791 107.340  1.00 30.00           C  
ATOM   1567  CE2 TYR A 236     129.584 130.734 105.396  1.00 30.00           C  
ATOM   1568  CZ  TYR A 236     129.295 130.351 106.720  1.00 30.00           C  
ATOM   1569  OH  TYR A 236     130.192 129.614 107.415  1.00 30.00           O  
ATOM   1570  N   ILE A 237     126.472 136.220 104.878  1.00141.24           N  
ATOM   1571  CA  ILE A 237     126.773 137.516 105.476  1.00141.24           C  
ATOM   1572  C   ILE A 237     125.601 138.484 105.572  1.00141.24           C  
ATOM   1573  O   ILE A 237     125.566 139.253 106.522  1.00141.24           O  
ATOM   1574  CB  ILE A 237     127.980 138.100 104.716  1.00 30.00           C  
ATOM   1575  CG1 ILE A 237     129.223 137.202 104.903  1.00 30.00           C  
ATOM   1576  CG2 ILE A 237     128.308 139.537 105.142  1.00 30.00           C  
ATOM   1577  CD1 ILE A 237     130.387 137.568 103.983  1.00 30.00           C  
ATOM   1578  N   ALA A 238     124.622 138.441 104.675  1.00142.41           N  
ATOM   1579  CA  ALA A 238     123.501 139.378 104.633  1.00142.41           C  
ATOM   1580  C   ALA A 238     122.778 139.645 105.977  1.00142.41           C  
ATOM   1581  O   ALA A 238     122.616 140.810 106.330  1.00142.41           O  
ATOM   1582  CB  ALA A 238     122.545 138.928 103.525  1.00142.41           C  
ATOM   1583  N   PRO A 239     122.381 138.645 106.777  1.00135.55           N  
ATOM   1584  CA  PRO A 239     121.701 138.854 108.053  1.00135.55           C  
ATOM   1585  C   PRO A 239     122.647 139.387 109.131  1.00135.55           C  
ATOM   1586  O   PRO A 239     122.265 140.238 109.926  1.00135.55           O  
ATOM   1587  CB  PRO A 239     121.111 137.499 108.433  1.00135.55           C  
ATOM   1588  CG  PRO A 239     122.041 136.519 107.747  1.00135.55           C  
ATOM   1589  CD  PRO A 239     122.345 137.254 106.456  1.00135.55           C  
ATOM   1590  N   TYR A 240     123.896 138.925 109.169  1.00140.80           N  
ATOM   1591  CA  TYR A 240     124.882 139.389 110.142  1.00140.80           C  
ATOM   1592  C   TYR A 240     125.258 140.848 109.870  1.00140.80           C  
ATOM   1593  O   TYR A 240     125.409 141.638 110.799  1.00140.80           O  
ATOM   1594  CB  TYR A 240     126.088 138.454 110.168  1.00140.80           C  
ATOM   1595  CG  TYR A 240     125.735 137.014 110.485  1.00140.80           C  
ATOM   1596  CD1 TYR A 240     125.357 136.653 111.789  1.00140.80           C  
ATOM   1597  CD2 TYR A 240     125.780 136.037 109.480  1.00140.80           C  
ATOM   1598  CE1 TYR A 240     124.983 135.330 112.079  1.00140.80           C  
ATOM   1599  CE2 TYR A 240     125.388 134.716 109.759  1.00140.80           C  
ATOM   1600  CZ  TYR A 240     124.978 134.364 111.057  1.00140.80           C  
ATOM   1601  OH  TYR A 240     124.565 133.101 111.311  1.00140.80           O  
ATOM   1602  N   ALA A 241     125.363 141.229 108.596  1.00137.57           N  
ATOM   1603  CA  ALA A 241     125.573 142.602 108.154  1.00137.57           C  
ATOM   1604  C   ALA A 241     124.303 143.441 108.420  1.00137.57           C  
ATOM   1605  O   ALA A 241     124.398 144.608 108.774  1.00137.57           O  
ATOM   1606  CB  ALA A 241     125.917 142.577 106.664  1.00137.57           C  
ATOM   1607  N   GLY A 242     123.112 142.841 108.341  1.00137.07           N  
ATOM   1608  CA  GLY A 242     121.849 143.477 108.700  1.00137.07           C  
ATOM   1609  C   GLY A 242     121.777 143.793 110.199  1.00137.07           C  
ATOM   1610  O   GLY A 242     121.347 144.887 110.544  1.00137.07           O  
ATOM   1611  N   CYS A 243     122.242 142.907 111.101  1.00140.62           N  
ATOM   1612  CA  CYS A 243     122.306 143.242 112.530  1.00140.62           C  
ATOM   1613  C   CYS A 243     123.341 144.312 112.802  1.00140.62           C  
ATOM   1614  O   CYS A 243     123.045 145.210 113.570  1.00140.62           O  
ATOM   1615  CB  CYS A 243     122.654 142.071 113.453  1.00 30.00           C  
ATOM   1616  SG  CYS A 243     121.296 140.933 113.680  1.00 30.00           S  
ATOM   1617  N   ALA A 244     124.515 144.281 112.176  1.00146.22           N  
ATOM   1618  CA  ALA A 244     125.519 145.311 112.405  1.00146.22           C  
ATOM   1619  C   ALA A 244     124.951 146.714 112.109  1.00146.22           C  
ATOM   1620  O   ALA A 244     125.209 147.654 112.856  1.00146.22           O  
ATOM   1621  CB  ALA A 244     126.725 144.981 111.521  1.00146.22           C  
ATOM   1622  N   MET A 245     124.130 146.853 111.066  1.00148.16           N  
ATOM   1623  CA  MET A 245     123.479 148.104 110.685  1.00148.16           C  
ATOM   1624  C   MET A 245     122.301 148.463 111.599  1.00148.16           C  
ATOM   1625  O   MET A 245     122.103 149.629 111.917  1.00148.16           O  
ATOM   1626  CB  MET A 245     123.009 148.018 109.227  1.00148.16           C  
ATOM   1627  CG  MET A 245     124.164 147.891 108.234  1.00148.16           C  
ATOM   1628  SD  MET A 245     123.602 147.583 106.547  1.00148.16           S  
ATOM   1629  CE  MET A 245     125.192 147.226 105.761  1.00148.16           C  
ATOM   1630  N   GLY A 246     121.508 147.486 112.032  1.00146.82           N  
ATOM   1631  CA  GLY A 246     120.351 147.708 112.909  1.00146.82           C  
ATOM   1632  C   GLY A 246     120.699 147.924 114.379  1.00146.82           C  
ATOM   1633  O   GLY A 246     120.058 148.715 115.060  1.00146.82           O  
ATOM   1634  N   GLU A 247     121.730 147.262 114.892  1.00155.23           N  
ATOM   1635  CA  GLU A 247     122.148 147.388 116.285  1.00155.23           C  
ATOM   1636  C   GLU A 247     122.843 148.724 116.573  1.00155.23           C  
ATOM   1637  O   GLU A 247     122.872 149.162 117.718  1.00155.23           O  
ATOM   1638  CB  GLU A 247     122.945 146.156 116.727  1.00155.23           C  
ATOM   1639  CG  GLU A 247     124.426 146.227 116.392  1.00155.23           C  
ATOM   1640  CD  GLU A 247     125.184 144.986 116.872  1.00155.23           C  
ATOM   1641  OE1 GLU A 247     124.678 143.846 116.806  1.00155.23           O  
ATOM   1642  OE2 GLU A 247     126.289 145.204 117.413  1.00155.23           O  
ATOM   1643  N   TYR A 248     123.364 149.391 115.540  1.00156.08           N  
ATOM   1644  CA  TYR A 248     124.008 150.704 115.610  1.00156.08           C  
ATOM   1645  C   TYR A 248     123.118 151.729 116.322  1.00156.08           C  
ATOM   1646  O   TYR A 248     123.573 152.530 117.128  1.00156.08           O  
ATOM   1647  CB  TYR A 248     124.275 151.163 114.172  1.00156.08           C  
ATOM   1648  CG  TYR A 248     125.023 152.467 114.064  1.00156.08           C  
ATOM   1649  CD1 TYR A 248     126.370 152.523 114.452  1.00156.08           C  
ATOM   1650  CD2 TYR A 248     124.356 153.633 113.643  1.00156.08           C  
ATOM   1651  CE1 TYR A 248     127.065 153.740 114.383  1.00156.08           C  
ATOM   1652  CE2 TYR A 248     125.042 154.860 113.605  1.00156.08           C  
ATOM   1653  CZ  TYR A 248     126.405 154.906 113.950  1.00156.08           C  
ATOM   1654  OH  TYR A 248     127.086 156.073 113.878  1.00156.08           O  
ATOM   1655  N   PHE A 249     121.823 151.689 116.030  1.00145.18           N  
ATOM   1656  CA  PHE A 249     120.822 152.552 116.637  1.00145.18           C  
ATOM   1657  C   PHE A 249     120.557 152.244 118.126  1.00145.18           C  
ATOM   1658  O   PHE A 249     120.324 153.191 118.879  1.00145.18           O  
ATOM   1659  CB  PHE A 249     119.584 152.538 115.737  1.00145.18           C  
ATOM   1660  CG  PHE A 249     119.914 152.915 114.299  1.00145.18           C  
ATOM   1661  CD1 PHE A 249     120.368 154.216 114.008  1.00145.18           C  
ATOM   1662  CD2 PHE A 249     119.831 151.966 113.266  1.00145.18           C  
ATOM   1663  CE1 PHE A 249     120.788 154.545 112.708  1.00145.18           C  
ATOM   1664  CE2 PHE A 249     120.240 152.300 111.961  1.00145.18           C  
ATOM   1665  CZ  PHE A 249     120.730 153.587 111.686  1.00145.18           C  
ATOM   1666  N   ARG A 250     120.695 150.986 118.605  1.00147.50           N  
ATOM   1667  CA  ARG A 250     120.557 150.651 120.041  1.00147.50           C  
ATOM   1668  C   ARG A 250     121.580 151.463 120.852  1.00147.50           C  
ATOM   1669  O   ARG A 250     121.232 152.110 121.831  1.00147.50           O  
ATOM   1670  CB  ARG A 250     120.993 149.223 120.431  1.00 30.00           C  
ATOM   1671  CG  ARG A 250     120.428 147.851 120.040  1.00 30.00           C  
ATOM   1672  CD  ARG A 250     121.464 146.921 120.725  1.00 30.00           C  
ATOM   1673  NE  ARG A 250     121.525 145.521 120.299  1.00 30.00           N  
ATOM   1674  CZ  ARG A 250     122.633 144.796 120.380  1.00 30.00           C  
ATOM   1675  NH1 ARG A 250     122.643 143.558 120.023  1.00 30.00           N  
ATOM   1676  NH2 ARG A 250     123.780 145.281 120.761  1.00 30.00           N  
ATOM   1677  N   ASP A 251     122.843 151.419 120.419  1.00149.04           N  
ATOM   1678  CA  ASP A 251     124.001 152.022 121.081  1.00149.04           C  
ATOM   1679  C   ASP A 251     123.920 153.547 121.175  1.00149.04           C  
ATOM   1680  O   ASP A 251     124.587 154.154 122.009  1.00149.04           O  
ATOM   1681  CB  ASP A 251     125.278 151.588 120.345  1.00 30.00           C  
ATOM   1682  CG  ASP A 251     125.590 150.089 120.424  1.00 30.00           C  
ATOM   1683  OD1 ASP A 251     124.973 149.360 121.229  1.00 30.00           O  
ATOM   1684  OD2 ASP A 251     126.521 149.648 119.717  1.00 30.00           O  
ATOM   1685  N   LYS A 252     123.085 154.174 120.343  1.00148.84           N  
ATOM   1686  CA  LYS A 252     122.818 155.615 120.357  1.00148.84           C  
ATOM   1687  C   LYS A 252     121.545 155.940 121.151  1.00148.84           C  
ATOM   1688  O   LYS A 252     121.291 157.113 121.415  1.00148.84           O  
ATOM   1689  CB  LYS A 252     122.799 156.167 118.924  1.00148.84           C  
ATOM   1690  CG  LYS A 252     124.192 156.085 118.276  1.00148.84           C  
ATOM   1691  CD  LYS A 252     124.183 156.414 116.782  1.00148.84           C  
ATOM   1692  CE  LYS A 252     123.556 157.763 116.421  1.00148.84           C  
ATOM   1693  NZ  LYS A 252     124.315 158.903 116.982  1.00148.84           N  
ATOM   1694  N   GLY A 253     120.709 154.947 121.479  1.00141.62           N  
ATOM   1695  CA  GLY A 253     119.478 155.111 122.262  1.00141.62           C  
ATOM   1696  C   GLY A 253     118.183 154.844 121.494  1.00141.62           C  
ATOM   1697  O   GLY A 253     117.131 154.618 122.089  1.00141.62           O  
ATOM   1698  N   LYS A 254     118.229 154.946 120.166  1.00146.51           N  
ATOM   1699  CA  LYS A 254     117.105 154.784 119.234  1.00146.51           C  
ATOM   1700  C   LYS A 254     116.663 153.336 118.997  1.00146.51           C  
ATOM   1701  O   LYS A 254     117.435 152.395 119.126  1.00146.51           O  
ATOM   1702  CB  LYS A 254     117.416 155.499 117.905  1.00146.51           C  
ATOM   1703  CG  LYS A 254     117.914 156.953 118.016  1.00146.51           C  
ATOM   1704  CD  LYS A 254     116.824 157.886 118.569  1.00146.51           C  
ATOM   1705  CE  LYS A 254     117.273 159.347 118.712  1.00146.51           C  
ATOM   1706  NZ  LYS A 254     118.354 159.536 119.713  1.00146.51           N  
ATOM   1707  N   HIS A 255     115.384 153.154 118.704  1.00142.39           N  
ATOM   1708  CA  HIS A 255     114.785 151.863 118.365  1.00142.39           C  
ATOM   1709  C   HIS A 255     115.063 151.443 116.909  1.00142.39           C  
ATOM   1710  O   HIS A 255     115.078 152.279 116.011  1.00142.39           O  
ATOM   1711  CB  HIS A 255     113.284 151.881 118.656  1.00142.39           C  
ATOM   1712  CG  HIS A 255     112.931 152.287 120.068  1.00142.39           C  
ATOM   1713  CD2 HIS A 255     112.575 151.430 121.062  1.00142.39           C  
ATOM   1714  ND1 HIS A 255     113.005 153.573 120.609  1.00142.39           N  
ATOM   1715  CE1 HIS A 255     112.661 153.457 121.901  1.00142.39           C  
ATOM   1716  NE2 HIS A 255     112.393 152.179 122.196  1.00142.39           N  
ATOM   1717  N   ALA A 256     115.221 150.146 116.645  1.00133.11           N  
ATOM   1718  CA  ALA A 256     115.453 149.596 115.312  1.00133.11           C  
ATOM   1719  C   ALA A 256     114.738 148.257 115.114  1.00133.11           C  
ATOM   1720  O   ALA A 256     114.546 147.494 116.058  1.00133.11           O  
ATOM   1721  CB  ALA A 256     116.951 149.486 115.061  1.00 30.00           C  
ATOM   1722  N   LEU A 257     114.347 147.962 113.882  1.00127.79           N  
ATOM   1723  CA  LEU A 257     113.655 146.742 113.477  1.00127.79           C  
ATOM   1724  C   LEU A 257     114.409 146.082 112.317  1.00127.79           C  
ATOM   1725  O   LEU A 257     114.875 146.768 111.415  1.00127.79           O  
ATOM   1726  CB  LEU A 257     112.200 147.108 113.146  1.00127.79           C  
ATOM   1727  CG  LEU A 257     111.378 146.008 112.463  1.00127.79           C  
ATOM   1728  CD1 LEU A 257     111.147 144.830 113.399  1.00127.79           C  
ATOM   1729  CD2 LEU A 257     110.011 146.545 112.051  1.00127.79           C  
ATOM   1730  N   VAL A 258     114.698 144.781 112.404  1.00125.04           N  
ATOM   1731  CA  VAL A 258     115.391 144.032 111.309  1.00125.04           C  
ATOM   1732  C   VAL A 258     114.439 142.950 110.812  1.00125.04           C  
ATOM   1733  O   VAL A 258     113.610 142.494 111.605  1.00125.04           O  
ATOM   1734  CB  VAL A 258     116.738 143.426 111.721  1.00125.04           C  
ATOM   1735  CG1 VAL A 258     117.353 142.646 110.577  1.00125.04           C  
ATOM   1736  CG2 VAL A 258     117.703 144.499 112.186  1.00125.04           C  
ATOM   1737  N   VAL A 259     114.505 142.613 109.523  1.00132.67           N  
ATOM   1738  CA  VAL A 259     113.559 141.612 108.936  1.00132.67           C  
ATOM   1739  C   VAL A 259     114.362 140.675 108.037  1.00132.67           C  
ATOM   1740  O   VAL A 259     115.178 141.173 107.290  1.00132.67           O  
ATOM   1741  CB  VAL A 259     112.341 142.254 108.235  1.00132.67           C  
ATOM   1742  CG1 VAL A 259     111.480 141.215 107.538  1.00132.67           C  
ATOM   1743  CG2 VAL A 259     111.504 143.083 109.191  1.00132.67           C  
ATOM   1744  N   TYR A 260     114.199 139.363 108.202  1.00139.23           N  
ATOM   1745  CA  TYR A 260     114.870 138.370 107.322  1.00139.23           C  
ATOM   1746  C   TYR A 260     113.780 137.627 106.517  1.00139.23           C  
ATOM   1747  O   TYR A 260     113.118 136.774 107.121  1.00139.23           O  
ATOM   1748  CB  TYR A 260     115.787 137.472 108.151  1.00139.23           C  
ATOM   1749  CG  TYR A 260     116.611 138.120 109.235  1.00139.23           C  
ATOM   1750  CD1 TYR A 260     117.880 138.599 108.968  1.00139.23           C  
ATOM   1751  CD2 TYR A 260     116.155 138.192 110.541  1.00139.23           C  
ATOM   1752  CE1 TYR A 260     118.659 139.171 109.957  1.00139.23           C  
ATOM   1753  CE2 TYR A 260     116.921 138.759 111.545  1.00139.23           C  
ATOM   1754  CZ  TYR A 260     118.181 139.247 111.250  1.00139.23           C  
ATOM   1755  OH  TYR A 260     118.960 139.806 112.215  1.00139.23           O  
ATOM   1756  N   ASP A 261     113.612 137.911 105.203  1.00147.63           N  
ATOM   1757  CA  ASP A 261     112.467 137.347 104.414  1.00147.63           C  
ATOM   1758  C   ASP A 261     112.447 135.815 104.389  1.00147.63           C  
ATOM   1759  O   ASP A 261     111.340 135.278 104.366  1.00147.63           O  
ATOM   1760  CB  ASP A 261     112.303 137.920 103.019  1.00147.63           C  
ATOM   1761  CG  ASP A 261     110.859 137.822 102.559  1.00147.63           C  
ATOM   1762  OD1 ASP A 261     110.356 136.692 102.441  1.00147.63           O  
ATOM   1763  OD2 ASP A 261     110.236 138.878 102.361  1.00147.63           O  
ATOM   1764  N   ASP A 262     113.576 135.119 104.268  1.00148.01           N  
ATOM   1765  CA  ASP A 262     113.524 133.652 104.511  1.00148.01           C  
ATOM   1766  C   ASP A 262     114.828 133.228 105.197  1.00148.01           C  
ATOM   1767  O   ASP A 262     115.903 133.501 104.647  1.00148.01           O  
ATOM   1768  CB  ASP A 262     113.058 132.838 103.305  1.00148.01           C  
ATOM   1769  CG  ASP A 262     111.628 132.358 103.431  1.00148.01           C  
ATOM   1770  OD1 ASP A 262     111.029 132.620 104.477  1.00148.01           O  
ATOM   1771  OD2 ASP A 262     111.129 131.728 102.480  1.00148.01           O  
ATOM   1772  N   LEU A 263     114.718 132.623 106.387  1.00134.71           N  
ATOM   1773  CA  LEU A 263     115.914 132.062 107.072  1.00134.71           C  
ATOM   1774  C   LEU A 263     116.116 130.629 106.564  1.00134.71           C  
ATOM   1775  O   LEU A 263     117.242 130.133 106.698  1.00134.71           O  
ATOM   1776  CB  LEU A 263     115.709 132.159 108.590  1.00134.71           C  
ATOM   1777  CG  LEU A 263     116.235 133.424 109.269  1.00134.71           C  
ATOM   1778  CD1 LEU A 263     116.192 133.271 110.777  1.00134.71           C  
ATOM   1779  CD2 LEU A 263     117.651 133.733 108.827  1.00134.71           C  
ATOM   1780  N   SER A 264     115.089 130.031 105.946  1.00139.07           N  
ATOM   1781  CA  SER A 264     115.164 128.701 105.297  1.00139.07           C  
ATOM   1782  C   SER A 264     116.164 128.716 104.143  1.00139.07           C  
ATOM   1783  O   SER A 264     116.700 127.650 103.842  1.00139.07           O  
ATOM   1784  CB  SER A 264     113.819 128.420 104.787  1.00139.07           C  
ATOM   1785  OG  SER A 264     112.829 128.909 105.671  1.00139.07           O  
ATOM   1786  N   LYS A 265     116.436 129.877 103.551  1.00143.25           N  
ATOM   1787  CA  LYS A 265     117.339 130.079 102.416  1.00143.25           C  
ATOM   1788  C   LYS A 265     118.785 130.261 102.907  1.00143.25           C  
ATOM   1789  O   LYS A 265     119.698 129.864 102.196  1.00143.25           O  
ATOM   1790  CB  LYS A 265     116.791 131.196 101.513  1.00143.25           C  
ATOM   1791  CG  LYS A 265     115.579 130.674 100.713  1.00143.25           C  
ATOM   1792  CD  LYS A 265     114.936 131.737  99.815  1.00143.25           C  
ATOM   1793  CE  LYS A 265     113.760 131.219  98.967  1.00143.25           C  
ATOM   1794  NZ  LYS A 265     112.576 130.794  99.752  1.00143.25           N  
ATOM   1795  N   HIS A 266     119.026 130.794 104.116  1.00138.65           N  
ATOM   1796  CA  HIS A 266     120.374 130.848 104.709  1.00138.65           C  
ATOM   1797  C   HIS A 266     120.875 129.471 105.089  1.00138.65           C  
ATOM   1798  O   HIS A 266     122.051 129.173 104.904  1.00138.65           O  
ATOM   1799  CB  HIS A 266     120.482 131.665 105.998  1.00 30.00           C  
ATOM   1800  CG  HIS A 266     120.289 133.098 105.764  1.00 30.00           C  
ATOM   1801  CD2 HIS A 266     119.461 133.936 106.441  1.00 30.00           C  
ATOM   1802  ND1 HIS A 266     121.048 133.853 104.920  1.00 30.00           N  
ATOM   1803  CE1 HIS A 266     120.624 135.109 105.006  1.00 30.00           C  
ATOM   1804  NE2 HIS A 266     119.694 135.227 105.965  1.00 30.00           N  
ATOM   1805  N   ALA A 267     119.996 128.662 105.681  1.00138.88           N  
ATOM   1806  CA  ALA A 267     120.374 127.326 106.086  1.00138.88           C  
ATOM   1807  C   ALA A 267     120.902 126.568 104.861  1.00138.88           C  
ATOM   1808  O   ALA A 267     121.976 125.975 104.908  1.00138.88           O  
ATOM   1809  CB  ALA A 267     119.162 126.676 106.740  1.00138.88           C  
ATOM   1810  N   VAL A 268     120.189 126.670 103.730  1.00136.39           N  
ATOM   1811  CA  VAL A 268     120.565 126.042 102.459  1.00136.39           C  
ATOM   1812  C   VAL A 268     121.892 126.593 101.920  1.00136.39           C  
ATOM   1813  O   VAL A 268     122.751 125.807 101.546  1.00136.39           O  
ATOM   1814  CB  VAL A 268     119.414 126.163 101.444  1.00 30.00           C  
ATOM   1815  CG1 VAL A 268     119.806 125.757 100.022  1.00 30.00           C  
ATOM   1816  CG2 VAL A 268     118.242 125.275 101.858  1.00 30.00           C  
ATOM   1817  N   ALA A 269     122.140 127.902 101.951  1.00134.98           N  
ATOM   1818  CA  ALA A 269     123.403 128.488 101.518  1.00134.98           C  
ATOM   1819  C   ALA A 269     124.579 128.033 102.398  1.00134.98           C  
ATOM   1820  O   ALA A 269     125.671 127.779 101.892  1.00134.98           O  
ATOM   1821  CB  ALA A 269     123.265 130.009 101.542  1.00134.98           C  
ATOM   1822  N   TYR A 270     124.355 127.832 103.697  1.00138.91           N  
ATOM   1823  CA  TYR A 270     125.389 127.366 104.627  1.00138.91           C  
ATOM   1824  C   TYR A 270     125.693 125.883 104.379  1.00138.91           C  
ATOM   1825  O   TYR A 270     126.854 125.501 104.246  1.00138.91           O  
ATOM   1826  CB  TYR A 270     124.933 127.677 106.055  1.00138.91           C  
ATOM   1827  CG  TYR A 270     125.884 127.246 107.152  1.00138.91           C  
ATOM   1828  CD1 TYR A 270     127.199 127.725 107.156  1.00138.91           C  
ATOM   1829  CD2 TYR A 270     125.433 126.435 108.206  1.00138.91           C  
ATOM   1830  CE1 TYR A 270     128.067 127.375 108.199  1.00138.91           C  
ATOM   1831  CE2 TYR A 270     126.290 126.129 109.280  1.00138.91           C  
ATOM   1832  CZ  TYR A 270     127.608 126.605 109.268  1.00138.91           C  
ATOM   1833  OH  TYR A 270     128.472 126.332 110.276  1.00138.91           O  
ATOM   1834  N   ARG A 271     124.654 125.065 104.159  1.00136.47           N  
ATOM   1835  CA  ARG A 271     124.761 123.635 103.821  1.00136.47           C  
ATOM   1836  C   ARG A 271     125.678 123.405 102.621  1.00136.47           C  
ATOM   1837  O   ARG A 271     126.479 122.484 102.626  1.00136.47           O  
ATOM   1838  CB  ARG A 271     123.363 123.063 103.564  1.00136.47           C  
ATOM   1839  CG  ARG A 271     123.399 121.541 103.454  1.00136.47           C  
ATOM   1840  CD  ARG A 271     122.028 120.874 103.490  1.00136.47           C  
ATOM   1841  NE  ARG A 271     121.181 121.253 102.361  1.00136.47           N  
ATOM   1842  CZ  ARG A 271     119.947 120.852 102.162  1.00136.47           C  
ATOM   1843  NH1 ARG A 271     119.268 121.246 101.136  1.00136.47           N  
ATOM   1844  NH2 ARG A 271     119.332 120.036 102.946  1.00136.47           N  
ATOM   1845  N   GLN A 272     125.638 124.283 101.628  1.00140.85           N  
ATOM   1846  CA  GLN A 272     126.431 124.162 100.413  1.00140.85           C  
ATOM   1847  C   GLN A 272     127.878 124.345 100.722  1.00140.85           C  
ATOM   1848  O   GLN A 272     128.654 123.528 100.255  1.00140.85           O  
ATOM   1849  CB  GLN A 272     126.017 125.189  99.344  1.00 30.00           C  
ATOM   1850  CG  GLN A 272     124.613 125.059  98.795  1.00 30.00           C  
ATOM   1851  CD  GLN A 272     124.527 125.797  97.480  1.00 30.00           C  
ATOM   1852  NE2 GLN A 272     123.313 126.114  97.066  1.00 30.00           N  
ATOM   1853  OE1 GLN A 272     125.533 126.068  96.833  1.00 30.00           O  
ATOM   1854  N   ILE A 273     128.233 125.387 101.410  1.00138.32           N  
ATOM   1855  CA  ILE A 273     129.617 125.734 101.748  1.00138.32           C  
ATOM   1856  C   ILE A 273     130.244 124.672 102.645  1.00138.32           C  
ATOM   1857  O   ILE A 273     131.363 124.233 102.402  1.00138.32           O  
ATOM   1858  CB  ILE A 273     129.643 127.127 102.416  1.00 30.00           C  
ATOM   1859  CG1 ILE A 273     129.263 128.210 101.390  1.00 30.00           C  
ATOM   1860  CG2 ILE A 273     131.015 127.444 103.025  1.00 30.00           C  
ATOM   1861  CD1 ILE A 273     128.956 129.560 102.031  1.00 30.00           C  
ATOM   1862  N   SER A 274     129.450 124.149 103.565  1.00141.10           N  
ATOM   1863  CA  SER A 274     129.926 123.108 104.510  1.00141.10           C  
ATOM   1864  C   SER A 274     130.135 121.778 103.781  1.00141.10           C  
ATOM   1865  O   SER A 274     131.243 121.296 103.902  1.00141.10           O  
ATOM   1866  CB  SER A 274     128.985 123.057 105.683  1.00141.10           C  
ATOM   1867  OG  SER A 274     127.634 123.050 105.265  1.00141.10           O  
ATOM   1868  N   LEU A 275     129.194 121.260 102.976  1.00141.51           N  
ATOM   1869  CA  LEU A 275     129.372 120.005 102.220  1.00141.51           C  
ATOM   1870  C   LEU A 275     130.474 120.067 101.150  1.00141.51           C  
ATOM   1871  O   LEU A 275     130.919 119.037 100.663  1.00141.51           O  
ATOM   1872  CB  LEU A 275     128.065 119.638 101.503  1.00141.51           C  
ATOM   1873  CG  LEU A 275     126.912 119.185 102.401  1.00141.51           C  
ATOM   1874  CD1 LEU A 275     125.637 119.096 101.568  1.00141.51           C  
ATOM   1875  CD2 LEU A 275     127.175 117.817 103.021  1.00141.51           C  
ATOM   1876  N   LEU A 276     130.958 121.249 100.804  1.00139.16           N  
ATOM   1877  CA  LEU A 276     132.017 121.492  99.828  1.00139.16           C  
ATOM   1878  C   LEU A 276     133.354 121.651 100.540  1.00139.16           C  
ATOM   1879  O   LEU A 276     134.376 121.189 100.036  1.00139.16           O  
ATOM   1880  CB  LEU A 276     131.662 122.708  98.950  1.00139.16           C  
ATOM   1881  CG  LEU A 276     130.498 122.507  97.951  1.00139.16           C  
ATOM   1882  CD1 LEU A 276     130.349 123.772  97.113  1.00139.16           C  
ATOM   1883  CD2 LEU A 276     130.793 121.381  96.962  1.00139.16           C  
ATOM   1884  N   LEU A 277     133.360 122.219 101.748  1.00138.51           N  
ATOM   1885  CA  LEU A 277     134.552 122.265 102.610  1.00138.51           C  
ATOM   1886  C   LEU A 277     134.833 120.895 103.273  1.00138.51           C  
ATOM   1887  O   LEU A 277     135.817 120.738 103.996  1.00138.51           O  
ATOM   1888  CB  LEU A 277     134.375 123.355 103.680  1.00138.51           C  
ATOM   1889  CG  LEU A 277     134.531 124.798 103.176  1.00138.51           C  
ATOM   1890  CD1 LEU A 277     134.059 125.756 104.266  1.00138.51           C  
ATOM   1891  CD2 LEU A 277     135.985 125.138 102.845  1.00138.51           C  
ATOM   1892  N   ARG A 278     133.981 119.896 103.001  1.00148.15           N  
ATOM   1893  CA  ARG A 278     134.017 118.506 103.486  1.00148.15           C  
ATOM   1894  C   ARG A 278     133.778 118.335 104.994  1.00148.15           C  
ATOM   1895  O   ARG A 278     134.304 117.405 105.604  1.00148.15           O  
ATOM   1896  CB  ARG A 278     135.232 117.723 102.944  1.00148.15           C  
ATOM   1897  CG  ARG A 278     135.470 117.949 101.441  1.00148.15           C  
ATOM   1898  CD  ARG A 278     136.444 116.937 100.820  1.00148.15           C  
ATOM   1899  NE  ARG A 278     135.767 115.695 100.391  1.00148.15           N  
ATOM   1900  CZ  ARG A 278     135.161 115.503  99.227  1.00148.15           C  
ATOM   1901  NH1 ARG A 278     134.679 114.346  98.894  1.00148.15           N  
ATOM   1902  NH2 ARG A 278     135.012 116.449  98.347  1.00148.15           N  
ATOM   1903  N   ARG A 279     132.989 119.226 105.609  1.00142.43           N  
ATOM   1904  CA  ARG A 279     132.630 119.123 107.038  1.00142.43           C  
ATOM   1905  C   ARG A 279     131.586 118.007 107.242  1.00142.43           C  
ATOM   1906  O   ARG A 279     130.728 117.851 106.377  1.00142.43           O  
ATOM   1907  CB  ARG A 279     132.117 120.460 107.593  1.00142.43           C  
ATOM   1908  CG  ARG A 279     133.225 121.519 107.669  1.00142.43           C  
ATOM   1909  CD  ARG A 279     132.653 122.820 108.236  1.00142.43           C  
ATOM   1910  NE  ARG A 279     133.695 123.844 108.442  1.00142.43           N  
ATOM   1911  CZ  ARG A 279     133.551 124.967 109.116  1.00142.43           C  
ATOM   1912  NH1 ARG A 279     134.523 125.816 109.167  1.00142.43           N  
ATOM   1913  NH2 ARG A 279     132.458 125.282 109.735  1.00142.43           N  
ATOM   1914  N   PRO A 280     131.649 117.206 108.325  1.00136.10           N  
ATOM   1915  CA  PRO A 280     130.717 116.106 108.576  1.00136.10           C  
ATOM   1916  C   PRO A 280     129.225 116.473 108.478  1.00136.10           C  
ATOM   1917  O   PRO A 280     128.791 117.390 109.174  1.00136.10           O  
ATOM   1918  CB  PRO A 280     131.048 115.621 109.988  1.00136.10           C  
ATOM   1919  CG  PRO A 280     132.539 115.900 110.111  1.00136.10           C  
ATOM   1920  CD  PRO A 280     132.707 117.198 109.330  1.00136.10           C  
ATOM   1921  N   PRO A 281     128.417 115.785 107.649  1.00140.69           N  
ATOM   1922  CA  PRO A 281     126.984 116.047 107.527  1.00140.69           C  
ATOM   1923  C   PRO A 281     126.181 115.475 108.710  1.00140.69           C  
ATOM   1924  O   PRO A 281     126.722 114.782 109.569  1.00140.69           O  
ATOM   1925  CB  PRO A 281     126.588 115.417 106.191  1.00140.69           C  
ATOM   1926  CG  PRO A 281     127.553 114.251 106.042  1.00140.69           C  
ATOM   1927  CD  PRO A 281     128.833 114.780 106.684  1.00140.69           C  
ATOM   1928  N   GLY A 282     124.873 115.722 108.739  1.00135.14           N  
ATOM   1929  CA  GLY A 282     123.943 115.273 109.780  1.00135.14           C  
ATOM   1930  C   GLY A 282     122.511 115.196 109.256  1.00135.14           C  
ATOM   1931  O   GLY A 282     122.318 114.907 108.077  1.00135.14           O  
ATOM   1932  N   ARG A 283     121.493 115.438 110.096  1.00141.18           N  
ATOM   1933  CA  ARG A 283     120.080 115.393 109.680  1.00141.18           C  
ATOM   1934  C   ARG A 283     119.821 116.312 108.482  1.00141.18           C  
ATOM   1935  O   ARG A 283     120.212 117.475 108.498  1.00141.18           O  
ATOM   1936  CB  ARG A 283     119.157 115.715 110.866  1.00141.18           C  
ATOM   1937  CG  ARG A 283     117.677 115.672 110.458  1.00141.18           C  
ATOM   1938  CD  ARG A 283     116.745 115.854 111.651  1.00141.18           C  
ATOM   1939  NE  ARG A 283     115.353 115.995 111.197  1.00141.18           N  
ATOM   1940  CZ  ARG A 283     114.306 116.291 111.937  1.00141.18           C  
ATOM   1941  NH1 ARG A 283     113.125 116.375 111.401  1.00141.18           N  
ATOM   1942  NH2 ARG A 283     114.413 116.535 113.211  1.00141.18           N  
ATOM   1943  N   GLU A 284     119.167 115.792 107.441  1.00145.86           N  
ATOM   1944  CA  GLU A 284     118.867 116.528 106.197  1.00145.86           C  
ATOM   1945  C   GLU A 284     120.135 117.152 105.568  1.00145.86           C  
ATOM   1946  O   GLU A 284     120.098 118.183 104.907  1.00145.86           O  
ATOM   1947  CB  GLU A 284     117.662 117.475 106.412  1.00145.86           C  
ATOM   1948  CG  GLU A 284     116.356 116.688 106.631  1.00145.86           C  
ATOM   1949  CD  GLU A 284     115.331 117.386 107.545  1.00145.86           C  
ATOM   1950  OE1 GLU A 284     114.950 118.543 107.270  1.00145.86           O  
ATOM   1951  OE2 GLU A 284     114.859 116.750 108.516  1.00145.86           O  
ATOM   1952  N   ALA A 285     121.287 116.512 105.778  1.00138.83           N  
ATOM   1953  CA  ALA A 285     122.636 116.889 105.340  1.00138.83           C  
ATOM   1954  C   ALA A 285     123.192 118.201 105.945  1.00138.83           C  
ATOM   1955  O   ALA A 285     124.308 118.597 105.620  1.00138.83           O  
ATOM   1956  CB  ALA A 285     122.772 116.756 103.816  1.00138.83           C  
ATOM   1957  N   TYR A 286     122.471 118.863 106.854  1.00143.36           N  
ATOM   1958  CA  TYR A 286     122.938 120.096 107.504  1.00143.36           C  
ATOM   1959  C   TYR A 286     124.107 119.839 108.467  1.00143.36           C  
ATOM   1960  O   TYR A 286     124.129 118.801 109.131  1.00143.36           O  
ATOM   1961  CB  TYR A 286     121.786 120.735 108.275  1.00143.36           C  
ATOM   1962  CG  TYR A 286     120.716 121.352 107.408  1.00143.36           C  
ATOM   1963  CD1 TYR A 286     120.974 122.529 106.686  1.00143.36           C  
ATOM   1964  CD2 TYR A 286     119.450 120.745 107.317  1.00143.36           C  
ATOM   1965  CE1 TYR A 286     119.978 123.073 105.855  1.00143.36           C  
ATOM   1966  CE2 TYR A 286     118.444 121.304 106.514  1.00143.36           C  
ATOM   1967  CZ  TYR A 286     118.712 122.471 105.777  1.00143.36           C  
ATOM   1968  OH  TYR A 286     117.745 123.018 104.997  1.00143.36           O  
ATOM   1969  N   PRO A 287     125.071 120.764 108.602  1.00139.26           N  
ATOM   1970  CA  PRO A 287     126.184 120.601 109.533  1.00139.26           C  
ATOM   1971  C   PRO A 287     125.723 120.739 110.994  1.00139.26           C  
ATOM   1972  O   PRO A 287     124.709 121.374 111.284  1.00139.26           O  
ATOM   1973  CB  PRO A 287     127.214 121.651 109.127  1.00139.26           C  
ATOM   1974  CG  PRO A 287     126.375 122.740 108.484  1.00139.26           C  
ATOM   1975  CD  PRO A 287     125.227 121.981 107.830  1.00139.26           C  
ATOM   1976  N   GLY A 288     126.473 120.159 111.937  1.00145.60           N  
ATOM   1977  CA  GLY A 288     126.141 120.165 113.374  1.00145.60           C  
ATOM   1978  C   GLY A 288     125.874 121.543 114.003  1.00145.60           C  
ATOM   1979  O   GLY A 288     125.066 121.658 114.919  1.00145.60           O  
ATOM   1980  N   ASP A 289     126.491 122.604 113.486  1.00143.51           N  
ATOM   1981  CA  ASP A 289     126.377 123.995 113.945  1.00143.51           C  
ATOM   1982  C   ASP A 289     125.226 124.816 113.307  1.00143.51           C  
ATOM   1983  O   ASP A 289     125.190 126.037 113.416  1.00143.51           O  
ATOM   1984  CB  ASP A 289     127.760 124.684 113.929  1.00143.51           C  
ATOM   1985  CG  ASP A 289     128.643 124.404 112.705  1.00143.51           C  
ATOM   1986  OD1 ASP A 289     128.124 124.003 111.647  1.00143.51           O  
ATOM   1987  OD2 ASP A 289     129.873 124.622 112.796  1.00143.51           O  
ATOM   1988  N   VAL A 290     124.221 124.186 112.692  1.00146.17           N  
ATOM   1989  CA  VAL A 290     123.057 124.886 112.147  1.00146.17           C  
ATOM   1990  C   VAL A 290     122.145 125.528 113.207  1.00146.17           C  
ATOM   1991  O   VAL A 290     121.584 126.593 112.947  1.00146.17           O  
ATOM   1992  CB  VAL A 290     122.317 123.960 111.165  1.00 30.00           C  
ATOM   1993  CG1 VAL A 290     120.826 124.195 111.005  1.00 30.00           C  
ATOM   1994  CG2 VAL A 290     122.916 124.216 109.783  1.00 30.00           C  
ATOM   1995  N   PHE A 291     122.018 124.963 114.414  1.00143.21           N  
ATOM   1996  CA  PHE A 291     121.253 125.615 115.494  1.00143.21           C  
ATOM   1997  C   PHE A 291     122.008 126.862 115.972  1.00143.21           C  
ATOM   1998  O   PHE A 291     121.437 127.923 116.204  1.00143.21           O  
ATOM   1999  CB  PHE A 291     121.055 124.640 116.660  1.00143.21           C  
ATOM   2000  CG  PHE A 291     120.297 125.220 117.839  1.00143.21           C  
ATOM   2001  CD1 PHE A 291     118.902 125.129 117.883  1.00143.21           C  
ATOM   2002  CD2 PHE A 291     120.982 125.861 118.885  1.00143.21           C  
ATOM   2003  CE1 PHE A 291     118.187 125.691 118.952  1.00143.21           C  
ATOM   2004  CE2 PHE A 291     120.268 126.422 119.957  1.00143.21           C  
ATOM   2005  CZ  PHE A 291     118.870 126.344 119.985  1.00143.21           C  
ATOM   2006  N   TYR A 292     123.327 126.732 116.083  1.00138.65           N  
ATOM   2007  CA  TYR A 292     124.249 127.775 116.504  1.00138.65           C  
ATOM   2008  C   TYR A 292     124.300 128.956 115.521  1.00138.65           C  
ATOM   2009  O   TYR A 292     124.411 130.102 115.950  1.00138.65           O  
ATOM   2010  CB  TYR A 292     125.603 127.102 116.728  1.00138.65           C  
ATOM   2011  CG  TYR A 292     126.738 127.973 117.209  1.00138.65           C  
ATOM   2012  CD1 TYR A 292     126.543 128.962 118.190  1.00138.65           C  
ATOM   2013  CD2 TYR A 292     128.018 127.750 116.682  1.00138.65           C  
ATOM   2014  CE1 TYR A 292     127.630 129.749 118.608  1.00138.65           C  
ATOM   2015  CE2 TYR A 292     129.104 128.529 117.109  1.00138.65           C  
ATOM   2016  CZ  TYR A 292     128.907 129.535 118.066  1.00138.65           C  
ATOM   2017  OH  TYR A 292     129.966 130.283 118.463  1.00138.65           O  
ATOM   2018  N   LEU A 293     124.128 128.713 114.217  1.00140.43           N  
ATOM   2019  CA  LEU A 293     124.096 129.726 113.157  1.00140.43           C  
ATOM   2020  C   LEU A 293     122.934 130.713 113.405  1.00140.43           C  
ATOM   2021  O   LEU A 293     123.142 131.923 113.462  1.00140.43           O  
ATOM   2022  CB  LEU A 293     124.022 128.970 111.809  1.00140.43           C  
ATOM   2023  CG  LEU A 293     123.678 129.784 110.543  1.00140.43           C  
ATOM   2024  CD1 LEU A 293     124.949 130.123 109.775  1.00140.43           C  
ATOM   2025  CD2 LEU A 293     122.765 129.001 109.605  1.00140.43           C  
ATOM   2026  N   HIS A 294     121.717 130.209 113.594  1.00139.08           N  
ATOM   2027  CA  HIS A 294     120.547 131.046 113.892  1.00139.08           C  
ATOM   2028  C   HIS A 294     120.565 131.604 115.327  1.00139.08           C  
ATOM   2029  O   HIS A 294     120.033 132.685 115.554  1.00139.08           O  
ATOM   2030  CB  HIS A 294     119.247 130.330 113.505  1.00139.08           C  
ATOM   2031  CG  HIS A 294     119.066 130.141 112.008  1.00139.08           C  
ATOM   2032  CD2 HIS A 294     119.833 130.680 111.010  1.00139.08           C  
ATOM   2033  ND1 HIS A 294     118.077 129.355 111.415  1.00139.08           N  
ATOM   2034  CE1 HIS A 294     118.269 129.435 110.092  1.00139.08           C  
ATOM   2035  NE2 HIS A 294     119.319 130.221 109.822  1.00139.08           N  
ATOM   2036  N   SER A 295     121.183 130.911 116.300  1.00140.16           N  
ATOM   2037  CA  SER A 295     121.320 131.380 117.692  1.00140.16           C  
ATOM   2038  C   SER A 295     122.251 132.581 117.820  1.00140.16           C  
ATOM   2039  O   SER A 295     121.927 133.529 118.526  1.00140.16           O  
ATOM   2040  CB  SER A 295     121.815 130.278 118.621  1.00140.16           C  
ATOM   2041  OG  SER A 295     120.825 129.293 118.734  1.00140.16           O  
ATOM   2042  N   ARG A 296     123.400 132.577 117.138  1.00140.36           N  
ATOM   2043  CA  ARG A 296     124.330 133.716 117.123  1.00140.36           C  
ATOM   2044  C   ARG A 296     123.653 134.970 116.582  1.00140.36           C  
ATOM   2045  O   ARG A 296     123.944 136.063 117.049  1.00140.36           O  
ATOM   2046  CB  ARG A 296     125.526 133.411 116.213  1.00140.36           C  
ATOM   2047  CG  ARG A 296     126.632 132.662 116.945  1.00140.36           C  
ATOM   2048  CD  ARG A 296     127.931 132.594 116.135  1.00140.36           C  
ATOM   2049  NE  ARG A 296     127.734 132.087 114.764  1.00140.36           N  
ATOM   2050  CZ  ARG A 296     128.691 131.724 113.929  1.00140.36           C  
ATOM   2051  NH1 ARG A 296     128.409 131.286 112.738  1.00140.36           N  
ATOM   2052  NH2 ARG A 296     129.950 131.769 114.251  1.00140.36           N  
ATOM   2053  N   LEU A 297     122.785 134.819 115.575  1.00138.52           N  
ATOM   2054  CA  LEU A 297     122.054 135.909 114.943  1.00138.52           C  
ATOM   2055  C   LEU A 297     120.872 136.409 115.788  1.00138.52           C  
ATOM   2056  O   LEU A 297     120.801 137.595 116.083  1.00138.52           O  
ATOM   2057  CB  LEU A 297     121.565 135.416 113.564  1.00138.52           C  
ATOM   2058  CG  LEU A 297     120.743 136.452 112.775  1.00138.52           C  
ATOM   2059  CD1 LEU A 297     121.698 137.473 112.166  1.00138.52           C  
ATOM   2060  CD2 LEU A 297     119.940 135.763 111.682  1.00138.52           C  
ATOM   2061  N   LEU A 298     119.945 135.532 116.185  1.00134.95           N  
ATOM   2062  CA  LEU A 298     118.701 135.954 116.838  1.00134.95           C  
ATOM   2063  C   LEU A 298     118.815 136.336 118.315  1.00134.95           C  
ATOM   2064  O   LEU A 298     117.902 136.966 118.825  1.00134.95           O  
ATOM   2065  CB  LEU A 298     117.612 134.880 116.636  1.00134.95           C  
ATOM   2066  CG  LEU A 298     117.039 134.785 115.214  1.00134.95           C  
ATOM   2067  CD1 LEU A 298     116.159 133.545 115.090  1.00134.95           C  
ATOM   2068  CD2 LEU A 298     116.163 135.991 114.884  1.00134.95           C  
ATOM   2069  N   GLU A 299     119.907 136.071 119.028  1.00146.76           N  
ATOM   2070  CA  GLU A 299     120.020 136.520 120.429  1.00146.76           C  
ATOM   2071  C   GLU A 299     120.495 137.980 120.511  1.00146.76           C  
ATOM   2072  O   GLU A 299     120.465 138.571 121.592  1.00146.76           O  
ATOM   2073  CB  GLU A 299     120.889 135.562 121.262  1.00146.76           C  
ATOM   2074  CG  GLU A 299     120.149 134.243 121.585  1.00146.76           C  
ATOM   2075  CD  GLU A 299     119.284 134.275 122.867  1.00146.76           C  
ATOM   2076  OE1 GLU A 299     119.743 134.760 123.926  1.00146.76           O  
ATOM   2077  OE2 GLU A 299     118.129 133.803 122.809  1.00146.76           O  
ATOM   2078  N   ARG A 300     120.881 138.600 119.380  1.00147.20           N  
ATOM   2079  CA  ARG A 300     121.300 140.008 119.324  1.00147.20           C  
ATOM   2080  C   ARG A 300     120.116 140.981 119.374  1.00147.20           C  
ATOM   2081  O   ARG A 300     120.323 142.174 119.547  1.00147.20           O  
ATOM   2082  CB  ARG A 300     122.125 140.291 118.065  1.00147.20           C  
ATOM   2083  CG  ARG A 300     123.468 139.567 117.937  1.00147.20           C  
ATOM   2084  CD  ARG A 300     124.291 140.317 116.881  1.00147.20           C  
ATOM   2085  NE  ARG A 300     125.299 139.489 116.202  1.00147.20           N  
ATOM   2086  CZ  ARG A 300     126.034 139.878 115.175  1.00147.20           C  
ATOM   2087  NH1 ARG A 300     126.819 139.047 114.560  1.00147.20           N  
ATOM   2088  NH2 ARG A 300     126.012 141.101 114.731  1.00147.20           N  
ATOM   2089  N   ALA A 301     118.879 140.527 119.265  1.00143.62           N  
ATOM   2090  CA  ALA A 301     117.709 141.387 119.381  1.00143.62           C  
ATOM   2091  C   ALA A 301     117.389 141.506 120.886  1.00143.62           C  
ATOM   2092  O   ALA A 301     117.162 140.497 121.552  1.00143.62           O  
ATOM   2093  CB  ALA A 301     116.581 140.773 118.566  1.00143.62           C  
ATOM   2094  N   ALA A 302     117.389 142.724 121.436  1.00143.44           N  
ATOM   2095  CA  ALA A 302     117.184 142.962 122.861  1.00143.44           C  
ATOM   2096  C   ALA A 302     116.754 144.392 123.209  1.00143.44           C  
ATOM   2097  O   ALA A 302     116.963 145.317 122.429  1.00143.44           O  
ATOM   2098  CB  ALA A 302     118.553 142.731 123.530  1.00143.44           C  
ATOM   2099  N   LYS A 303     116.204 144.580 124.414  1.00144.74           N  
ATOM   2100  CA  LYS A 303     115.856 145.874 125.013  1.00144.74           C  
ATOM   2101  C   LYS A 303     116.935 146.077 126.068  1.00144.74           C  
ATOM   2102  O   LYS A 303     117.008 145.306 127.018  1.00144.74           O  
ATOM   2103  CB  LYS A 303     114.433 145.851 125.608  1.00144.74           C  
ATOM   2104  CG  LYS A 303     113.754 147.230 125.744  1.00144.74           C  
ATOM   2105  CD  LYS A 303     114.426 148.137 126.781  1.00144.74           C  
ATOM   2106  CE  LYS A 303     113.718 149.468 127.078  1.00144.74           C  
ATOM   2107  NZ  LYS A 303     113.697 150.436 125.955  1.00144.74           N  
ATOM   2108  N   LEU A 304     117.838 147.029 125.873  1.00148.26           N  
ATOM   2109  CA  LEU A 304     118.930 147.270 126.815  1.00148.26           C  
ATOM   2110  C   LEU A 304     118.503 148.034 128.071  1.00148.26           C  
ATOM   2111  O   LEU A 304     117.455 148.673 128.130  1.00148.26           O  
ATOM   2112  CB  LEU A 304     120.101 147.980 126.119  1.00148.26           C  
ATOM   2113  CG  LEU A 304     120.715 147.240 124.923  1.00148.26           C  
ATOM   2114  CD1 LEU A 304     121.965 147.987 124.467  1.00148.26           C  
ATOM   2115  CD2 LEU A 304     121.126 145.814 125.266  1.00148.26           C  
ATOM   2116  N   SER A 305     119.341 147.946 129.094  1.00155.48           N  
ATOM   2117  CA  SER A 305     119.191 148.629 130.380  1.00155.48           C  
ATOM   2118  C   SER A 305     119.594 150.110 130.295  1.00155.48           C  
ATOM   2119  O   SER A 305     120.322 150.534 129.394  1.00155.48           O  
ATOM   2120  CB  SER A 305     120.026 147.888 131.431  1.00155.48           C  
ATOM   2121  OG  SER A 305     121.392 147.883 131.070  1.00155.48           O  
ATOM   2122  N   ASP A 306     119.203 150.894 131.302  1.00163.86           N  
ATOM   2123  CA  ASP A 306     119.448 152.340 131.355  1.00163.86           C  
ATOM   2124  C   ASP A 306     120.928 152.731 131.363  1.00163.86           C  
ATOM   2125  O   ASP A 306     121.273 153.783 130.829  1.00163.86           O  
ATOM   2126  CB  ASP A 306     118.729 152.955 132.564  1.00163.86           C  
ATOM   2127  CG  ASP A 306     117.202 152.800 132.576  1.00163.86           C  
ATOM   2128  OD1 ASP A 306     116.618 152.226 131.634  1.00163.86           O  
ATOM   2129  OD2 ASP A 306     116.576 153.240 133.564  1.00163.86           O  
ATOM   2130  N   GLU A 307     121.822 151.909 131.915  1.00160.61           N  
ATOM   2131  CA  GLU A 307     123.266 152.202 131.895  1.00160.61           C  
ATOM   2132  C   GLU A 307     123.799 152.234 130.456  1.00160.61           C  
ATOM   2133  O   GLU A 307     124.651 153.057 130.120  1.00160.61           O  
ATOM   2134  CB  GLU A 307     124.069 151.192 132.720  1.00 30.00           C  
ATOM   2135  CG  GLU A 307     123.773 151.283 134.223  1.00 30.00           C  
ATOM   2136  CD  GLU A 307     124.607 150.295 135.062  1.00 30.00           C  
ATOM   2137  OE1 GLU A 307     125.286 149.405 134.500  1.00 30.00           O  
ATOM   2138  OE2 GLU A 307     124.587 150.410 136.309  1.00 30.00           O  
ATOM   2139  N   LYS A 308     123.295 151.332 129.601  1.00158.31           N  
ATOM   2140  CA  LYS A 308     123.641 151.230 128.175  1.00158.31           C  
ATOM   2141  C   LYS A 308     122.876 152.225 127.288  1.00158.31           C  
ATOM   2142  O   LYS A 308     123.078 152.239 126.077  1.00158.31           O  
ATOM   2143  CB  LYS A 308     123.405 149.787 127.690  1.00158.31           C  
ATOM   2144  CG  LYS A 308     124.067 148.675 128.515  1.00158.31           C  
ATOM   2145  CD  LYS A 308     125.590 148.819 128.575  1.00158.31           C  
ATOM   2146  CE  LYS A 308     126.167 147.690 129.427  1.00158.31           C  
ATOM   2147  NZ  LYS A 308     127.641 147.783 129.538  1.00158.31           N  
ATOM   2148  N   GLY A 309     122.003 153.053 127.863  1.00157.26           N  
ATOM   2149  CA  GLY A 309     121.202 154.064 127.168  1.00157.26           C  
ATOM   2150  C   GLY A 309     119.758 153.673 126.841  1.00157.26           C  
ATOM   2151  O   GLY A 309     119.048 154.462 126.220  1.00157.26           O  
ATOM   2152  N   GLY A 310     119.290 152.485 127.228  1.00149.64           N  
ATOM   2153  CA  GLY A 310     117.908 152.047 126.996  1.00149.64           C  
ATOM   2154  C   GLY A 310     117.498 151.744 125.544  1.00149.64           C  
ATOM   2155  O   GLY A 310     116.299 151.687 125.256  1.00149.64           O  
ATOM   2156  N   GLY A 311     118.457 151.511 124.638  1.00144.77           N  
ATOM   2157  CA  GLY A 311     118.191 151.233 123.221  1.00144.77           C  
ATOM   2158  C   GLY A 311     117.491 149.900 122.954  1.00144.77           C  
ATOM   2159  O   GLY A 311     117.404 149.044 123.835  1.00144.77           O  
ATOM   2160  N   SER A 312     117.021 149.664 121.727  1.00139.34           N  
ATOM   2161  CA  SER A 312     116.260 148.442 121.425  1.00139.34           C  
ATOM   2162  C   SER A 312     116.229 147.971 119.974  1.00139.34           C  
ATOM   2163  O   SER A 312     115.753 148.686 119.098  1.00139.34           O  
ATOM   2164  CB  SER A 312     114.820 148.711 121.848  1.00139.34           C  
ATOM   2165  OG  SER A 312     114.011 147.564 121.744  1.00139.34           O  
ATOM   2166  N   LEU A 313     116.721 146.759 119.720  1.00134.35           N  
ATOM   2167  CA  LEU A 313     116.643 146.095 118.419  1.00134.35           C  
ATOM   2168  C   LEU A 313     115.557 145.018 118.483  1.00134.35           C  
ATOM   2169  O   LEU A 313     115.432 144.332 119.485  1.00134.35           O  
ATOM   2170  CB  LEU A 313     118.018 145.496 118.077  1.00134.35           C  
ATOM   2171  CG  LEU A 313     118.112 144.754 116.736  1.00134.35           C  
ATOM   2172  CD1 LEU A 313     117.736 145.632 115.555  1.00134.35           C  
ATOM   2173  CD2 LEU A 313     119.537 144.278 116.512  1.00134.35           C  
ATOM   2174  N   THR A 314     114.867 144.724 117.400  1.00134.27           N  
ATOM   2175  CA  THR A 314     113.825 143.692 117.339  1.00134.27           C  
ATOM   2176  C   THR A 314     113.930 143.008 115.989  1.00134.27           C  
ATOM   2177  O   THR A 314     114.384 143.611 115.019  1.00134.27           O  
ATOM   2178  CB  THR A 314     112.430 144.222 117.705  1.00134.27           C  
ATOM   2179  CG2 THR A 314     112.069 145.587 117.156  1.00134.27           C  
ATOM   2180  OG1 THR A 314     111.407 143.348 117.317  1.00134.27           O  
ATOM   2181  N   ALA A 315     113.566 141.730 115.936  1.00136.38           N  
ATOM   2182  CA  ALA A 315     113.712 140.912 114.748  1.00136.38           C  
ATOM   2183  C   ALA A 315     112.432 140.203 114.318  1.00136.38           C  
ATOM   2184  O   ALA A 315     111.661 139.720 115.145  1.00136.38           O  
ATOM   2185  CB  ALA A 315     114.817 139.893 115.015  1.00136.38           C  
ATOM   2186  N   LEU A 316     112.249 140.121 112.998  1.00138.19           N  
ATOM   2187  CA  LEU A 316     111.149 139.428 112.346  1.00138.19           C  
ATOM   2188  C   LEU A 316     111.718 138.431 111.324  1.00138.19           C  
ATOM   2189  O   LEU A 316     111.825 138.744 110.139  1.00138.19           O  
ATOM   2190  CB  LEU A 316     110.184 140.418 111.679  1.00138.19           C  
ATOM   2191  CG  LEU A 316     109.351 141.283 112.630  1.00138.19           C  
ATOM   2192  CD1 LEU A 316     108.573 142.330 111.836  1.00138.19           C  
ATOM   2193  CD2 LEU A 316     108.359 140.464 113.433  1.00138.19           C  
ATOM   2194  N   PRO A 317     112.206 137.261 111.770  1.00137.55           N  
ATOM   2195  CA  PRO A 317     112.656 136.215 110.866  1.00137.55           C  
ATOM   2196  C   PRO A 317     111.451 135.540 110.191  1.00137.55           C  
ATOM   2197  O   PRO A 317     110.387 135.390 110.792  1.00137.55           O  
ATOM   2198  CB  PRO A 317     113.452 135.243 111.735  1.00137.55           C  
ATOM   2199  CG  PRO A 317     112.822 135.402 113.114  1.00137.55           C  
ATOM   2200  CD  PRO A 317     112.484 136.886 113.146  1.00137.55           C  
ATOM   2201  N   ILE A 318     111.614 135.120 108.939  1.00140.81           N  
ATOM   2202  CA  ILE A 318     110.583 134.426 108.159  1.00140.81           C  
ATOM   2203  C   ILE A 318     111.058 133.007 107.812  1.00140.81           C  
ATOM   2204  O   ILE A 318     112.228 132.818 107.483  1.00140.81           O  
ATOM   2205  CB  ILE A 318     110.173 135.273 106.926  1.00 30.00           C  
ATOM   2206  CG1 ILE A 318     109.385 136.527 107.371  1.00 30.00           C  
ATOM   2207  CG2 ILE A 318     109.308 134.457 105.961  1.00 30.00           C  
ATOM   2208  CD1 ILE A 318     109.213 137.631 106.337  1.00 30.00           C  
ATOM   2209  N   ILE A 319     110.184 131.999 107.927  1.00143.84           N  
ATOM   2210  CA  ILE A 319     110.472 130.600 107.560  1.00143.84           C  
ATOM   2211  C   ILE A 319     109.383 129.990 106.682  1.00143.84           C  
ATOM   2212  O   ILE A 319     108.185 130.144 106.913  1.00143.84           O  
ATOM   2213  CB  ILE A 319     110.870 129.705 108.763  1.00 30.00           C  
ATOM   2214  CG1 ILE A 319     112.313 130.064 109.157  1.00 30.00           C  
ATOM   2215  CG2 ILE A 319     110.746 128.192 108.511  1.00 30.00           C  
ATOM   2216  CD1 ILE A 319     112.836 129.335 110.375  1.00 30.00           C  
ATOM   2217  N   GLU A 320     109.840 129.264 105.663  1.00158.12           N  
ATOM   2218  CA  GLU A 320     109.028 128.539 104.688  1.00158.12           C  
ATOM   2219  C   GLU A 320     108.975 127.053 105.070  1.00158.12           C  
ATOM   2220  O   GLU A 320     110.008 126.393 105.200  1.00158.12           O  
ATOM   2221  CB  GLU A 320     109.672 128.746 103.310  1.00158.12           C  
ATOM   2222  CG  GLU A 320     108.933 128.069 102.148  1.00158.12           C  
ATOM   2223  CD  GLU A 320     109.859 127.804 100.950  1.00158.12           C  
ATOM   2224  OE1 GLU A 320     110.835 128.564 100.731  1.00158.12           O  
ATOM   2225  OE2 GLU A 320     109.596 126.825 100.217  1.00158.12           O  
ATOM   2226  N   THR A 321     107.770 126.512 105.232  1.00164.66           N  
ATOM   2227  CA  THR A 321     107.535 125.112 105.613  1.00164.66           C  
ATOM   2228  C   THR A 321     106.901 124.308 104.469  1.00164.66           C  
ATOM   2229  O   THR A 321     105.909 124.727 103.880  1.00164.66           O  
ATOM   2230  CB  THR A 321     106.753 125.032 106.936  1.00164.66           C  
ATOM   2231  CG2 THR A 321     105.563 125.966 107.090  1.00164.66           C  
ATOM   2232  OG1 THR A 321     106.222 123.761 107.107  1.00164.66           O  
ATOM   2233  N   GLN A 322     107.493 123.158 104.122  1.00165.64           N  
ATOM   2234  CA  GLN A 322     107.016 122.271 103.057  1.00165.64           C  
ATOM   2235  C   GLN A 322     105.798 121.472 103.539  1.00165.64           C  
ATOM   2236  O   GLN A 322     105.919 120.652 104.444  1.00165.64           O  
ATOM   2237  CB  GLN A 322     108.135 121.301 102.633  1.00165.64           C  
ATOM   2238  CG  GLN A 322     109.457 121.912 102.138  1.00165.64           C  
ATOM   2239  CD  GLN A 322     109.266 122.976 101.065  1.00165.64           C  
ATOM   2240  NE2 GLN A 322     110.051 124.026 101.088  1.00165.64           N  
ATOM   2241  OE1 GLN A 322     108.420 122.869 100.190  1.00165.64           O  
ATOM   2242  N   ALA A 323     104.622 121.676 102.940  1.00170.41           N  
ATOM   2243  CA  ALA A 323     103.382 120.976 103.301  1.00170.41           C  
ATOM   2244  C   ALA A 323     103.044 121.026 104.812  1.00170.41           C  
ATOM   2245  O   ALA A 323     102.433 120.106 105.361  1.00170.41           O  
ATOM   2246  CB  ALA A 323     103.408 119.564 102.700  1.00170.41           C  
ATOM   2247  N   GLY A 324     103.431 122.106 105.501  1.00177.46           N  
ATOM   2248  CA  GLY A 324     103.232 122.284 106.941  1.00177.46           C  
ATOM   2249  C   GLY A 324     104.106 121.385 107.830  1.00177.46           C  
ATOM   2250  O   GLY A 324     103.652 120.916 108.872  1.00177.46           O  
ATOM   2251  N   ASP A 325     105.359 121.129 107.448  1.00179.95           N  
ATOM   2252  CA  ASP A 325     106.322 120.346 108.227  1.00179.95           C  
ATOM   2253  C   ASP A 325     106.909 121.194 109.378  1.00179.95           C  
ATOM   2254  O   ASP A 325     108.103 121.480 109.451  1.00179.95           O  
ATOM   2255  CB  ASP A 325     107.447 119.793 107.326  1.00179.95           C  
ATOM   2256  CG  ASP A 325     108.328 120.827 106.579  1.00179.95           C  
ATOM   2257  OD1 ASP A 325     108.056 122.051 106.614  1.00179.95           O  
ATOM   2258  OD2 ASP A 325     109.317 120.389 105.950  1.00179.95           O  
ATOM   2259  N   VAL A 326     106.137 121.525 110.400  1.00176.66           N  
ATOM   2260  CA  VAL A 326     106.626 122.384 111.529  1.00176.66           C  
ATOM   2261  C   VAL A 326     107.726 121.658 112.306  1.00176.66           C  
ATOM   2262  O   VAL A 326     108.297 122.256 113.204  1.00176.66           O  
ATOM   2263  CB  VAL A 326     105.428 122.769 112.423  1.00 30.00           C  
ATOM   2264  CG1 VAL A 326     105.847 123.454 113.714  1.00 30.00           C  
ATOM   2265  CG2 VAL A 326     104.419 123.619 111.674  1.00 30.00           C  
ATOM   2266  N   SER A 327     107.959 120.364 112.057  1.00176.54           N  
ATOM   2267  CA  SER A 327     108.871 119.508 112.812  1.00176.54           C  
ATOM   2268  C   SER A 327     110.121 119.141 112.029  1.00176.54           C  
ATOM   2269  O   SER A 327     110.852 118.220 112.405  1.00176.54           O  
ATOM   2270  CB  SER A 327     108.152 118.227 113.260  1.00176.54           C  
ATOM   2271  OG  SER A 327     106.880 118.495 113.821  1.00176.54           O  
ATOM   2272  N   ALA A 328     110.402 119.871 110.949  1.00155.83           N  
ATOM   2273  CA  ALA A 328     111.615 119.676 110.192  1.00155.83           C  
ATOM   2274  C   ALA A 328     112.771 120.274 111.005  1.00155.83           C  
ATOM   2275  O   ALA A 328     112.561 120.994 111.993  1.00155.83           O  
ATOM   2276  CB  ALA A 328     111.421 120.283 108.804  1.00155.83           C  
ATOM   2277  N   TYR A 329     114.009 120.036 110.599  1.00141.58           N  
ATOM   2278  CA  TYR A 329     115.144 120.499 111.376  1.00141.58           C  
ATOM   2279  C   TYR A 329     115.195 122.033 111.537  1.00141.58           C  
ATOM   2280  O   TYR A 329     115.235 122.520 112.664  1.00141.58           O  
ATOM   2281  CB  TYR A 329     116.411 119.873 110.789  1.00141.58           C  
ATOM   2282  CG  TYR A 329     117.667 119.906 111.636  1.00141.58           C  
ATOM   2283  CD1 TYR A 329     117.644 120.141 113.024  1.00141.58           C  
ATOM   2284  CD2 TYR A 329     118.887 119.627 111.005  1.00141.58           C  
ATOM   2285  CE1 TYR A 329     118.841 120.152 113.757  1.00141.58           C  
ATOM   2286  CE2 TYR A 329     120.088 119.644 111.733  1.00141.58           C  
ATOM   2287  CZ  TYR A 329     120.068 119.926 113.109  1.00141.58           C  
ATOM   2288  OH  TYR A 329     121.226 119.988 113.808  1.00141.58           O  
ATOM   2289  N   ILE A 330     115.097 122.821 110.458  1.00141.09           N  
ATOM   2290  CA  ILE A 330     115.202 124.282 110.531  1.00141.09           C  
ATOM   2291  C   ILE A 330     113.995 124.968 111.183  1.00141.09           C  
ATOM   2292  O   ILE A 330     114.227 125.772 112.083  1.00141.09           O  
ATOM   2293  CB  ILE A 330     115.600 124.891 109.174  1.00141.09           C  
ATOM   2294  CG1 ILE A 330     116.791 124.155 108.539  1.00141.09           C  
ATOM   2295  CG2 ILE A 330     115.855 126.399 109.264  1.00141.09           C  
ATOM   2296  CD1 ILE A 330     118.117 124.344 109.253  1.00141.09           C  
ATOM   2297  N   PRO A 331     112.726 124.625 110.882  1.00148.69           N  
ATOM   2298  CA  PRO A 331     111.587 125.162 111.616  1.00148.69           C  
ATOM   2299  C   PRO A 331     111.686 124.904 113.124  1.00148.69           C  
ATOM   2300  O   PRO A 331     111.478 125.825 113.903  1.00148.69           O  
ATOM   2301  CB  PRO A 331     110.356 124.471 111.030  1.00148.69           C  
ATOM   2302  CG  PRO A 331     110.771 124.248 109.589  1.00148.69           C  
ATOM   2303  CD  PRO A 331     112.240 123.871 109.741  1.00148.69           C  
ATOM   2304  N   THR A 332     112.057 123.700 113.581  1.00150.37           N  
ATOM   2305  CA  THR A 332     112.157 123.432 115.031  1.00150.37           C  
ATOM   2306  C   THR A 332     113.284 124.201 115.693  1.00150.37           C  
ATOM   2307  O   THR A 332     113.106 124.669 116.817  1.00150.37           O  
ATOM   2308  CB  THR A 332     112.298 121.955 115.405  1.00150.37           C  
ATOM   2309  CG2 THR A 332     111.028 121.210 115.043  1.00150.37           C  
ATOM   2310  OG1 THR A 332     113.372 121.321 114.774  1.00150.37           O  
ATOM   2311  N   ASN A 333     114.421 124.401 115.029  1.00145.65           N  
ATOM   2312  CA  ASN A 333     115.494 125.191 115.614  1.00145.65           C  
ATOM   2313  C   ASN A 333     115.003 126.618 115.886  1.00145.65           C  
ATOM   2314  O   ASN A 333     115.113 127.091 117.011  1.00145.65           O  
ATOM   2315  CB  ASN A 333     116.720 125.201 114.694  1.00145.65           C  
ATOM   2316  CG  ASN A 333     117.453 123.876 114.621  1.00145.65           C  
ATOM   2317  ND2 ASN A 333     118.535 123.824 113.888  1.00145.65           N  
ATOM   2318  OD1 ASN A 333     117.107 122.902 115.267  1.00145.65           O  
ATOM   2319  N   VAL A 334     114.358 127.279 114.924  1.00148.99           N  
ATOM   2320  CA  VAL A 334     113.960 128.679 115.087  1.00148.99           C  
ATOM   2321  C   VAL A 334     112.706 128.830 115.941  1.00148.99           C  
ATOM   2322  O   VAL A 334     112.642 129.776 116.718  1.00148.99           O  
ATOM   2323  CB  VAL A 334     113.888 129.372 113.718  1.00148.99           C  
ATOM   2324  CG1 VAL A 334     113.533 130.857 113.793  1.00148.99           C  
ATOM   2325  CG2 VAL A 334     115.265 129.300 113.047  1.00148.99           C  
ATOM   2326  N   ILE A 335     111.763 127.880 115.921  1.00149.36           N  
ATOM   2327  CA  ILE A 335     110.577 127.914 116.799  1.00149.36           C  
ATOM   2328  C   ILE A 335     111.012 127.858 118.270  1.00149.36           C  
ATOM   2329  O   ILE A 335     110.369 128.418 119.153  1.00149.36           O  
ATOM   2330  CB  ILE A 335     109.634 126.737 116.464  1.00149.36           C  
ATOM   2331  CG1 ILE A 335     108.857 127.058 115.174  1.00149.36           C  
ATOM   2332  CG2 ILE A 335     108.648 126.395 117.594  1.00149.36           C  
ATOM   2333  CD1 ILE A 335     108.187 125.836 114.543  1.00149.36           C  
ATOM   2334  N   SER A 336     112.129 127.192 118.549  1.00144.19           N  
ATOM   2335  CA  SER A 336     112.665 127.085 119.897  1.00144.19           C  
ATOM   2336  C   SER A 336     113.441 128.342 120.318  1.00144.19           C  
ATOM   2337  O   SER A 336     113.412 128.685 121.495  1.00144.19           O  
ATOM   2338  CB  SER A 336     113.495 125.812 120.003  1.00144.19           C  
ATOM   2339  OG  SER A 336     114.775 125.990 119.463  1.00144.19           O  
ATOM   2340  N   ILE A 337     114.105 129.058 119.400  1.00145.38           N  
ATOM   2341  CA  ILE A 337     114.883 130.270 119.704  1.00145.38           C  
ATOM   2342  C   ILE A 337     114.026 131.533 119.921  1.00145.38           C  
ATOM   2343  O   ILE A 337     114.323 132.309 120.820  1.00145.38           O  
ATOM   2344  CB  ILE A 337     115.965 130.481 118.615  1.00145.38           C  
ATOM   2345  CG1 ILE A 337     117.023 129.351 118.627  1.00145.38           C  
ATOM   2346  CG2 ILE A 337     116.673 131.836 118.746  1.00145.38           C  
ATOM   2347  CD1 ILE A 337     117.788 129.214 117.305  1.00145.38           C  
ATOM   2348  N   THR A 338     112.946 131.766 119.174  1.00149.34           N  
ATOM   2349  CA  THR A 338     112.157 133.019 119.274  1.00149.34           C  
ATOM   2350  C   THR A 338     111.235 133.146 120.496  1.00149.34           C  
ATOM   2351  O   THR A 338     110.971 132.187 121.217  1.00149.34           O  
ATOM   2352  CB  THR A 338     111.394 133.308 117.966  1.00149.34           C  
ATOM   2353  CG2 THR A 338     112.376 133.485 116.808  1.00149.34           C  
ATOM   2354  OG1 THR A 338     110.501 132.280 117.648  1.00149.34           O  
ATOM   2355  N   ASP A 339     110.701 134.349 120.731  1.00156.12           N  
ATOM   2356  CA  ASP A 339     109.800 134.681 121.848  1.00156.12           C  
ATOM   2357  C   ASP A 339     108.319 134.502 121.490  1.00156.12           C  
ATOM   2358  O   ASP A 339     107.422 134.967 122.191  1.00156.12           O  
ATOM   2359  CB  ASP A 339     110.035 136.135 122.260  1.00156.12           C  
ATOM   2360  CG  ASP A 339     111.484 136.437 122.592  1.00156.12           C  
ATOM   2361  OD1 ASP A 339     112.027 135.802 123.523  1.00156.12           O  
ATOM   2362  OD2 ASP A 339     112.085 137.319 121.950  1.00156.12           O  
ATOM   2363  N   GLY A 340     108.067 133.789 120.404  1.00157.80           N  
ATOM   2364  CA  GLY A 340     106.753 133.513 119.858  1.00157.80           C  
ATOM   2365  C   GLY A 340     106.821 133.255 118.353  1.00157.80           C  
ATOM   2366  O   GLY A 340     107.888 133.326 117.728  1.00157.80           O  
ATOM   2367  N   GLN A 341     105.678 132.884 117.787  1.00160.30           N  
ATOM   2368  CA  GLN A 341     105.543 132.594 116.366  1.00160.30           C  
ATOM   2369  C   GLN A 341     104.122 132.846 115.845  1.00160.30           C  
ATOM   2370  O   GLN A 341     103.133 132.603 116.532  1.00160.30           O  
ATOM   2371  CB  GLN A 341     106.064 131.173 116.090  1.00160.30           C  
ATOM   2372  CG  GLN A 341     105.373 130.082 116.928  1.00160.30           C  
ATOM   2373  CD  GLN A 341     106.141 129.628 118.177  1.00160.30           C  
ATOM   2374  NE2 GLN A 341     105.645 128.630 118.875  1.00160.30           N  
ATOM   2375  OE1 GLN A 341     107.142 130.187 118.598  1.00160.30           O  
ATOM   2376  N   ILE A 342     104.036 133.267 114.587  1.00153.81           N  
ATOM   2377  CA  ILE A 342     102.822 133.589 113.829  1.00153.81           C  
ATOM   2378  C   ILE A 342     102.708 132.561 112.694  1.00153.81           C  
ATOM   2379  O   ILE A 342     103.467 132.626 111.727  1.00153.81           O  
ATOM   2380  CB  ILE A 342     102.878 135.037 113.280  1.00153.81           C  
ATOM   2381  CG1 ILE A 342     103.032 136.082 114.399  1.00153.81           C  
ATOM   2382  CG2 ILE A 342     101.607 135.338 112.474  1.00153.81           C  
ATOM   2383  CD1 ILE A 342     103.368 137.489 113.901  1.00153.81           C  
ATOM   2384  N   TYR A 343     101.828 131.566 112.854  1.00156.41           N  
ATOM   2385  CA  TYR A 343     101.598 130.513 111.862  1.00156.41           C  
ATOM   2386  C   TYR A 343     100.568 130.890 110.803  1.00156.41           C  
ATOM   2387  O   TYR A 343      99.425 131.206 111.133  1.00156.41           O  
ATOM   2388  CB  TYR A 343     101.129 129.209 112.515  1.00 30.00           C  
ATOM   2389  CG  TYR A 343     102.170 128.510 113.352  1.00 30.00           C  
ATOM   2390  CD1 TYR A 343     103.092 127.650 112.732  1.00 30.00           C  
ATOM   2391  CD2 TYR A 343     102.188 128.674 114.746  1.00 30.00           C  
ATOM   2392  CE1 TYR A 343     104.061 126.981 113.502  1.00 30.00           C  
ATOM   2393  CE2 TYR A 343     103.128 127.976 115.522  1.00 30.00           C  
ATOM   2394  CZ  TYR A 343     104.075 127.138 114.900  1.00 30.00           C  
ATOM   2395  OH  TYR A 343     104.987 126.471 115.647  1.00 30.00           O  
ATOM   2396  N   LEU A 344     100.950 130.802 109.530  1.00151.56           N  
ATOM   2397  CA  LEU A 344     100.062 131.040 108.395  1.00151.56           C  
ATOM   2398  C   LEU A 344      99.720 129.727 107.690  1.00151.56           C  
ATOM   2399  O   LEU A 344     100.602 128.926 107.386  1.00151.56           O  
ATOM   2400  CB  LEU A 344     100.628 132.110 107.469  1.00151.56           C  
ATOM   2401  CG  LEU A 344     100.604 133.485 108.161  1.00151.56           C  
ATOM   2402  CD1 LEU A 344     102.013 134.011 108.368  1.00151.56           C  
ATOM   2403  CD2 LEU A 344      99.783 134.465 107.337  1.00151.56           C  
ATOM   2404  N   GLU A 345      98.436 129.509 107.414  1.00154.52           N  
ATOM   2405  CA  GLU A 345      97.945 128.268 106.806  1.00154.52           C  
ATOM   2406  C   GLU A 345      97.285 128.428 105.435  1.00154.52           C  
ATOM   2407  O   GLU A 345      96.492 129.336 105.188  1.00154.52           O  
ATOM   2408  CB  GLU A 345      97.083 127.495 107.814  1.00 30.00           C  
ATOM   2409  CG  GLU A 345      97.990 126.953 108.927  1.00 30.00           C  
ATOM   2410  CD  GLU A 345      97.276 126.141 110.008  1.00 30.00           C  
ATOM   2411  OE1 GLU A 345      96.032 126.188 110.104  1.00 30.00           O  
ATOM   2412  OE2 GLU A 345      97.984 125.444 110.769  1.00 30.00           O  
ATOM   2413  N   SER A 346      97.603 127.497 104.529  1.00153.84           N  
ATOM   2414  CA  SER A 346      97.105 127.485 103.155  1.00153.84           C  
ATOM   2415  C   SER A 346      95.606 127.215 103.046  1.00153.84           C  
ATOM   2416  O   SER A 346      94.956 127.849 102.222  1.00153.84           O  
ATOM   2417  CB  SER A 346      97.972 126.577 102.283  1.00153.84           C  
ATOM   2418  OG  SER A 346      98.102 125.273 102.807  1.00153.84           O  
ATOM   2419  N   ASP A 347      94.994 126.374 103.882  1.00153.12           N  
ATOM   2420  CA  ASP A 347      93.540 126.168 103.823  1.00153.12           C  
ATOM   2421  C   ASP A 347      92.784 127.408 104.336  1.00153.12           C  
ATOM   2422  O   ASP A 347      91.679 127.690 103.869  1.00153.12           O  
ATOM   2423  CB  ASP A 347      93.087 124.858 104.493  1.00153.12           C  
ATOM   2424  CG  ASP A 347      93.607 124.585 105.908  1.00153.12           C  
ATOM   2425  OD1 ASP A 347      94.774 124.913 106.204  1.00153.12           O  
ATOM   2426  OD2 ASP A 347      92.858 123.967 106.698  1.00153.12           O  
ATOM   2427  N   LEU A 348      93.354 128.193 105.263  1.00150.77           N  
ATOM   2428  CA  LEU A 348      92.737 129.462 105.676  1.00150.77           C  
ATOM   2429  C   LEU A 348      92.837 130.430 104.485  1.00150.77           C  
ATOM   2430  O   LEU A 348      91.849 131.053 104.105  1.00150.77           O  
ATOM   2431  CB  LEU A 348      93.426 130.059 106.917  1.00150.77           C  
ATOM   2432  CG  LEU A 348      92.848 129.616 108.268  1.00150.77           C  
ATOM   2433  CD1 LEU A 348      92.921 128.114 108.504  1.00150.77           C  
ATOM   2434  CD2 LEU A 348      93.606 130.313 109.389  1.00150.77           C  
ATOM   2435  N   PHE A 349      93.997 130.481 103.822  1.00146.61           N  
ATOM   2436  CA  PHE A 349      94.205 131.333 102.661  1.00146.61           C  
ATOM   2437  C   PHE A 349      93.264 131.003 101.488  1.00146.61           C  
ATOM   2438  O   PHE A 349      92.612 131.904 100.967  1.00146.61           O  
ATOM   2439  CB  PHE A 349      95.673 131.287 102.243  1.00146.61           C  
ATOM   2440  CG  PHE A 349      96.002 132.339 101.211  1.00146.61           C  
ATOM   2441  CD1 PHE A 349      96.389 133.624 101.615  1.00146.61           C  
ATOM   2442  CD2 PHE A 349      95.882 132.040  99.841  1.00146.61           C  
ATOM   2443  CE1 PHE A 349      96.657 134.611 100.654  1.00146.61           C  
ATOM   2444  CE2 PHE A 349      96.128 133.032  98.881  1.00146.61           C  
ATOM   2445  CZ  PHE A 349      96.509 134.319  99.287  1.00146.61           C  
ATOM   2446  N   TYR A 350      93.110 129.730 101.094  1.00144.68           N  
ATOM   2447  CA  TYR A 350      92.215 129.359  99.986  1.00144.68           C  
ATOM   2448  C   TYR A 350      90.723 129.359 100.387  1.00144.68           C  
ATOM   2449  O   TYR A 350      89.887 128.907  99.610  1.00144.68           O  
ATOM   2450  CB  TYR A 350      92.584 127.996  99.364  1.00 30.00           C  
ATOM   2451  CG  TYR A 350      94.033 127.775  98.976  1.00 30.00           C  
ATOM   2452  CD1 TYR A 350      94.670 128.639  98.066  1.00 30.00           C  
ATOM   2453  CD2 TYR A 350      94.691 126.606  99.402  1.00 30.00           C  
ATOM   2454  CE1 TYR A 350      96.003 128.389  97.670  1.00 30.00           C  
ATOM   2455  CE2 TYR A 350      96.007 126.334  98.984  1.00 30.00           C  
ATOM   2456  CZ  TYR A 350      96.671 127.234  98.127  1.00 30.00           C  
ATOM   2457  OH  TYR A 350      97.950 126.982  97.737  1.00 30.00           O  
ATOM   2458  N   SER A 351      90.360 129.891 101.559  1.00146.62           N  
ATOM   2459  CA  SER A 351      88.982 129.954 102.068  1.00146.62           C  
ATOM   2460  C   SER A 351      88.487 131.377 102.373  1.00146.62           C  
ATOM   2461  O   SER A 351      87.374 131.561 102.866  1.00146.62           O  
ATOM   2462  CB  SER A 351      88.777 128.943 103.201  1.00146.62           C  
ATOM   2463  OG  SER A 351      89.431 129.345 104.378  1.00146.62           O  
ATOM   2464  N   GLY A 352      89.290 132.397 102.052  1.00153.93           N  
ATOM   2465  CA  GLY A 352      88.954 133.819 102.213  1.00153.93           C  
ATOM   2466  C   GLY A 352      89.477 134.509 103.476  1.00153.93           C  
ATOM   2467  O   GLY A 352      89.448 135.737 103.543  1.00153.93           O  
ATOM   2468  N   ILE A 353      89.952 133.769 104.481  1.00150.03           N  
ATOM   2469  CA  ILE A 353      90.515 134.361 105.704  1.00150.03           C  
ATOM   2470  C   ILE A 353      91.887 134.961 105.364  1.00150.03           C  
ATOM   2471  O   ILE A 353      92.838 134.219 105.115  1.00150.03           O  
ATOM   2472  CB  ILE A 353      90.581 133.314 106.840  1.00 30.00           C  
ATOM   2473  CG1 ILE A 353      89.153 132.884 107.248  1.00 30.00           C  
ATOM   2474  CG2 ILE A 353      91.351 133.845 108.060  1.00 30.00           C  
ATOM   2475  CD1 ILE A 353      89.113 131.650 108.152  1.00 30.00           C  
ATOM   2476  N   ARG A 354      92.011 136.294 105.382  1.00152.70           N  
ATOM   2477  CA  ARG A 354      93.246 137.019 105.048  1.00152.70           C  
ATOM   2478  C   ARG A 354      93.447 138.247 105.967  1.00152.70           C  
ATOM   2479  O   ARG A 354      92.512 139.043 106.099  1.00152.70           O  
ATOM   2480  CB  ARG A 354      93.268 137.404 103.564  1.00152.70           C  
ATOM   2481  CG  ARG A 354      93.497 136.180 102.662  1.00152.70           C  
ATOM   2482  CD  ARG A 354      93.698 136.582 101.201  1.00152.70           C  
ATOM   2483  NE  ARG A 354      93.629 135.410 100.310  1.00152.70           N  
ATOM   2484  CZ  ARG A 354      92.599 135.039  99.574  1.00152.70           C  
ATOM   2485  NH1 ARG A 354      92.672 133.974  98.838  1.00152.70           N  
ATOM   2486  NH2 ARG A 354      91.479 135.703  99.550  1.00152.70           N  
ATOM   2487  N   PRO A 355      94.604 138.384 106.649  1.00153.91           N  
ATOM   2488  CA  PRO A 355      95.751 137.474 106.590  1.00153.91           C  
ATOM   2489  C   PRO A 355      95.403 136.098 107.177  1.00153.91           C  
ATOM   2490  O   PRO A 355      94.675 135.986 108.159  1.00153.91           O  
ATOM   2491  CB  PRO A 355      96.872 138.192 107.347  1.00153.91           C  
ATOM   2492  CG  PRO A 355      96.121 139.046 108.363  1.00153.91           C  
ATOM   2493  CD  PRO A 355      94.857 139.450 107.606  1.00153.91           C  
ATOM   2494  N   ALA A 356      95.925 135.039 106.557  1.00151.40           N  
ATOM   2495  CA  ALA A 356      95.623 133.653 106.918  1.00151.40           C  
ATOM   2496  C   ALA A 356      96.416 133.163 108.132  1.00151.40           C  
ATOM   2497  O   ALA A 356      97.124 132.163 108.057  1.00151.40           O  
ATOM   2498  CB  ALA A 356      95.876 132.793 105.676  1.00151.40           C  
ATOM   2499  N   ILE A 357      96.263 133.844 109.266  1.00152.60           N  
ATOM   2500  CA  ILE A 357      96.967 133.552 110.516  1.00152.60           C  
ATOM   2501  C   ILE A 357      96.115 132.631 111.382  1.00152.60           C  
ATOM   2502  O   ILE A 357      94.988 132.984 111.736  1.00152.60           O  
ATOM   2503  CB  ILE A 357      97.276 134.853 111.294  1.00152.60           C  
ATOM   2504  CG1 ILE A 357      98.166 135.800 110.463  1.00152.60           C  
ATOM   2505  CG2 ILE A 357      97.940 134.522 112.644  1.00152.60           C  
ATOM   2506  CD1 ILE A 357      98.463 137.146 111.127  1.00152.60           C  
ATOM   2507  N   ASN A 358      96.620 131.445 111.724  1.00153.70           N  
ATOM   2508  CA  ASN A 358      95.880 130.559 112.611  1.00153.70           C  
ATOM   2509  C   ASN A 358      96.106 131.034 114.056  1.00153.70           C  
ATOM   2510  O   ASN A 358      97.192 130.882 114.624  1.00153.70           O  
ATOM   2511  CB  ASN A 358      96.263 129.090 112.363  1.00153.70           C  
ATOM   2512  CG  ASN A 358      95.320 128.151 113.101  1.00153.70           C  
ATOM   2513  ND2 ASN A 358      94.957 127.038 112.518  1.00153.70           N  
ATOM   2514  OD1 ASN A 358      94.852 128.436 114.195  1.00153.70           O  
ATOM   2515  N   VAL A 359      95.061 131.595 114.661  1.00159.00           N  
ATOM   2516  CA  VAL A 359      95.049 132.118 116.038  1.00159.00           C  
ATOM   2517  C   VAL A 359      95.250 131.020 117.092  1.00159.00           C  
ATOM   2518  O   VAL A 359      95.833 131.276 118.140  1.00159.00           O  
ATOM   2519  CB  VAL A 359      93.734 132.894 116.255  1.00 30.00           C  
ATOM   2520  CG1 VAL A 359      93.460 133.282 117.705  1.00 30.00           C  
ATOM   2521  CG2 VAL A 359      93.750 134.195 115.444  1.00 30.00           C  
ATOM   2522  N   GLY A 360      94.812 129.784 116.829  1.00156.87           N  
ATOM   2523  CA  GLY A 360      94.953 128.653 117.745  1.00156.87           C  
ATOM   2524  C   GLY A 360      96.397 128.204 117.999  1.00156.87           C  
ATOM   2525  O   GLY A 360      96.753 127.930 119.140  1.00156.87           O  
ATOM   2526  N   LEU A 361      97.248 128.152 116.968  1.00160.39           N  
ATOM   2527  CA  LEU A 361      98.638 127.701 117.118  1.00160.39           C  
ATOM   2528  C   LEU A 361      99.664 128.825 117.307  1.00160.39           C  
ATOM   2529  O   LEU A 361     100.827 128.537 117.584  1.00160.39           O  
ATOM   2530  CB  LEU A 361      99.064 126.856 115.897  1.00160.39           C  
ATOM   2531  CG  LEU A 361      98.381 125.489 115.730  1.00160.39           C  
ATOM   2532  CD1 LEU A 361      97.022 125.564 115.041  1.00160.39           C  
ATOM   2533  CD2 LEU A 361      99.263 124.597 114.861  1.00160.39           C  
ATOM   2534  N   SER A 362      99.286 130.098 117.172  1.00160.08           N  
ATOM   2535  CA  SER A 362     100.219 131.228 117.289  1.00160.08           C  
ATOM   2536  C   SER A 362     100.184 131.828 118.694  1.00160.08           C  
ATOM   2537  O   SER A 362      99.124 132.084 119.266  1.00160.08           O  
ATOM   2538  CB  SER A 362      99.949 132.283 116.218  1.00160.08           C  
ATOM   2539  OG  SER A 362      98.580 132.595 116.103  1.00160.08           O  
ATOM   2540  N   VAL A 363     101.368 132.001 119.282  1.00160.64           N  
ATOM   2541  CA  VAL A 363     101.562 132.516 120.644  1.00160.64           C  
ATOM   2542  C   VAL A 363     102.686 133.542 120.757  1.00160.64           C  
ATOM   2543  O   VAL A 363     103.669 133.479 120.025  1.00160.64           O  
ATOM   2544  CB  VAL A 363     101.824 131.372 121.653  1.00160.64           C  
ATOM   2545  CG1 VAL A 363     100.646 130.393 121.727  1.00160.64           C  
ATOM   2546  CG2 VAL A 363     103.109 130.585 121.363  1.00160.64           C  
ATOM   2547  N   SER A 364     102.523 134.478 121.691  1.00162.08           N  
ATOM   2548  CA  SER A 364     103.507 135.490 122.080  1.00162.08           C  
ATOM   2549  C   SER A 364     103.778 135.330 123.572  1.00162.08           C  
ATOM   2550  O   SER A 364     102.848 135.383 124.376  1.00162.08           O  
ATOM   2551  CB  SER A 364     103.026 136.905 121.758  1.00162.08           C  
ATOM   2552  OG  SER A 364     104.038 137.834 122.082  1.00162.08           O  
ATOM   2553  N   ARG A 365     105.028 135.119 123.982  1.00159.33           N  
ATOM   2554  CA  ARG A 365     105.368 134.896 125.402  1.00159.33           C  
ATOM   2555  C   ARG A 365     105.590 136.185 126.200  1.00159.33           C  
ATOM   2556  O   ARG A 365     105.863 136.140 127.396  1.00159.33           O  
ATOM   2557  CB  ARG A 365     106.506 133.870 125.513  1.00159.33           C  
ATOM   2558  CG  ARG A 365     106.087 132.563 124.808  1.00159.33           C  
ATOM   2559  CD  ARG A 365     106.926 131.330 125.148  1.00159.33           C  
ATOM   2560  NE  ARG A 365     108.338 131.678 125.307  1.00159.33           N  
ATOM   2561  CZ  ARG A 365     109.259 131.656 124.370  1.00159.33           C  
ATOM   2562  NH1 ARG A 365     110.431 132.120 124.656  1.00159.33           N  
ATOM   2563  NH2 ARG A 365     109.042 131.233 123.159  1.00159.33           N  
ATOM   2564  N   VAL A 366     105.426 137.331 125.537  1.00161.28           N  
ATOM   2565  CA  VAL A 366     105.545 138.694 126.077  1.00161.28           C  
ATOM   2566  C   VAL A 366     104.160 139.373 126.082  1.00161.28           C  
ATOM   2567  O   VAL A 366     104.031 140.592 126.173  1.00161.28           O  
ATOM   2568  CB  VAL A 366     106.629 139.488 125.308  1.00161.28           C  
ATOM   2569  CG1 VAL A 366     107.093 140.748 126.043  1.00161.28           C  
ATOM   2570  CG2 VAL A 366     107.906 138.667 125.077  1.00161.28           C  
ATOM   2571  N   GLY A 367     103.078 138.601 125.957  1.00164.22           N  
ATOM   2572  CA  GLY A 367     101.720 139.145 125.922  1.00164.22           C  
ATOM   2573  C   GLY A 367     101.291 139.726 127.266  1.00164.22           C  
ATOM   2574  O   GLY A 367     101.616 139.188 128.329  1.00164.22           O  
ATOM   2575  N   GLY A 368     100.591 140.858 127.232  1.00163.62           N  
ATOM   2576  CA  GLY A 368     100.134 141.566 128.434  1.00163.62           C  
ATOM   2577  C   GLY A 368     101.125 142.642 128.907  1.00163.62           C  
ATOM   2578  O   GLY A 368     100.793 143.460 129.762  1.00163.62           O  
ATOM   2579  N   ALA A 369     102.316 142.695 128.312  1.00162.07           N  
ATOM   2580  CA  ALA A 369     103.375 143.650 128.630  1.00162.07           C  
ATOM   2581  C   ALA A 369     103.776 144.443 127.380  1.00162.07           C  
ATOM   2582  O   ALA A 369     104.105 145.620 127.475  1.00162.07           O  
ATOM   2583  CB  ALA A 369     104.557 142.866 129.204  1.00162.07           C  
ATOM   2584  N   ALA A 370     103.660 143.836 126.195  1.00170.09           N  
ATOM   2585  CA  ALA A 370     103.923 144.448 124.898  1.00170.09           C  
ATOM   2586  C   ALA A 370     102.699 145.219 124.340  1.00170.09           C  
ATOM   2587  O   ALA A 370     102.669 145.568 123.168  1.00170.09           O  
ATOM   2588  CB  ALA A 370     104.428 143.355 123.956  1.00170.09           C  
ATOM   2589  N   GLN A 371     101.640 145.402 125.131  1.00174.41           N  
ATOM   2590  CA  GLN A 371     100.414 146.130 124.779  1.00174.41           C  
ATOM   2591  C   GLN A 371     100.182 147.377 125.643  1.00174.41           C  
ATOM   2592  O   GLN A 371     100.569 147.405 126.810  1.00174.41           O  
ATOM   2593  CB  GLN A 371      99.193 145.202 124.939  1.00174.41           C  
ATOM   2594  CG  GLN A 371      99.051 144.181 123.810  1.00174.41           C  
ATOM   2595  CD  GLN A 371      97.833 143.268 123.950  1.00174.41           C  
ATOM   2596  NE2 GLN A 371      97.341 142.714 122.868  1.00174.41           N  
ATOM   2597  OE1 GLN A 371      97.294 143.050 125.022  1.00174.41           O  
ATOM   2598  N   ILE A 372      99.508 148.392 125.104  1.00177.94           N  
ATOM   2599  CA  ILE A 372      99.097 149.553 125.906  1.00177.94           C  
ATOM   2600  C   ILE A 372      97.884 149.139 126.763  1.00177.94           C  
ATOM   2601  O   ILE A 372      97.157 148.205 126.412  1.00177.94           O  
ATOM   2602  CB  ILE A 372      98.810 150.799 125.040  1.00177.94           C  
ATOM   2603  CG1 ILE A 372      97.589 150.656 124.106  1.00177.94           C  
ATOM   2604  CG2 ILE A 372     100.077 151.203 124.275  1.00177.94           C  
ATOM   2605  CD1 ILE A 372      97.190 151.971 123.431  1.00177.94           C  
ATOM   2606  N   LYS A 373      97.593 149.845 127.864  1.00178.00           N  
ATOM   2607  CA  LYS A 373      96.468 149.498 128.762  1.00178.00           C  
ATOM   2608  C   LYS A 373      95.115 149.403 128.052  1.00178.00           C  
ATOM   2609  O   LYS A 373      94.349 148.487 128.338  1.00178.00           O  
ATOM   2610  CB  LYS A 373      96.431 150.466 129.961  1.00178.00           C  
ATOM   2611  CG  LYS A 373      95.487 149.965 131.073  1.00178.00           C  
ATOM   2612  CD  LYS A 373      95.740 150.638 132.432  1.00178.00           C  
ATOM   2613  CE  LYS A 373      95.293 152.103 132.527  1.00178.00           C  
ATOM   2614  NZ  LYS A 373      93.831 152.242 132.748  1.00178.00           N  
ATOM   2615  N   ALA A 374      94.872 150.273 127.070  1.00178.01           N  
ATOM   2616  CA  ALA A 374      93.639 150.291 126.282  1.00178.01           C  
ATOM   2617  C   ALA A 374      93.405 148.949 125.570  1.00178.01           C  
ATOM   2618  O   ALA A 374      92.323 148.370 125.660  1.00178.01           O  
ATOM   2619  CB  ALA A 374      93.744 151.436 125.266  1.00178.01           C  
ATOM   2620  N   MET A 375      94.433 148.415 124.900  1.00177.26           N  
ATOM   2621  CA  MET A 375      94.318 147.132 124.218  1.00177.26           C  
ATOM   2622  C   MET A 375      94.189 145.985 125.219  1.00177.26           C  
ATOM   2623  O   MET A 375      93.362 145.110 125.001  1.00177.26           O  
ATOM   2624  CB  MET A 375      95.461 146.947 123.207  1.00177.26           C  
ATOM   2625  CG  MET A 375      95.330 145.626 122.429  1.00177.26           C  
ATOM   2626  SD  MET A 375      94.316 145.665 120.923  1.00177.26           S  
ATOM   2627  CE  MET A 375      95.438 146.535 119.809  1.00177.26           C  
ATOM   2628  N   LYS A 376      94.909 145.996 126.349  1.00175.75           N  
ATOM   2629  CA  LYS A 376      94.855 144.901 127.344  1.00175.75           C  
ATOM   2630  C   LYS A 376      93.446 144.691 127.891  1.00175.75           C  
ATOM   2631  O   LYS A 376      93.014 143.554 128.059  1.00175.75           O  
ATOM   2632  CB  LYS A 376      95.819 145.170 128.510  1.00175.75           C  
ATOM   2633  CG  LYS A 376      97.249 144.775 128.136  1.00175.75           C  
ATOM   2634  CD  LYS A 376      98.337 145.552 128.884  1.00175.75           C  
ATOM   2635  CE  LYS A 376      98.296 145.261 130.385  1.00175.75           C  
ATOM   2636  NZ  LYS A 376      99.498 145.781 131.079  1.00175.75           N  
ATOM   2637  N   GLN A 377      92.740 145.788 128.157  1.00173.99           N  
ATOM   2638  CA  GLN A 377      91.368 145.783 128.664  1.00173.99           C  
ATOM   2639  C   GLN A 377      90.386 145.184 127.638  1.00173.99           C  
ATOM   2640  O   GLN A 377      89.547 144.358 127.992  1.00173.99           O  
ATOM   2641  CB  GLN A 377      90.964 147.218 129.065  1.00 30.00           C  
ATOM   2642  CG  GLN A 377      91.676 147.671 130.355  1.00 30.00           C  
ATOM   2643  CD  GLN A 377      91.462 149.142 130.732  1.00 30.00           C  
ATOM   2644  NE2 GLN A 377      91.374 149.439 132.014  1.00 30.00           N  
ATOM   2645  OE1 GLN A 377      91.402 150.043 129.910  1.00 30.00           O  
ATOM   2646  N   VAL A 378      90.501 145.565 126.364  1.00176.88           N  
ATOM   2647  CA  VAL A 378      89.631 145.116 125.258  1.00176.88           C  
ATOM   2648  C   VAL A 378      89.951 143.716 124.710  1.00176.88           C  
ATOM   2649  O   VAL A 378      89.053 142.898 124.523  1.00176.88           O  
ATOM   2650  CB  VAL A 378      89.646 146.185 124.148  1.00176.88           C  
ATOM   2651  CG1 VAL A 378      88.792 145.785 122.951  1.00176.88           C  
ATOM   2652  CG2 VAL A 378      89.055 147.505 124.655  1.00176.88           C  
ATOM   2653  N   ALA A 379      91.225 143.399 124.492  1.00179.43           N  
ATOM   2654  CA  ALA A 379      91.692 142.117 123.964  1.00179.43           C  
ATOM   2655  C   ALA A 379      91.402 140.927 124.896  1.00179.43           C  
ATOM   2656  O   ALA A 379      91.350 139.790 124.434  1.00179.43           O  
ATOM   2657  CB  ALA A 379      93.180 142.219 123.625  1.00179.43           C  
ATOM   2658  N   GLY A 380      91.178 141.151 126.196  1.00188.07           N  
ATOM   2659  CA  GLY A 380      90.828 140.068 127.119  1.00188.07           C  
ATOM   2660  C   GLY A 380      89.497 139.416 126.725  1.00188.07           C  
ATOM   2661  O   GLY A 380      89.418 138.192 126.621  1.00188.07           O  
ATOM   2662  N   LYS A 381      88.463 140.216 126.428  1.00189.56           N  
ATOM   2663  CA  LYS A 381      87.159 139.698 125.981  1.00189.56           C  
ATOM   2664  C   LYS A 381      87.300 138.993 124.628  1.00189.56           C  
ATOM   2665  O   LYS A 381      86.705 137.938 124.425  1.00189.56           O  
ATOM   2666  CB  LYS A 381      86.111 140.819 125.902  1.00 30.00           C  
ATOM   2667  CG  LYS A 381      85.727 141.380 127.277  1.00 30.00           C  
ATOM   2668  CD  LYS A 381      84.576 142.385 127.154  1.00 30.00           C  
ATOM   2669  CE  LYS A 381      84.199 142.919 128.538  1.00 30.00           C  
ATOM   2670  NZ  LYS A 381      83.038 143.837 128.487  1.00 30.00           N  
ATOM   2671  N   LEU A 382      88.113 139.547 123.720  1.00185.68           N  
ATOM   2672  CA  LEU A 382      88.383 138.946 122.411  1.00185.68           C  
ATOM   2673  C   LEU A 382      88.965 137.535 122.556  1.00185.68           C  
ATOM   2674  O   LEU A 382      88.509 136.627 121.868  1.00185.68           O  
ATOM   2675  CB  LEU A 382      89.335 139.848 121.602  1.00185.68           C  
ATOM   2676  CG  LEU A 382      89.616 139.365 120.166  1.00185.68           C  
ATOM   2677  CD1 LEU A 382      88.376 139.357 119.282  1.00185.68           C  
ATOM   2678  CD2 LEU A 382      90.668 140.257 119.515  1.00185.68           C  
ATOM   2679  N   ARG A 383      89.924 137.320 123.470  1.00189.98           N  
ATOM   2680  CA  ARG A 383      90.564 136.016 123.681  1.00189.98           C  
ATOM   2681  C   ARG A 383      89.550 134.942 124.073  1.00189.98           C  
ATOM   2682  O   ARG A 383      89.573 133.860 123.498  1.00189.98           O  
ATOM   2683  CB  ARG A 383      91.722 136.135 124.698  1.00189.98           C  
ATOM   2684  CG  ARG A 383      93.012 135.511 124.145  1.00189.98           C  
ATOM   2685  CD  ARG A 383      94.281 135.903 124.915  1.00189.98           C  
ATOM   2686  NE  ARG A 383      95.466 135.896 124.027  1.00189.98           N  
ATOM   2687  CZ  ARG A 383      96.254 134.878 123.735  1.00189.98           C  
ATOM   2688  NH1 ARG A 383      97.197 134.987 122.850  1.00189.98           N  
ATOM   2689  NH2 ARG A 383      96.114 133.714 124.299  1.00189.98           N  
ATOM   2690  N   LEU A 384      88.642 135.246 124.998  1.00199.21           N  
ATOM   2691  CA  LEU A 384      87.602 134.315 125.452  1.00199.21           C  
ATOM   2692  C   LEU A 384      86.554 134.051 124.354  1.00199.21           C  
ATOM   2693  O   LEU A 384      86.265 132.890 124.065  1.00199.21           O  
ATOM   2694  CB  LEU A 384      86.939 134.858 126.736  1.00199.21           C  
ATOM   2695  CG  LEU A 384      87.638 134.500 128.067  1.00199.21           C  
ATOM   2696  CD1 LEU A 384      87.528 133.008 128.388  1.00199.21           C  
ATOM   2697  CD2 LEU A 384      89.112 134.884 128.110  1.00199.21           C  
ATOM   2698  N   ASP A 385      86.020 135.088 123.706  1.00191.78           N  
ATOM   2699  CA  ASP A 385      85.022 134.946 122.633  1.00191.78           C  
ATOM   2700  C   ASP A 385      85.565 134.143 121.441  1.00191.78           C  
ATOM   2701  O   ASP A 385      84.875 133.276 120.906  1.00191.78           O  
ATOM   2702  CB  ASP A 385      84.553 136.328 122.137  1.00191.78           C  
ATOM   2703  CG  ASP A 385      83.525 137.030 123.038  1.00191.78           C  
ATOM   2704  OD1 ASP A 385      83.215 136.533 124.141  1.00191.78           O  
ATOM   2705  OD2 ASP A 385      82.991 138.076 122.606  1.00191.78           O  
ATOM   2706  N   LEU A 386      86.803 134.421 121.019  1.00192.01           N  
ATOM   2707  CA  LEU A 386      87.468 133.735 119.909  1.00192.01           C  
ATOM   2708  C   LEU A 386      87.890 132.297 120.264  1.00192.01           C  
ATOM   2709  O   LEU A 386      87.761 131.402 119.431  1.00192.01           O  
ATOM   2710  CB  LEU A 386      88.629 134.624 119.426  1.00192.01           C  
ATOM   2711  CG  LEU A 386      89.217 134.300 118.045  1.00192.01           C  
ATOM   2712  CD1 LEU A 386      88.158 134.113 116.967  1.00192.01           C  
ATOM   2713  CD2 LEU A 386      90.090 135.465 117.586  1.00192.01           C  
ATOM   2714  N   ALA A 387      88.353 132.031 121.490  1.00195.29           N  
ATOM   2715  CA  ALA A 387      88.725 130.680 121.921  1.00195.29           C  
ATOM   2716  C   ALA A 387      87.500 129.743 121.965  1.00195.29           C  
ATOM   2717  O   ALA A 387      87.582 128.602 121.505  1.00195.29           O  
ATOM   2718  CB  ALA A 387      89.419 130.744 123.285  1.00195.29           C  
ATOM   2719  N   GLN A 388      86.346 130.206 122.467  1.00193.73           N  
ATOM   2720  CA  GLN A 388      85.123 129.387 122.502  1.00193.73           C  
ATOM   2721  C   GLN A 388      84.545 129.120 121.096  1.00193.73           C  
ATOM   2722  O   GLN A 388      83.743 128.206 120.921  1.00193.73           O  
ATOM   2723  CB  GLN A 388      84.047 130.043 123.383  1.00 30.00           C  
ATOM   2724  CG  GLN A 388      84.414 130.030 124.874  1.00 30.00           C  
ATOM   2725  CD  GLN A 388      83.333 130.643 125.769  1.00 30.00           C  
ATOM   2726  NE2 GLN A 388      83.339 130.334 127.047  1.00 30.00           N  
ATOM   2727  OE1 GLN A 388      82.476 131.411 125.355  1.00 30.00           O  
ATOM   2728  N   TYR A 389      84.989 129.857 120.073  1.00195.09           N  
ATOM   2729  CA  TYR A 389      84.547 129.706 118.686  1.00195.09           C  
ATOM   2730  C   TYR A 389      85.384 128.674 117.916  1.00195.09           C  
ATOM   2731  O   TYR A 389      84.822 127.892 117.146  1.00195.09           O  
ATOM   2732  CB  TYR A 389      84.597 131.090 118.020  1.00195.09           C  
ATOM   2733  CG  TYR A 389      84.811 131.076 116.522  1.00195.09           C  
ATOM   2734  CD1 TYR A 389      86.124 131.040 116.013  1.00195.09           C  
ATOM   2735  CD2 TYR A 389      83.714 131.060 115.642  1.00195.09           C  
ATOM   2736  CE1 TYR A 389      86.341 130.949 114.630  1.00195.09           C  
ATOM   2737  CE2 TYR A 389      83.932 131.056 114.256  1.00195.09           C  
ATOM   2738  CZ  TYR A 389      85.244 130.950 113.746  1.00195.09           C  
ATOM   2739  OH  TYR A 389      85.453 130.800 112.414  1.00195.09           O  
ATOM   2740  N   ARG A 390      86.706 128.618 118.151  1.00200.30           N  
ATOM   2741  CA  ARG A 390      87.613 127.665 117.485  1.00200.30           C  
ATOM   2742  C   ARG A 390      87.182 126.214 117.722  1.00200.30           C  
ATOM   2743  O   ARG A 390      87.249 125.388 116.816  1.00200.30           O  
ATOM   2744  CB  ARG A 390      89.061 127.935 117.931  1.00200.30           C  
ATOM   2745  CG  ARG A 390      90.136 127.186 117.118  1.00200.30           C  
ATOM   2746  CD  ARG A 390      90.046 127.341 115.587  1.00200.30           C  
ATOM   2747  NE  ARG A 390      90.094 128.751 115.147  1.00200.30           N  
ATOM   2748  CZ  ARG A 390      89.999 129.191 113.903  1.00200.30           C  
ATOM   2749  NH1 ARG A 390      90.083 130.462 113.645  1.00200.30           N  
ATOM   2750  NH2 ARG A 390      89.820 128.390 112.896  1.00200.30           N  
ATOM   2751  N   GLU A 391      86.751 125.907 118.946  1.00206.25           N  
ATOM   2752  CA  GLU A 391      86.254 124.585 119.337  1.00206.25           C  
ATOM   2753  C   GLU A 391      84.852 124.274 118.760  1.00206.25           C  
ATOM   2754  O   GLU A 391      84.628 123.198 118.212  1.00206.25           O  
ATOM   2755  CB  GLU A 391      86.222 124.538 120.877  1.00206.25           C  
ATOM   2756  CG  GLU A 391      85.702 123.234 121.504  1.00206.25           C  
ATOM   2757  CD  GLU A 391      86.420 121.962 121.019  1.00206.25           C  
ATOM   2758  OE1 GLU A 391      87.622 122.030 120.676  1.00206.25           O  
ATOM   2759  OE2 GLU A 391      85.800 120.874 121.047  1.00206.25           O  
ATOM   2760  N   LEU A 392      83.915 125.226 118.850  1.00197.76           N  
ATOM   2761  CA  LEU A 392      82.518 125.083 118.416  1.00197.76           C  
ATOM   2762  C   LEU A 392      82.244 124.923 116.909  1.00197.76           C  
ATOM   2763  O   LEU A 392      81.459 124.046 116.547  1.00197.76           O  
ATOM   2764  CB  LEU A 392      81.697 126.228 119.046  1.00197.76           C  
ATOM   2765  CG  LEU A 392      80.182 125.974 119.168  1.00197.76           C  
ATOM   2766  CD1 LEU A 392      79.819 124.758 120.014  1.00197.76           C  
ATOM   2767  CD2 LEU A 392      79.536 127.180 119.851  1.00197.76           C  
ATOM   2768  N   GLN A 393      82.843 125.713 116.005  1.00203.28           N  
ATOM   2769  CA  GLN A 393      82.543 125.556 114.568  1.00203.28           C  
ATOM   2770  C   GLN A 393      82.910 124.219 113.946  1.00203.28           C  
ATOM   2771  O   GLN A 393      82.211 123.786 113.030  1.00203.28           O  
ATOM   2772  CB  GLN A 393      83.083 126.643 113.629  1.00 30.00           C  
ATOM   2773  CG  GLN A 393      82.236 127.914 113.645  1.00 30.00           C  
ATOM   2774  CD  GLN A 393      82.575 128.826 112.465  1.00 30.00           C  
ATOM   2775  NE2 GLN A 393      81.637 129.625 112.021  1.00 30.00           N  
ATOM   2776  OE1 GLN A 393      83.663 128.842 111.905  1.00 30.00           O  
ATOM   2777  N   ALA A 394      83.972 123.555 114.397  1.00205.44           N  
ATOM   2778  CA  ALA A 394      84.367 122.296 113.778  1.00205.44           C  
ATOM   2779  C   ALA A 394      83.264 121.216 113.818  1.00205.44           C  
ATOM   2780  O   ALA A 394      83.227 120.368 112.927  1.00205.44           O  
ATOM   2781  CB  ALA A 394      85.644 121.821 114.469  1.00205.44           C  
ATOM   2782  N   PHE A 395      82.343 121.269 114.794  1.00206.58           N  
ATOM   2783  CA  PHE A 395      81.247 120.303 114.929  1.00206.58           C  
ATOM   2784  C   PHE A 395      79.837 120.897 114.739  1.00206.58           C  
ATOM   2785  O   PHE A 395      79.075 120.405 113.914  1.00206.58           O  
ATOM   2786  CB  PHE A 395      81.401 119.491 116.228  1.00206.58           C  
ATOM   2787  CG  PHE A 395      81.128 120.185 117.548  1.00206.58           C  
ATOM   2788  CD1 PHE A 395      82.164 120.825 118.251  1.00206.58           C  
ATOM   2789  CD2 PHE A 395      79.842 120.109 118.118  1.00206.58           C  
ATOM   2790  CE1 PHE A 395      81.919 121.368 119.524  1.00206.58           C  
ATOM   2791  CE2 PHE A 395      79.595 120.659 119.386  1.00206.58           C  
ATOM   2792  CZ  PHE A 395      80.638 121.278 120.095  1.00206.58           C  
ATOM   2793  N   ALA A 396      79.481 121.990 115.421  1.00204.78           N  
ATOM   2794  CA  ALA A 396      78.121 122.549 115.404  1.00204.78           C  
ATOM   2795  C   ALA A 396      77.741 123.490 114.235  1.00204.78           C  
ATOM   2796  O   ALA A 396      76.691 124.129 114.293  1.00204.78           O  
ATOM   2797  CB  ALA A 396      77.922 123.248 116.759  1.00204.78           C  
ATOM   2798  N   GLN A 397      78.532 123.591 113.163  1.00210.39           N  
ATOM   2799  CA  GLN A 397      78.225 124.477 112.025  1.00210.39           C  
ATOM   2800  C   GLN A 397      76.936 124.102 111.251  1.00210.39           C  
ATOM   2801  O   GLN A 397      76.127 124.974 110.933  1.00210.39           O  
ATOM   2802  CB  GLN A 397      79.436 124.578 111.070  1.00210.39           C  
ATOM   2803  CG  GLN A 397      80.141 123.255 110.706  1.00210.39           C  
ATOM   2804  CD  GLN A 397      81.411 123.445 109.872  1.00210.39           C  
ATOM   2805  NE2 GLN A 397      82.197 122.406 109.706  1.00210.39           N  
ATOM   2806  OE1 GLN A 397      81.721 124.509 109.347  1.00210.39           O  
ATOM   2807  N   PHE A 398      76.751 122.818 110.928  1.00202.71           N  
ATOM   2808  CA  PHE A 398      75.620 122.301 110.137  1.00202.71           C  
ATOM   2809  C   PHE A 398      74.255 122.183 110.833  1.00202.71           C  
ATOM   2810  O   PHE A 398      73.222 122.325 110.174  1.00202.71           O  
ATOM   2811  CB  PHE A 398      75.993 120.935 109.536  1.00202.71           C  
ATOM   2812  CG  PHE A 398      77.426 120.798 109.063  1.00202.71           C  
ATOM   2813  CD1 PHE A 398      77.848 121.474 107.904  1.00202.71           C  
ATOM   2814  CD2 PHE A 398      78.321 119.960 109.755  1.00202.71           C  
ATOM   2815  CE1 PHE A 398      79.166 121.320 107.438  1.00202.71           C  
ATOM   2816  CE2 PHE A 398      79.638 119.804 109.285  1.00202.71           C  
ATOM   2817  CZ  PHE A 398      80.056 120.475 108.123  1.00202.71           C  
ATOM   2818  N   ALA A 399      74.237 121.856 112.126  1.00206.87           N  
ATOM   2819  CA  ALA A 399      73.024 121.647 112.921  1.00206.87           C  
ATOM   2820  C   ALA A 399      72.052 122.846 112.917  1.00206.87           C  
ATOM   2821  O   ALA A 399      72.434 123.987 113.178  1.00206.87           O  
ATOM   2822  CB  ALA A 399      73.441 121.215 114.336  1.00 30.00           C  
ATOM   2823  N   SER A 400      70.777 122.566 112.629  1.00209.04           N  
ATOM   2824  CA  SER A 400      69.684 123.545 112.523  1.00209.04           C  
ATOM   2825  C   SER A 400      69.176 124.155 113.839  1.00209.04           C  
ATOM   2826  O   SER A 400      69.000 125.371 113.903  1.00209.04           O  
ATOM   2827  CB  SER A 400      68.525 122.913 111.745  1.00209.04           C  
ATOM   2828  OG  SER A 400      68.059 121.727 112.374  1.00209.04           O  
ATOM   2829  N   ASP A 401      68.940 123.357 114.884  1.00215.78           N  
ATOM   2830  CA  ASP A 401      68.407 123.827 116.173  1.00215.78           C  
ATOM   2831  C   ASP A 401      69.195 123.297 117.386  1.00215.78           C  
ATOM   2832  O   ASP A 401      69.202 122.099 117.674  1.00215.78           O  
ATOM   2833  CB  ASP A 401      66.923 123.435 116.299  1.00215.78           C  
ATOM   2834  CG  ASP A 401      65.985 124.254 115.407  1.00215.78           C  
ATOM   2835  OD1 ASP A 401      66.042 125.504 115.454  1.00215.78           O  
ATOM   2836  OD2 ASP A 401      65.141 123.651 114.705  1.00215.78           O  
ATOM   2837  N   LEU A 402      69.828 124.219 118.118  1.00211.48           N  
ATOM   2838  CA  LEU A 402      70.630 123.967 119.325  1.00211.48           C  
ATOM   2839  C   LEU A 402      70.192 124.894 120.480  1.00211.48           C  
ATOM   2840  O   LEU A 402      69.215 125.634 120.358  1.00211.48           O  
ATOM   2841  CB  LEU A 402      72.118 124.201 118.995  1.00211.48           C  
ATOM   2842  CG  LEU A 402      72.675 123.448 117.769  1.00211.48           C  
ATOM   2843  CD1 LEU A 402      72.883 124.418 116.612  1.00211.48           C  
ATOM   2844  CD2 LEU A 402      74.037 122.832 118.086  1.00211.48           C  
ATOM   2845  N   ASP A 403      70.930 124.899 121.592  1.00210.47           N  
ATOM   2846  CA  ASP A 403      70.670 125.783 122.742  1.00210.47           C  
ATOM   2847  C   ASP A 403      71.057 127.237 122.404  1.00210.47           C  
ATOM   2848  O   ASP A 403      72.077 127.466 121.748  1.00210.47           O  
ATOM   2849  CB  ASP A 403      71.462 125.265 123.957  1.00210.47           C  
ATOM   2850  CG  ASP A 403      70.970 125.811 125.306  1.00210.47           C  
ATOM   2851  OD1 ASP A 403      70.261 126.839 125.332  1.00210.47           O  
ATOM   2852  OD2 ASP A 403      71.332 125.225 126.349  1.00210.47           O  
ATOM   2853  N   GLU A 404      70.309 128.233 122.888  1.00205.18           N  
ATOM   2854  CA  GLU A 404      70.535 129.657 122.589  1.00205.18           C  
ATOM   2855  C   GLU A 404      71.967 130.101 122.920  1.00205.18           C  
ATOM   2856  O   GLU A 404      72.549 130.891 122.177  1.00205.18           O  
ATOM   2857  CB  GLU A 404      69.480 130.547 123.265  1.00 30.00           C  
ATOM   2858  CG  GLU A 404      68.082 130.324 122.659  1.00 30.00           C  
ATOM   2859  CD  GLU A 404      66.974 131.184 123.297  1.00 30.00           C  
ATOM   2860  OE1 GLU A 404      67.204 131.844 124.336  1.00 30.00           O  
ATOM   2861  OE2 GLU A 404      65.847 131.202 122.749  1.00 30.00           O  
ATOM   2862  N   ALA A 405      72.569 129.566 123.987  1.00205.04           N  
ATOM   2863  CA  ALA A 405      73.956 129.854 124.353  1.00205.04           C  
ATOM   2864  C   ALA A 405      74.885 129.510 123.176  1.00205.04           C  
ATOM   2865  O   ALA A 405      75.617 130.364 122.680  1.00205.04           O  
ATOM   2866  CB  ALA A 405      74.321 129.091 125.631  1.00205.04           C  
ATOM   2867  N   THR A 406      74.849 128.260 122.702  1.00207.24           N  
ATOM   2868  CA  THR A 406      75.643 127.821 121.539  1.00207.24           C  
ATOM   2869  C   THR A 406      75.382 128.686 120.301  1.00207.24           C  
ATOM   2870  O   THR A 406      76.328 129.019 119.586  1.00207.24           O  
ATOM   2871  CB  THR A 406      75.426 126.346 121.183  1.00207.24           C  
ATOM   2872  CG2 THR A 406      75.705 125.418 122.360  1.00207.24           C  
ATOM   2873  OG1 THR A 406      74.123 126.086 120.722  1.00207.24           O  
ATOM   2874  N   ARG A 407      74.128 129.105 120.046  1.00203.99           N  
ATOM   2875  CA  ARG A 407      73.791 129.958 118.889  1.00203.99           C  
ATOM   2876  C   ARG A 407      74.505 131.301 119.032  1.00203.99           C  
ATOM   2877  O   ARG A 407      75.171 131.744 118.102  1.00203.99           O  
ATOM   2878  CB  ARG A 407      72.276 130.216 118.796  1.00 30.00           C  
ATOM   2879  CG  ARG A 407      71.407 128.962 118.668  1.00 30.00           C  
ATOM   2880  CD  ARG A 407      69.926 129.352 118.618  1.00 30.00           C  
ATOM   2881  NE  ARG A 407      69.046 128.199 118.875  1.00 30.00           N  
ATOM   2882  CZ  ARG A 407      67.732 128.230 118.974  1.00 30.00           C  
ATOM   2883  NH1 ARG A 407      67.096 127.194 119.431  1.00 30.00           N  
ATOM   2884  NH2 ARG A 407      67.030 129.276 118.649  1.00 30.00           N  
ATOM   2885  N   ALA A 408      74.431 131.916 120.214  1.00197.18           N  
ATOM   2886  CA  ALA A 408      75.078 133.194 120.503  1.00197.18           C  
ATOM   2887  C   ALA A 408      76.610 133.091 120.404  1.00197.18           C  
ATOM   2888  O   ALA A 408      77.246 133.981 119.849  1.00197.18           O  
ATOM   2889  CB  ALA A 408      74.624 133.679 121.882  1.00197.18           C  
ATOM   2890  N   GLN A 409      77.209 131.999 120.897  1.00196.12           N  
ATOM   2891  CA  GLN A 409      78.654 131.762 120.816  1.00196.12           C  
ATOM   2892  C   GLN A 409      79.092 131.637 119.349  1.00196.12           C  
ATOM   2893  O   GLN A 409      80.109 132.217 118.969  1.00196.12           O  
ATOM   2894  CB  GLN A 409      79.023 130.500 121.611  1.00 30.00           C  
ATOM   2895  CG  GLN A 409      78.886 130.706 123.128  1.00 30.00           C  
ATOM   2896  CD  GLN A 409      79.074 129.428 123.947  1.00 30.00           C  
ATOM   2897  NE2 GLN A 409      79.428 129.548 125.202  1.00 30.00           N  
ATOM   2898  OE1 GLN A 409      78.879 128.305 123.497  1.00 30.00           O  
ATOM   2899  N   LEU A 410      78.322 130.930 118.508  1.00195.69           N  
ATOM   2900  CA  LEU A 410      78.621 130.804 117.075  1.00195.69           C  
ATOM   2901  C   LEU A 410      78.482 132.157 116.371  1.00195.69           C  
ATOM   2902  O   LEU A 410      79.383 132.571 115.647  1.00195.69           O  
ATOM   2903  CB  LEU A 410      77.675 129.786 116.406  1.00195.69           C  
ATOM   2904  CG  LEU A 410      78.049 128.312 116.604  1.00195.69           C  
ATOM   2905  CD1 LEU A 410      77.017 127.446 115.893  1.00195.69           C  
ATOM   2906  CD2 LEU A 410      79.427 127.977 116.036  1.00195.69           C  
ATOM   2907  N   GLU A 411      77.396 132.880 116.622  1.00188.56           N  
ATOM   2908  CA  GLU A 411      77.140 134.180 116.004  1.00188.56           C  
ATOM   2909  C   GLU A 411      78.201 135.225 116.377  1.00188.56           C  
ATOM   2910  O   GLU A 411      78.671 135.954 115.497  1.00188.56           O  
ATOM   2911  CB  GLU A 411      75.731 134.654 116.373  1.00 30.00           C  
ATOM   2912  CG  GLU A 411      74.666 133.856 115.603  1.00 30.00           C  
ATOM   2913  CD  GLU A 411      73.221 134.211 115.990  1.00 30.00           C  
ATOM   2914  OE1 GLU A 411      73.005 134.949 116.977  1.00 30.00           O  
ATOM   2915  OE2 GLU A 411      72.296 133.739 115.289  1.00 30.00           O  
ATOM   2916  N   ARG A 412      78.625 135.282 117.650  1.00186.76           N  
ATOM   2917  CA  ARG A 412      79.677 136.200 118.098  1.00186.76           C  
ATOM   2918  C   ARG A 412      81.004 135.803 117.470  1.00186.76           C  
ATOM   2919  O   ARG A 412      81.727 136.658 116.971  1.00186.76           O  
ATOM   2920  CB  ARG A 412      79.753 136.174 119.632  1.00186.76           C  
ATOM   2921  CG  ARG A 412      80.894 137.016 120.247  1.00186.76           C  
ATOM   2922  CD  ARG A 412      80.651 138.533 120.193  1.00186.76           C  
ATOM   2923  NE  ARG A 412      79.473 138.941 120.982  1.00186.76           N  
ATOM   2924  CZ  ARG A 412      79.383 139.062 122.295  1.00186.76           C  
ATOM   2925  NH1 ARG A 412      78.235 139.332 122.842  1.00186.76           N  
ATOM   2926  NH2 ARG A 412      80.392 138.905 123.097  1.00186.76           N  
ATOM   2927  N   GLY A 413      81.293 134.510 117.382  1.00188.28           N  
ATOM   2928  CA  GLY A 413      82.526 134.017 116.784  1.00188.28           C  
ATOM   2929  C   GLY A 413      82.611 134.289 115.279  1.00188.28           C  
ATOM   2930  O   GLY A 413      83.660 134.712 114.786  1.00188.28           O  
ATOM   2931  N   GLN A 414      81.500 134.161 114.549  1.00180.90           N  
ATOM   2932  CA  GLN A 414      81.465 134.478 113.122  1.00180.90           C  
ATOM   2933  C   GLN A 414      81.751 135.972 112.927  1.00180.90           C  
ATOM   2934  O   GLN A 414      82.614 136.342 112.139  1.00180.90           O  
ATOM   2935  CB  GLN A 414      80.099 134.111 112.517  1.00 30.00           C  
ATOM   2936  CG  GLN A 414      79.935 132.597 112.329  1.00 30.00           C  
ATOM   2937  CD  GLN A 414      78.549 132.178 111.842  1.00 30.00           C  
ATOM   2938  NE2 GLN A 414      78.420 131.017 111.237  1.00 30.00           N  
ATOM   2939  OE1 GLN A 414      77.554 132.875 112.008  1.00 30.00           O  
ATOM   2940  N   ARG A 415      81.105 136.840 113.711  1.00181.30           N  
ATOM   2941  CA  ARG A 415      81.283 138.298 113.616  1.00181.30           C  
ATOM   2942  C   ARG A 415      82.680 138.749 114.034  1.00181.30           C  
ATOM   2943  O   ARG A 415      83.287 139.543 113.320  1.00181.30           O  
ATOM   2944  CB  ARG A 415      80.183 138.995 114.423  1.00181.30           C  
ATOM   2945  CG  ARG A 415      78.835 138.774 113.729  1.00181.30           C  
ATOM   2946  CD  ARG A 415      77.684 139.337 114.553  1.00181.30           C  
ATOM   2947  NE  ARG A 415      76.429 139.337 113.782  1.00181.30           N  
ATOM   2948  CZ  ARG A 415      75.680 138.292 113.460  1.00181.30           C  
ATOM   2949  NH1 ARG A 415      74.568 138.469 112.812  1.00181.30           N  
ATOM   2950  NH2 ARG A 415      76.021 137.069 113.745  1.00181.30           N  
ATOM   2951  N   MET A 416      83.261 138.216 115.112  1.00181.10           N  
ATOM   2952  CA  MET A 416      84.628 138.604 115.491  1.00181.10           C  
ATOM   2953  C   MET A 416      85.650 138.147 114.441  1.00181.10           C  
ATOM   2954  O   MET A 416      86.605 138.861 114.152  1.00181.10           O  
ATOM   2955  CB  MET A 416      85.026 138.107 116.894  1.00 30.00           C  
ATOM   2956  CG  MET A 416      84.149 138.639 118.036  1.00 30.00           C  
ATOM   2957  SD  MET A 416      83.771 140.412 118.017  1.00 30.00           S  
ATOM   2958  CE  MET A 416      85.415 141.129 118.251  1.00 30.00           C  
ATOM   2959  N   THR A 417      85.424 137.008 113.780  1.00175.37           N  
ATOM   2960  CA  THR A 417      86.318 136.540 112.702  1.00175.37           C  
ATOM   2961  C   THR A 417      86.122 137.287 111.378  1.00175.37           C  
ATOM   2962  O   THR A 417      86.831 137.016 110.412  1.00175.37           O  
ATOM   2963  CB  THR A 417      86.272 135.017 112.500  1.00 30.00           C  
ATOM   2964  CG2 THR A 417      86.912 134.284 113.670  1.00 30.00           C  
ATOM   2965  OG1 THR A 417      84.964 134.533 112.340  1.00 30.00           O  
ATOM   2966  N   GLU A 418      85.206 138.258 111.313  1.00175.75           N  
ATOM   2967  CA  GLU A 418      85.072 139.172 110.170  1.00175.75           C  
ATOM   2968  C   GLU A 418      85.808 140.483 110.495  1.00175.75           C  
ATOM   2969  O   GLU A 418      86.382 141.097 109.603  1.00175.75           O  
ATOM   2970  CB  GLU A 418      83.614 139.461 109.786  1.00175.75           C  
ATOM   2971  CG  GLU A 418      82.914 138.218 109.231  1.00175.75           C  
ATOM   2972  CD  GLU A 418      83.151 138.018 107.722  1.00175.75           C  
ATOM   2973  OE1 GLU A 418      83.136 138.998 106.943  1.00175.75           O  
ATOM   2974  OE2 GLU A 418      83.468 136.866 107.341  1.00175.75           O  
ATOM   2975  N   ILE A 419      85.858 140.888 111.773  1.00170.92           N  
ATOM   2976  CA  ILE A 419      86.568 142.101 112.215  1.00170.92           C  
ATOM   2977  C   ILE A 419      88.080 141.912 112.058  1.00170.92           C  
ATOM   2978  O   ILE A 419      88.789 142.856 111.720  1.00170.92           O  
ATOM   2979  CB  ILE A 419      86.183 142.448 113.675  1.00 30.00           C  
ATOM   2980  CG1 ILE A 419      84.721 142.939 113.710  1.00 30.00           C  
ATOM   2981  CG2 ILE A 419      87.111 143.503 114.304  1.00 30.00           C  
ATOM   2982  CD1 ILE A 419      84.152 143.104 115.118  1.00 30.00           C  
ATOM   2983  N   LEU A 420      88.602 140.701 112.271  1.00168.29           N  
ATOM   2984  CA  LEU A 420      90.038 140.427 112.145  1.00168.29           C  
ATOM   2985  C   LEU A 420      90.550 140.327 110.697  1.00168.29           C  
ATOM   2986  O   LEU A 420      91.762 140.385 110.499  1.00168.29           O  
ATOM   2987  CB  LEU A 420      90.404 139.169 112.951  1.00168.29           C  
ATOM   2988  CG  LEU A 420      90.132 139.261 114.463  1.00168.29           C  
ATOM   2989  CD1 LEU A 420      90.691 138.017 115.142  1.00168.29           C  
ATOM   2990  CD2 LEU A 420      90.797 140.471 115.111  1.00168.29           C  
ATOM   2991  N   LYS A 421      89.675 140.185 109.692  1.00167.47           N  
ATOM   2992  CA  LYS A 421      90.050 140.177 108.268  1.00167.47           C  
ATOM   2993  C   LYS A 421      90.494 141.588 107.855  1.00167.47           C  
ATOM   2994  O   LYS A 421      89.883 142.569 108.269  1.00167.47           O  
ATOM   2995  CB  LYS A 421      88.868 139.735 107.386  1.00167.47           C  
ATOM   2996  CG  LYS A 421      88.468 138.261 107.553  1.00167.47           C  
ATOM   2997  CD  LYS A 421      87.286 137.912 106.632  1.00167.47           C  
ATOM   2998  CE  LYS A 421      86.966 136.411 106.597  1.00167.47           C  
ATOM   2999  NZ  LYS A 421      86.060 135.992 107.691  1.00167.47           N  
ATOM   3000  N   GLN A 422      91.541 141.709 107.042  1.00166.79           N  
ATOM   3001  CA  GLN A 422      92.067 143.017 106.631  1.00166.79           C  
ATOM   3002  C   GLN A 422      92.778 142.964 105.256  1.00166.79           C  
ATOM   3003  O   GLN A 422      93.452 141.973 104.970  1.00166.79           O  
ATOM   3004  CB  GLN A 422      92.995 143.459 107.780  1.00166.79           C  
ATOM   3005  CG  GLN A 422      93.593 144.868 107.697  1.00166.79           C  
ATOM   3006  CD  GLN A 422      94.302 145.270 108.994  1.00166.79           C  
ATOM   3007  NE2 GLN A 422      95.068 146.334 108.993  1.00166.79           N  
ATOM   3008  OE1 GLN A 422      94.185 144.649 110.042  1.00166.79           O  
ATOM   3009  N   PRO A 423      92.668 143.996 104.394  1.00172.61           N  
ATOM   3010  CA  PRO A 423      93.347 144.040 103.097  1.00172.61           C  
ATOM   3011  C   PRO A 423      94.810 144.491 103.213  1.00172.61           C  
ATOM   3012  O   PRO A 423      95.220 145.035 104.237  1.00172.61           O  
ATOM   3013  CB  PRO A 423      92.540 145.008 102.228  1.00 30.00           C  
ATOM   3014  CG  PRO A 423      91.594 145.746 103.172  1.00 30.00           C  
ATOM   3015  CD  PRO A 423      91.880 145.206 104.568  1.00 30.00           C  
ATOM   3016  N   GLN A 424      95.610 144.285 102.164  1.00167.46           N  
ATOM   3017  CA  GLN A 424      97.025 144.681 102.141  1.00167.46           C  
ATOM   3018  C   GLN A 424      97.261 146.193 102.066  1.00167.46           C  
ATOM   3019  O   GLN A 424      96.445 146.943 101.521  1.00167.46           O  
ATOM   3020  CB  GLN A 424      97.762 144.083 100.943  1.00 30.00           C  
ATOM   3021  CG  GLN A 424      97.921 142.571 100.989  1.00 30.00           C  
ATOM   3022  CD  GLN A 424      98.864 142.105  99.892  1.00 30.00           C  
ATOM   3023  NE2 GLN A 424      99.540 141.004 100.091  1.00 30.00           N  
ATOM   3024  OE1 GLN A 424      99.031 142.721  98.850  1.00 30.00           O  
ATOM   3025  N   TYR A 425      98.422 146.630 102.556  1.00172.07           N  
ATOM   3026  CA  TYR A 425      98.906 148.013 102.552  1.00172.07           C  
ATOM   3027  C   TYR A 425      97.997 149.034 103.257  1.00172.07           C  
ATOM   3028  O   TYR A 425      98.089 150.235 102.995  1.00172.07           O  
ATOM   3029  CB  TYR A 425      99.333 148.426 101.134  1.00 30.00           C  
ATOM   3030  CG  TYR A 425     100.129 147.372 100.377  1.00 30.00           C  
ATOM   3031  CD1 TYR A 425     101.399 146.975 100.833  1.00 30.00           C  
ATOM   3032  CD2 TYR A 425      99.581 146.770  99.230  1.00 30.00           C  
ATOM   3033  CE1 TYR A 425     102.125 145.991 100.137  1.00 30.00           C  
ATOM   3034  CE2 TYR A 425     100.304 145.784  98.534  1.00 30.00           C  
ATOM   3035  CZ  TYR A 425     101.579 145.394  98.984  1.00 30.00           C  
ATOM   3036  OH  TYR A 425     102.272 144.445  98.303  1.00 30.00           O  
ATOM   3037  N   SER A 426      97.127 148.580 104.163  1.00172.78           N  
ATOM   3038  CA  SER A 426      96.220 149.433 104.941  1.00172.78           C  
ATOM   3039  C   SER A 426      96.277 149.099 106.442  1.00172.78           C  
ATOM   3040  O   SER A 426      95.303 148.579 107.003  1.00172.78           O  
ATOM   3041  CB  SER A 426      94.803 149.390 104.351  1.00 30.00           C  
ATOM   3042  OG  SER A 426      94.224 148.107 104.442  1.00 30.00           O  
ATOM   3043  N   PRO A 427      97.428 149.321 107.106  1.00173.75           N  
ATOM   3044  CA  PRO A 427      97.577 149.064 108.534  1.00173.75           C  
ATOM   3045  C   PRO A 427      96.745 150.070 109.353  1.00173.75           C  
ATOM   3046  O   PRO A 427      96.592 151.230 108.975  1.00173.75           O  
ATOM   3047  CB  PRO A 427      99.081 149.131 108.797  1.00173.75           C  
ATOM   3048  CG  PRO A 427      99.599 150.090 107.733  1.00173.75           C  
ATOM   3049  CD  PRO A 427      98.686 149.801 106.547  1.00173.75           C  
ATOM   3050  N   MET A 428      96.208 149.637 110.494  1.00170.71           N  
ATOM   3051  CA  MET A 428      95.337 150.421 111.375  1.00170.71           C  
ATOM   3052  C   MET A 428      96.031 150.984 112.633  1.00170.71           C  
ATOM   3053  O   MET A 428      96.636 150.214 113.384  1.00170.71           O  
ATOM   3054  CB  MET A 428      94.200 149.507 111.859  1.00 30.00           C  
ATOM   3055  CG  MET A 428      93.019 149.454 110.896  1.00 30.00           C  
ATOM   3056  SD  MET A 428      91.637 150.482 111.457  1.00 30.00           S  
ATOM   3057  CE  MET A 428      90.872 149.353 112.637  1.00 30.00           C  
ATOM   3058  N   PRO A 429      95.929 152.292 112.927  1.00170.06           N  
ATOM   3059  CA  PRO A 429      96.454 152.868 114.166  1.00170.06           C  
ATOM   3060  C   PRO A 429      95.770 152.226 115.383  1.00170.06           C  
ATOM   3061  O   PRO A 429      94.564 151.946 115.351  1.00170.06           O  
ATOM   3062  CB  PRO A 429      96.165 154.367 114.084  1.00170.06           C  
ATOM   3063  CG  PRO A 429      96.084 154.630 112.583  1.00170.06           C  
ATOM   3064  CD  PRO A 429      95.477 153.345 112.036  1.00170.06           C  
ATOM   3065  N   VAL A 430      96.512 152.018 116.474  1.00171.36           N  
ATOM   3066  CA  VAL A 430      95.995 151.359 117.691  1.00171.36           C  
ATOM   3067  C   VAL A 430      94.691 151.955 118.224  1.00171.36           C  
ATOM   3068  O   VAL A 430      93.792 151.204 118.590  1.00171.36           O  
ATOM   3069  CB  VAL A 430      97.080 151.261 118.773  1.00171.36           C  
ATOM   3070  CG1 VAL A 430      97.581 152.607 119.304  1.00171.36           C  
ATOM   3071  CG2 VAL A 430      96.567 150.431 119.951  1.00171.36           C  
ATOM   3072  N   GLU A 431      94.530 153.276 118.220  1.00177.49           N  
ATOM   3073  CA  GLU A 431      93.305 153.939 118.661  1.00177.49           C  
ATOM   3074  C   GLU A 431      92.063 153.452 117.892  1.00177.49           C  
ATOM   3075  O   GLU A 431      91.019 153.177 118.488  1.00177.49           O  
ATOM   3076  CB  GLU A 431      93.471 155.473 118.639  1.00177.49           C  
ATOM   3077  CG  GLU A 431      93.982 156.122 117.336  1.00177.49           C  
ATOM   3078  CD  GLU A 431      95.520 156.171 117.186  1.00177.49           C  
ATOM   3079  OE1 GLU A 431      96.241 155.393 117.846  1.00177.49           O  
ATOM   3080  OE2 GLU A 431      96.022 156.999 116.394  1.00177.49           O  
ATOM   3081  N   LYS A 432      92.170 153.286 116.569  1.00178.45           N  
ATOM   3082  CA  LYS A 432      91.067 152.787 115.737  1.00178.45           C  
ATOM   3083  C   LYS A 432      90.816 151.306 116.006  1.00178.45           C  
ATOM   3084  O   LYS A 432      89.662 150.882 116.055  1.00178.45           O  
ATOM   3085  CB  LYS A 432      91.336 153.032 114.245  1.00178.45           C  
ATOM   3086  CG  LYS A 432      91.477 154.523 113.908  1.00178.45           C  
ATOM   3087  CD  LYS A 432      91.567 154.734 112.391  1.00178.45           C  
ATOM   3088  CE  LYS A 432      91.844 156.206 112.069  1.00178.45           C  
ATOM   3089  NZ  LYS A 432      91.942 156.439 110.605  1.00178.45           N  
ATOM   3090  N   GLN A 433      91.885 150.528 116.209  1.00173.02           N  
ATOM   3091  CA  GLN A 433      91.774 149.096 116.493  1.00173.02           C  
ATOM   3092  C   GLN A 433      91.000 148.849 117.793  1.00173.02           C  
ATOM   3093  O   GLN A 433      90.048 148.069 117.795  1.00173.02           O  
ATOM   3094  CB  GLN A 433      93.157 148.439 116.628  1.00173.02           C  
ATOM   3095  CG  GLN A 433      93.949 148.340 115.321  1.00173.02           C  
ATOM   3096  CD  GLN A 433      95.227 147.539 115.531  1.00173.02           C  
ATOM   3097  NE2 GLN A 433      96.392 148.062 115.224  1.00173.02           N  
ATOM   3098  OE1 GLN A 433      95.183 146.401 115.951  1.00173.02           O  
ATOM   3099  N   VAL A 434      91.355 149.513 118.898  1.00175.70           N  
ATOM   3100  CA  VAL A 434      90.658 149.281 120.171  1.00175.70           C  
ATOM   3101  C   VAL A 434      89.192 149.700 120.118  1.00175.70           C  
ATOM   3102  O   VAL A 434      88.363 149.025 120.716  1.00175.70           O  
ATOM   3103  CB  VAL A 434      91.390 149.882 121.380  1.00175.70           C  
ATOM   3104  CG1 VAL A 434      92.792 149.288 121.512  1.00175.70           C  
ATOM   3105  CG2 VAL A 434      91.500 151.409 121.344  1.00175.70           C  
ATOM   3106  N   VAL A 435      88.830 150.745 119.367  1.00175.98           N  
ATOM   3107  CA  VAL A 435      87.426 151.168 119.253  1.00175.98           C  
ATOM   3108  C   VAL A 435      86.579 150.159 118.468  1.00175.98           C  
ATOM   3109  O   VAL A 435      85.467 149.847 118.899  1.00175.98           O  
ATOM   3110  CB  VAL A 435      87.318 152.590 118.674  1.00 30.00           C  
ATOM   3111  CG1 VAL A 435      85.875 152.991 118.356  1.00 30.00           C  
ATOM   3112  CG2 VAL A 435      87.838 153.601 119.701  1.00 30.00           C  
ATOM   3113  N   ILE A 436      87.073 149.592 117.357  1.00176.58           N  
ATOM   3114  CA  ILE A 436      86.284 148.580 116.631  1.00176.58           C  
ATOM   3115  C   ILE A 436      86.178 147.273 117.432  1.00176.58           C  
ATOM   3116  O   ILE A 436      85.093 146.700 117.534  1.00176.58           O  
ATOM   3117  CB  ILE A 436      86.751 148.379 115.174  1.00176.58           C  
ATOM   3118  CG1 ILE A 436      85.797 147.465 114.378  1.00176.58           C  
ATOM   3119  CG2 ILE A 436      88.158 147.785 115.055  1.00176.58           C  
ATOM   3120  CD1 ILE A 436      84.371 148.007 114.235  1.00176.58           C  
ATOM   3121  N   ILE A 437      87.269 146.820 118.060  1.00177.20           N  
ATOM   3122  CA  ILE A 437      87.243 145.597 118.874  1.00177.20           C  
ATOM   3123  C   ILE A 437      86.367 145.816 120.120  1.00177.20           C  
ATOM   3124  O   ILE A 437      85.659 144.903 120.536  1.00177.20           O  
ATOM   3125  CB  ILE A 437      88.664 145.114 119.239  1.00177.20           C  
ATOM   3126  CG1 ILE A 437      89.529 144.861 117.985  1.00177.20           C  
ATOM   3127  CG2 ILE A 437      88.594 143.800 120.034  1.00177.20           C  
ATOM   3128  CD1 ILE A 437      91.022 144.745 118.298  1.00177.20           C  
ATOM   3129  N   TYR A 438      86.331 147.026 120.686  1.00182.55           N  
ATOM   3130  CA  TYR A 438      85.463 147.357 121.814  1.00182.55           C  
ATOM   3131  C   TYR A 438      83.988 147.157 121.414  1.00182.55           C  
ATOM   3132  O   TYR A 438      83.248 146.477 122.128  1.00182.55           O  
ATOM   3133  CB  TYR A 438      85.729 148.801 122.279  1.00182.55           C  
ATOM   3134  CG  TYR A 438      84.619 149.400 123.118  1.00182.55           C  
ATOM   3135  CD1 TYR A 438      84.539 149.105 124.488  1.00182.55           C  
ATOM   3136  CD2 TYR A 438      83.613 150.168 122.502  1.00182.55           C  
ATOM   3137  CE1 TYR A 438      83.426 149.533 125.236  1.00182.55           C  
ATOM   3138  CE2 TYR A 438      82.495 150.587 123.244  1.00182.55           C  
ATOM   3139  CZ  TYR A 438      82.390 150.255 124.609  1.00182.55           C  
ATOM   3140  OH  TYR A 438      81.277 150.608 125.304  1.00182.55           O  
ATOM   3141  N   ALA A 439      83.555 147.667 120.254  1.00176.72           N  
ATOM   3142  CA  ALA A 439      82.173 147.506 119.808  1.00176.72           C  
ATOM   3143  C   ALA A 439      81.807 146.048 119.491  1.00176.72           C  
ATOM   3144  O   ALA A 439      80.696 145.603 119.786  1.00176.72           O  
ATOM   3145  CB  ALA A 439      81.942 148.422 118.599  1.00176.72           C  
ATOM   3146  N   GLY A 440      82.743 145.288 118.919  1.00178.33           N  
ATOM   3147  CA  GLY A 440      82.519 143.881 118.596  1.00178.33           C  
ATOM   3148  C   GLY A 440      82.449 142.985 119.834  1.00178.33           C  
ATOM   3149  O   GLY A 440      81.472 142.265 120.019  1.00178.33           O  
ATOM   3150  N   THR A 441      83.428 143.096 120.736  1.00182.55           N  
ATOM   3151  CA  THR A 441      83.511 142.299 121.979  1.00182.55           C  
ATOM   3152  C   THR A 441      82.364 142.552 122.951  1.00182.55           C  
ATOM   3153  O   THR A 441      81.963 141.646 123.676  1.00182.55           O  
ATOM   3154  CB  THR A 441      84.834 142.501 122.724  1.00182.55           C  
ATOM   3155  CG2 THR A 441      86.035 141.933 121.979  1.00182.55           C  
ATOM   3156  OG1 THR A 441      85.072 143.860 122.970  1.00182.55           O  
ATOM   3157  N   ASN A 442      81.819 143.764 123.020  1.00181.58           N  
ATOM   3158  CA  ASN A 442      80.647 144.036 123.862  1.00181.58           C  
ATOM   3159  C   ASN A 442      79.352 143.490 123.227  1.00181.58           C  
ATOM   3160  O   ASN A 442      78.350 143.320 123.918  1.00181.58           O  
ATOM   3161  CB  ASN A 442      80.592 145.523 124.216  1.00 30.00           C  
ATOM   3162  CG  ASN A 442      81.639 145.835 125.265  1.00 30.00           C  
ATOM   3163  ND2 ASN A 442      82.744 146.424 124.892  1.00 30.00           N  
ATOM   3164  OD1 ASN A 442      81.497 145.508 126.433  1.00 30.00           O  
ATOM   3165  N   GLY A 443      79.366 143.215 121.918  1.00183.39           N  
ATOM   3166  CA  GLY A 443      78.245 142.659 121.166  1.00183.39           C  
ATOM   3167  C   GLY A 443      77.161 143.629 120.706  1.00183.39           C  
ATOM   3168  O   GLY A 443      75.981 143.295 120.756  1.00183.39           O  
ATOM   3169  N   TYR A 444      77.544 144.811 120.205  1.00182.78           N  
ATOM   3170  CA  TYR A 444      76.587 145.774 119.623  1.00182.78           C  
ATOM   3171  C   TYR A 444      76.269 145.443 118.145  1.00182.78           C  
ATOM   3172  O   TYR A 444      75.418 146.083 117.526  1.00182.78           O  
ATOM   3173  CB  TYR A 444      77.120 147.212 119.742  1.00 30.00           C  
ATOM   3174  CG  TYR A 444      77.610 147.647 121.113  1.00 30.00           C  
ATOM   3175  CD1 TYR A 444      76.878 147.342 122.277  1.00 30.00           C  
ATOM   3176  CD2 TYR A 444      78.817 148.362 121.219  1.00 30.00           C  
ATOM   3177  CE1 TYR A 444      77.368 147.717 123.541  1.00 30.00           C  
ATOM   3178  CE2 TYR A 444      79.314 148.737 122.482  1.00 30.00           C  
ATOM   3179  CZ  TYR A 444      78.596 148.404 123.647  1.00 30.00           C  
ATOM   3180  OH  TYR A 444      79.095 148.718 124.871  1.00 30.00           O  
ATOM   3181  N   LEU A 445      76.968 144.454 117.565  1.00187.11           N  
ATOM   3182  CA  LEU A 445      76.817 143.971 116.184  1.00187.11           C  
ATOM   3183  C   LEU A 445      75.857 142.765 116.061  1.00187.11           C  
ATOM   3184  O   LEU A 445      75.840 142.083 115.038  1.00187.11           O  
ATOM   3185  CB  LEU A 445      78.200 143.590 115.618  1.00187.11           C  
ATOM   3186  CG  LEU A 445      79.258 144.702 115.622  1.00187.11           C  
ATOM   3187  CD1 LEU A 445      80.528 144.171 114.972  1.00187.11           C  
ATOM   3188  CD2 LEU A 445      78.826 145.934 114.840  1.00187.11           C  
ATOM   3189  N   ASP A 446      75.068 142.463 117.091  1.00195.55           N  
ATOM   3190  CA  ASP A 446      74.141 141.320 117.110  1.00195.55           C  
ATOM   3191  C   ASP A 446      73.009 141.433 116.065  1.00195.55           C  
ATOM   3192  O   ASP A 446      72.519 140.413 115.580  1.00195.55           O  
ATOM   3193  CB  ASP A 446      73.613 141.070 118.538  1.00195.55           C  
ATOM   3194  CG  ASP A 446      72.995 142.269 119.286  1.00195.55           C  
ATOM   3195  OD1 ASP A 446      73.035 143.415 118.789  1.00195.55           O  
ATOM   3196  OD2 ASP A 446      72.471 142.045 120.403  1.00195.55           O  
ATOM   3197  N   ASP A 447      72.629 142.652 115.674  1.00197.54           N  
ATOM   3198  CA  ASP A 447      71.599 142.922 114.653  1.00197.54           C  
ATOM   3199  C   ASP A 447      72.197 143.143 113.245  1.00197.54           C  
ATOM   3200  O   ASP A 447      71.465 143.364 112.279  1.00197.54           O  
ATOM   3201  CB  ASP A 447      70.766 144.156 115.047  1.00197.54           C  
ATOM   3202  CG  ASP A 447      69.875 143.998 116.284  1.00197.54           C  
ATOM   3203  OD1 ASP A 447      69.613 142.860 116.722  1.00197.54           O  
ATOM   3204  OD2 ASP A 447      69.376 145.058 116.751  1.00197.54           O  
ATOM   3205  N   ILE A 448      73.522 143.075 113.096  1.00192.31           N  
ATOM   3206  CA  ILE A 448      74.222 143.295 111.821  1.00192.31           C  
ATOM   3207  C   ILE A 448      74.536 141.932 111.173  1.00192.31           C  
ATOM   3208  O   ILE A 448      75.128 141.079 111.838  1.00192.31           O  
ATOM   3209  CB  ILE A 448      75.509 144.122 112.076  1.00192.31           C  
ATOM   3210  CG1 ILE A 448      75.237 145.624 112.326  1.00192.31           C  
ATOM   3211  CG2 ILE A 448      76.487 144.073 110.889  1.00192.31           C  
ATOM   3212  CD1 ILE A 448      74.343 145.976 113.516  1.00192.31           C  
ATOM   3213  N   PRO A 449      74.114 141.666 109.919  1.00189.09           N  
ATOM   3214  CA  PRO A 449      74.430 140.437 109.183  1.00189.09           C  
ATOM   3215  C   PRO A 449      75.940 140.212 109.054  1.00189.09           C  
ATOM   3216  O   PRO A 449      76.697 141.169 108.887  1.00189.09           O  
ATOM   3217  CB  PRO A 449      73.793 140.603 107.803  1.00189.09           C  
ATOM   3218  CG  PRO A 449      72.614 141.525 108.080  1.00189.09           C  
ATOM   3219  CD  PRO A 449      73.147 142.451 109.171  1.00189.09           C  
ATOM   3220  N   VAL A 450      76.391 138.955 109.054  1.00189.11           N  
ATOM   3221  CA  VAL A 450      77.823 138.603 108.982  1.00189.11           C  
ATOM   3222  C   VAL A 450      78.526 139.165 107.736  1.00189.11           C  
ATOM   3223  O   VAL A 450      79.717 139.452 107.774  1.00189.11           O  
ATOM   3224  CB  VAL A 450      77.996 137.072 109.074  1.00189.11           C  
ATOM   3225  CG1 VAL A 450      79.456 136.621 109.134  1.00189.11           C  
ATOM   3226  CG2 VAL A 450      77.343 136.513 110.342  1.00189.11           C  
ATOM   3227  N   GLU A 451      77.809 139.426 106.639  1.00191.45           N  
ATOM   3228  CA  GLU A 451      78.395 139.990 105.414  1.00191.45           C  
ATOM   3229  C   GLU A 451      78.501 141.524 105.495  1.00191.45           C  
ATOM   3230  O   GLU A 451      79.329 142.146 104.822  1.00191.45           O  
ATOM   3231  CB  GLU A 451      77.527 139.635 104.191  1.00191.45           C  
ATOM   3232  CG  GLU A 451      77.207 138.141 103.995  1.00191.45           C  
ATOM   3233  CD  GLU A 451      76.120 137.582 104.932  1.00191.45           C  
ATOM   3234  OE1 GLU A 451      75.409 138.376 105.596  1.00191.45           O  
ATOM   3235  OE2 GLU A 451      75.979 136.340 104.988  1.00191.45           O  
ATOM   3236  N   LYS A 452      77.658 142.139 106.329  1.00189.67           N  
ATOM   3237  CA  LYS A 452      77.604 143.586 106.568  1.00189.67           C  
ATOM   3238  C   LYS A 452      78.687 144.096 107.523  1.00189.67           C  
ATOM   3239  O   LYS A 452      79.020 145.273 107.459  1.00189.67           O  
ATOM   3240  CB  LYS A 452      76.192 144.013 107.005  1.00 30.00           C  
ATOM   3241  CG  LYS A 452      75.225 143.869 105.819  1.00 30.00           C  
ATOM   3242  CD  LYS A 452      73.946 144.701 105.971  1.00 30.00           C  
ATOM   3243  CE  LYS A 452      73.042 144.446 104.762  1.00 30.00           C  
ATOM   3244  NZ  LYS A 452      71.837 145.301 104.785  1.00 30.00           N  
ATOM   3245  N   VAL A 453      79.305 143.250 108.356  1.00184.18           N  
ATOM   3246  CA  VAL A 453      80.342 143.653 109.334  1.00184.18           C  
ATOM   3247  C   VAL A 453      81.473 144.494 108.723  1.00184.18           C  
ATOM   3248  O   VAL A 453      81.885 145.477 109.338  1.00184.18           O  
ATOM   3249  CB  VAL A 453      80.886 142.424 110.092  1.00184.18           C  
ATOM   3250  CG1 VAL A 453      82.055 142.751 111.026  1.00184.18           C  
ATOM   3251  CG2 VAL A 453      79.778 141.810 110.952  1.00184.18           C  
ATOM   3252  N   LYS A 454      81.942 144.188 107.508  1.00175.51           N  
ATOM   3253  CA  LYS A 454      82.990 144.991 106.847  1.00175.51           C  
ATOM   3254  C   LYS A 454      82.483 146.397 106.492  1.00175.51           C  
ATOM   3255  O   LYS A 454      83.207 147.379 106.624  1.00175.51           O  
ATOM   3256  CB  LYS A 454      83.549 144.245 105.626  1.00 30.00           C  
ATOM   3257  CG  LYS A 454      82.511 143.995 104.522  1.00 30.00           C  
ATOM   3258  CD  LYS A 454      83.092 143.123 103.406  1.00 30.00           C  
ATOM   3259  CE  LYS A 454      82.014 142.865 102.353  1.00 30.00           C  
ATOM   3260  NZ  LYS A 454      82.502 141.955 101.299  1.00 30.00           N  
ATOM   3261  N   GLU A 455      81.225 146.511 106.066  1.00185.98           N  
ATOM   3262  CA  GLU A 455      80.586 147.795 105.744  1.00185.98           C  
ATOM   3263  C   GLU A 455      80.370 148.609 107.030  1.00185.98           C  
ATOM   3264  O   GLU A 455      80.464 149.838 107.023  1.00185.98           O  
ATOM   3265  CB  GLU A 455      79.235 147.577 105.035  1.00 30.00           C  
ATOM   3266  CG  GLU A 455      79.339 146.686 103.790  1.00 30.00           C  
ATOM   3267  CD  GLU A 455      78.063 146.689 102.925  1.00 30.00           C  
ATOM   3268  OE1 GLU A 455      76.960 146.974 103.446  1.00 30.00           O  
ATOM   3269  OE2 GLU A 455      78.175 146.364 101.720  1.00 30.00           O  
ATOM   3270  N   PHE A 456      80.098 147.925 108.150  1.00187.41           N  
ATOM   3271  CA  PHE A 456      79.921 148.561 109.453  1.00187.41           C  
ATOM   3272  C   PHE A 456      81.249 149.149 109.947  1.00187.41           C  
ATOM   3273  O   PHE A 456      81.240 150.249 110.492  1.00187.41           O  
ATOM   3274  CB  PHE A 456      79.324 147.572 110.462  1.00187.41           C  
ATOM   3275  CG  PHE A 456      78.762 148.242 111.705  1.00187.41           C  
ATOM   3276  CD1 PHE A 456      79.614 148.644 112.749  1.00187.41           C  
ATOM   3277  CD2 PHE A 456      77.378 148.468 111.812  1.00187.41           C  
ATOM   3278  CE1 PHE A 456      79.086 149.272 113.890  1.00187.41           C  
ATOM   3279  CE2 PHE A 456      76.847 149.077 112.962  1.00187.41           C  
ATOM   3280  CZ  PHE A 456      77.701 149.484 113.999  1.00187.41           C  
ATOM   3281  N   GLU A 457      82.389 148.464 109.743  1.00184.19           N  
ATOM   3282  CA  GLU A 457      83.701 149.001 110.141  1.00184.19           C  
ATOM   3283  C   GLU A 457      83.948 150.357 109.478  1.00184.19           C  
ATOM   3284  O   GLU A 457      84.282 151.322 110.159  1.00184.19           O  
ATOM   3285  CB  GLU A 457      84.886 148.106 109.730  1.00184.19           C  
ATOM   3286  CG  GLU A 457      85.066 146.804 110.509  1.00184.19           C  
ATOM   3287  CD  GLU A 457      86.499 146.266 110.310  1.00184.19           C  
ATOM   3288  OE1 GLU A 457      87.477 146.849 110.845  1.00184.19           O  
ATOM   3289  OE2 GLU A 457      86.672 145.249 109.609  1.00184.19           O  
ATOM   3290  N   ASP A 458      83.749 150.449 108.159  1.00 30.00           N  
ATOM   3291  CA  ASP A 458      83.970 151.701 107.433  1.00 30.00           C  
ATOM   3292  C   ASP A 458      82.941 152.773 107.814  1.00 30.00           C  
ATOM   3293  O   ASP A 458      83.308 153.930 108.011  1.00 30.00           O  
ATOM   3294  CB  ASP A 458      83.959 151.452 105.916  1.00 30.00           C  
ATOM   3295  CG  ASP A 458      85.207 150.733 105.374  1.00 30.00           C  
ATOM   3296  OD1 ASP A 458      86.231 150.644 106.089  1.00 30.00           O  
ATOM   3297  OD2 ASP A 458      85.157 150.285 104.205  1.00 30.00           O  
ATOM   3298  N   GLY A 459      81.664 152.414 107.989  1.00 30.00           N  
ATOM   3299  CA  GLY A 459      80.614 153.368 108.364  1.00 30.00           C  
ATOM   3300  C   GLY A 459      80.836 153.962 109.759  1.00 30.00           C  
ATOM   3301  O   GLY A 459      80.718 155.170 109.958  1.00 30.00           O  
ATOM   3302  N   PHE A 460      81.201 153.124 110.730  1.00 30.00           N  
ATOM   3303  CA  PHE A 460      81.478 153.549 112.102  1.00 30.00           C  
ATOM   3304  C   PHE A 460      82.738 154.423 112.148  1.00 30.00           C  
ATOM   3305  O   PHE A 460      82.745 155.476 112.790  1.00 30.00           O  
ATOM   3306  CB  PHE A 460      81.622 152.299 112.987  1.00 30.00           C  
ATOM   3307  CG  PHE A 460      81.812 152.502 114.486  1.00 30.00           C  
ATOM   3308  CD1 PHE A 460      81.283 153.617 115.166  1.00 30.00           C  
ATOM   3309  CD2 PHE A 460      82.472 151.500 115.222  1.00 30.00           C  
ATOM   3310  CE1 PHE A 460      81.401 153.719 116.565  1.00 30.00           C  
ATOM   3311  CE2 PHE A 460      82.607 151.609 116.616  1.00 30.00           C  
ATOM   3312  CZ  PHE A 460      82.063 152.713 117.290  1.00 30.00           C  
ATOM   3313  N   LEU A 461      83.784 154.044 111.411  1.00184.81           N  
ATOM   3314  CA  LEU A 461      84.991 154.854 111.344  1.00184.81           C  
ATOM   3315  C   LEU A 461      84.744 156.196 110.627  1.00184.81           C  
ATOM   3316  O   LEU A 461      85.403 157.160 110.998  1.00184.81           O  
ATOM   3317  CB  LEU A 461      86.169 154.058 110.765  1.00 30.00           C  
ATOM   3318  CG  LEU A 461      86.737 152.999 111.734  1.00 30.00           C  
ATOM   3319  CD1 LEU A 461      87.819 152.177 111.033  1.00 30.00           C  
ATOM   3320  CD2 LEU A 461      87.383 153.609 112.980  1.00 30.00           C  
ATOM   3321  N   GLU A 462      83.796 156.334 109.680  1.00192.32           N  
ATOM   3322  CA  GLU A 462      83.484 157.648 109.091  1.00192.32           C  
ATOM   3323  C   GLU A 462      82.887 158.567 110.175  1.00192.32           C  
ATOM   3324  O   GLU A 462      83.315 159.711 110.319  1.00192.32           O  
ATOM   3325  CB  GLU A 462      82.509 157.531 107.906  1.00192.32           C  
ATOM   3326  CG  GLU A 462      83.201 157.096 106.609  1.00192.32           C  
ATOM   3327  CD  GLU A 462      82.223 156.957 105.426  1.00192.32           C  
ATOM   3328  OE1 GLU A 462      81.291 157.788 105.300  1.00192.32           O  
ATOM   3329  OE2 GLU A 462      82.405 156.035 104.598  1.00192.32           O  
ATOM   3330  N   TYR A 463      81.908 158.077 110.954  1.00185.08           N  
ATOM   3331  CA  TYR A 463      81.307 158.877 112.027  1.00185.08           C  
ATOM   3332  C   TYR A 463      82.398 159.306 113.012  1.00185.08           C  
ATOM   3333  O   TYR A 463      82.440 160.465 113.438  1.00185.08           O  
ATOM   3334  CB  TYR A 463      80.211 158.084 112.758  1.00185.08           C  
ATOM   3335  CG  TYR A 463      78.983 157.702 111.947  1.00185.08           C  
ATOM   3336  CD1 TYR A 463      78.408 158.609 111.031  1.00185.08           C  
ATOM   3337  CD2 TYR A 463      78.361 156.456 112.169  1.00185.08           C  
ATOM   3338  CE1 TYR A 463      77.227 158.270 110.343  1.00185.08           C  
ATOM   3339  CE2 TYR A 463      77.175 156.118 111.492  1.00185.08           C  
ATOM   3340  CZ  TYR A 463      76.602 157.028 110.579  1.00185.08           C  
ATOM   3341  OH  TYR A 463      75.448 156.717 109.931  1.00185.08           O  
ATOM   3342  N   ILE A 464      83.320 158.394 113.325  1.00190.41           N  
ATOM   3343  CA  ILE A 464      84.451 158.672 114.203  1.00190.41           C  
ATOM   3344  C   ILE A 464      85.448 159.652 113.554  1.00190.41           C  
ATOM   3345  O   ILE A 464      86.108 160.333 114.313  1.00190.41           O  
ATOM   3346  CB  ILE A 464      85.095 157.362 114.720  1.00 30.00           C  
ATOM   3347  CG1 ILE A 464      84.112 156.575 115.616  1.00 30.00           C  
ATOM   3348  CG2 ILE A 464      86.362 157.619 115.554  1.00 30.00           C  
ATOM   3349  CD1 ILE A 464      84.473 155.089 115.732  1.00 30.00           C  
ATOM   3350  N   GLU A 465      85.507 159.883 112.231  1.00193.89           N  
ATOM   3351  CA  GLU A 465      86.390 160.917 111.636  1.00193.89           C  
ATOM   3352  C   GLU A 465      86.152 162.293 112.282  1.00193.89           C  
ATOM   3353  O   GLU A 465      87.097 163.020 112.575  1.00193.89           O  
ATOM   3354  CB  GLU A 465      86.239 161.070 110.104  1.00 30.00           C  
ATOM   3355  CG  GLU A 465      86.689 159.882 109.234  1.00 30.00           C  
ATOM   3356  CD  GLU A 465      88.195 159.850 108.919  1.00 30.00           C  
ATOM   3357  OE1 GLU A 465      88.763 160.884 108.510  1.00 30.00           O  
ATOM   3358  OE2 GLU A 465      88.826 158.774 109.056  1.00 30.00           O  
ATOM   3359  N   SER A 466      84.871 162.627 112.508  1.00193.66           N  
ATOM   3360  CA  SER A 466      84.441 163.893 113.121  1.00193.66           C  
ATOM   3361  C   SER A 466      84.916 163.999 114.577  1.00193.66           C  
ATOM   3362  O   SER A 466      85.232 165.088 115.053  1.00193.66           O  
ATOM   3363  CB  SER A 466      82.914 164.043 113.021  1.00 30.00           C  
ATOM   3364  OG  SER A 466      82.208 163.157 113.876  1.00 30.00           O  
ATOM   3365  N   LYS A 467      84.955 162.862 115.283  1.00196.43           N  
ATOM   3366  CA  LYS A 467      85.470 162.705 116.646  1.00196.43           C  
ATOM   3367  C   LYS A 467      86.942 162.281 116.716  1.00196.43           C  
ATOM   3368  O   LYS A 467      87.448 162.197 117.827  1.00196.43           O  
ATOM   3369  CB  LYS A 467      84.533 161.862 117.527  1.00 30.00           C  
ATOM   3370  CG  LYS A 467      83.420 162.772 118.057  1.00 30.00           C  
ATOM   3371  CD  LYS A 467      82.501 162.065 119.057  1.00 30.00           C  
ATOM   3372  CE  LYS A 467      81.707 163.088 119.886  1.00 30.00           C  
ATOM   3373  NZ  LYS A 467      82.547 163.776 120.904  1.00 30.00           N  
ATOM   3374  N   HIS A 468      87.649 162.075 115.595  1.00197.48           N  
ATOM   3375  CA  HIS A 468      89.100 161.856 115.579  1.00197.48           C  
ATOM   3376  C   HIS A 468      89.765 162.963 116.381  1.00197.48           C  
ATOM   3377  O   HIS A 468      90.569 162.613 117.233  1.00197.48           O  
ATOM   3378  CB  HIS A 468      89.767 161.781 114.188  1.00 30.00           C  
ATOM   3379  CG  HIS A 468      89.597 160.520 113.386  1.00 30.00           C  
ATOM   3380  CD2 HIS A 468      89.840 160.423 112.049  1.00 30.00           C  
ATOM   3381  ND1 HIS A 468      89.263 159.258 113.875  1.00 30.00           N  
ATOM   3382  CE1 HIS A 468      89.209 158.449 112.804  1.00 30.00           C  
ATOM   3383  NE2 HIS A 468      89.574 159.119 111.700  1.00 30.00           N  
ATOM   3384  N   PRO A 469      89.422 164.260 116.206  1.00 30.00           N  
ATOM   3385  CA  PRO A 469      90.017 165.282 117.055  1.00 30.00           C  
ATOM   3386  C   PRO A 469      89.865 164.973 118.549  1.00 30.00           C  
ATOM   3387  O   PRO A 469      90.843 165.035 119.290  1.00 30.00           O  
ATOM   3388  CB  PRO A 469      89.323 166.588 116.675  1.00 30.00           C  
ATOM   3389  CG  PRO A 469      88.962 166.390 115.206  1.00 30.00           C  
ATOM   3390  CD  PRO A 469      88.758 164.880 115.067  1.00 30.00           C  
ATOM   3391  N   ASP A 470      88.693 164.539 119.021  1.00 30.00           N  
ATOM   3392  CA  ASP A 470      88.463 164.228 120.444  1.00 30.00           C  
ATOM   3393  C   ASP A 470      89.132 162.918 120.913  1.00 30.00           C  
ATOM   3394  O   ASP A 470      89.938 162.911 121.843  1.00 30.00           O  
ATOM   3395  CB  ASP A 470      86.946 164.118 120.734  1.00 30.00           C  
ATOM   3396  CG  ASP A 470      86.117 165.390 120.502  1.00 30.00           C  
ATOM   3397  OD1 ASP A 470      86.692 166.492 120.360  1.00 30.00           O  
ATOM   3398  OD2 ASP A 470      84.868 165.280 120.479  1.00 30.00           O  
ATOM   3399  N   ILE A 471      88.828 161.797 120.255  1.00197.52           N  
ATOM   3400  CA  ILE A 471      89.316 160.461 120.629  1.00197.52           C  
ATOM   3401  C   ILE A 471      90.785 160.200 120.306  1.00197.52           C  
ATOM   3402  O   ILE A 471      91.387 159.359 120.966  1.00197.52           O  
ATOM   3403  CB  ILE A 471      88.410 159.350 120.060  1.00 30.00           C  
ATOM   3404  CG1 ILE A 471      88.567 159.150 118.537  1.00 30.00           C  
ATOM   3405  CG2 ILE A 471      86.944 159.623 120.435  1.00 30.00           C  
ATOM   3406  CD1 ILE A 471      89.442 157.954 118.152  1.00 30.00           C  
ATOM   3407  N   LEU A 472      91.387 160.890 119.334  1.00198.16           N  
ATOM   3408  CA  LEU A 472      92.813 160.721 119.062  1.00198.16           C  
ATOM   3409  C   LEU A 472      93.577 161.258 120.265  1.00198.16           C  
ATOM   3410  O   LEU A 472      94.380 160.536 120.846  1.00198.16           O  
ATOM   3411  CB  LEU A 472      93.218 161.441 117.757  1.00 30.00           C  
ATOM   3412  CG  LEU A 472      94.694 161.417 117.322  1.00 30.00           C  
ATOM   3413  CD1 LEU A 472      95.626 162.317 118.135  1.00 30.00           C  
ATOM   3414  CD2 LEU A 472      95.262 160.006 117.316  1.00 30.00           C  
ATOM   3415  N   GLU A 473      93.285 162.494 120.689  1.00193.65           N  
ATOM   3416  CA  GLU A 473      93.970 163.049 121.850  1.00193.65           C  
ATOM   3417  C   GLU A 473      93.638 162.256 123.122  1.00193.65           C  
ATOM   3418  O   GLU A 473      94.540 161.955 123.903  1.00193.65           O  
ATOM   3419  CB  GLU A 473      93.662 164.548 121.996  1.00193.65           C  
ATOM   3420  CG  GLU A 473      94.243 165.326 120.802  1.00193.65           C  
ATOM   3421  CD  GLU A 473      94.103 166.853 120.912  1.00193.65           C  
ATOM   3422  OE1 GLU A 473      93.661 167.371 121.965  1.00193.65           O  
ATOM   3423  OE2 GLU A 473      94.464 167.541 119.925  1.00193.65           O  
ATOM   3424  N   GLU A 474      92.394 161.827 123.361  1.00191.96           N  
ATOM   3425  CA  GLU A 474      92.112 161.072 124.590  1.00191.96           C  
ATOM   3426  C   GLU A 474      92.720 159.655 124.597  1.00191.96           C  
ATOM   3427  O   GLU A 474      93.384 159.289 125.568  1.00191.96           O  
ATOM   3428  CB  GLU A 474      90.611 161.036 124.893  1.00 30.00           C  
ATOM   3429  CG  GLU A 474      89.995 162.400 125.248  1.00 30.00           C  
ATOM   3430  CD  GLU A 474      90.533 163.003 126.556  1.00 30.00           C  
ATOM   3431  OE1 GLU A 474      91.661 163.532 126.571  1.00 30.00           O  
ATOM   3432  OE2 GLU A 474      89.830 162.985 127.586  1.00 30.00           O  
ATOM   3433  N   ILE A 475      92.559 158.844 123.543  1.00187.87           N  
ATOM   3434  CA  ILE A 475      93.128 157.484 123.520  1.00187.87           C  
ATOM   3435  C   ILE A 475      94.658 157.505 123.377  1.00187.87           C  
ATOM   3436  O   ILE A 475      95.317 156.668 123.986  1.00187.87           O  
ATOM   3437  CB  ILE A 475      92.457 156.577 122.462  1.00187.87           C  
ATOM   3438  CG1 ILE A 475      90.944 156.443 122.735  1.00187.87           C  
ATOM   3439  CG2 ILE A 475      93.090 155.170 122.468  1.00187.87           C  
ATOM   3440  CD1 ILE A 475      90.195 155.588 121.707  1.00187.87           C  
ATOM   3441  N   ARG A 476      95.259 158.443 122.632  1.00191.12           N  
ATOM   3442  CA  ARG A 476      96.724 158.515 122.483  1.00191.12           C  
ATOM   3443  C   ARG A 476      97.435 159.015 123.747  1.00191.12           C  
ATOM   3444  O   ARG A 476      98.455 158.438 124.116  1.00191.12           O  
ATOM   3445  CB  ARG A 476      97.099 159.322 121.229  1.00191.12           C  
ATOM   3446  CG  ARG A 476      98.572 159.139 120.840  1.00191.12           C  
ATOM   3447  CD  ARG A 476      98.926 159.797 119.498  1.00191.12           C  
ATOM   3448  NE  ARG A 476      98.453 159.021 118.328  1.00191.12           N  
ATOM   3449  CZ  ARG A 476      98.980 159.022 117.113  1.00191.12           C  
ATOM   3450  NH1 ARG A 476      98.432 158.346 116.150  1.00191.12           N  
ATOM   3451  NH2 ARG A 476     100.053 159.701 116.820  1.00191.12           N  
ATOM   3452  N   GLU A 477      96.934 160.054 124.426  1.00194.04           N  
ATOM   3453  CA  GLU A 477      97.558 160.554 125.666  1.00194.04           C  
ATOM   3454  C   GLU A 477      97.192 159.771 126.932  1.00194.04           C  
ATOM   3455  O   GLU A 477      98.045 159.251 127.652  1.00194.04           O  
ATOM   3456  CB  GLU A 477      97.170 162.017 125.951  1.00 30.00           C  
ATOM   3457  CG  GLU A 477      97.742 162.979 124.900  1.00 30.00           C  
ATOM   3458  CD  GLU A 477      98.091 164.385 125.428  1.00 30.00           C  
ATOM   3459  OE1 GLU A 477      97.571 164.792 126.496  1.00 30.00           O  
ATOM   3460  OE2 GLU A 477      98.891 165.079 124.759  1.00 30.00           O  
ATOM   3461  N   LYS A 478      95.889 159.613 127.227  1.00189.57           N  
ATOM   3462  CA  LYS A 478      95.429 158.955 128.471  1.00189.57           C  
ATOM   3463  C   LYS A 478      95.355 157.427 128.429  1.00189.57           C  
ATOM   3464  O   LYS A 478      95.534 156.800 129.471  1.00189.57           O  
ATOM   3465  CB  LYS A 478      94.031 159.481 128.851  1.00 30.00           C  
ATOM   3466  CG  LYS A 478      93.994 160.992 129.104  1.00 30.00           C  
ATOM   3467  CD  LYS A 478      92.555 161.437 129.370  1.00 30.00           C  
ATOM   3468  CE  LYS A 478      92.532 162.888 129.849  1.00 30.00           C  
ATOM   3469  NZ  LYS A 478      91.143 163.366 130.027  1.00 30.00           N  
ATOM   3470  N   LYS A 479      95.113 156.824 127.260  1.00190.14           N  
ATOM   3471  CA  LYS A 479      94.988 155.354 127.037  1.00190.14           C  
ATOM   3472  C   LYS A 479      93.988 154.667 128.006  1.00190.14           C  
ATOM   3473  O   LYS A 479      94.058 153.464 128.245  1.00190.14           O  
ATOM   3474  CB  LYS A 479      96.407 154.728 127.086  1.00190.14           C  
ATOM   3475  CG  LYS A 479      97.364 155.370 126.065  1.00190.14           C  
ATOM   3476  CD  LYS A 479      98.821 154.939 126.235  1.00190.14           C  
ATOM   3477  CE  LYS A 479      99.690 155.759 125.272  1.00190.14           C  
ATOM   3478  NZ  LYS A 479     101.135 155.562 125.518  1.00190.14           N  
ATOM   3479  N   ALA A 480      93.061 155.444 128.576  1.00190.27           N  
ATOM   3480  CA  ALA A 480      92.049 155.067 129.567  1.00190.27           C  
ATOM   3481  C   ALA A 480      90.682 154.628 128.997  1.00190.27           C  
ATOM   3482  O   ALA A 480      89.712 155.386 129.065  1.00190.27           O  
ATOM   3483  CB  ALA A 480      91.925 156.257 130.537  1.00 30.00           C  
ATOM   3484  N   LEU A 481      90.548 153.414 128.449  1.00189.99           N  
ATOM   3485  CA  LEU A 481      89.241 152.988 127.908  1.00189.99           C  
ATOM   3486  C   LEU A 481      88.158 152.738 128.969  1.00189.99           C  
ATOM   3487  O   LEU A 481      86.987 152.600 128.632  1.00189.99           O  
ATOM   3488  CB  LEU A 481      89.377 151.796 126.963  1.00189.99           C  
ATOM   3489  CG  LEU A 481      90.170 152.116 125.693  1.00189.99           C  
ATOM   3490  CD1 LEU A 481      90.028 150.936 124.749  1.00189.99           C  
ATOM   3491  CD2 LEU A 481      89.688 153.351 124.928  1.00189.99           C  
ATOM   3492  N   ASP A 482      88.548 152.672 130.238  1.00195.04           N  
ATOM   3493  CA  ASP A 482      87.676 152.523 131.403  1.00195.04           C  
ATOM   3494  C   ASP A 482      86.869 153.824 131.610  1.00195.04           C  
ATOM   3495  O   ASP A 482      85.658 153.782 131.813  1.00195.04           O  
ATOM   3496  CB  ASP A 482      88.482 152.049 132.631  1.00 30.00           C  
ATOM   3497  CG  ASP A 482      89.877 152.670 132.826  1.00 30.00           C  
ATOM   3498  OD1 ASP A 482      90.188 153.709 132.203  1.00 30.00           O  
ATOM   3499  OD2 ASP A 482      90.708 152.038 133.521  1.00 30.00           O  
ATOM   3500  N   ASP A 483      87.536 154.980 131.606  1.00203.21           N  
ATOM   3501  CA  ASP A 483      86.879 156.293 131.697  1.00203.21           C  
ATOM   3502  C   ASP A 483      86.028 156.601 130.433  1.00203.21           C  
ATOM   3503  O   ASP A 483      84.905 157.100 130.510  1.00203.21           O  
ATOM   3504  CB  ASP A 483      87.983 157.351 131.901  1.00 30.00           C  
ATOM   3505  CG  ASP A 483      87.480 158.733 132.340  1.00 30.00           C  
ATOM   3506  OD1 ASP A 483      86.275 158.899 132.625  1.00 30.00           O  
ATOM   3507  OD2 ASP A 483      88.311 159.663 132.432  1.00 30.00           O  
ATOM   3508  N   GLU A 484      86.535 156.227 129.252  1.00203.79           N  
ATOM   3509  CA  GLU A 484      85.924 156.453 127.926  1.00203.79           C  
ATOM   3510  C   GLU A 484      84.649 155.649 127.599  1.00203.79           C  
ATOM   3511  O   GLU A 484      83.990 155.948 126.598  1.00203.79           O  
ATOM   3512  CB  GLU A 484      86.963 156.112 126.842  1.00203.79           C  
ATOM   3513  CG  GLU A 484      88.219 156.997 126.833  1.00203.79           C  
ATOM   3514  CD  GLU A 484      88.040 158.224 125.940  1.00203.79           C  
ATOM   3515  OE1 GLU A 484      87.865 158.048 124.714  1.00203.79           O  
ATOM   3516  OE2 GLU A 484      88.053 159.351 126.468  1.00203.79           O  
ATOM   3517  N   LEU A 485      84.242 154.680 128.426  1.00205.17           N  
ATOM   3518  CA  LEU A 485      83.080 153.813 128.172  1.00205.17           C  
ATOM   3519  C   LEU A 485      81.780 154.577 127.876  1.00205.17           C  
ATOM   3520  O   LEU A 485      81.064 154.220 126.941  1.00205.17           O  
ATOM   3521  CB  LEU A 485      82.841 152.892 129.386  1.00 30.00           C  
ATOM   3522  CG  LEU A 485      83.920 151.835 129.672  1.00 30.00           C  
ATOM   3523  CD1 LEU A 485      83.513 150.998 130.885  1.00 30.00           C  
ATOM   3524  CD2 LEU A 485      84.114 150.880 128.501  1.00 30.00           C  
ATOM   3525  N   GLU A 486      81.471 155.626 128.641  1.00202.79           N  
ATOM   3526  CA  GLU A 486      80.238 156.411 128.474  1.00202.79           C  
ATOM   3527  C   GLU A 486      80.140 157.080 127.095  1.00202.79           C  
ATOM   3528  O   GLU A 486      79.088 157.030 126.459  1.00202.79           O  
ATOM   3529  CB  GLU A 486      80.170 157.456 129.606  1.00 30.00           C  
ATOM   3530  CG  GLU A 486      78.933 158.367 129.541  1.00 30.00           C  
ATOM   3531  CD  GLU A 486      78.948 159.472 130.611  1.00 30.00           C  
ATOM   3532  OE1 GLU A 486      79.384 159.224 131.757  1.00 30.00           O  
ATOM   3533  OE2 GLU A 486      78.508 160.607 130.309  1.00 30.00           O  
ATOM   3534  N   GLU A 487      81.234 157.651 126.587  1.00195.85           N  
ATOM   3535  CA  GLU A 487      81.228 158.318 125.282  1.00195.85           C  
ATOM   3536  C   GLU A 487      81.143 157.318 124.114  1.00195.85           C  
ATOM   3537  O   GLU A 487      80.392 157.554 123.166  1.00195.85           O  
ATOM   3538  CB  GLU A 487      82.443 159.251 125.179  1.00 30.00           C  
ATOM   3539  CG  GLU A 487      82.445 160.011 123.846  1.00 30.00           C  
ATOM   3540  CD  GLU A 487      83.440 161.181 123.797  1.00 30.00           C  
ATOM   3541  OE1 GLU A 487      84.369 161.245 124.630  1.00 30.00           O  
ATOM   3542  OE2 GLU A 487      83.290 162.035 122.895  1.00 30.00           O  
ATOM   3543  N   LYS A 488      81.857 156.182 124.191  1.00199.02           N  
ATOM   3544  CA  LYS A 488      81.819 155.148 123.140  1.00199.02           C  
ATOM   3545  C   LYS A 488      80.424 154.529 123.034  1.00199.02           C  
ATOM   3546  O   LYS A 488      79.885 154.441 121.933  1.00199.02           O  
ATOM   3547  CB  LYS A 488      82.868 154.047 123.390  1.00 30.00           C  
ATOM   3548  CG  LYS A 488      84.323 154.533 123.442  1.00 30.00           C  
ATOM   3549  CD  LYS A 488      84.850 155.055 122.099  1.00 30.00           C  
ATOM   3550  CE  LYS A 488      86.212 155.740 122.283  1.00 30.00           C  
ATOM   3551  NZ  LYS A 488      86.070 157.071 122.936  1.00 30.00           N  
ATOM   3552  N   LEU A 489      79.821 154.139 124.162  1.00200.40           N  
ATOM   3553  CA  LEU A 489      78.479 153.554 124.200  1.00200.40           C  
ATOM   3554  C   LEU A 489      77.432 154.535 123.652  1.00200.40           C  
ATOM   3555  O   LEU A 489      76.606 154.157 122.820  1.00200.40           O  
ATOM   3556  CB  LEU A 489      78.155 153.118 125.645  1.00 30.00           C  
ATOM   3557  CG  LEU A 489      76.731 152.557 125.850  1.00 30.00           C  
ATOM   3558  CD1 LEU A 489      76.528 151.219 125.142  1.00 30.00           C  
ATOM   3559  CD2 LEU A 489      76.450 152.342 127.337  1.00 30.00           C  
ATOM   3560  N   LYS A 490      77.483 155.808 124.075  1.00 30.00           N  
ATOM   3561  CA  LYS A 490      76.529 156.832 123.635  1.00 30.00           C  
ATOM   3562  C   LYS A 490      76.564 157.040 122.122  1.00 30.00           C  
ATOM   3563  O   LYS A 490      75.522 156.929 121.481  1.00 30.00           O  
ATOM   3564  CB  LYS A 490      76.756 158.134 124.422  1.00 30.00           C  
ATOM   3565  CG  LYS A 490      75.678 159.181 124.105  1.00 30.00           C  
ATOM   3566  CD  LYS A 490      75.826 160.418 124.997  1.00 30.00           C  
ATOM   3567  CE  LYS A 490      74.716 161.425 124.680  1.00 30.00           C  
ATOM   3568  NZ  LYS A 490      74.749 162.589 125.599  1.00 30.00           N  
ATOM   3569  N   LYS A 491      77.742 157.288 121.538  1.00 30.00           N  
ATOM   3570  CA  LYS A 491      77.877 157.513 120.088  1.00 30.00           C  
ATOM   3571  C   LYS A 491      77.515 156.278 119.258  1.00 30.00           C  
ATOM   3572  O   LYS A 491      76.673 156.386 118.372  1.00 30.00           O  
ATOM   3573  CB  LYS A 491      79.298 158.015 119.754  1.00 30.00           C  
ATOM   3574  CG  LYS A 491      79.313 159.532 119.530  1.00 30.00           C  
ATOM   3575  CD  LYS A 491      78.769 159.918 118.147  1.00 30.00           C  
ATOM   3576  CE  LYS A 491      78.586 161.435 118.042  1.00 30.00           C  
ATOM   3577  NZ  LYS A 491      78.190 161.848 116.673  1.00 30.00           N  
ATOM   3578  N   ALA A 492      78.084 155.110 119.567  1.00195.64           N  
ATOM   3579  CA  ALA A 492      77.823 153.892 118.802  1.00195.64           C  
ATOM   3580  C   ALA A 492      76.332 153.516 118.783  1.00195.64           C  
ATOM   3581  O   ALA A 492      75.792 153.248 117.712  1.00195.64           O  
ATOM   3582  CB  ALA A 492      78.695 152.751 119.338  1.00195.64           C  
ATOM   3583  N   ILE A 493      75.644 153.517 119.930  1.00195.95           N  
ATOM   3584  CA  ILE A 493      74.219 153.153 119.983  1.00195.95           C  
ATOM   3585  C   ILE A 493      73.297 154.205 119.349  1.00195.95           C  
ATOM   3586  O   ILE A 493      72.508 153.861 118.468  1.00195.95           O  
ATOM   3587  CB  ILE A 493      73.792 152.815 121.431  1.00195.95           C  
ATOM   3588  CG1 ILE A 493      74.566 151.608 122.009  1.00195.95           C  
ATOM   3589  CG2 ILE A 493      72.277 152.553 121.528  1.00195.95           C  
ATOM   3590  CD1 ILE A 493      74.392 150.272 121.275  1.00195.95           C  
ATOM   3591  N   LYS A 494      73.392 155.486 119.736  1.00203.40           N  
ATOM   3592  CA  LYS A 494      72.495 156.531 119.206  1.00203.40           C  
ATOM   3593  C   LYS A 494      72.686 156.799 117.714  1.00203.40           C  
ATOM   3594  O   LYS A 494      71.691 156.903 117.003  1.00203.40           O  
ATOM   3595  CB  LYS A 494      72.595 157.838 120.015  1.00 30.00           C  
ATOM   3596  CG  LYS A 494      71.650 157.915 121.225  1.00 30.00           C  
ATOM   3597  CD  LYS A 494      71.828 156.808 122.275  1.00 30.00           C  
ATOM   3598  CE  LYS A 494      70.827 157.025 123.418  1.00 30.00           C  
ATOM   3599  NZ  LYS A 494      70.900 155.950 124.437  1.00 30.00           N  
ATOM   3600  N   GLU A 495      73.920 156.869 117.220  1.00198.88           N  
ATOM   3601  CA  GLU A 495      74.170 157.149 115.799  1.00198.88           C  
ATOM   3602  C   GLU A 495      73.632 156.020 114.899  1.00198.88           C  
ATOM   3603  O   GLU A 495      72.845 156.264 113.977  1.00198.88           O  
ATOM   3604  CB  GLU A 495      75.680 157.377 115.584  1.00 30.00           C  
ATOM   3605  CG  GLU A 495      76.013 158.167 114.312  1.00 30.00           C  
ATOM   3606  CD  GLU A 495      75.718 159.672 114.457  1.00 30.00           C  
ATOM   3607  OE1 GLU A 495      76.284 160.318 115.373  1.00 30.00           O  
ATOM   3608  OE2 GLU A 495      74.923 160.216 113.662  1.00 30.00           O  
ATOM   3609  N   PHE A 496      73.961 154.759 115.200  1.00193.35           N  
ATOM   3610  CA  PHE A 496      73.482 153.650 114.380  1.00193.35           C  
ATOM   3611  C   PHE A 496      71.995 153.365 114.556  1.00193.35           C  
ATOM   3612  O   PHE A 496      71.318 153.281 113.537  1.00193.35           O  
ATOM   3613  CB  PHE A 496      74.327 152.394 114.580  1.00193.35           C  
ATOM   3614  CG  PHE A 496      75.587 152.458 113.749  1.00193.35           C  
ATOM   3615  CD1 PHE A 496      75.518 152.136 112.383  1.00193.35           C  
ATOM   3616  CD2 PHE A 496      76.796 152.903 114.303  1.00193.35           C  
ATOM   3617  CE1 PHE A 496      76.661 152.237 111.572  1.00193.35           C  
ATOM   3618  CE2 PHE A 496      77.942 152.994 113.497  1.00193.35           C  
ATOM   3619  CZ  PHE A 496      77.875 152.656 112.134  1.00193.35           C  
ATOM   3620  N   LYS A 497      71.428 153.321 115.773  1.00197.84           N  
ATOM   3621  CA  LYS A 497      69.992 153.047 115.905  1.00197.84           C  
ATOM   3622  C   LYS A 497      69.135 154.123 115.246  1.00197.84           C  
ATOM   3623  O   LYS A 497      68.133 153.779 114.623  1.00197.84           O  
ATOM   3624  CB  LYS A 497      69.592 152.776 117.369  1.00197.84           C  
ATOM   3625  CG  LYS A 497      70.095 151.417 117.887  1.00197.84           C  
ATOM   3626  CD  LYS A 497      69.330 150.245 117.260  1.00197.84           C  
ATOM   3627  CE  LYS A 497      69.836 148.876 117.713  1.00197.84           C  
ATOM   3628  NZ  LYS A 497      69.017 147.797 117.113  1.00197.84           N  
ATOM   3629  N   ALA A 498      69.529 155.397 115.303  1.00198.37           N  
ATOM   3630  CA  ALA A 498      68.762 156.459 114.658  1.00198.37           C  
ATOM   3631  C   ALA A 498      68.784 156.345 113.126  1.00198.37           C  
ATOM   3632  O   ALA A 498      67.764 156.561 112.474  1.00198.37           O  
ATOM   3633  CB  ALA A 498      69.307 157.817 115.105  1.00 30.00           C  
ATOM   3634  N   THR A 499      69.941 156.028 112.546  1.00193.11           N  
ATOM   3635  CA  THR A 499      70.080 155.889 111.087  1.00193.11           C  
ATOM   3636  C   THR A 499      69.501 154.585 110.541  1.00193.11           C  
ATOM   3637  O   THR A 499      68.884 154.586 109.478  1.00193.11           O  
ATOM   3638  CB  THR A 499      71.535 156.065 110.633  1.00193.11           C  
ATOM   3639  CG2 THR A 499      72.008 157.499 110.852  1.00193.11           C  
ATOM   3640  OG1 THR A 499      72.408 155.181 111.298  1.00193.11           O  
ATOM   3641  N   PHE A 500      69.694 153.461 111.241  1.00193.48           N  
ATOM   3642  CA  PHE A 500      69.227 152.139 110.811  1.00193.48           C  
ATOM   3643  C   PHE A 500      67.716 151.892 110.974  1.00193.48           C  
ATOM   3644  O   PHE A 500      67.185 151.079 110.210  1.00193.48           O  
ATOM   3645  CB  PHE A 500      70.043 151.035 111.516  1.00193.48           C  
ATOM   3646  CG  PHE A 500      71.434 150.720 110.971  1.00193.48           C  
ATOM   3647  CD1 PHE A 500      72.078 151.544 110.026  1.00193.48           C  
ATOM   3648  CD2 PHE A 500      72.094 149.559 111.421  1.00193.48           C  
ATOM   3649  CE1 PHE A 500      73.339 151.192 109.513  1.00193.48           C  
ATOM   3650  CE2 PHE A 500      73.363 149.215 110.919  1.00193.48           C  
ATOM   3651  CZ  PHE A 500      73.980 150.021 109.951  1.00193.48           C  
ATOM   3652  N   LYS A 501      67.020 152.501 111.958  1.00192.23           N  
ATOM   3653  CA  LYS A 501      65.575 152.247 112.155  1.00192.23           C  
ATOM   3654  C   LYS A 501      64.705 152.598 110.938  1.00192.23           C  
ATOM   3655  O   LYS A 501      64.980 153.606 110.257  1.00192.23           O  
ATOM   3656  CB  LYS A 501      64.999 152.899 113.429  1.00 30.00           C  
ATOM   3657  CG  LYS A 501      65.049 154.433 113.501  1.00 30.00           C  
ATOM   3658  CD  LYS A 501      64.398 154.907 114.808  1.00 30.00           C  
ATOM   3659  CE  LYS A 501      64.445 156.433 114.919  1.00 30.00           C  
ATOM   3660  NZ  LYS A 501      63.801 156.905 116.168  1.00 30.00           N  
ATOM   3661  OXT LYS A 501      63.723 151.858 110.705  1.00192.23           O  
TER    3662      LYS A 501                                                      
HETATM 3663  PA  ATP A 602     103.793 136.748  99.878  1.00160.70           P  
HETATM 3664  PB  ATP A 602     105.243 134.498 100.523  1.00160.70           P  
HETATM 3665  PG  ATP A 602     107.055 133.900  98.511  1.00160.70           P  
HETATM 3666  C5' ATP A 602     101.271 136.303  99.350  1.00160.70           C  
HETATM 3667  O5' ATP A 602     102.558 136.677  98.863  1.00160.70           O  
HETATM 3668  C4' ATP A 602     100.264 136.234  98.170  1.00160.70           C  
HETATM 3669  O4' ATP A 602      98.920 136.312  98.720  1.00160.70           O  
HETATM 3670  C3' ATP A 602     100.352 137.451  97.213  1.00160.70           C  
HETATM 3671  O3' ATP A 602      99.717 137.172  95.954  1.00160.70           O  
HETATM 3672  C2' ATP A 602      99.537 138.475  97.997  1.00160.70           C  
HETATM 3673  O2' ATP A 602      99.117 139.572  97.192  1.00160.70           O  
HETATM 3674  C1' ATP A 602      98.373 137.648  98.582  1.00160.70           C  
HETATM 3675  N1  ATP A 602      94.571 140.136 101.111  1.00160.70           N  
HETATM 3676  O1A ATP A 602     104.940 137.315  99.127  1.00160.70           O  
HETATM 3677  O1B ATP A 602     106.229 135.403 101.158  1.00160.70           O  
HETATM 3678  O1G ATP A 602     107.003 133.593  97.067  1.00160.70           O  
HETATM 3679  C2  ATP A 602      94.650 139.707  99.847  1.00160.70           C  
HETATM 3680  O2A ATP A 602     103.466 137.566 101.080  1.00160.70           O  
HETATM 3681  O2B ATP A 602     105.072 133.292 101.379  1.00160.70           O  
HETATM 3682  O2G ATP A 602     107.884 135.137  98.662  1.00160.70           O  
HETATM 3683  N3  ATP A 602      95.674 139.040  99.287  1.00160.70           N  
HETATM 3684  O3A ATP A 602     103.890 135.214 100.185  1.00160.70           O  
HETATM 3685  O3B ATP A 602     105.593 134.075  99.038  1.00160.70           O  
HETATM 3686  O3G ATP A 602     107.702 132.750  99.166  1.00160.70           O  
HETATM 3687  C4  ATP A 602      96.716 138.804 100.093  1.00160.70           C  
HETATM 3688  C5  ATP A 602      96.740 139.200 101.388  1.00160.70           C  
HETATM 3689  C6  ATP A 602      95.628 139.883 101.867  1.00160.70           C  
HETATM 3690  N6  ATP A 602      95.536 140.330 103.134  1.00160.70           N  
HETATM 3691  N7  ATP A 602      97.862 138.821 102.058  1.00160.70           N  
HETATM 3692  C8  ATP A 602      98.524 138.130 101.114  1.00160.70           C  
HETATM 3693  N9  ATP A 602      97.875 138.130  99.877  1.00160.70           N  
HETATM 3694 MG    MG A 603     108.560 136.948  99.017  1.00145.21          Mg  
TER    3695       MG A 603                                                      
ATOM   3696  N   ASP B  27     155.087  90.125 124.615  1.00199.30           N  
ATOM   3697  CA  ASP B  27     153.860  90.183 125.419  1.00199.30           C  
ATOM   3698  C   ASP B  27     153.487  91.596 125.916  1.00199.30           C  
ATOM   3699  O   ASP B  27     152.581  91.762 126.739  1.00199.30           O  
ATOM   3700  CB  ASP B  27     154.011  89.194 126.590  1.00199.30           C  
ATOM   3701  CG  ASP B  27     154.133  87.724 126.159  1.00199.30           C  
ATOM   3702  OD1 ASP B  27     153.575  87.353 125.103  1.00199.30           O  
ATOM   3703  OD2 ASP B  27     154.742  86.930 126.905  1.00199.30           O  
ATOM   3704  N   VAL B  28     154.149  92.621 125.372  1.00201.94           N  
ATOM   3705  CA  VAL B  28     153.939  94.045 125.677  1.00201.94           C  
ATOM   3706  C   VAL B  28     153.596  94.860 124.434  1.00201.94           C  
ATOM   3707  O   VAL B  28     154.131  94.613 123.354  1.00201.94           O  
ATOM   3708  CB  VAL B  28     155.138  94.675 126.413  1.00201.94           C  
ATOM   3709  CG1 VAL B  28     155.420  93.957 127.733  1.00201.94           C  
ATOM   3710  CG2 VAL B  28     156.431  94.708 125.597  1.00201.94           C  
ATOM   3711  N   GLY B  29     152.690  95.822 124.586  1.00194.62           N  
ATOM   3712  CA  GLY B  29     152.286  96.748 123.527  1.00194.62           C  
ATOM   3713  C   GLY B  29     152.255  98.197 124.014  1.00194.62           C  
ATOM   3714  O   GLY B  29     152.398  98.474 125.205  1.00194.62           O  
ATOM   3715  N   THR B  30     152.008  99.125 123.093  1.00185.11           N  
ATOM   3716  CA  THR B  30     151.923 100.570 123.375  1.00185.11           C  
ATOM   3717  C   THR B  30     150.629 101.131 122.812  1.00185.11           C  
ATOM   3718  O   THR B  30     150.251 100.808 121.694  1.00185.11           O  
ATOM   3719  CB  THR B  30     153.144 101.335 122.843  1.00185.11           C  
ATOM   3720  CG2 THR B  30     154.443 100.900 123.509  1.00185.11           C  
ATOM   3721  OG1 THR B  30     153.316 101.177 121.452  1.00185.11           O  
ATOM   3722  N   VAL B  31     149.896 101.925 123.581  1.00161.28           N  
ATOM   3723  CA  VAL B  31     148.623 102.525 123.136  1.00161.28           C  
ATOM   3724  C   VAL B  31     148.877 103.647 122.122  1.00161.28           C  
ATOM   3725  O   VAL B  31     149.731 104.495 122.361  1.00161.28           O  
ATOM   3726  CB  VAL B  31     147.812 103.023 124.342  1.00161.28           C  
ATOM   3727  CG1 VAL B  31     146.504 103.700 123.933  1.00161.28           C  
ATOM   3728  CG2 VAL B  31     147.455 101.856 125.267  1.00161.28           C  
ATOM   3729  N   ILE B  32     148.145 103.676 121.001  1.00149.21           N  
ATOM   3730  CA  ILE B  32     148.300 104.678 119.921  1.00149.21           C  
ATOM   3731  C   ILE B  32     147.071 105.568 119.674  1.00149.21           C  
ATOM   3732  O   ILE B  32     147.211 106.622 119.069  1.00149.21           O  
ATOM   3733  CB  ILE B  32     148.844 104.034 118.619  1.00149.21           C  
ATOM   3734  CG1 ILE B  32     147.837 103.058 117.982  1.00149.21           C  
ATOM   3735  CG2 ILE B  32     150.211 103.375 118.856  1.00149.21           C  
ATOM   3736  CD1 ILE B  32     148.273 102.481 116.636  1.00149.21           C  
ATOM   3737  N   GLN B  33     145.880 105.184 120.118  1.00139.80           N  
ATOM   3738  CA  GLN B  33     144.645 105.963 120.005  1.00139.80           C  
ATOM   3739  C   GLN B  33     143.705 105.585 121.145  1.00139.80           C  
ATOM   3740  O   GLN B  33     143.677 104.417 121.534  1.00139.80           O  
ATOM   3741  CB  GLN B  33     143.900 105.698 118.688  1.00139.80           C  
ATOM   3742  CG  GLN B  33     144.567 106.276 117.444  1.00139.80           C  
ATOM   3743  CD  GLN B  33     143.614 106.315 116.251  1.00139.80           C  
ATOM   3744  NE2 GLN B  33     143.834 107.200 115.306  1.00139.80           N  
ATOM   3745  OE1 GLN B  33     142.663 105.557 116.142  1.00139.80           O  
ATOM   3746  N   VAL B  34     142.906 106.522 121.649  1.00135.89           N  
ATOM   3747  CA  VAL B  34     141.947 106.282 122.740  1.00135.89           C  
ATOM   3748  C   VAL B  34     140.749 107.212 122.608  1.00135.89           C  
ATOM   3749  O   VAL B  34     140.910 108.418 122.437  1.00135.89           O  
ATOM   3750  CB  VAL B  34     142.557 106.488 124.145  1.00135.89           C  
ATOM   3751  CG1 VAL B  34     141.667 105.855 125.217  1.00135.89           C  
ATOM   3752  CG2 VAL B  34     143.957 105.920 124.324  1.00135.89           C  
ATOM   3753  N   GLY B  35     139.541 106.672 122.712  1.00131.71           N  
ATOM   3754  CA  GLY B  35     138.332 107.469 122.643  1.00131.71           C  
ATOM   3755  C   GLY B  35     137.045 106.663 122.677  1.00131.71           C  
ATOM   3756  O   GLY B  35     136.944 105.596 122.075  1.00131.71           O  
ATOM   3757  N   ASP B  36     136.078 107.161 123.441  1.00148.64           N  
ATOM   3758  CA  ASP B  36     134.722 106.620 123.594  1.00148.64           C  
ATOM   3759  C   ASP B  36     134.604 105.191 124.182  1.00148.64           C  
ATOM   3760  O   ASP B  36     133.549 104.563 124.108  1.00148.64           O  
ATOM   3761  CB  ASP B  36     133.936 106.881 122.295  1.00148.64           C  
ATOM   3762  CG  ASP B  36     133.972 108.357 121.847  1.00148.64           C  
ATOM   3763  OD1 ASP B  36     134.158 109.255 122.696  1.00148.64           O  
ATOM   3764  OD2 ASP B  36     133.794 108.657 120.646  1.00148.64           O  
ATOM   3765  N   GLY B  37     135.674 104.665 124.782  1.00148.60           N  
ATOM   3766  CA  GLY B  37     135.750 103.324 125.374  1.00148.60           C  
ATOM   3767  C   GLY B  37     136.527 102.304 124.526  1.00148.60           C  
ATOM   3768  O   GLY B  37     136.688 101.158 124.942  1.00148.60           O  
ATOM   3769  N   ILE B  38     137.027 102.717 123.362  1.00135.00           N  
ATOM   3770  CA  ILE B  38     137.791 101.926 122.398  1.00135.00           C  
ATOM   3771  C   ILE B  38     139.209 102.450 122.317  1.00135.00           C  
ATOM   3772  O   ILE B  38     139.440 103.654 122.360  1.00135.00           O  
ATOM   3773  CB  ILE B  38     137.160 101.888 120.988  1.00135.00           C  
ATOM   3774  CG1 ILE B  38     135.624 101.846 120.948  1.00135.00           C  
ATOM   3775  CG2 ILE B  38     137.785 100.789 120.116  1.00135.00           C  
ATOM   3776  CD1 ILE B  38     135.063 100.493 121.357  1.00135.00           C  
ATOM   3777  N   ALA B  39     140.170 101.550 122.216  1.00135.38           N  
ATOM   3778  CA  ALA B  39     141.576 101.869 122.036  1.00135.38           C  
ATOM   3779  C   ALA B  39     142.196 101.076 120.874  1.00135.38           C  
ATOM   3780  O   ALA B  39     141.586 100.184 120.285  1.00135.38           O  
ATOM   3781  CB  ALA B  39     142.307 101.641 123.363  1.00135.38           C  
ATOM   3782  N   ARG B  40     143.448 101.404 120.551  1.00149.09           N  
ATOM   3783  CA  ARG B  40     144.289 100.768 119.533  1.00149.09           C  
ATOM   3784  C   ARG B  40     145.699 100.678 120.099  1.00149.09           C  
ATOM   3785  O   ARG B  40     146.142 101.621 120.755  1.00149.09           O  
ATOM   3786  CB  ARG B  40     144.320 101.576 118.222  1.00149.09           C  
ATOM   3787  CG  ARG B  40     142.968 101.897 117.575  1.00149.09           C  
ATOM   3788  CD  ARG B  40     142.261 100.697 116.961  1.00149.09           C  
ATOM   3789  NE  ARG B  40     140.851 101.030 116.696  1.00149.09           N  
ATOM   3790  CZ  ARG B  40     140.293 101.350 115.539  1.00149.09           C  
ATOM   3791  NH1 ARG B  40     139.023 101.601 115.480  1.00149.09           N  
ATOM   3792  NH2 ARG B  40     140.969 101.425 114.430  1.00149.09           N  
ATOM   3793  N   ALA B  41     146.428  99.605 119.825  1.00166.13           N  
ATOM   3794  CA  ALA B  41     147.782  99.384 120.319  1.00166.13           C  
ATOM   3795  C   ALA B  41     148.744  98.795 119.284  1.00166.13           C  
ATOM   3796  O   ALA B  41     148.354  98.013 118.425  1.00166.13           O  
ATOM   3797  CB  ALA B  41     147.709  98.503 121.570  1.00166.13           C  
ATOM   3798  N   HIS B  42     150.019  99.150 119.398  1.00187.48           N  
ATOM   3799  CA  HIS B  42     151.132  98.693 118.569  1.00187.48           C  
ATOM   3800  C   HIS B  42     152.001  97.716 119.378  1.00187.48           C  
ATOM   3801  O   HIS B  42     152.655  98.104 120.350  1.00187.48           O  
ATOM   3802  CB  HIS B  42     151.957  99.875 118.049  1.00187.48           C  
ATOM   3803  CG  HIS B  42     153.244  99.423 117.405  1.00187.48           C  
ATOM   3804  CD2 HIS B  42     153.339  98.782 116.208  1.00187.48           C  
ATOM   3805  ND1 HIS B  42     154.517  99.500 117.971  1.00187.48           N  
ATOM   3806  CE1 HIS B  42     155.348  98.904 117.101  1.00187.48           C  
ATOM   3807  NE2 HIS B  42     154.667  98.465 116.035  1.00187.48           N  
ATOM   3808  N   GLY B  43     151.929  96.437 119.023  1.00190.66           N  
ATOM   3809  CA  GLY B  43     152.706  95.336 119.585  1.00190.66           C  
ATOM   3810  C   GLY B  43     151.804  94.128 119.776  1.00190.66           C  
ATOM   3811  O   GLY B  43     150.998  93.827 118.893  1.00190.66           O  
ATOM   3812  N   LEU B  44     151.887  93.496 120.952  1.00190.08           N  
ATOM   3813  CA  LEU B  44     151.074  92.337 121.331  1.00190.08           C  
ATOM   3814  C   LEU B  44     151.117  91.219 120.264  1.00190.08           C  
ATOM   3815  O   LEU B  44     150.092  90.700 119.835  1.00190.08           O  
ATOM   3816  CB  LEU B  44     149.639  92.808 121.673  1.00190.08           C  
ATOM   3817  CG  LEU B  44     149.464  93.714 122.904  1.00190.08           C  
ATOM   3818  CD1 LEU B  44     148.026  94.221 122.960  1.00190.08           C  
ATOM   3819  CD2 LEU B  44     149.775  93.012 124.224  1.00190.08           C  
ATOM   3820  N   ASP B  45     152.319  90.834 119.826  1.00192.07           N  
ATOM   3821  CA  ASP B  45     152.502  89.903 118.704  1.00192.07           C  
ATOM   3822  C   ASP B  45     151.795  88.546 118.844  1.00192.07           C  
ATOM   3823  O   ASP B  45     151.137  88.118 117.894  1.00192.07           O  
ATOM   3824  CB  ASP B  45     153.994  89.689 118.448  1.00192.07           C  
ATOM   3825  CG  ASP B  45     154.699  90.931 117.892  1.00192.07           C  
ATOM   3826  OD1 ASP B  45     154.142  91.592 116.987  1.00192.07           O  
ATOM   3827  OD2 ASP B  45     155.834  91.225 118.325  1.00192.07           O  
ATOM   3828  N   ASN B  46     151.807  87.949 120.037  1.00189.83           N  
ATOM   3829  CA  ASN B  46     151.178  86.664 120.315  1.00189.83           C  
ATOM   3830  C   ASN B  46     149.779  86.738 120.962  1.00189.83           C  
ATOM   3831  O   ASN B  46     149.320  85.726 121.475  1.00189.83           O  
ATOM   3832  CB  ASN B  46     152.169  85.798 121.105  1.00189.83           C  
ATOM   3833  CG  ASN B  46     153.554  85.647 120.490  1.00189.83           C  
ATOM   3834  ND2 ASN B  46     153.686  85.575 119.188  1.00189.83           N  
ATOM   3835  OD1 ASN B  46     154.555  85.569 121.189  1.00189.83           O  
ATOM   3836  N   VAL B  47     149.082  87.879 120.985  1.00184.41           N  
ATOM   3837  CA  VAL B  47     147.726  87.962 121.566  1.00184.41           C  
ATOM   3838  C   VAL B  47     146.747  87.077 120.807  1.00184.41           C  
ATOM   3839  O   VAL B  47     146.780  87.031 119.580  1.00184.41           O  
ATOM   3840  CB  VAL B  47     147.177  89.414 121.598  1.00184.41           C  
ATOM   3841  CG1 VAL B  47     145.650  89.594 121.543  1.00184.41           C  
ATOM   3842  CG2 VAL B  47     147.564  90.044 122.920  1.00184.41           C  
ATOM   3843  N   MET B  48     145.867  86.383 121.522  1.00166.74           N  
ATOM   3844  CA  MET B  48     144.810  85.566 120.934  1.00166.74           C  
ATOM   3845  C   MET B  48     143.549  86.391 120.661  1.00166.74           C  
ATOM   3846  O   MET B  48     143.259  87.344 121.375  1.00166.74           O  
ATOM   3847  CB  MET B  48     144.432  84.413 121.864  1.00166.74           C  
ATOM   3848  CG  MET B  48     145.595  83.560 122.365  1.00166.74           C  
ATOM   3849  SD  MET B  48     145.093  82.187 123.428  1.00166.74           S  
ATOM   3850  CE  MET B  48     144.773  83.043 124.992  1.00166.74           C  
ATOM   3851  N   SER B  49     142.727  86.024 119.687  1.00158.44           N  
ATOM   3852  CA  SER B  49     141.462  86.731 119.468  1.00158.44           C  
ATOM   3853  C   SER B  49     140.543  86.455 120.670  1.00158.44           C  
ATOM   3854  O   SER B  49     140.332  85.292 121.014  1.00158.44           O  
ATOM   3855  CB  SER B  49     140.841  86.291 118.137  1.00158.44           C  
ATOM   3856  OG  SER B  49     139.511  86.745 117.986  1.00158.44           O  
ATOM   3857  N   GLY B  50     139.998  87.489 121.315  1.00162.24           N  
ATOM   3858  CA  GLY B  50     139.133  87.371 122.499  1.00162.24           C  
ATOM   3859  C   GLY B  50     139.860  87.363 123.856  1.00162.24           C  
ATOM   3860  O   GLY B  50     139.220  87.202 124.889  1.00162.24           O  
ATOM   3861  N   GLU B  51     141.185  87.512 123.890  1.00172.16           N  
ATOM   3862  CA  GLU B  51     141.986  87.531 125.121  1.00172.16           C  
ATOM   3863  C   GLU B  51     141.783  88.789 126.001  1.00172.16           C  
ATOM   3864  O   GLU B  51     141.505  89.876 125.494  1.00172.16           O  
ATOM   3865  CB  GLU B  51     143.468  87.404 124.744  1.00172.16           C  
ATOM   3866  CG  GLU B  51     144.321  86.933 125.913  1.00172.16           C  
ATOM   3867  CD  GLU B  51     145.811  86.951 125.623  1.00172.16           C  
ATOM   3868  OE1 GLU B  51     146.255  86.424 124.582  1.00172.16           O  
ATOM   3869  OE2 GLU B  51     146.579  87.430 126.482  1.00172.16           O  
ATOM   3870  N   LEU B  52     141.928  88.649 127.325  1.00170.45           N  
ATOM   3871  CA  LEU B  52     141.898  89.765 128.277  1.00170.45           C  
ATOM   3872  C   LEU B  52     143.277  90.436 128.288  1.00170.45           C  
ATOM   3873  O   LEU B  52     144.304  89.758 128.314  1.00170.45           O  
ATOM   3874  CB  LEU B  52     141.572  89.255 129.690  1.00170.45           C  
ATOM   3875  CG  LEU B  52     140.081  89.235 130.016  1.00170.45           C  
ATOM   3876  CD1 LEU B  52     139.820  88.358 131.237  1.00170.45           C  
ATOM   3877  CD2 LEU B  52     139.530  90.628 130.303  1.00170.45           C  
ATOM   3878  N   VAL B  53     143.331  91.762 128.334  1.00175.05           N  
ATOM   3879  CA  VAL B  53     144.584  92.539 128.437  1.00175.05           C  
ATOM   3880  C   VAL B  53     144.494  93.545 129.583  1.00175.05           C  
ATOM   3881  O   VAL B  53     143.404  94.008 129.919  1.00175.05           O  
ATOM   3882  CB  VAL B  53     144.972  93.240 127.117  1.00175.05           C  
ATOM   3883  CG1 VAL B  53     145.405  92.241 126.044  1.00175.05           C  
ATOM   3884  CG2 VAL B  53     143.870  94.134 126.539  1.00175.05           C  
ATOM   3885  N   GLU B  54     145.624  93.868 130.210  1.00189.25           N  
ATOM   3886  CA  GLU B  54     145.704  94.848 131.303  1.00189.25           C  
ATOM   3887  C   GLU B  54     146.463  96.121 130.900  1.00189.25           C  
ATOM   3888  O   GLU B  54     147.538  96.054 130.311  1.00189.25           O  
ATOM   3889  CB  GLU B  54     146.265  94.221 132.596  1.00189.25           C  
ATOM   3890  CG  GLU B  54     147.760  93.862 132.559  1.00189.25           C  
ATOM   3891  CD  GLU B  54     148.334  93.416 133.914  1.00189.25           C  
ATOM   3892  OE1 GLU B  54     147.575  93.129 134.863  1.00189.25           O  
ATOM   3893  OE2 GLU B  54     149.582  93.363 134.037  1.00189.25           O  
ATOM   3894  N   PHE B  55     145.900  97.293 131.189  1.00178.70           N  
ATOM   3895  CA  PHE B  55     146.549  98.585 130.943  1.00178.70           C  
ATOM   3896  C   PHE B  55     147.473  98.952 132.116  1.00178.70           C  
ATOM   3897  O   PHE B  55     147.291  98.453 133.225  1.00178.70           O  
ATOM   3898  CB  PHE B  55     145.489  99.663 130.698  1.00178.70           C  
ATOM   3899  CG  PHE B  55     144.734  99.500 129.395  1.00178.70           C  
ATOM   3900  CD1 PHE B  55     145.319  99.924 128.189  1.00178.70           C  
ATOM   3901  CD2 PHE B  55     143.442  98.947 129.384  1.00178.70           C  
ATOM   3902  CE1 PHE B  55     144.619  99.784 126.981  1.00178.70           C  
ATOM   3903  CE2 PHE B  55     142.741  98.810 128.178  1.00178.70           C  
ATOM   3904  CZ  PHE B  55     143.328  99.232 126.975  1.00178.70           C  
ATOM   3905  N   ALA B  56     148.422  99.874 131.934  1.00184.29           N  
ATOM   3906  CA  ALA B  56     149.347 100.310 132.992  1.00184.29           C  
ATOM   3907  C   ALA B  56     148.618 100.833 134.252  1.00184.29           C  
ATOM   3908  O   ALA B  56     149.086 100.678 135.374  1.00184.29           O  
ATOM   3909  CB  ALA B  56     150.276 101.373 132.405  1.00184.29           C  
ATOM   3910  N   ASN B  57     147.446 101.431 134.049  1.00174.86           N  
ATOM   3911  CA  ASN B  57     146.519 101.963 135.045  1.00174.86           C  
ATOM   3912  C   ASN B  57     145.910 100.865 135.954  1.00174.86           C  
ATOM   3913  O   ASN B  57     145.396 101.147 137.034  1.00174.86           O  
ATOM   3914  CB  ASN B  57     145.421 102.659 134.209  1.00174.86           C  
ATOM   3915  CG  ASN B  57     144.469 103.523 135.009  1.00174.86           C  
ATOM   3916  ND2 ASN B  57     143.302 103.795 134.478  1.00174.86           N  
ATOM   3917  OD1 ASN B  57     144.746 103.961 136.112  1.00174.86           O  
ATOM   3918  N   GLY B  58     145.921  99.605 135.509  1.00181.54           N  
ATOM   3919  CA  GLY B  58     145.328  98.451 136.196  1.00181.54           C  
ATOM   3920  C   GLY B  58     143.934  98.082 135.670  1.00181.54           C  
ATOM   3921  O   GLY B  58     143.355  97.089 136.103  1.00181.54           O  
ATOM   3922  N   VAL B  59     143.374  98.874 134.754  1.00174.48           N  
ATOM   3923  CA  VAL B  59     142.072  98.639 134.108  1.00174.48           C  
ATOM   3924  C   VAL B  59     142.208  97.497 133.089  1.00174.48           C  
ATOM   3925  O   VAL B  59     143.267  97.320 132.485  1.00174.48           O  
ATOM   3926  CB  VAL B  59     141.524  99.937 133.476  1.00174.48           C  
ATOM   3927  CG1 VAL B  59     140.208  99.756 132.714  1.00174.48           C  
ATOM   3928  CG2 VAL B  59     141.247 100.978 134.561  1.00174.48           C  
ATOM   3929  N   MET B  60     141.152  96.701 132.904  1.00168.63           N  
ATOM   3930  CA  MET B  60     141.115  95.566 131.972  1.00168.63           C  
ATOM   3931  C   MET B  60     140.502  95.921 130.612  1.00168.63           C  
ATOM   3932  O   MET B  60     139.731  96.867 130.479  1.00168.63           O  
ATOM   3933  CB  MET B  60     140.384  94.368 132.609  1.00168.63           C  
ATOM   3934  CG  MET B  60     141.094  93.890 133.876  1.00168.63           C  
ATOM   3935  SD  MET B  60     142.662  93.052 133.538  1.00168.63           S  
ATOM   3936  CE  MET B  60     143.434  93.178 135.163  1.00168.63           C  
ATOM   3937  N   GLY B  61     140.790  95.127 129.590  1.00161.02           N  
ATOM   3938  CA  GLY B  61     140.237  95.293 128.253  1.00161.02           C  
ATOM   3939  C   GLY B  61     140.188  93.974 127.486  1.00161.02           C  
ATOM   3940  O   GLY B  61     140.882  93.026 127.829  1.00161.02           O  
ATOM   3941  N   MET B  62     139.366  93.902 126.444  1.00156.75           N  
ATOM   3942  CA  MET B  62     139.187  92.733 125.574  1.00156.75           C  
ATOM   3943  C   MET B  62     139.710  92.995 124.152  1.00156.75           C  
ATOM   3944  O   MET B  62     139.278  93.958 123.519  1.00156.75           O  
ATOM   3945  CB  MET B  62     137.694  92.399 125.568  1.00156.75           C  
ATOM   3946  CG  MET B  62     137.353  91.112 124.826  1.00156.75           C  
ATOM   3947  SD  MET B  62     135.575  90.800 124.859  1.00156.75           S  
ATOM   3948  CE  MET B  62     135.543  89.169 124.091  1.00156.75           C  
ATOM   3949  N   ALA B  63     140.602  92.156 123.616  1.00147.32           N  
ATOM   3950  CA  ALA B  63     141.113  92.314 122.254  1.00147.32           C  
ATOM   3951  C   ALA B  63     140.091  91.748 121.249  1.00147.32           C  
ATOM   3952  O   ALA B  63     139.875  90.539 121.207  1.00147.32           O  
ATOM   3953  CB  ALA B  63     142.474  91.623 122.163  1.00147.32           C  
ATOM   3954  N   LEU B  64     139.472  92.604 120.420  1.00146.25           N  
ATOM   3955  CA  LEU B  64     138.452  92.202 119.442  1.00146.25           C  
ATOM   3956  C   LEU B  64     138.921  92.129 117.982  1.00146.25           C  
ATOM   3957  O   LEU B  64     138.327  91.370 117.220  1.00146.25           O  
ATOM   3958  CB  LEU B  64     137.266  93.180 119.477  1.00146.25           C  
ATOM   3959  CG  LEU B  64     136.358  93.144 120.715  1.00146.25           C  
ATOM   3960  CD1 LEU B  64     135.062  93.877 120.358  1.00146.25           C  
ATOM   3961  CD2 LEU B  64     135.965  91.740 121.177  1.00146.25           C  
ATOM   3962  N   ASN B  65     139.958  92.857 117.572  1.00145.04           N  
ATOM   3963  CA  ASN B  65     140.447  92.844 116.187  1.00145.04           C  
ATOM   3964  C   ASN B  65     141.960  92.765 116.157  1.00145.04           C  
ATOM   3965  O   ASN B  65     142.630  93.377 116.983  1.00145.04           O  
ATOM   3966  CB  ASN B  65     140.005  94.086 115.397  1.00145.04           C  
ATOM   3967  CG  ASN B  65     138.518  94.334 115.372  1.00145.04           C  
ATOM   3968  ND2 ASN B  65     138.076  95.453 115.893  1.00145.04           N  
ATOM   3969  OD1 ASN B  65     137.737  93.560 114.854  1.00145.04           O  
ATOM   3970  N   LEU B  66     142.499  92.042 115.186  1.00148.36           N  
ATOM   3971  CA  LEU B  66     143.927  91.849 115.002  1.00148.36           C  
ATOM   3972  C   LEU B  66     144.270  92.241 113.571  1.00148.36           C  
ATOM   3973  O   LEU B  66     144.148  91.435 112.663  1.00148.36           O  
ATOM   3974  CB  LEU B  66     144.290  90.391 115.332  1.00148.36           C  
ATOM   3975  CG  LEU B  66     144.241  90.027 116.827  1.00148.36           C  
ATOM   3976  CD1 LEU B  66     142.919  89.395 117.236  1.00148.36           C  
ATOM   3977  CD2 LEU B  66     145.309  88.985 117.137  1.00148.36           C  
ATOM   3978  N   GLU B  67     144.641  93.502 113.366  1.00157.82           N  
ATOM   3979  CA  GLU B  67     145.079  94.040 112.084  1.00157.82           C  
ATOM   3980  C   GLU B  67     146.539  93.632 111.864  1.00157.82           C  
ATOM   3981  O   GLU B  67     147.215  93.176 112.785  1.00157.82           O  
ATOM   3982  CB  GLU B  67     144.987  95.568 112.046  1.00157.82           C  
ATOM   3983  CG  GLU B  67     143.686  96.217 112.536  1.00157.82           C  
ATOM   3984  CD  GLU B  67     142.431  95.673 111.860  1.00157.82           C  
ATOM   3985  OE1 GLU B  67     142.474  95.423 110.639  1.00157.82           O  
ATOM   3986  OE2 GLU B  67     141.367  95.623 112.514  1.00157.82           O  
ATOM   3987  N   GLU B  68     147.070  93.779 110.656  1.00164.12           N  
ATOM   3988  CA  GLU B  68     148.455  93.405 110.379  1.00164.12           C  
ATOM   3989  C   GLU B  68     149.478  94.112 111.295  1.00164.12           C  
ATOM   3990  O   GLU B  68     150.449  93.498 111.733  1.00164.12           O  
ATOM   3991  CB  GLU B  68     148.726  93.689 108.893  1.00164.12           C  
ATOM   3992  CG  GLU B  68     150.118  93.233 108.445  1.00164.12           C  
ATOM   3993  CD  GLU B  68     150.381  93.447 106.946  1.00164.12           C  
ATOM   3994  OE1 GLU B  68     149.485  93.914 106.207  1.00164.12           O  
ATOM   3995  OE2 GLU B  68     151.514  93.158 106.498  1.00164.12           O  
ATOM   3996  N   ASN B  69     149.270  95.398 111.596  1.00169.82           N  
ATOM   3997  CA  ASN B  69     150.147  96.218 112.440  1.00169.82           C  
ATOM   3998  C   ASN B  69     149.589  96.674 113.812  1.00169.82           C  
ATOM   3999  O   ASN B  69     150.382  97.074 114.661  1.00169.82           O  
ATOM   4000  CB  ASN B  69     150.612  97.418 111.592  1.00169.82           C  
ATOM   4001  CG  ASN B  69     149.490  98.295 111.051  1.00169.82           C  
ATOM   4002  ND2 ASN B  69     149.820  99.374 110.386  1.00169.82           N  
ATOM   4003  OD1 ASN B  69     148.306  98.042 111.237  1.00169.82           O  
ATOM   4004  N   ASN B  70     148.283  96.637 114.073  1.00166.75           N  
ATOM   4005  CA  ASN B  70     147.704  97.085 115.345  1.00166.75           C  
ATOM   4006  C   ASN B  70     146.583  96.192 115.912  1.00166.75           C  
ATOM   4007  O   ASN B  70     145.778  95.640 115.170  1.00166.75           O  
ATOM   4008  CB  ASN B  70     147.268  98.552 115.253  1.00166.75           C  
ATOM   4009  CG  ASN B  70     146.039  98.780 114.401  1.00166.75           C  
ATOM   4010  ND2 ASN B  70     146.142  98.748 113.095  1.00166.75           N  
ATOM   4011  OD1 ASN B  70     144.971  99.075 114.911  1.00166.75           O  
ATOM   4012  N   VAL B  71     146.486  96.097 117.239  1.00154.52           N  
ATOM   4013  CA  VAL B  71     145.420  95.370 117.951  1.00154.52           C  
ATOM   4014  C   VAL B  71     144.337  96.362 118.380  1.00154.52           C  
ATOM   4015  O   VAL B  71     144.649  97.424 118.906  1.00154.52           O  
ATOM   4016  CB  VAL B  71     145.964  94.574 119.150  1.00154.52           C  
ATOM   4017  CG1 VAL B  71     144.857  93.807 119.872  1.00154.52           C  
ATOM   4018  CG2 VAL B  71     147.021  93.567 118.699  1.00154.52           C  
ATOM   4019  N   GLY B  72     143.066  96.026 118.187  1.00144.78           N  
ATOM   4020  CA  GLY B  72     141.910  96.856 118.558  1.00144.78           C  
ATOM   4021  C   GLY B  72     141.328  96.361 119.882  1.00144.78           C  
ATOM   4022  O   GLY B  72     140.947  95.194 119.984  1.00144.78           O  
ATOM   4023  N   ILE B  73     141.209  97.227 120.896  1.00143.18           N  
ATOM   4024  CA  ILE B  73     140.791  96.840 122.259  1.00143.18           C  
ATOM   4025  C   ILE B  73     139.536  97.561 122.765  1.00143.18           C  
ATOM   4026  O   ILE B  73     139.392  98.763 122.590  1.00143.18           O  
ATOM   4027  CB  ILE B  73     141.966  97.083 123.240  1.00143.18           C  
ATOM   4028  CG1 ILE B  73     143.256  96.331 122.848  1.00143.18           C  
ATOM   4029  CG2 ILE B  73     141.590  96.687 124.678  1.00143.18           C  
ATOM   4030  CD1 ILE B  73     144.528  96.912 123.467  1.00143.18           C  
ATOM   4031  N   VAL B  74     138.654  96.840 123.448  1.00137.96           N  
ATOM   4032  CA  VAL B  74     137.460  97.383 124.102  1.00137.96           C  
ATOM   4033  C   VAL B  74     137.760  97.469 125.601  1.00137.96           C  
ATOM   4034  O   VAL B  74     138.162  96.477 126.203  1.00137.96           O  
ATOM   4035  CB  VAL B  74     136.230  96.515 123.810  1.00137.96           C  
ATOM   4036  CG1 VAL B  74     135.011  96.961 124.608  1.00137.96           C  
ATOM   4037  CG2 VAL B  74     135.859  96.627 122.335  1.00137.96           C  
ATOM   4038  N   ILE B  75     137.615  98.646 126.211  1.00146.54           N  
ATOM   4039  CA  ILE B  75     137.984  98.892 127.618  1.00146.54           C  
ATOM   4040  C   ILE B  75     136.863  98.468 128.577  1.00146.54           C  
ATOM   4041  O   ILE B  75     135.714  98.876 128.425  1.00146.54           O  
ATOM   4042  CB  ILE B  75     138.468 100.352 127.809  1.00146.54           C  
ATOM   4043  CG1 ILE B  75     139.586 100.722 126.805  1.00146.54           C  
ATOM   4044  CG2 ILE B  75     138.984 100.571 129.240  1.00146.54           C  
ATOM   4045  CD1 ILE B  75     139.836 102.225 126.690  1.00146.54           C  
ATOM   4046  N   LEU B  76     137.185  97.643 129.577  1.00150.73           N  
ATOM   4047  CA  LEU B  76     136.270  97.063 130.569  1.00150.73           C  
ATOM   4048  C   LEU B  76     136.277  97.823 131.904  1.00150.73           C  
ATOM   4049  O   LEU B  76     136.381  97.245 132.986  1.00150.73           O  
ATOM   4050  CB  LEU B  76     136.642  95.580 130.774  1.00150.73           C  
ATOM   4051  CG  LEU B  76     136.599  94.699 129.523  1.00150.73           C  
ATOM   4052  CD1 LEU B  76     137.250  93.355 129.818  1.00150.73           C  
ATOM   4053  CD2 LEU B  76     135.169  94.466 129.078  1.00150.73           C  
ATOM   4054  N   GLY B  77     136.194  99.143 131.836  1.00159.13           N  
ATOM   4055  CA  GLY B  77     136.325 100.028 132.991  1.00159.13           C  
ATOM   4056  C   GLY B  77     136.412 101.498 132.565  1.00159.13           C  
ATOM   4057  O   GLY B  77     136.244 101.794 131.383  1.00159.13           O  
ATOM   4058  N   PRO B  78     136.646 102.445 133.489  1.00162.17           N  
ATOM   4059  CA  PRO B  78     136.762 103.859 133.144  1.00162.17           C  
ATOM   4060  C   PRO B  78     137.979 104.082 132.234  1.00162.17           C  
ATOM   4061  O   PRO B  78     139.103 103.728 132.584  1.00162.17           O  
ATOM   4062  CB  PRO B  78     136.871 104.582 134.487  1.00162.17           C  
ATOM   4063  CG  PRO B  78     137.465 103.524 135.412  1.00162.17           C  
ATOM   4064  CD  PRO B  78     136.805 102.245 134.916  1.00162.17           C  
ATOM   4065  N   TYR B  79     137.785 104.744 131.095  1.00155.32           N  
ATOM   4066  CA  TYR B  79     138.842 104.952 130.100  1.00155.32           C  
ATOM   4067  C   TYR B  79     139.570 106.297 130.158  1.00155.32           C  
ATOM   4068  O   TYR B  79     140.487 106.528 129.378  1.00155.32           O  
ATOM   4069  CB  TYR B  79     138.214 104.739 128.718  1.00155.32           C  
ATOM   4070  CG  TYR B  79     137.153 105.752 128.350  1.00155.32           C  
ATOM   4071  CD1 TYR B  79     135.825 105.561 128.768  1.00155.32           C  
ATOM   4072  CD2 TYR B  79     137.482 106.886 127.583  1.00155.32           C  
ATOM   4073  CE1 TYR B  79     134.840 106.511 128.467  1.00155.32           C  
ATOM   4074  CE2 TYR B  79     136.493 107.830 127.265  1.00155.32           C  
ATOM   4075  CZ  TYR B  79     135.173 107.654 127.718  1.00155.32           C  
ATOM   4076  OH  TYR B  79     134.217 108.571 127.431  1.00155.32           O  
ATOM   4077  N   THR B  80     139.255 107.170 131.116  1.00154.20           N  
ATOM   4078  CA  THR B  80     139.834 108.526 131.177  1.00154.20           C  
ATOM   4079  C   THR B  80     141.212 108.581 131.830  1.00154.20           C  
ATOM   4080  O   THR B  80     141.833 109.640 131.859  1.00154.20           O  
ATOM   4081  CB  THR B  80     138.855 109.506 131.832  1.00154.20           C  
ATOM   4082  CG2 THR B  80     137.477 109.499 131.182  1.00154.20           C  
ATOM   4083  OG1 THR B  80     138.716 109.194 133.195  1.00154.20           O  
ATOM   4084  N   GLY B  81     141.737 107.444 132.284  1.00160.93           N  
ATOM   4085  CA  GLY B  81     143.073 107.309 132.862  1.00160.93           C  
ATOM   4086  C   GLY B  81     144.079 106.685 131.889  1.00160.93           C  
ATOM   4087  O   GLY B  81     145.257 106.584 132.219  1.00160.93           O  
ATOM   4088  N   ILE B  82     143.642 106.287 130.689  1.00160.69           N  
ATOM   4089  CA  ILE B  82     144.485 105.677 129.654  1.00160.69           C  
ATOM   4090  C   ILE B  82     144.866 106.753 128.630  1.00160.69           C  
ATOM   4091  O   ILE B  82     144.002 107.490 128.151  1.00160.69           O  
ATOM   4092  CB  ILE B  82     143.767 104.460 129.014  1.00160.69           C  
ATOM   4093  CG1 ILE B  82     143.449 103.356 130.055  1.00160.69           C  
ATOM   4094  CG2 ILE B  82     144.589 103.843 127.874  1.00160.69           C  
ATOM   4095  CD1 ILE B  82     142.243 102.500 129.674  1.00160.69           C  
ATOM   4096  N   LYS B  83     146.153 106.862 128.296  1.00164.00           N  
ATOM   4097  CA  LYS B  83     146.719 107.863 127.381  1.00164.00           C  
ATOM   4098  C   LYS B  83     147.602 107.255 126.304  1.00164.00           C  
ATOM   4099  O   LYS B  83     148.122 106.153 126.460  1.00164.00           O  
ATOM   4100  CB  LYS B  83     147.598 108.856 128.160  1.00164.00           C  
ATOM   4101  CG  LYS B  83     146.932 109.627 129.303  1.00164.00           C  
ATOM   4102  CD  LYS B  83     147.982 110.588 129.878  1.00164.00           C  
ATOM   4103  CE  LYS B  83     147.514 111.271 131.156  1.00164.00           C  
ATOM   4104  NZ  LYS B  83     148.504 112.281 131.598  1.00164.00           N  
ATOM   4105  N   GLU B  84     147.781 107.965 125.195  1.00167.92           N  
ATOM   4106  CA  GLU B  84     148.681 107.523 124.140  1.00167.92           C  
ATOM   4107  C   GLU B  84     150.083 107.356 124.748  1.00167.92           C  
ATOM   4108  O   GLU B  84     150.532 108.198 125.527  1.00167.92           O  
ATOM   4109  CB  GLU B  84     148.624 108.515 122.966  1.00167.92           C  
ATOM   4110  CG  GLU B  84     149.817 108.411 121.999  1.00167.92           C  
ATOM   4111  CD  GLU B  84     149.735 109.363 120.789  1.00167.92           C  
ATOM   4112  OE1 GLU B  84     148.829 110.226 120.733  1.00167.92           O  
ATOM   4113  OE2 GLU B  84     150.590 109.239 119.886  1.00167.92           O  
ATOM   4114  N   GLY B  85     150.787 106.278 124.408  1.00184.72           N  
ATOM   4115  CA  GLY B  85     152.118 105.984 124.935  1.00184.72           C  
ATOM   4116  C   GLY B  85     152.128 105.055 126.153  1.00184.72           C  
ATOM   4117  O   GLY B  85     153.208 104.666 126.590  1.00184.72           O  
ATOM   4118  N   ASP B  86     150.962 104.686 126.697  1.00184.38           N  
ATOM   4119  CA  ASP B  86     150.844 103.760 127.835  1.00184.38           C  
ATOM   4120  C   ASP B  86     151.289 102.328 127.463  1.00184.38           C  
ATOM   4121  O   ASP B  86     151.295 101.956 126.295  1.00184.38           O  
ATOM   4122  CB  ASP B  86     149.392 103.752 128.347  1.00184.38           C  
ATOM   4123  CG  ASP B  86     149.041 104.943 129.246  1.00184.38           C  
ATOM   4124  OD1 ASP B  86     149.930 105.762 129.570  1.00184.38           O  
ATOM   4125  OD2 ASP B  86     147.871 105.032 129.677  1.00184.38           O  
ATOM   4126  N   GLU B  87     151.551 101.480 128.462  1.00196.64           N  
ATOM   4127  CA  GLU B  87     152.041 100.104 128.293  1.00196.64           C  
ATOM   4128  C   GLU B  87     150.969  99.049 128.602  1.00196.64           C  
ATOM   4129  O   GLU B  87     150.653  98.800 129.758  1.00196.64           O  
ATOM   4130  CB  GLU B  87     153.299  99.907 129.164  1.00196.64           C  
ATOM   4131  CG  GLU B  87     154.009  98.555 128.932  1.00196.64           C  
ATOM   4132  CD  GLU B  87     154.601  97.888 130.190  1.00196.64           C  
ATOM   4133  OE1 GLU B  87     154.031  97.985 131.301  1.00196.64           O  
ATOM   4134  OE2 GLU B  87     155.678  97.261 130.065  1.00196.64           O  
ATOM   4135  N   VAL B  88     150.320  98.501 127.574  1.00195.39           N  
ATOM   4136  CA  VAL B  88     149.326  97.409 127.671  1.00195.39           C  
ATOM   4137  C   VAL B  88     150.017  96.028 127.702  1.00195.39           C  
ATOM   4138  O   VAL B  88     151.001  95.822 126.989  1.00195.39           O  
ATOM   4139  CB  VAL B  88     148.225  97.576 126.610  1.00195.39           C  
ATOM   4140  CG1 VAL B  88     148.747  97.512 125.178  1.00195.39           C  
ATOM   4141  CG2 VAL B  88     147.117  96.541 126.777  1.00195.39           C  
ATOM   4142  N   ARG B  89     149.533  95.063 128.506  1.00197.35           N  
ATOM   4143  CA  ARG B  89     150.137  93.715 128.660  1.00197.35           C  
ATOM   4144  C   ARG B  89     149.155  92.539 128.533  1.00197.35           C  
ATOM   4145  O   ARG B  89     147.950  92.690 128.738  1.00197.35           O  
ATOM   4146  CB  ARG B  89     150.875  93.614 130.009  1.00197.35           C  
ATOM   4147  CG  ARG B  89     151.963  94.681 130.202  1.00197.35           C  
ATOM   4148  CD  ARG B  89     152.739  94.500 131.511  1.00197.35           C  
ATOM   4149  NE  ARG B  89     151.885  94.697 132.700  1.00197.35           N  
ATOM   4150  CZ  ARG B  89     151.759  95.771 133.458  1.00197.35           C  
ATOM   4151  NH1 ARG B  89     150.948  95.719 134.467  1.00197.35           N  
ATOM   4152  NH2 ARG B  89     152.389  96.895 133.264  1.00197.35           N  
ATOM   4153  N   ARG B  90     149.709  91.357 128.214  1.00190.98           N  
ATOM   4154  CA  ARG B  90     149.035  90.042 128.058  1.00190.98           C  
ATOM   4155  C   ARG B  90     148.554  89.422 129.370  1.00190.98           C  
ATOM   4156  O   ARG B  90     149.370  89.257 130.274  1.00190.98           O  
ATOM   4157  CB  ARG B  90     150.048  88.984 127.561  1.00190.98           C  
ATOM   4158  CG  ARG B  90     150.581  89.066 126.134  1.00190.98           C  
ATOM   4159  CD  ARG B  90     149.591  88.654 125.064  1.00190.98           C  
ATOM   4160  NE  ARG B  90     149.042  87.299 125.199  1.00190.98           N  
ATOM   4161  CZ  ARG B  90     149.549  86.125 124.886  1.00190.98           C  
ATOM   4162  NH1 ARG B  90     148.711  85.150 124.741  1.00190.98           N  
ATOM   4163  NH2 ARG B  90     150.820  85.891 124.697  1.00190.98           N  
ATOM   4164  N   THR B  91     147.277  89.061 129.510  1.00188.47           N  
ATOM   4165  CA  THR B  91     146.871  88.254 130.686  1.00188.47           C  
ATOM   4166  C   THR B  91     147.185  86.779 130.411  1.00188.47           C  
ATOM   4167  O   THR B  91     147.421  86.016 131.342  1.00188.47           O  
ATOM   4168  CB  THR B  91     145.413  88.365 131.110  1.00188.47           C  
ATOM   4169  CG2 THR B  91     145.015  89.781 131.512  1.00188.47           C  
ATOM   4170  OG1 THR B  91     144.569  87.862 130.115  1.00188.47           O  
ATOM   4171  N   GLY B  92     147.174  86.356 129.138  1.00186.64           N  
ATOM   4172  CA  GLY B  92     147.461  84.990 128.708  1.00186.64           C  
ATOM   4173  C   GLY B  92     146.227  84.094 128.667  1.00186.64           C  
ATOM   4174  O   GLY B  92     146.376  82.880 128.582  1.00186.64           O  
ATOM   4175  N   ARG B  93     145.011  84.646 128.771  1.00176.63           N  
ATOM   4176  CA  ARG B  93     143.777  83.861 128.792  1.00176.63           C  
ATOM   4177  C   ARG B  93     142.587  84.501 128.084  1.00176.63           C  
ATOM   4178  O   ARG B  93     142.411  85.715 128.095  1.00176.63           O  
ATOM   4179  CB  ARG B  93     143.428  83.522 130.252  1.00176.63           C  
ATOM   4180  CG  ARG B  93     143.257  84.743 131.171  1.00176.63           C  
ATOM   4181  CD  ARG B  93     142.806  84.328 132.575  1.00176.63           C  
ATOM   4182  NE  ARG B  93     142.714  85.487 133.486  1.00176.63           N  
ATOM   4183  CZ  ARG B  93     143.675  86.002 134.231  1.00176.63           C  
ATOM   4184  NH1 ARG B  93     143.437  87.033 134.984  1.00176.63           N  
ATOM   4185  NH2 ARG B  93     144.887  85.525 134.245  1.00176.63           N  
ATOM   4186  N   ILE B  94     141.764  83.661 127.461  1.00164.78           N  
ATOM   4187  CA  ILE B  94     140.510  84.053 126.808  1.00164.78           C  
ATOM   4188  C   ILE B  94     139.616  84.583 127.924  1.00164.78           C  
ATOM   4189  O   ILE B  94     139.713  84.077 129.035  1.00164.78           O  
ATOM   4190  CB  ILE B  94     139.900  82.854 126.052  1.00164.78           C  
ATOM   4191  CG1 ILE B  94     140.854  82.325 124.956  1.00164.78           C  
ATOM   4192  CG2 ILE B  94     138.518  83.164 125.458  1.00164.78           C  
ATOM   4193  CD1 ILE B  94     141.269  83.350 123.899  1.00164.78           C  
ATOM   4194  N   MET B  95     138.750  85.572 127.696  1.00161.93           N  
ATOM   4195  CA  MET B  95     137.985  86.115 128.814  1.00161.93           C  
ATOM   4196  C   MET B  95     137.136  85.103 129.606  1.00161.93           C  
ATOM   4197  O   MET B  95     136.185  84.494 129.118  1.00161.93           O  
ATOM   4198  CB  MET B  95     137.293  87.430 128.483  1.00161.93           C  
ATOM   4199  CG  MET B  95     135.954  87.408 127.764  1.00161.93           C  
ATOM   4200  SD  MET B  95     134.923  88.820 128.237  1.00161.93           S  
ATOM   4201  CE  MET B  95     136.145  90.154 128.267  1.00161.93           C  
ATOM   4202  N   GLU B  96     137.503  84.986 130.881  1.00161.80           N  
ATOM   4203  CA  GLU B  96     136.983  84.085 131.900  1.00161.80           C  
ATOM   4204  C   GLU B  96     136.349  84.820 133.075  1.00161.80           C  
ATOM   4205  O   GLU B  96     136.692  85.959 133.389  1.00161.80           O  
ATOM   4206  CB  GLU B  96     138.162  83.265 132.454  1.00161.80           C  
ATOM   4207  CG  GLU B  96     138.408  81.958 131.695  1.00161.80           C  
ATOM   4208  CD  GLU B  96     139.634  81.176 132.196  1.00161.80           C  
ATOM   4209  OE1 GLU B  96     140.454  81.715 132.972  1.00161.80           O  
ATOM   4210  OE2 GLU B  96     139.782  79.996 131.806  1.00161.80           O  
ATOM   4211  N   VAL B  97     135.447  84.136 133.768  1.00157.86           N  
ATOM   4212  CA  VAL B  97     134.759  84.610 134.968  1.00157.86           C  
ATOM   4213  C   VAL B  97     134.799  83.497 136.031  1.00157.86           C  
ATOM   4214  O   VAL B  97     134.719  82.320 135.666  1.00157.86           O  
ATOM   4215  CB  VAL B  97     133.355  85.107 134.583  1.00157.86           C  
ATOM   4216  CG1 VAL B  97     132.371  83.992 134.253  1.00157.86           C  
ATOM   4217  CG2 VAL B  97     132.719  85.957 135.669  1.00157.86           C  
ATOM   4218  N   PRO B  98     134.990  83.800 137.329  1.00154.32           N  
ATOM   4219  CA  PRO B  98     135.033  82.788 138.385  1.00154.32           C  
ATOM   4220  C   PRO B  98     133.668  82.136 138.618  1.00154.32           C  
ATOM   4221  O   PRO B  98     132.639  82.790 138.472  1.00154.32           O  
ATOM   4222  CB  PRO B  98     135.493  83.523 139.639  1.00154.32           C  
ATOM   4223  CG  PRO B  98     135.058  84.960 139.403  1.00154.32           C  
ATOM   4224  CD  PRO B  98     135.231  85.116 137.900  1.00154.32           C  
ATOM   4225  N   VAL B  99     133.657  80.864 139.020  1.00158.43           N  
ATOM   4226  CA  VAL B  99     132.432  80.084 139.277  1.00158.43           C  
ATOM   4227  C   VAL B  99     132.563  79.176 140.502  1.00158.43           C  
ATOM   4228  O   VAL B  99     133.664  78.793 140.896  1.00158.43           O  
ATOM   4229  CB  VAL B  99     132.007  79.276 138.032  1.00158.43           C  
ATOM   4230  CG1 VAL B  99     131.796  80.159 136.803  1.00158.43           C  
ATOM   4231  CG2 VAL B  99     133.003  78.183 137.650  1.00158.43           C  
ATOM   4232  N   GLY B 100     131.442  78.842 141.137  1.00153.93           N  
ATOM   4233  CA  GLY B 100     131.391  77.976 142.318  1.00153.93           C  
ATOM   4234  C   GLY B 100     130.207  78.286 143.235  1.00153.93           C  
ATOM   4235  O   GLY B 100     129.487  79.255 143.015  1.00153.93           O  
ATOM   4236  N   GLU B 101     130.039  77.518 144.315  1.00156.31           N  
ATOM   4237  CA  GLU B 101     129.029  77.785 145.358  1.00156.31           C  
ATOM   4238  C   GLU B 101     129.403  79.057 146.149  1.00156.31           C  
ATOM   4239  O   GLU B 101     128.575  79.701 146.778  1.00156.31           O  
ATOM   4240  CB  GLU B 101     128.971  76.635 146.378  1.00156.31           C  
ATOM   4241  CG  GLU B 101     128.426  75.283 145.901  1.00156.31           C  
ATOM   4242  CD  GLU B 101     129.356  74.509 144.952  1.00156.31           C  
ATOM   4243  OE1 GLU B 101     130.572  74.795 144.907  1.00156.31           O  
ATOM   4244  OE2 GLU B 101     128.866  73.565 144.292  1.00156.31           O  
ATOM   4245  N   GLU B 102     130.677  79.434 146.087  1.00149.91           N  
ATOM   4246  CA  GLU B 102     131.331  80.584 146.721  1.00149.91           C  
ATOM   4247  C   GLU B 102     130.735  81.935 146.296  1.00149.91           C  
ATOM   4248  O   GLU B 102     130.780  82.899 147.059  1.00149.91           O  
ATOM   4249  CB  GLU B 102     132.813  80.429 146.361  1.00 30.00           C  
ATOM   4250  CG  GLU B 102     133.381  79.247 147.182  1.00 30.00           C  
ATOM   4251  CD  GLU B 102     134.644  78.588 146.620  1.00 30.00           C  
ATOM   4252  OE1 GLU B 102     134.933  78.749 145.415  1.00 30.00           O  
ATOM   4253  OE2 GLU B 102     135.306  77.852 147.386  1.00 30.00           O  
ATOM   4254  N   LEU B 103     130.150  82.019 145.099  1.00147.57           N  
ATOM   4255  CA  LEU B 103     129.451  83.210 144.617  1.00147.57           C  
ATOM   4256  C   LEU B 103     128.090  83.370 145.302  1.00147.57           C  
ATOM   4257  O   LEU B 103     127.509  84.447 145.259  1.00147.57           O  
ATOM   4258  CB  LEU B 103     129.182  83.087 143.114  1.00147.57           C  
ATOM   4259  CG  LEU B 103     130.400  83.168 142.195  1.00147.57           C  
ATOM   4260  CD1 LEU B 103     129.948  82.741 140.807  1.00147.57           C  
ATOM   4261  CD2 LEU B 103     130.939  84.589 142.113  1.00147.57           C  
ATOM   4262  N   ILE B 104     127.534  82.307 145.882  1.00144.10           N  
ATOM   4263  CA  ILE B 104     126.202  82.345 146.475  1.00144.10           C  
ATOM   4264  C   ILE B 104     126.171  83.303 147.671  1.00144.10           C  
ATOM   4265  O   ILE B 104     126.966  83.217 148.603  1.00144.10           O  
ATOM   4266  CB  ILE B 104     125.699  80.922 146.805  1.00144.10           C  
ATOM   4267  CG1 ILE B 104     125.623  80.064 145.520  1.00144.10           C  
ATOM   4268  CG2 ILE B 104     124.307  80.993 147.435  1.00144.10           C  
ATOM   4269  CD1 ILE B 104     125.195  78.613 145.757  1.00144.10           C  
ATOM   4270  N   GLY B 105     125.220  84.235 147.654  1.00144.99           N  
ATOM   4271  CA  GLY B 105     125.016  85.260 148.671  1.00144.99           C  
ATOM   4272  C   GLY B 105     125.809  86.540 148.430  1.00144.99           C  
ATOM   4273  O   GLY B 105     125.873  87.383 149.321  1.00144.99           O  
ATOM   4274  N   ARG B 106     126.372  86.737 147.231  1.00149.99           N  
ATOM   4275  CA  ARG B 106     127.205  87.891 146.885  1.00149.99           C  
ATOM   4276  C   ARG B 106     126.626  88.734 145.748  1.00149.99           C  
ATOM   4277  O   ARG B 106     125.890  88.236 144.896  1.00149.99           O  
ATOM   4278  CB  ARG B 106     128.614  87.407 146.509  1.00149.99           C  
ATOM   4279  CG  ARG B 106     129.309  86.542 147.575  1.00149.99           C  
ATOM   4280  CD  ARG B 106     129.510  87.244 148.922  1.00149.99           C  
ATOM   4281  NE  ARG B 106     130.277  88.494 148.795  1.00149.99           N  
ATOM   4282  CZ  ARG B 106     131.583  88.615 148.807  1.00149.99           C  
ATOM   4283  NH1 ARG B 106     132.114  89.770 148.587  1.00149.99           N  
ATOM   4284  NH2 ARG B 106     132.384  87.621 149.042  1.00149.99           N  
ATOM   4285  N   VAL B 107     126.937  90.031 145.776  1.00147.96           N  
ATOM   4286  CA  VAL B 107     126.579  91.023 144.748  1.00147.96           C  
ATOM   4287  C   VAL B 107     127.878  91.280 144.003  1.00147.96           C  
ATOM   4288  O   VAL B 107     128.874  91.635 144.627  1.00147.96           O  
ATOM   4289  CB  VAL B 107     125.948  92.290 145.335  1.00147.96           C  
ATOM   4290  CG1 VAL B 107     125.470  93.216 144.214  1.00147.96           C  
ATOM   4291  CG2 VAL B 107     124.742  91.959 146.216  1.00147.96           C  
ATOM   4292  N   VAL B 108     127.913  91.103 142.687  1.00142.88           N  
ATOM   4293  CA  VAL B 108     129.164  91.149 141.918  1.00142.88           C  
ATOM   4294  C   VAL B 108     129.088  91.939 140.605  1.00142.88           C  
ATOM   4295  O   VAL B 108     128.023  92.239 140.074  1.00142.88           O  
ATOM   4296  CB  VAL B 108     129.609  89.669 141.742  1.00142.88           C  
ATOM   4297  CG1 VAL B 108     128.786  88.905 140.706  1.00142.88           C  
ATOM   4298  CG2 VAL B 108     131.082  89.445 141.414  1.00142.88           C  
ATOM   4299  N   ASN B 109     130.260  92.308 140.110  1.00145.31           N  
ATOM   4300  CA  ASN B 109     130.517  92.979 138.835  1.00145.31           C  
ATOM   4301  C   ASN B 109     130.393  92.005 137.640  1.00145.31           C  
ATOM   4302  O   ASN B 109     130.275  90.797 137.820  1.00145.31           O  
ATOM   4303  CB  ASN B 109     131.951  93.529 138.950  1.00145.31           C  
ATOM   4304  CG  ASN B 109     132.231  94.743 138.118  1.00145.31           C  
ATOM   4305  ND2 ASN B 109     133.480  94.996 137.813  1.00145.31           N  
ATOM   4306  OD1 ASN B 109     131.339  95.479 137.744  1.00145.31           O  
ATOM   4307  N   ALA B 110     130.393  92.503 136.401  1.00141.40           N  
ATOM   4308  CA  ALA B 110     130.349  91.646 135.207  1.00141.40           C  
ATOM   4309  C   ALA B 110     131.614  90.757 135.072  1.00141.40           C  
ATOM   4310  O   ALA B 110     131.549  89.650 134.555  1.00141.40           O  
ATOM   4311  CB  ALA B 110     130.091  92.517 133.979  1.00 30.00           C  
ATOM   4312  N   LEU B 111     132.770  91.264 135.508  1.00146.94           N  
ATOM   4313  CA  LEU B 111     134.044  90.560 135.706  1.00146.94           C  
ATOM   4314  C   LEU B 111     134.000  89.850 137.081  1.00146.94           C  
ATOM   4315  O   LEU B 111     133.050  90.005 137.842  1.00146.94           O  
ATOM   4316  CB  LEU B 111     135.228  91.542 135.616  1.00146.94           C  
ATOM   4317  CG  LEU B 111     135.280  92.430 134.361  1.00146.94           C  
ATOM   4318  CD1 LEU B 111     136.579  93.230 134.354  1.00146.94           C  
ATOM   4319  CD2 LEU B 111     135.218  91.637 133.062  1.00146.94           C  
ATOM   4320  N   GLY B 112     135.031  89.094 137.446  1.00153.12           N  
ATOM   4321  CA  GLY B 112     135.083  88.432 138.759  1.00153.12           C  
ATOM   4322  C   GLY B 112     135.486  89.356 139.919  1.00153.12           C  
ATOM   4323  O   GLY B 112     136.539  89.138 140.515  1.00153.12           O  
ATOM   4324  N   GLN B 113     134.687  90.375 140.256  1.00148.46           N  
ATOM   4325  CA  GLN B 113     134.998  91.347 141.321  1.00148.46           C  
ATOM   4326  C   GLN B 113     133.764  91.714 142.168  1.00148.46           C  
ATOM   4327  O   GLN B 113     132.731  92.071 141.600  1.00148.46           O  
ATOM   4328  CB  GLN B 113     135.622  92.604 140.704  1.00148.46           C  
ATOM   4329  CG  GLN B 113     136.973  92.357 140.009  1.00148.46           C  
ATOM   4330  CD  GLN B 113     137.537  93.589 139.312  1.00148.46           C  
ATOM   4331  NE2 GLN B 113     138.663  93.471 138.647  1.00148.46           N  
ATOM   4332  OE1 GLN B 113     136.971  94.673 139.325  1.00148.46           O  
ATOM   4333  N   PRO B 114     133.824  91.667 143.512  1.00148.59           N  
ATOM   4334  CA  PRO B 114     132.681  91.956 144.382  1.00148.59           C  
ATOM   4335  C   PRO B 114     132.270  93.433 144.453  1.00148.59           C  
ATOM   4336  O   PRO B 114     133.109  94.331 144.514  1.00148.59           O  
ATOM   4337  CB  PRO B 114     133.076  91.411 145.749  1.00148.59           C  
ATOM   4338  CG  PRO B 114     134.599  91.482 145.749  1.00148.59           C  
ATOM   4339  CD  PRO B 114     134.965  91.226 144.296  1.00148.59           C  
ATOM   4340  N   ILE B 115     130.963  93.682 144.475  1.00147.51           N  
ATOM   4341  CA  ILE B 115     130.345  95.021 144.557  1.00147.51           C  
ATOM   4342  C   ILE B 115     129.855  95.334 145.983  1.00147.51           C  
ATOM   4343  O   ILE B 115     129.610  96.485 146.324  1.00147.51           O  
ATOM   4344  CB  ILE B 115     129.272  95.132 143.437  1.00 30.00           C  
ATOM   4345  CG1 ILE B 115     129.980  95.656 142.174  1.00 30.00           C  
ATOM   4346  CG2 ILE B 115     128.050  95.992 143.767  1.00 30.00           C  
ATOM   4347  CD1 ILE B 115     129.075  95.771 140.945  1.00 30.00           C  
ATOM   4348  N   ASP B 116     129.706  94.328 146.833  1.00155.21           N  
ATOM   4349  CA  ASP B 116     129.333  94.463 148.245  1.00155.21           C  
ATOM   4350  C   ASP B 116     130.611  94.675 149.097  1.00155.21           C  
ATOM   4351  O   ASP B 116     131.728  94.611 148.595  1.00155.21           O  
ATOM   4352  CB  ASP B 116     128.493  93.242 148.680  1.00155.21           C  
ATOM   4353  CG  ASP B 116     129.115  91.860 148.432  1.00155.21           C  
ATOM   4354  OD1 ASP B 116     130.332  91.760 148.185  1.00155.21           O  
ATOM   4355  OD2 ASP B 116     128.388  90.848 148.524  1.00155.21           O  
ATOM   4356  N   GLY B 117     130.486  94.954 150.398  1.00161.23           N  
ATOM   4357  CA  GLY B 117     131.641  95.146 151.281  1.00161.23           C  
ATOM   4358  C   GLY B 117     131.923  93.925 152.153  1.00161.23           C  
ATOM   4359  O   GLY B 117     132.185  94.059 153.331  1.00161.23           O  
ATOM   4360  N   LYS B 118     131.897  92.731 151.563  1.00160.74           N  
ATOM   4361  CA  LYS B 118     132.061  91.439 152.247  1.00160.74           C  
ATOM   4362  C   LYS B 118     133.388  90.720 151.972  1.00160.74           C  
ATOM   4363  O   LYS B 118     133.525  89.549 152.289  1.00160.74           O  
ATOM   4364  CB  LYS B 118     130.817  90.564 152.000  1.00 30.00           C  
ATOM   4365  CG  LYS B 118     129.506  91.240 152.424  1.00 30.00           C  
ATOM   4366  CD  LYS B 118     128.272  90.384 152.188  1.00 30.00           C  
ATOM   4367  CE  LYS B 118     126.999  91.187 152.444  1.00 30.00           C  
ATOM   4368  NZ  LYS B 118     125.772  90.430 152.214  1.00 30.00           N  
ATOM   4369  N   GLY B 119     134.379  91.402 151.410  1.00161.25           N  
ATOM   4370  CA  GLY B 119     135.712  90.859 151.110  1.00161.25           C  
ATOM   4371  C   GLY B 119     135.804  90.098 149.781  1.00161.25           C  
ATOM   4372  O   GLY B 119     134.833  90.063 149.024  1.00161.25           O  
ATOM   4373  N   PRO B 120     136.952  89.479 149.455  1.00162.20           N  
ATOM   4374  CA  PRO B 120     137.118  88.746 148.200  1.00162.20           C  
ATOM   4375  C   PRO B 120     136.197  87.521 148.082  1.00162.20           C  
ATOM   4376  O   PRO B 120     135.662  87.009 149.066  1.00162.20           O  
ATOM   4377  CB  PRO B 120     138.602  88.384 148.138  1.00162.20           C  
ATOM   4378  CG  PRO B 120     139.024  88.346 149.601  1.00162.20           C  
ATOM   4379  CD  PRO B 120     138.179  89.444 150.231  1.00162.20           C  
ATOM   4380  N   ILE B 121     135.977  87.054 146.853  1.00162.38           N  
ATOM   4381  CA  ILE B 121     135.125  85.885 146.574  1.00162.38           C  
ATOM   4382  C   ILE B 121     135.910  84.571 146.729  1.00162.38           C  
ATOM   4383  O   ILE B 121     135.341  83.563 147.141  1.00162.38           O  
ATOM   4384  CB  ILE B 121     134.436  86.088 145.204  1.00 30.00           C  
ATOM   4385  CG1 ILE B 121     133.349  87.176 145.368  1.00 30.00           C  
ATOM   4386  CG2 ILE B 121     133.831  84.798 144.637  1.00 30.00           C  
ATOM   4387  CD1 ILE B 121     132.742  87.706 144.070  1.00 30.00           C  
ATOM   4388  N   ASN B 122     137.223  84.579 146.460  1.00170.08           N  
ATOM   4389  CA  ASN B 122     138.119  83.421 146.594  1.00170.08           C  
ATOM   4390  C   ASN B 122     137.629  82.157 145.857  1.00170.08           C  
ATOM   4391  O   ASN B 122     137.723  81.047 146.386  1.00170.08           O  
ATOM   4392  CB  ASN B 122     138.478  83.187 148.078  1.00 30.00           C  
ATOM   4393  CG  ASN B 122     139.389  84.241 148.679  1.00 30.00           C  
ATOM   4394  ND2 ASN B 122     139.349  84.416 149.975  1.00 30.00           N  
ATOM   4395  OD1 ASN B 122     140.152  84.917 148.003  1.00 30.00           O  
ATOM   4396  N   ALA B 123     137.094  82.308 144.641  1.00165.10           N  
ATOM   4397  CA  ALA B 123     136.621  81.173 143.845  1.00165.10           C  
ATOM   4398  C   ALA B 123     137.773  80.217 143.476  1.00165.10           C  
ATOM   4399  O   ALA B 123     138.945  80.606 143.460  1.00165.10           O  
ATOM   4400  CB  ALA B 123     135.901  81.693 142.606  1.00 30.00           C  
ATOM   4401  N   LYS B 124     137.448  78.965 143.146  1.00168.46           N  
ATOM   4402  CA  LYS B 124     138.437  77.901 142.871  1.00168.46           C  
ATOM   4403  C   LYS B 124     138.677  77.645 141.388  1.00168.46           C  
ATOM   4404  O   LYS B 124     139.756  77.185 141.017  1.00168.46           O  
ATOM   4405  CB  LYS B 124     137.999  76.595 143.559  1.00 30.00           C  
ATOM   4406  CG  LYS B 124     138.035  76.697 145.089  1.00 30.00           C  
ATOM   4407  CD  LYS B 124     137.542  75.412 145.762  1.00 30.00           C  
ATOM   4408  CE  LYS B 124     137.607  75.580 147.282  1.00 30.00           C  
ATOM   4409  NZ  LYS B 124     137.106  74.383 148.002  1.00 30.00           N  
ATOM   4410  N   GLU B 125     137.713  77.961 140.536  1.00162.49           N  
ATOM   4411  CA  GLU B 125     137.793  77.734 139.096  1.00162.49           C  
ATOM   4412  C   GLU B 125     137.065  78.807 138.286  1.00162.49           C  
ATOM   4413  O   GLU B 125     136.207  79.530 138.793  1.00162.49           O  
ATOM   4414  CB  GLU B 125     137.314  76.309 138.819  1.00162.49           C  
ATOM   4415  CG  GLU B 125     135.857  76.071 139.233  1.00162.49           C  
ATOM   4416  CD  GLU B 125     135.605  74.578 139.422  1.00162.49           C  
ATOM   4417  OE1 GLU B 125     135.961  73.777 138.528  1.00162.49           O  
ATOM   4418  OE2 GLU B 125     135.093  74.204 140.499  1.00162.49           O  
ATOM   4419  N   PHE B 126     137.410  78.883 137.004  1.00162.60           N  
ATOM   4420  CA  PHE B 126     136.908  79.871 136.056  1.00162.60           C  
ATOM   4421  C   PHE B 126     136.398  79.218 134.773  1.00162.60           C  
ATOM   4422  O   PHE B 126     136.825  78.124 134.404  1.00162.60           O  
ATOM   4423  CB  PHE B 126     138.041  80.847 135.715  1.00 30.00           C  
ATOM   4424  CG  PHE B 126     138.649  81.622 136.873  1.00 30.00           C  
ATOM   4425  CD1 PHE B 126     139.552  80.992 137.750  1.00 30.00           C  
ATOM   4426  CD2 PHE B 126     138.336  82.978 137.061  1.00 30.00           C  
ATOM   4427  CE1 PHE B 126     140.086  81.697 138.840  1.00 30.00           C  
ATOM   4428  CE2 PHE B 126     138.888  83.691 138.139  1.00 30.00           C  
ATOM   4429  CZ  PHE B 126     139.753  83.044 139.033  1.00 30.00           C  
ATOM   4430  N   ARG B 127     135.494  79.899 134.072  1.00154.81           N  
ATOM   4431  CA  ARG B 127     134.913  79.441 132.805  1.00154.81           C  
ATOM   4432  C   ARG B 127     134.897  80.559 131.768  1.00154.81           C  
ATOM   4433  O   ARG B 127     134.583  81.690 132.138  1.00154.81           O  
ATOM   4434  CB  ARG B 127     133.469  78.977 133.022  1.00154.81           C  
ATOM   4435  CG  ARG B 127     133.372  77.678 133.821  1.00154.81           C  
ATOM   4436  CD  ARG B 127     131.909  77.268 133.940  1.00154.81           C  
ATOM   4437  NE  ARG B 127     131.385  76.680 132.697  1.00154.81           N  
ATOM   4438  CZ  ARG B 127     131.183  75.406 132.441  1.00154.81           C  
ATOM   4439  NH1 ARG B 127     130.626  75.074 131.320  1.00154.81           N  
ATOM   4440  NH2 ARG B 127     131.467  74.437 133.262  1.00154.81           N  
ATOM   4441  N   PRO B 128     135.217  80.293 130.491  1.00155.69           N  
ATOM   4442  CA  PRO B 128     135.129  81.298 129.445  1.00155.69           C  
ATOM   4443  C   PRO B 128     133.701  81.837 129.327  1.00155.69           C  
ATOM   4444  O   PRO B 128     132.730  81.105 129.497  1.00155.69           O  
ATOM   4445  CB  PRO B 128     135.594  80.625 128.158  1.00155.69           C  
ATOM   4446  CG  PRO B 128     136.538  79.550 128.674  1.00155.69           C  
ATOM   4447  CD  PRO B 128     135.894  79.113 129.985  1.00155.69           C  
ATOM   4448  N   VAL B 129     133.567  83.108 128.978  1.00153.66           N  
ATOM   4449  CA  VAL B 129     132.264  83.783 128.862  1.00153.66           C  
ATOM   4450  C   VAL B 129     131.502  83.396 127.574  1.00153.66           C  
ATOM   4451  O   VAL B 129     130.290  83.562 127.498  1.00153.66           O  
ATOM   4452  CB  VAL B 129     132.560  85.302 128.978  1.00 30.00           C  
ATOM   4453  CG1 VAL B 129     131.397  86.238 128.703  1.00 30.00           C  
ATOM   4454  CG2 VAL B 129     133.022  85.653 130.398  1.00 30.00           C  
ATOM   4455  N   GLU B 130     132.169  82.728 126.624  1.00158.80           N  
ATOM   4456  CA  GLU B 130     131.674  82.320 125.294  1.00158.80           C  
ATOM   4457  C   GLU B 130     131.756  80.804 124.970  1.00158.80           C
[truncated: 1,607,855 more chars]
