# Supplementary material for: Functional and structural characterization of F1 ‐ATPase with common ancestral core domains in stator ring
Source: Protein Sci. 2025 Oct 23;34(11):e70345. doi: 10.1002/pro.70345 (PMC12550136; doi:10.1002/pro.70345)
Supplement: Supplementary file 17 — Data S17: Tetramer_nostalk_BindingDwell_pdb. [file PRO-34-e70345-s007.pdb]

SEQRES   1 B  475  SER ASP VAL GLY THR VAL ILE GLN VAL GLY ASP GLY ILE          
SEQRES   2 B  475  ALA ARG ALA HIS GLY LEU ASP ASN VAL MET SER GLY GLU          
SEQRES   3 B  475  LEU VAL GLU PHE ALA ASN GLY VAL MET GLY MET ALA LEU          
SEQRES   4 B  475  ASN LEU GLU GLU ASN ASN VAL GLY ILE VAL ILE LEU GLY          
SEQRES   5 B  475  PRO TYR THR GLY ILE LYS GLU GLY ASP GLU VAL ARG ARG          
SEQRES   6 B  475  THR GLY ARG ILE MET GLU VAL PRO VAL GLY GLU GLU LEU          
SEQRES   7 B  475  ILE GLY ARG VAL VAL ASN ALA LEU GLY GLN PRO ILE ASP          
SEQRES   8 B  475  GLY LYS GLY PRO ILE ASN ALA LYS GLU PHE ARG PRO VAL          
SEQRES   9 B  475  GLU ARG LYS ALA PRO GLY VAL VAL ASP ARG GLN PRO VAL          
SEQRES  10 B  475  LYS GLU PRO LEU GLN THR GLY ILE LYS ALA ILE ASP ALA          
SEQRES  11 B  475  MET ILE PRO ILE GLY ARG GLY GLN ARG GLU LEU ILE ILE          
SEQRES  12 B  475  GLY ASP ARG GLN THR GLY LYS THR ALA ILE ALA ILE ASP          
SEQRES  13 B  475  THR ILE ILE ASN GLN LYS GLY GLN ASP VAL ILE CYS ILE          
SEQRES  14 B  475  TYR VAL ALA ILE GLY GLN LYS GLN SER THR VAL ALA GLN          
SEQRES  15 B  475  VAL VAL LYS THR LEU GLU GLU HIS GLY ALA MET GLU TYR          
SEQRES  16 B  475  THR ILE VAL VAL ALA ALA THR ALA SER ASP PRO ALA ALA          
SEQRES  17 B  475  LEU GLN TYR ILE ALA PRO TYR ALA GLY CYS ALA MET GLY          
SEQRES  18 B  475  GLU TYR PHE ARG ASP LYS GLY LYS HIS ALA LEU VAL VAL          
SEQRES  19 B  475  TYR ASP ASP LEU SER LYS HIS ALA VAL ALA TYR ARG GLN          
SEQRES  20 B  475  ILE SER LEU LEU LEU ARG ARG PRO PRO GLY ARG GLU ALA          
SEQRES  21 B  475  TYR PRO GLY ASP VAL PHE TYR LEU HIS SER ARG LEU LEU          
SEQRES  22 B  475  GLU ARG ALA ALA LYS LEU SER ASP GLU LYS GLY GLY GLY          
SEQRES  23 B  475  SER LEU THR ALA LEU PRO ILE ILE GLU THR GLN ALA GLY          
SEQRES  24 B  475  ASP VAL SER ALA TYR ILE PRO THR ASN VAL ILE SER ILE          
SEQRES  25 B  475  THR ASP GLY GLN ILE TYR LEU GLU SER ASP LEU PHE TYR          
SEQRES  26 B  475  SER GLY ILE ARG PRO ALA ILE ASN VAL GLY LEU SER VAL          
SEQRES  27 B  475  SER ARG VAL GLY GLY ALA ALA GLN ILE LYS ALA MET LYS          
SEQRES  28 B  475  GLN VAL ALA GLY LYS LEU ARG LEU ASP LEU ALA GLN TYR          
SEQRES  29 B  475  ARG GLU LEU GLN ALA PHE ALA GLN PHE ALA SER ASP LEU          
SEQRES  30 B  475  ASP GLU ALA THR ARG ALA GLN LEU GLU ARG GLY GLN ARG          
SEQRES  31 B  475  MET THR GLU ILE LEU LYS GLN PRO GLN TYR SER PRO MET          
SEQRES  32 B  475  PRO VAL GLU LYS GLN VAL VAL ILE ILE TYR ALA GLY THR          
SEQRES  33 B  475  ASN GLY TYR LEU ASP ASP ILE PRO VAL GLU LYS VAL LYS          
SEQRES  34 B  475  GLU PHE GLU ASP GLY PHE LEU GLU TYR ILE GLU SER LYS          
SEQRES  35 B  475  HIS PRO ASP ILE LEU GLU GLU ILE ARG GLU LYS LYS ALA          
SEQRES  36 B  475  LEU ASP ASP GLU LEU GLU GLU LYS LEU LYS LYS ALA ILE          
SEQRES  37 B  475  LYS GLU PHE LYS ALA THR PHE                                  
SEQRES   1 D  469  THR ARG GLY ARG VAL ILE GLN VAL MET GLY PRO VAL VAL          
SEQRES   2 D  469  ASP VAL LYS PHE GLU ASN GLY HIS LEU PRO ALA ILE TYR          
SEQRES   3 D  469  ASN ALA LEU LYS ILE GLN HIS LYS ALA ARG ASN GLU ASN          
SEQRES   4 D  469  GLU VAL ASP ILE ASP LEU THR LEU GLU VAL ALA LEU HIS          
SEQRES   5 D  469  LEU GLY ASP ASP THR VAL ARG THR ILE ALA MET ALA SER          
SEQRES   6 D  469  THR ASP GLY LEU ILE ARG GLY MET GLU VAL ILE ASP THR          
SEQRES   7 D  469  GLY ALA PRO ILE SER VAL PRO VAL GLY PRO GLU THR LEU          
SEQRES   8 D  469  GLY ARG MET PHE ASP VAL LEU GLY GLU PRO ILE ASP GLU          
SEQRES   9 D  469  LYS GLY PRO VAL LYS ALA LYS LYS ARG TRP PRO ILE HIS          
SEQRES  10 D  469  ARG PRO PRO PRO SER LEU SER GLU GLN SER THR GLU ASP          
SEQRES  11 D  469  GLU ILE LEU GLU THR GLY ILE LYS VAL ILE ASP LEU LEU          
SEQRES  12 D  469  ALA PRO ILE PRO LYS GLY GLY LYS ILE GLY LEU PHE GLY          
SEQRES  13 D  469  GLY ALA GLY VAL GLY LYS THR VAL LEU ILE MET GLU LEU          
SEQRES  14 D  469  ILE ARG ASN ILE ALA TYR GLU HIS LYS GLY PHE SER VAL          
SEQRES  15 D  469  PHE ALA GLY VAL GLY GLU ARG SER ARG GLU GLY ASN GLU          
SEQRES  16 D  469  LEU TRP LEU GLU MET LYS GLU SER GLY VAL LEU ASP ASN          
SEQRES  17 D  469  THR VAL LEU VAL PHE GLY GLN MET ASN GLU PRO PRO GLY          
SEQRES  18 D  469  ALA ARG PHE ARG VAL ALA LEU THR GLY LEU THR MET ALA          
SEQRES  19 D  469  GLU TYR PHE ARG ASP GLU GLU GLY LYS ASP VAL LEU LEU          
SEQRES  20 D  469  PHE ILE ASP ASN ILE PHE ARG PHE ALA GLN ALA GLY SER          
SEQRES  21 D  469  GLU VAL SER ALA LEU LEU GLY ARG MET PRO SER GLU VAL          
SEQRES  22 D  469  GLY TYR GLN PRO THR LEU ALA THR GLU MET ALA GLU LEU          
SEQRES  23 D  469  GLN GLU ARG ILE THR SER THR ARG ARG GLY SER ILE THR          
SEQRES  24 D  469  SER VAL GLN ALA ILE TYR VAL PRO ALA ASP ASP LEU THR          
SEQRES  25 D  469  ASP PRO ALA PRO ALA THR THR PHE ALA HIS LEU ASP ALA          
SEQRES  26 D  469  THR ILE VAL LEU SER ARG GLU LEU ALA GLU LYS GLY ILE          
SEQRES  27 D  469  TYR PRO ALA VAL ASP PRO LEU GLN SER THR SER ARG ILE          
SEQRES  28 D  469  MET ASP PRO ARG ILE VAL SER GLU GLU HIS TYR GLU VAL          
SEQRES  29 D  469  ALA ARG ARG VAL ARG GLU ILE LEU GLN ARG TYR LYS ASP          
SEQRES  30 D  469  LEU GLN ASP ILE ILE ALA ILE LEU GLY MET GLU GLU LEU          
SEQRES  31 D  469  SER GLU GLU ASP LYS LEU ILE VAL GLN ARG ALA ARG LYS          
SEQRES  32 D  469  ILE GLN ARG PHE LEU SER GLN PRO PHE HIS VAL ALA GLU          
SEQRES  33 D  469  HIS PHE THR GLY ARG PRO GLY LYS TYR VAL PRO ILE GLU          
SEQRES  34 D  469  ASP THR ILE ARG GLY PHE LYS GLU ILE LEU ASP GLY LYS          
SEQRES  35 D  469  LEU ASP ASP VAL PRO GLU GLN ALA PHE TYR MET VAL GLY          
SEQRES  36 D  469  THR ILE GLU GLU ALA VAL GLU LYS ALA LYS LYS MET LYS          
SEQRES  37 D  469  LYS                                                          
SEQRES   1 F  468  THR ARG GLY ARG VAL ILE GLN VAL MET GLY PRO VAL VAL          
SEQRES   2 F  468  ASP VAL LYS PHE GLU ASN GLY HIS LEU PRO ALA ILE TYR          
SEQRES   3 F  468  ASN ALA LEU LYS ILE GLN HIS LYS ALA ARG ASN GLU ASN          
SEQRES   4 F  468  GLU VAL ASP ILE ASP LEU THR LEU GLU VAL ALA LEU HIS          
SEQRES   5 F  468  LEU GLY ASP ASP THR VAL ARG THR ILE ALA MET ALA SER          
SEQRES   6 F  468  THR ASP GLY LEU ILE ARG GLY MET GLU VAL ILE ASP THR          
SEQRES   7 F  468  GLY ALA PRO ILE SER VAL PRO VAL GLY PRO GLU THR LEU          
SEQRES   8 F  468  GLY ARG MET PHE ASP VAL LEU GLY GLU PRO ILE ASP GLU          
SEQRES   9 F  468  LYS GLY PRO VAL LYS ALA LYS LYS ARG TRP PRO ILE HIS          
SEQRES  10 F  468  ARG PRO PRO PRO SER LEU SER GLU GLN SER THR GLU ASP          
SEQRES  11 F  468  GLU ILE LEU GLU THR GLY ILE LYS VAL ILE ASP LEU LEU          
SEQRES  12 F  468  ALA PRO ILE PRO LYS GLY GLY LYS ILE GLY LEU PHE GLY          
SEQRES  13 F  468  GLY ALA GLY VAL GLY LYS THR VAL LEU ILE MET GLU LEU          
SEQRES  14 F  468  ILE ARG ASN ILE ALA TYR GLU HIS LYS GLY PHE SER VAL          
SEQRES  15 F  468  PHE ALA GLY VAL GLY GLU ARG SER ARG GLU GLY ASN GLU          
SEQRES  16 F  468  LEU TRP LEU GLU MET LYS GLU SER GLY VAL LEU ASP ASN          
SEQRES  17 F  468  THR VAL LEU VAL PHE GLY GLN MET ASN GLU PRO PRO GLY          
SEQRES  18 F  468  ALA ARG PHE ARG VAL ALA LEU THR GLY LEU THR MET ALA          
SEQRES  19 F  468  GLU TYR PHE ARG ASP GLU GLU GLY LYS ASP VAL LEU LEU          
SEQRES  20 F  468  PHE ILE ASP ASN ILE PHE ARG PHE ALA GLN ALA GLY SER          
SEQRES  21 F  468  GLU VAL SER ALA LEU LEU GLY ARG MET PRO SER GLU VAL          
SEQRES  22 F  468  GLY TYR GLN PRO THR LEU ALA THR GLU MET ALA GLU LEU          
SEQRES  23 F  468  GLN GLU ARG ILE THR SER THR ARG ARG GLY SER ILE THR          
SEQRES  24 F  468  SER VAL GLN ALA ILE TYR VAL PRO ALA ASP ASP LEU THR          
SEQRES  25 F  468  ASP PRO ALA PRO ALA THR THR PHE ALA HIS LEU ASP ALA          
SEQRES  26 F  468  THR ILE VAL LEU SER ARG GLU LEU ALA GLU LYS GLY ILE          
SEQRES  27 F  468  TYR PRO ALA VAL ASP PRO LEU GLN SER THR SER ARG ILE          
SEQRES  28 F  468  MET ASP PRO ARG ILE VAL SER GLU GLU HIS TYR GLU VAL          
SEQRES  29 F  468  ALA ARG ARG VAL ARG GLU ILE LEU GLN ARG TYR LYS ASP          
SEQRES  30 F  468  LEU GLN ASP ILE ILE ALA ILE LEU GLY MET GLU GLU LEU          
SEQRES  31 F  468  SER GLU GLU ASP LYS LEU ILE VAL GLN ARG ALA ARG LYS          
SEQRES  32 F  468  ILE GLN ARG PHE LEU SER GLN PRO PHE HIS VAL ALA GLU          
SEQRES  33 F  468  HIS PHE THR GLY ARG PRO GLY LYS TYR VAL PRO ILE GLU          
SEQRES  34 F  468  ASP THR ILE ARG GLY PHE LYS GLU ILE LEU ASP GLY LYS          
SEQRES  35 F  468  LEU ASP ASP VAL PRO GLU GLN ALA PHE TYR MET VAL GLY          
SEQRES  36 F  468  THR ILE GLU GLU ALA VAL GLU LYS ALA LYS LYS MET LYS          
HELIX    1   1 GLU B  101  LEU B  103  1                                   3    
HELIX    2   2 LYS B  151  MET B  156  1                                   6    
HELIX    3   3 LYS B  175  ILE B  184  1                                  10    
HELIX    4   4 ASN B  185  LYS B  187  1                                   3    
HELIX    5   5 GLN B  202  GLU B  214  1                                  13    
HELIX    6   6 ALA B  217  GLU B  219  1                                   3    
HELIX    7   7 ALA B  232  ALA B  238  1                                   7    
HELIX    8   8 PRO B  239  PHE B  249  1                                  11    
HELIX    9   9 ARG B  250  LYS B  252  1                                   3    
HELIX   10  10 LEU B  263  LEU B  276  1                                  14    
HELIX   11  11 ARG B  283  ALA B  285  1                                   3    
HELIX   12  12 GLY B  288  VAL B  290  1                                   3    
HELIX   13  13 PHE B  291  LEU B  297  1                                   7    
HELIX   14  14 LEU B  298  ARG B  300  1                                   3    
HELIX   15  15 TYR B  329  ILE B  335  1                                   7    
HELIX   16  16 SER B  346  LEU B  348  1                                   3    
HELIX   17  17 PHE B  349  SER B  351  1                                   3    
HELIX   18  18 LYS B  373  ALA B  379  1                                   7    
HELIX   19  19 LEU B  382  PHE B  395  1                                  14    
HELIX   20  20 GLU B  404  LEU B  420  1                                  17    
HELIX   21  21 VAL B  430  THR B  441  1                                  12    
HELIX   22  22 VAL B  450  LYS B  452  1                                   3    
HELIX   23  23 LYS B  454  LYS B  467  1                                  14    
HELIX   24  24 PRO B  469  LYS B  478  1                                  10    
HELIX   25  25 LEU B  485  PHE B  496  1                                  12    
HELIX   26  26 PRO D   89  THR D   91  1                                   3    
HELIX   27  27 ILE D  141  LEU D  144  1                                   4    
HELIX   28  28 LYS D  163  HIS D  178  1                                  16    
HELIX   29  29 SER D  191  SER D  204  1                                  14    
HELIX   30  30 VAL D  206  ASN D  209  1                                   4    
HELIX   31  31 PRO D  221  ARG D  226  1                                   6    
HELIX   32  32 VAL D  227  LEU D  229  1                                   3    
HELIX   33  33 THR D  230  ASP D  240  1                                  11    
HELIX   34  34 ILE D  253  LEU D  267  1                                  15    
HELIX   35  35 GLU D  273  GLY D  275  1                                   3    
HELIX   36  36 LEU D  280  GLN D  288  1                                   9    
HELIX   37  37 PRO D  308  ASP D  310  1                                   3    
HELIX   38  38 PRO D  315  THR D  320  1                                   6    
HELIX   39  39 PHE D  321  HIS D  323  1                                   3    
HELIX   40  40 ARG D  332  LEU D  334  1                                   3    
HELIX   41  41 ALA D  335  LYS D  337  1                                   3    
HELIX   42  42 GLU D  360  LYS D  377  1                                  18    
HELIX   43  43 GLN D  380  ILE D  385  1                                   6    
HELIX   44  44 MET D  388  GLU D  390  1                                   3    
HELIX   45  45 GLU D  393  PHE D  408  1                                  16    
HELIX   46  46 HIS D  414  ALA D  416  1                                   3    
HELIX   47  47 GLU D  417  THR D  420  1                                   4    
HELIX   48  48 ILE D  429  LEU D  440  1                                  12    
HELIX   49  49 GLU D  449  PHE D  452  1                                   4    
HELIX   50  50 ILE D  458  ALA D  465  1                                   8    
HELIX   51  51 LYS D  466  MET D  468  1                                   3    
HELIX   52  52 PRO F   89  THR F   91  1                                   3    
HELIX   53  53 LEU F  124  GLU F  126  1                                   3    
HELIX   54  54 ILE F  141  LEU F  144  1                                   4    
HELIX   55  55 LYS F  163  ILE F  174  1                                  12    
HELIX   56  56 SER F  191  SER F  204  1                                  14    
HELIX   57  57 VAL F  206  ASN F  209  1                                   4    
HELIX   58  58 PRO F  221  ARG F  226  1                                   6    
HELIX   59  59 VAL F  227  LEU F  229  1                                   3    
HELIX   60  60 THR F  230  ASP F  240  1                                  11    
HELIX   61  61 ILE F  253  LEU F  267  1                                  15    
HELIX   62  62 GLU F  273  GLY F  275  1                                   3    
HELIX   63  63 LEU F  280  GLN F  288  1                                   9    
HELIX   64  64 PRO F  308  ASP F  310  1                                   3    
HELIX   65  65 PRO F  315  THR F  320  1                                   6    
HELIX   66  66 PHE F  321  HIS F  323  1                                   3    
HELIX   67  67 ARG F  332  LEU F  334  1                                   3    
HELIX   68  68 ALA F  335  LYS F  337  1                                   3    
HELIX   69  69 GLU F  360  LYS F  377  1                                  18    
HELIX   70  70 ILE F  382  ILE F  385  1                                   4    
HELIX   71  71 MET F  388  GLU F  390  1                                   3    
HELIX   72  72 GLU F  393  PHE F  408  1                                  16    
HELIX   73  73 HIS F  414  ALA F  416  1                                   3    
HELIX   74  74 GLU F  417  THR F  420  1                                   4    
HELIX   75  75 ILE F  429  LEU F  440  1                                  12    
HELIX   76  76 GLU F  449  PHE F  452  1                                   4    
HELIX   77  77 ILE F  458  LYS F  466  1                                   9    
HELIX   78  78 TYR C   79  GLY C   81  1                                   3    
HELIX   79  79 GLU C  101  LEU C  103  1                                   3    
HELIX   80  80 LYS C  151  MET C  156  1                                   6    
HELIX   81  81 LYS C  175  ILE C  184  1                                  10    
HELIX   82  82 ASN C  185  LYS C  187  1                                   3    
HELIX   83  83 GLN C  202  GLU C  214  1                                  13    
HELIX   84  84 ALA C  217  GLU C  219  1                                   3    
HELIX   85  85 ALA C  232  ALA C  238  1                                   7    
HELIX   86  86 PRO C  239  PHE C  249  1                                  11    
HELIX   87  87 ARG C  250  LYS C  252  1                                   3    
HELIX   88  88 LEU C  263  LEU C  276  1                                  14    
HELIX   89  89 ARG C  283  ALA C  285  1                                   3    
HELIX   90  90 GLY C  288  VAL C  290  1                                   3    
HELIX   91  91 PHE C  291  LEU C  297  1                                   7    
HELIX   92  92 LEU C  298  ARG C  300  1                                   3    
HELIX   93  93 TYR C  329  ILE C  337  1                                   9    
HELIX   94  94 SER C  346  LEU C  348  1                                   3    
HELIX   95  95 PHE C  349  SER C  351  1                                   3    
HELIX   96  96 LYS C  373  GLN C  393  1                                  21    
HELIX   97  97 GLU C  404  LEU C  420  1                                  17    
HELIX   98  98 VAL C  430  THR C  441  1                                  12    
HELIX   99  99 VAL C  450  LYS C  452  1                                   3    
HELIX  100 100 VAL C  453  SER C  466  1                                  14    
HELIX  101 101 ASP C  470  LYS C  478  1                                   9    
HELIX  102 102 GLU C  486  LYS C  499  1                                  14    
SHEET    1   1 1 VAL B  28  VAL B  34  0                                        
SHEET    2   2 2 ILE B  38  GLY B  43  0                                        
SHEET    3   3 3 LEU B  52  PHE B  55  0                                        
SHEET    4   4 4 MET B  60  LEU B  66  0                                        
SHEET    5   5 5 ASN B  70  ILE B  75  0                                        
SHEET    6   6 6 GLU B  87  ARG B  90  0                                        
SHEET    7   7 7 GLU B  96  VAL B  99  0                                        
SHEET    8   8 8 ARG B 106  ASN B 109  0                                        
SHEET    9   9 9 GLU B 125  PRO B 128  0                                        
SHEET   10  1010 LEU B 166  ASP B 170  0                                        
SHEET   11  1111 VAL B 191  ILE B 198  0                                        
SHEET   12  1212 THR B 221  ALA B 226  0                                        
SHEET   13  1313 HIS B 255  TYR B 260  0                                        
SHEET   14  1414 SER B 312  PRO B 317  0                                        
SHEET   15  1515 ILE B 318  THR B 321  0                                        
SHEET   16  1616 GLN B 341  LEU B 344  0                                        
SHEET   17  1717 ARG D   3  MET D  10  0                                        
SHEET   18  1818 VAL D  13  LYS D  17  0                                        
SHEET   19  1919 ALA D  29  HIS D  34  0                                        
SHEET   20  2020 ILE D  44  HIS D  53  0                                        
SHEET   21  2121 THR D  58  ALA D  63  0                                        
SHEET   22  2222 GLU D  75  ILE D  77  0                                        
SHEET   23  2323 SER D  84  VAL D  87  0                                        
SHEET   24  2424 LYS D 113  PRO D 116  0                                        
SHEET   25  2525 LYS D 152  GLY D 157  0                                        
SHEET   26  2626 SER D 182  GLY D 186  0                                        
SHEET   27  2727 THR D 210  PHE D 214  0                                        
SHEET   28  2828 ASP D 245  ILE D 250  0                                        
SHEET   29  2929 SER D 298  TYR D 306  0                                        
SHEET   30  3030 ALA D 326  VAL D 329  0                                        
SHEET   31  3131 GLY F   4  MET F  10  0                                        
SHEET   32  3232 VAL F  13  PHE F  18  0                                        
SHEET   33  3333 ALA F  29  HIS F  34  0                                        
SHEET   34  3434 ILE F  44  HIS F  53  0                                        
SHEET   35  3535 THR F  58  ALA F  63  0                                        
SHEET   36  3636 SER F  84  VAL F  87  0                                        
SHEET   37  3737 LYS F 113  PRO F 116  0                                        
SHEET   38  3838 LYS F 152  GLY F 157  0                                        
SHEET   39  3939 PHE F 181  ALA F 185  0                                        
SHEET   40  4040 THR F 210  VAL F 213  0                                        
SHEET   41  4141 ASP F 245  ILE F 250  0                                        
SHEET   42  4242 SER F 298  TYR F 306  0                                        
SHEET   43  4343 ALA F 326  VAL F 329  0                                        
SHEET   44  4444 VAL C  28  VAL C  34  0                                        
SHEET   45  4545 ILE C  38  GLY C  43  0                                        
SHEET   46  4646 LEU C  52  PHE C  55  0                                        
SHEET   47  4747 MET C  60  LEU C  66  0                                        
SHEET   48  4848 VAL C  71  ILE C  75  0                                        
SHEET   49  4949 GLU C  87  ARG C  90  0                                        
SHEET   50  5050 GLU C  96  VAL C  99  0                                        
SHEET   51  5151 ARG C 106  VAL C 108  0                                        
SHEET   52  5252 GLU C 125  PRO C 128  0                                        
SHEET   53  5353 LEU C 166  GLY C 169  0                                        
SHEET   54  5454 VAL C 191  GLN C 200  0                                        
SHEET   55  5555 THR C 221  THR C 227  0                                        
SHEET   56  5656 HIS C 255  TYR C 260  0                                        
SHEET   57  5757 SER C 312  PRO C 317  0                                        
SHEET   58  5858 ILE C 318  GLU C 320  0                                        
SHEET   59  5959 GLN C 341  LEU C 344  0                                        
LINK        MG    MG C 601                O1G  ATP C 602     1555   1555 1.890  
CRYST1  215.040  215.040  215.040  90.00  90.00  90.00 P 1           1          
ATOM      1  N   SER B  26     112.265  69.479 150.429  1.00 30.00           N  
ATOM      2  CA  SER B  26     111.750  70.497 149.483  1.00 30.00           C  
ATOM      3  C   SER B  26     112.473  71.849 149.570  1.00 30.00           C  
ATOM      4  O   SER B  26     112.739  72.440 148.529  1.00 30.00           O  
ATOM      5  CB  SER B  26     110.230  70.671 149.578  1.00 30.00           C  
ATOM      6  OG  SER B  26     109.819  71.182 150.830  1.00 30.00           O  
ATOM      7  N   ASP B  27     112.774  72.394 150.756  1.00 84.20           N  
ATOM      8  CA  ASP B  27     113.450  73.700 150.965  1.00 87.23           C  
ATOM      9  C   ASP B  27     114.987  73.728 150.758  1.00 80.03           C  
ATOM     10  O   ASP B  27     115.628  74.755 151.006  1.00 83.05           O  
ATOM     11  CB  ASP B  27     113.084  74.249 152.361  1.00 81.50           C  
ATOM     12  CG  ASP B  27     113.525  73.372 153.545  1.00 80.95           C  
ATOM     13  OD1 ASP B  27     113.875  72.187 153.343  1.00 81.89           O  
ATOM     14  OD2 ASP B  27     113.494  73.867 154.693  1.00 83.48           O  
ATOM     15  N   VAL B  28     115.588  72.624 150.307  1.00 36.73           N  
ATOM     16  CA  VAL B  28     117.029  72.487 150.031  1.00 38.15           C  
ATOM     17  C   VAL B  28     117.266  72.038 148.587  1.00 36.95           C  
ATOM     18  O   VAL B  28     116.514  71.229 148.040  1.00 39.61           O  
ATOM     19  CB  VAL B  28     117.708  71.569 151.070  1.00 34.80           C  
ATOM     20  CG1 VAL B  28     117.172  70.133 151.058  1.00 41.54           C  
ATOM     21  CG2 VAL B  28     119.227  71.497 150.881  1.00 33.03           C  
ATOM     22  N   GLY B  29     118.291  72.591 147.950  1.00 14.12           N  
ATOM     23  CA  GLY B  29     118.699  72.269 146.585  1.00 11.59           C  
ATOM     24  C   GLY B  29     120.199  72.034 146.476  1.00 13.00           C  
ATOM     25  O   GLY B  29     120.941  72.193 147.443  1.00  8.82           O  
ATOM     26  N   THR B  30     120.665  71.693 145.279  1.00  1.97           N  
ATOM     27  CA  THR B  30     122.088  71.448 145.016  1.00  2.42           C  
ATOM     28  C   THR B  30     122.539  72.080 143.714  1.00  4.10           C  
ATOM     29  O   THR B  30     121.838  72.012 142.708  1.00  3.13           O  
ATOM     30  CB  THR B  30     122.463  69.968 145.127  1.00  1.34           C  
ATOM     31  CG2 THR B  30     121.731  69.067 144.134  1.00  3.36           C  
ATOM     32  OG1 THR B  30     123.842  69.827 144.900  1.00  3.18           O  
ATOM     33  N   VAL B  31     123.672  72.776 143.741  1.00  0.84           N  
ATOM     34  CA  VAL B  31     124.227  73.470 142.575  1.00  0.38           C  
ATOM     35  C   VAL B  31     124.598  72.489 141.458  1.00  1.69           C  
ATOM     36  O   VAL B  31     125.300  71.511 141.697  1.00  8.77           O  
ATOM     37  CB  VAL B  31     125.439  74.319 142.986  1.00  0.98           C  
ATOM     38  CG1 VAL B  31     126.049  75.074 141.804  1.00  4.20           C  
ATOM     39  CG2 VAL B  31     125.055  75.362 144.043  1.00  9.57           C  
ATOM     40  N   ILE B  32     124.170  72.775 140.224  1.00  5.32           N  
ATOM     41  CA  ILE B  32     124.438  71.970 139.014  1.00  6.91           C  
ATOM     42  C   ILE B  32     125.285  72.702 137.961  1.00  3.15           C  
ATOM     43  O   ILE B  32     125.835  72.062 137.072  1.00  6.86           O  
ATOM     44  CB  ILE B  32     123.131  71.393 138.429  1.00  8.34           C  
ATOM     45  CG1 ILE B  32     122.150  72.483 137.943  1.00  0.18           C  
ATOM     46  CG2 ILE B  32     122.476  70.414 139.410  1.00  7.49           C  
ATOM     47  CD1 ILE B  32     121.181  71.998 136.865  1.00  9.88           C  
ATOM     48  N   GLN B  33     125.393  74.029 138.036  1.00  7.36           N  
ATOM     49  CA  GLN B  33     126.202  74.865 137.148  1.00  2.68           C  
ATOM     50  C   GLN B  33     126.509  76.202 137.832  1.00  7.77           C  
ATOM     51  O   GLN B  33     125.697  76.691 138.618  1.00  0.91           O  
ATOM     52  CB  GLN B  33     125.485  75.046 135.793  1.00  4.36           C  
ATOM     53  CG  GLN B  33     126.126  76.092 134.868  1.00  8.97           C  
ATOM     54  CD  GLN B  33     125.411  76.249 133.531  1.00  2.82           C  
ATOM     55  NE2 GLN B  33     125.904  77.104 132.666  1.00  1.18           N  
ATOM     56  OE1 GLN B  33     124.400  75.629 133.236  1.00  2.76           O  
ATOM     57  N   VAL B  34     127.659  76.803 137.521  1.00  0.19           N  
ATOM     58  CA  VAL B  34     128.133  78.099 138.038  1.00  6.78           C  
ATOM     59  C   VAL B  34     128.783  78.882 136.890  1.00  2.11           C  
ATOM     60  O   VAL B  34     129.429  78.285 136.031  1.00  2.65           O  
ATOM     61  CB  VAL B  34     129.108  77.926 139.226  1.00  4.91           C  
ATOM     62  CG1 VAL B  34     129.441  79.260 139.897  1.00  0.53           C  
ATOM     63  CG2 VAL B  34     128.528  77.032 140.327  1.00  5.73           C  
ATOM     64  N   GLY B  35     128.632  80.204 136.860  1.00  0.91           N  
ATOM     65  CA  GLY B  35     129.185  81.065 135.814  1.00  5.34           C  
ATOM     66  C   GLY B  35     129.622  82.435 136.328  1.00  6.44           C  
ATOM     67  O   GLY B  35     130.070  82.556 137.463  1.00  0.47           O  
ATOM     68  N   ASP B  36     129.447  83.490 135.536  1.00 14.30           N  
ATOM     69  CA  ASP B  36     129.877  84.854 135.886  1.00 17.11           C  
ATOM     70  C   ASP B  36     128.882  85.602 136.798  1.00 14.31           C  
ATOM     71  O   ASP B  36     128.220  86.560 136.396  1.00 10.66           O  
ATOM     72  CB  ASP B  36     130.234  85.630 134.607  1.00 15.52           C  
ATOM     73  CG  ASP B  36     130.981  86.943 134.892  1.00 16.80           C  
ATOM     74  OD1 ASP B  36     131.423  87.162 136.044  1.00 15.31           O  
ATOM     75  OD2 ASP B  36     131.190  87.727 133.938  1.00 19.61           O  
ATOM     76  N   GLY B  37     128.736  85.124 138.038  1.00 10.39           N  
ATOM     77  CA  GLY B  37     127.838  85.691 139.055  1.00 13.56           C  
ATOM     78  C   GLY B  37     126.450  85.047 139.089  1.00  5.90           C  
ATOM     79  O   GLY B  37     125.561  85.521 139.792  1.00  5.92           O  
ATOM     80  N   ILE B  38     126.274  83.947 138.356  1.00  8.07           N  
ATOM     81  CA  ILE B  38     125.032  83.190 138.231  1.00  3.97           C  
ATOM     82  C   ILE B  38     125.290  81.737 138.592  1.00  1.65           C  
ATOM     83  O   ILE B  38     126.352  81.194 138.300  1.00  9.27           O  
ATOM     84  CB  ILE B  38     124.477  83.283 136.790  1.00  3.47           C  
ATOM     85  CG1 ILE B  38     124.258  84.728 136.303  1.00  7.50           C  
ATOM     86  CG2 ILE B  38     123.186  82.469 136.587  1.00  7.25           C  
ATOM     87  CD1 ILE B  38     123.204  85.529 137.056  1.00  8.83           C  
ATOM     88  N   ALA B  39     124.315  81.094 139.208  1.00  6.23           N  
ATOM     89  CA  ALA B  39     124.354  79.689 139.554  1.00  7.50           C  
ATOM     90  C   ALA B  39     123.002  79.087 139.192  1.00  3.48           C  
ATOM     91  O   ALA B  39     122.001  79.797 139.071  1.00  2.69           O  
ATOM     92  CB  ALA B  39     124.701  79.516 141.030  1.00  8.95           C  
ATOM     93  N   ARG B  40     122.962  77.773 139.004  1.00  4.27           N  
ATOM     94  CA  ARG B  40     121.737  77.046 138.675  1.00  9.64           C  
ATOM     95  C   ARG B  40     121.682  75.858 139.605  1.00  6.63           C  
ATOM     96  O   ARG B  40     122.702  75.198 139.805  1.00  6.21           O  
ATOM     97  CB  ARG B  40     121.700  76.653 137.196  1.00  1.14           C  
ATOM     98  CG  ARG B  40     121.490  77.895 136.315  1.00  9.49           C  
ATOM     99  CD  ARG B  40     121.928  77.670 134.874  1.00  4.49           C  
ATOM    100  NE  ARG B  40     121.773  78.912 134.097  1.00  5.78           N  
ATOM    101  CZ  ARG B  40     120.788  79.213 133.279  1.00  4.07           C  
ATOM    102  NH1 ARG B  40     120.773  80.339 132.635  1.00  2.36           N  
ATOM    103  NH2 ARG B  40     119.778  78.416 133.099  1.00  9.03           N  
ATOM    104  N   ALA B  41     120.512  75.568 140.156  1.00  5.73           N  
ATOM    105  CA  ALA B  41     120.358  74.489 141.118  1.00  0.02           C  
ATOM    106  C   ALA B  41     119.145  73.599 140.874  1.00  6.16           C  
ATOM    107  O   ALA B  41     118.114  74.033 140.367  1.00  3.26           O  
ATOM    108  CB  ALA B  41     120.316  75.099 142.526  1.00  5.26           C  
ATOM    109  N   HIS B  42     119.309  72.337 141.243  1.00 15.02           N  
ATOM    110  CA  HIS B  42     118.296  71.289 141.219  1.00  9.73           C  
ATOM    111  C   HIS B  42     117.545  71.334 142.563  1.00 15.24           C  
ATOM    112  O   HIS B  42     118.096  71.796 143.564  1.00 12.39           O  
ATOM    113  CB  HIS B  42     118.998  69.943 140.990  1.00  6.32           C  
ATOM    114  CG  HIS B  42     118.083  68.754 141.104  1.00 15.45           C  
ATOM    115  CD2 HIS B  42     118.074  67.860 142.131  1.00 16.13           C  
ATOM    116  ND1 HIS B  42     117.023  68.462 140.244  1.00 13.07           N  
ATOM    117  CE1 HIS B  42     116.401  67.395 140.773  1.00  7.88           C  
ATOM    118  NE2 HIS B  42     117.010  67.019 141.908  1.00  7.53           N  
ATOM    119  N   GLY B  43     116.307  70.847 142.637  1.00 15.02           N  
ATOM    120  CA  GLY B  43     115.519  70.900 143.875  1.00 12.66           C  
ATOM    121  C   GLY B  43     114.881  72.279 144.085  1.00  6.35           C  
ATOM    122  O   GLY B  43     114.471  72.924 143.115  1.00 13.24           O  
ATOM    123  N   LEU B  44     114.804  72.743 145.341  1.00  8.29           N  
ATOM    124  CA  LEU B  44     114.182  74.024 145.742  1.00  9.98           C  
ATOM    125  C   LEU B  44     112.705  74.083 145.280  1.00  7.87           C  
ATOM    126  O   LEU B  44     112.210  75.119 144.842  1.00  2.00           O  
ATOM    127  CB  LEU B  44     115.016  75.235 145.246  1.00  0.95           C  
ATOM    128  CG  LEU B  44     116.400  75.457 145.869  1.00  1.02           C  
ATOM    129  CD1 LEU B  44     117.025  76.729 145.294  1.00  1.04           C  
ATOM    130  CD2 LEU B  44     116.370  75.621 147.384  1.00  3.22           C  
ATOM    131  N   ASP B  45     111.973  72.973 145.398  1.00 14.56           N  
ATOM    132  CA  ASP B  45     110.579  72.835 144.944  1.00 11.34           C  
ATOM    133  C   ASP B  45     109.616  73.932 145.417  1.00 11.48           C  
ATOM    134  O   ASP B  45     108.745  74.342 144.654  1.00 14.38           O  
ATOM    135  CB  ASP B  45     109.985  71.488 145.392  1.00  7.20           C  
ATOM    136  CG  ASP B  45     110.727  70.222 144.951  1.00  8.75           C  
ATOM    137  OD1 ASP B  45     111.700  70.290 144.171  1.00 11.81           O  
ATOM    138  OD2 ASP B  45     110.329  69.132 145.417  1.00 15.65           O  
ATOM    139  N   ASN B  46     109.761  74.421 146.656  1.00  3.26           N  
ATOM    140  CA  ASN B  46     108.892  75.449 147.233  1.00  0.18           C  
ATOM    141  C   ASN B  46     109.474  76.872 147.209  1.00  5.66           C  
ATOM    142  O   ASN B  46     108.930  77.735 147.886  1.00  2.32           O  
ATOM    143  CB  ASN B  46     108.431  75.041 148.647  1.00  5.72           C  
ATOM    144  CG  ASN B  46     107.682  73.724 148.739  1.00  1.53           C  
ATOM    145  ND2 ASN B  46     106.746  73.447 147.865  1.00  5.12           N  
ATOM    146  OD1 ASN B  46     107.968  72.891 149.585  1.00  6.29           O  
ATOM    147  N   VAL B  47     110.544  77.169 146.469  1.00  5.84           N  
ATOM    148  CA  VAL B  47     111.106  78.535 146.440  1.00  1.64           C  
ATOM    149  C   VAL B  47     110.182  79.463 145.656  1.00  0.88           C  
ATOM    150  O   VAL B  47     109.544  79.031 144.698  1.00  1.49           O  
ATOM    151  CB  VAL B  47     112.555  78.559 145.911  1.00  0.72           C  
ATOM    152  CG1 VAL B  47     112.675  78.388 144.401  1.00  1.35           C  
ATOM    153  CG2 VAL B  47     113.288  79.861 146.241  1.00  2.54           C  
ATOM    154  N   MET B  48     110.081  80.728 146.067  1.00  6.66           N  
ATOM    155  CA  MET B  48     109.206  81.694 145.406  1.00  5.13           C  
ATOM    156  C   MET B  48     109.969  82.748 144.607  1.00  0.12           C  
ATOM    157  O   MET B  48     111.111  83.081 144.898  1.00  0.25           O  
ATOM    158  CB  MET B  48     108.230  82.327 146.407  1.00  9.20           C  
ATOM    159  CG  MET B  48     108.828  83.283 147.434  1.00  5.21           C  
ATOM    160  SD  MET B  48     107.640  83.811 148.698  1.00  1.56           S  
ATOM    161  CE  MET B  48     108.771  84.300 150.023  1.00  2.05           C  
ATOM    162  N   SER B  49     109.337  83.293 143.574  1.00  7.43           N  
ATOM    163  CA  SER B  49     109.927  84.309 142.699  1.00  1.95           C  
ATOM    164  C   SER B  49     110.430  85.520 143.496  1.00  5.81           C  
ATOM    165  O   SER B  49     109.643  86.162 144.192  1.00  9.69           O  
ATOM    166  CB  SER B  49     108.890  84.728 141.656  1.00  8.46           C  
ATOM    167  OG  SER B  49     109.428  85.680 140.766  1.00  2.39           O  
ATOM    168  N   GLY B  50     111.733  85.823 143.418  1.00  4.93           N  
ATOM    169  CA  GLY B  50     112.385  86.939 144.128  1.00  6.19           C  
ATOM    170  C   GLY B  50     112.909  86.636 145.541  1.00  8.28           C  
ATOM    171  O   GLY B  50     113.441  87.525 146.200  1.00  1.56           O  
ATOM    172  N   GLU B  51     112.786  85.409 146.041  1.00  2.94           N  
ATOM    173  CA  GLU B  51     113.240  85.016 147.380  1.00  3.46           C  
ATOM    174  C   GLU B  51     114.773  84.916 147.522  1.00  7.62           C  
ATOM    175  O   GLU B  51     115.465  84.578 146.561  1.00  8.82           O  
ATOM    176  CB  GLU B  51     112.613  83.657 147.714  1.00  8.45           C  
ATOM    177  CG  GLU B  51     112.598  83.327 149.206  1.00  5.93           C  
ATOM    178  CD  GLU B  51     112.441  81.826 149.454  1.00 12.64           C  
ATOM    179  OE1 GLU B  51     111.503  81.209 148.905  1.00  8.55           O  
ATOM    180  OE2 GLU B  51     113.186  81.286 150.296  1.00  6.56           O  
ATOM    181  N   LEU B  52     115.323  85.228 148.707  1.00  6.50           N  
ATOM    182  CA  LEU B  52     116.752  85.064 148.985  1.00  8.44           C  
ATOM    183  C   LEU B  52     117.060  83.594 149.304  1.00  7.68           C  
ATOM    184  O   LEU B  52     116.307  82.914 150.001  1.00  3.63           O  
ATOM    185  CB  LEU B  52     117.236  85.927 150.162  1.00  1.65           C  
ATOM    186  CG  LEU B  52     117.477  87.401 149.839  1.00  4.69           C  
ATOM    187  CD1 LEU B  52     117.849  88.136 151.124  1.00  7.28           C  
ATOM    188  CD2 LEU B  52     118.618  87.621 148.849  1.00  3.09           C  
ATOM    189  N   VAL B  53     118.213  83.124 148.844  1.00  7.79           N  
ATOM    190  CA  VAL B  53     118.717  81.762 149.023  1.00  0.93           C  
ATOM    191  C   VAL B  53     120.140  81.841 149.598  1.00  2.87           C  
ATOM    192  O   VAL B  53     120.899  82.749 149.263  1.00  8.31           O  
ATOM    193  CB  VAL B  53     118.649  80.979 147.693  1.00  2.20           C  
ATOM    194  CG1 VAL B  53     118.538  79.492 147.987  1.00  6.66           C  
ATOM    195  CG2 VAL B  53     117.450  81.314 146.795  1.00  5.51           C  
ATOM    196  N   GLU B  54     120.509  80.911 150.476  1.00 22.42           N  
ATOM    197  CA  GLU B  54     121.811  80.845 151.158  1.00 15.80           C  
ATOM    198  C   GLU B  54     122.682  79.660 150.707  1.00 13.83           C  
ATOM    199  O   GLU B  54     122.244  78.508 150.760  1.00 20.52           O  
ATOM    200  CB  GLU B  54     121.557  80.752 152.671  1.00 20.89           C  
ATOM    201  CG  GLU B  54     122.838  80.801 153.512  1.00 22.25           C  
ATOM    202  CD  GLU B  54     122.547  80.692 155.017  1.00 22.49           C  
ATOM    203  OE1 GLU B  54     121.702  79.862 155.422  1.00 13.31           O  
ATOM    204  OE2 GLU B  54     123.176  81.437 155.805  1.00 15.51           O  
ATOM    205  N   PHE B  55     123.917  79.918 150.276  1.00  5.87           N  
ATOM    206  CA  PHE B  55     124.865  78.868 149.877  1.00  9.19           C  
ATOM    207  C   PHE B  55     125.660  78.359 151.095  1.00  9.21           C  
ATOM    208  O   PHE B  55     125.888  79.113 152.040  1.00  5.27           O  
ATOM    209  CB  PHE B  55     125.823  79.419 148.807  1.00  8.86           C  
ATOM    210  CG  PHE B  55     125.175  79.784 147.484  1.00  6.12           C  
ATOM    211  CD1 PHE B  55     124.942  78.798 146.508  1.00  3.60           C  
ATOM    212  CD2 PHE B  55     124.815  81.117 147.220  1.00  4.56           C  
ATOM    213  CE1 PHE B  55     124.352  79.144 145.280  1.00  5.75           C  
ATOM    214  CE2 PHE B  55     124.217  81.461 145.998  1.00  5.20           C  
ATOM    215  CZ  PHE B  55     123.993  80.476 145.024  1.00  8.97           C  
ATOM    216  N   ALA B  56     126.168  77.118 151.066  1.00  9.85           N  
ATOM    217  CA  ALA B  56     126.963  76.543 152.168  1.00  4.61           C  
ATOM    218  C   ALA B  56     128.220  77.369 152.543  1.00 10.29           C  
ATOM    219  O   ALA B  56     128.706  77.293 153.671  1.00  2.40           O  
ATOM    220  CB  ALA B  56     127.341  75.107 151.791  1.00  1.92           C  
ATOM    221  N   ASN B  57     128.725  78.184 151.609  1.00 12.29           N  
ATOM    222  CA  ASN B  57     129.886  79.068 151.771  1.00 16.00           C  
ATOM    223  C   ASN B  57     129.552  80.297 152.667  1.00 11.16           C  
ATOM    224  O   ASN B  57     130.441  80.979 153.172  1.00 20.42           O  
ATOM    225  CB  ASN B  57     130.272  79.486 150.334  1.00 19.21           C  
ATOM    226  CG  ASN B  57     131.435  80.462 150.215  1.00 11.09           C  
ATOM    227  ND2 ASN B  57     131.457  81.276 149.187  1.00 14.26           N  
ATOM    228  OD1 ASN B  57     132.337  80.520 151.035  1.00 12.70           O  
ATOM    229  N   GLY B  58     128.265  80.599 152.872  1.00  5.59           N  
ATOM    230  CA  GLY B  58     127.762  81.729 153.669  1.00 12.37           C  
ATOM    231  C   GLY B  58     127.315  82.944 152.841  1.00  7.72           C  
ATOM    232  O   GLY B  58     126.760  83.896 153.388  1.00 13.68           O  
ATOM    233  N   VAL B  59     127.557  82.930 151.526  1.00  4.73           N  
ATOM    234  CA  VAL B  59     127.139  83.977 150.574  1.00  7.70           C  
ATOM    235  C   VAL B  59     125.651  83.768 150.233  1.00  7.35           C  
ATOM    236  O   VAL B  59     125.121  82.663 150.379  1.00  7.96           O  
ATOM    237  CB  VAL B  59     128.071  83.981 149.336  1.00  3.51           C  
ATOM    238  CG1 VAL B  59     127.675  84.980 148.244  1.00  4.37           C  
ATOM    239  CG2 VAL B  59     129.502  84.348 149.749  1.00  6.89           C  
ATOM    240  N   MET B  60     124.974  84.802 149.728  1.00  8.76           N  
ATOM    241  CA  MET B  60     123.546  84.775 149.385  1.00 10.81           C  
ATOM    242  C   MET B  60     123.270  85.110 147.916  1.00 11.90           C  
ATOM    243  O   MET B  60     124.084  85.732 147.236  1.00  6.06           O  
ATOM    244  CB  MET B  60     122.759  85.764 150.262  1.00 11.84           C  
ATOM    245  CG  MET B  60     123.137  85.758 151.742  1.00 10.24           C  
ATOM    246  SD  MET B  60     121.735  86.059 152.840  1.00 13.98           S  
ATOM    247  CE  MET B  60     121.225  84.344 153.100  1.00  9.06           C  
ATOM    248  N   GLY B  61     122.104  84.703 147.422  1.00  8.92           N  
ATOM    249  CA  GLY B  61     121.660  84.958 146.056  1.00  5.77           C  
ATOM    250  C   GLY B  61     120.143  85.086 145.945  1.00  1.83           C  
ATOM    251  O   GLY B  61     119.422  84.670 146.845  1.00  7.87           O  
ATOM    252  N   MET B  62     119.649  85.679 144.857  1.00  7.42           N  
ATOM    253  CA  MET B  62     118.215  85.836 144.566  1.00  1.84           C  
ATOM    254  C   MET B  62     117.718  84.817 143.541  1.00  5.50           C  
ATOM    255  O   MET B  62     118.297  84.732 142.460  1.00  8.09           O  
ATOM    256  CB  MET B  62     117.944  87.202 143.928  1.00 10.49           C  
ATOM    257  CG  MET B  62     117.857  88.357 144.907  1.00  1.31           C  
ATOM    258  SD  MET B  62     117.200  89.831 144.103  1.00 11.07           S  
ATOM    259  CE  MET B  62     115.450  89.414 143.939  1.00  5.07           C  
ATOM    260  N   ALA B  63     116.632  84.094 143.810  1.00  9.73           N  
ATOM    261  CA  ALA B  63     116.048  83.167 142.838  1.00  6.04           C  
ATOM    262  C   ALA B  63     115.213  83.957 141.801  1.00  8.28           C  
ATOM    263  O   ALA B  63     114.074  84.332 142.082  1.00  5.74           O  
ATOM    264  CB  ALA B  63     115.215  82.116 143.584  1.00  6.27           C  
ATOM    265  N   LEU B  64     115.774  84.251 140.618  1.00  3.18           N  
ATOM    266  CA  LEU B  64     115.085  85.005 139.562  1.00  6.19           C  
ATOM    267  C   LEU B  64     114.280  84.145 138.570  1.00  7.82           C  
ATOM    268  O   LEU B  64     113.170  84.543 138.222  1.00  8.91           O  
ATOM    269  CB  LEU B  64     116.034  85.975 138.845  1.00  7.87           C  
ATOM    270  CG  LEU B  64     116.499  87.187 139.678  1.00  7.30           C  
ATOM    271  CD1 LEU B  64     117.055  88.259 138.741  1.00  8.97           C  
ATOM    272  CD2 LEU B  64     115.397  87.861 140.486  1.00  3.55           C  
ATOM    273  N   ASN B  65     114.802  83.026 138.052  1.00 17.64           N  
ATOM    274  CA  ASN B  65     114.013  82.177 137.151  1.00 15.44           C  
ATOM    275  C   ASN B  65     113.612  80.876 137.821  1.00 14.76           C  
ATOM    276  O   ASN B  65     114.458  80.208 138.410  1.00 15.04           O  
ATOM    277  CB  ASN B  65     114.722  81.736 135.862  1.00 14.95           C  
ATOM    278  CG  ASN B  65     115.234  82.782 134.909  1.00 14.11           C  
ATOM    279  ND2 ASN B  65     116.090  82.340 134.030  1.00 15.24           N  
ATOM    280  OD1 ASN B  65     114.729  83.885 134.772  1.00 17.15           O  
ATOM    281  N   LEU B  66     112.352  80.483 137.686  1.00  9.73           N  
ATOM    282  CA  LEU B  66     111.881  79.189 138.155  1.00  6.77           C  
ATOM    283  C   LEU B  66     111.575  78.426 136.856  1.00  1.98           C  
ATOM    284  O   LEU B  66     110.613  78.761 136.170  1.00  4.26           O  
ATOM    285  CB  LEU B  66     110.675  79.376 139.094  1.00  3.43           C  
ATOM    286  CG  LEU B  66     110.827  80.381 140.250  1.00  7.97           C  
ATOM    287  CD1 LEU B  66     109.529  80.416 141.052  1.00  8.79           C  
ATOM    288  CD2 LEU B  66     111.954  79.998 141.202  1.00  9.03           C  
ATOM    289  N   GLU B  67     112.356  77.398 136.526  1.00 17.48           N  
ATOM    290  CA  GLU B  67     112.258  76.641 135.268  1.00 13.55           C  
ATOM    291  C   GLU B  67     111.572  75.275 135.441  1.00 13.37           C  
ATOM    292  O   GLU B  67     111.098  74.932 136.521  1.00 19.40           O  
ATOM    293  CB  GLU B  67     113.669  76.420 134.682  1.00 16.13           C  
ATOM    294  CG  GLU B  67     114.688  77.574 134.754  1.00 18.87           C  
ATOM    295  CD  GLU B  67     114.452  78.708 133.759  1.00 16.58           C  
ATOM    296  OE1 GLU B  67     113.344  78.812 133.204  1.00 18.18           O  
ATOM    297  OE2 GLU B  67     115.398  79.497 133.532  1.00 16.04           O  
ATOM    298  N   GLU B  68     111.540  74.448 134.394  1.00 28.11           N  
ATOM    299  CA  GLU B  68     110.894  73.130 134.444  1.00 26.09           C  
ATOM    300  C   GLU B  68     111.511  72.209 135.520  1.00 25.06           C  
ATOM    301  O   GLU B  68     110.792  71.602 136.312  1.00 23.83           O  
ATOM    302  CB  GLU B  68     111.029  72.360 133.106  1.00 21.08           C  
ATOM    303  CG  GLU B  68     110.684  73.051 131.772  1.00 24.18           C  
ATOM    304  CD  GLU B  68     111.752  74.035 131.229  1.00 21.20           C  
ATOM    305  OE1 GLU B  68     112.850  74.156 131.818  1.00 30.23           O  
ATOM    306  OE2 GLU B  68     111.532  74.622 130.147  1.00 22.22           O  
ATOM    307  N   ASN B  69     112.851  72.147 135.569  1.00 19.83           N  
ATOM    308  CA  ASN B  69     113.641  71.280 136.458  1.00 20.46           C  
ATOM    309  C   ASN B  69     114.812  71.975 137.194  1.00 18.59           C  
ATOM    310  O   ASN B  69     115.605  71.301 137.848  1.00 17.40           O  
ATOM    311  CB  ASN B  69     114.146  70.079 135.627  1.00 13.32           C  
ATOM    312  CG  ASN B  69     113.065  69.120 135.158  1.00 16.38           C  
ATOM    313  ND2 ASN B  69     113.209  68.545 133.990  1.00 13.96           N  
ATOM    314  OD1 ASN B  69     112.078  68.864 135.828  1.00 15.16           O  
ATOM    315  N   ASN B  70     114.972  73.296 137.096  1.00  6.76           N  
ATOM    316  CA  ASN B  70     116.046  74.024 137.777  1.00  3.96           C  
ATOM    317  C   ASN B  70     115.660  75.461 138.186  1.00 10.00           C  
ATOM    318  O   ASN B  70     114.645  75.992 137.740  1.00  9.93           O  
ATOM    319  CB  ASN B  70     117.333  73.950 136.927  1.00  3.41           C  
ATOM    320  CG  ASN B  70     117.384  74.928 135.772  1.00  1.94           C  
ATOM    321  ND2 ASN B  70     117.074  74.494 134.579  1.00  5.83           N  
ATOM    322  OD1 ASN B  70     117.729  76.085 135.919  1.00  2.77           O  
ATOM    323  N   VAL B  71     116.441  76.076 139.075  1.00  7.28           N  
ATOM    324  CA  VAL B  71     116.254  77.459 139.541  1.00  2.07           C  
ATOM    325  C   VAL B  71     117.478  78.294 139.178  1.00  2.47           C  
ATOM    326  O   VAL B  71     118.596  77.915 139.515  1.00  8.51           O  
ATOM    327  CB  VAL B  71     115.983  77.505 141.056  1.00  4.15           C  
ATOM    328  CG1 VAL B  71     115.872  78.934 141.596  1.00  6.16           C  
ATOM    329  CG2 VAL B  71     114.689  76.776 141.409  1.00  2.33           C  
ATOM    330  N   GLY B  72     117.295  79.428 138.511  1.00  3.18           N  
ATOM    331  CA  GLY B  72     118.384  80.339 138.159  1.00  7.32           C  
ATOM    332  C   GLY B  72     118.567  81.348 139.291  1.00  6.93           C  
ATOM    333  O   GLY B  72     117.670  82.153 139.551  1.00  3.69           O  
ATOM    334  N   ILE B  73     119.737  81.347 139.930  1.00  6.21           N  
ATOM    335  CA  ILE B  73     120.059  82.174 141.095  1.00  5.43           C  
ATOM    336  C   ILE B  73     121.126  83.207 140.755  1.00  6.53           C  
ATOM    337  O   ILE B  73     122.148  82.877 140.164  1.00  1.44           O  
ATOM    338  CB  ILE B  73     120.528  81.274 142.264  1.00  7.51           C  
ATOM    339  CG1 ILE B  73     119.501  80.169 142.611  1.00  2.21           C  
ATOM    340  CG2 ILE B  73     120.846  82.117 143.510  1.00  5.19           C  
ATOM    341  CD1 ILE B  73     120.035  79.076 143.540  1.00  7.85           C  
ATOM    342  N   VAL B  74     120.922  84.455 141.162  1.00  0.22           N  
ATOM    343  CA  VAL B  74     121.864  85.567 140.952  1.00  3.24           C  
ATOM    344  C   VAL B  74     122.632  85.755 142.260  1.00  8.72           C  
ATOM    345  O   VAL B  74     122.024  86.058 143.281  1.00  8.44           O  
ATOM    346  CB  VAL B  74     121.095  86.836 140.550  1.00  5.38           C  
ATOM    347  CG1 VAL B  74     122.010  88.045 140.423  1.00  8.66           C  
ATOM    348  CG2 VAL B  74     120.377  86.651 139.217  1.00  9.49           C  
ATOM    349  N   ILE B  75     123.956  85.582 142.258  1.00  9.01           N  
ATOM    350  CA  ILE B  75     124.802  85.646 143.468  1.00  9.29           C  
ATOM    351  C   ILE B  75     125.145  87.089 143.872  1.00  1.73           C  
ATOM    352  O   ILE B  75     125.613  87.874 143.052  1.00  7.26           O  
ATOM    353  CB  ILE B  75     126.059  84.776 143.261  1.00  7.78           C  
ATOM    354  CG1 ILE B  75     125.693  83.282 143.116  1.00  6.85           C  
ATOM    355  CG2 ILE B  75     127.064  84.896 144.415  1.00  8.74           C  
ATOM    356  CD1 ILE B  75     126.657  82.547 142.189  1.00  1.09           C  
ATOM    357  N   LEU B  76     124.967  87.439 145.153  1.00  6.94           N  
ATOM    358  CA  LEU B  76     125.204  88.778 145.716  1.00  6.56           C  
ATOM    359  C   LEU B  76     126.597  88.942 146.368  1.00  1.84           C  
ATOM    360  O   LEU B  76     126.750  89.635 147.374  1.00  1.81           O  
ATOM    361  CB  LEU B  76     124.079  89.159 146.707  1.00  5.56           C  
ATOM    362  CG  LEU B  76     122.632  88.906 146.261  1.00  2.69           C  
ATOM    363  CD1 LEU B  76     121.662  89.496 147.276  1.00  7.21           C  
ATOM    364  CD2 LEU B  76     122.332  89.483 144.889  1.00  3.70           C  
ATOM    365  N   GLY B  77     127.627  88.290 145.830  1.00 15.98           N  
ATOM    366  CA  GLY B  77     128.987  88.334 146.374  1.00 18.06           C  
ATOM    367  C   GLY B  77     130.003  87.568 145.517  1.00 11.15           C  
ATOM    368  O   GLY B  77     129.745  87.329 144.336  1.00  9.58           O  
ATOM    369  N   PRO B  78     131.166  87.185 146.075  1.00  9.01           N  
ATOM    370  CA  PRO B  78     132.193  86.440 145.352  1.00  5.41           C  
ATOM    371  C   PRO B  78     131.734  85.006 145.054  1.00  9.74           C  
ATOM    372  O   PRO B  78     131.576  84.184 145.954  1.00  6.36           O  
ATOM    373  CB  PRO B  78     133.432  86.483 146.249  1.00  9.93           C  
ATOM    374  CG  PRO B  78     132.856  86.629 147.654  1.00  5.45           C  
ATOM    375  CD  PRO B  78     131.605  87.478 147.431  1.00  5.26           C  
ATOM    376  N   TYR B  79     131.547  84.690 143.773  1.00  8.74           N  
ATOM    377  CA  TYR B  79     131.088  83.377 143.307  1.00 10.95           C  
ATOM    378  C   TYR B  79     132.191  82.318 143.196  1.00  7.65           C  
ATOM    379  O   TYR B  79     131.891  81.136 143.054  1.00  8.99           O  
ATOM    380  CB  TYR B  79     130.350  83.560 141.973  1.00 14.84           C  
ATOM    381  CG  TYR B  79     131.155  84.187 140.848  1.00  7.69           C  
ATOM    382  CD1 TYR B  79     131.968  83.375 140.037  1.00 11.05           C  
ATOM    383  CD2 TYR B  79     131.035  85.562 140.563  1.00 16.01           C  
ATOM    384  CE1 TYR B  79     132.653  83.928 138.942  1.00 14.31           C  
ATOM    385  CE2 TYR B  79     131.689  86.110 139.445  1.00 14.30           C  
ATOM    386  CZ  TYR B  79     132.496  85.291 138.631  1.00  9.27           C  
ATOM    387  OH  TYR B  79     133.096  85.796 137.527  1.00 11.81           O  
ATOM    388  N   THR B  80     133.467  82.704 143.288  1.00  6.78           N  
ATOM    389  CA  THR B  80     134.627  81.799 143.168  1.00 10.86           C  
ATOM    390  C   THR B  80     134.721  80.719 144.252  1.00  3.00           C  
ATOM    391  O   THR B  80     135.430  79.729 144.076  1.00  3.44           O  
ATOM    392  CB  THR B  80     135.927  82.616 143.131  1.00  3.59           C  
ATOM    393  CG2 THR B  80     135.982  83.514 141.897  1.00  5.53           C  
ATOM    394  OG1 THR B  80     136.040  83.441 144.273  1.00  8.47           O  
ATOM    395  N   GLY B  81     133.995  80.866 145.363  1.00  2.24           N  
ATOM    396  CA  GLY B  81     133.954  79.883 146.450  1.00  6.75           C  
ATOM    397  C   GLY B  81     132.820  78.854 146.315  1.00  3.79           C  
ATOM    398  O   GLY B  81     132.760  77.918 147.110  1.00  9.65           O  
ATOM    399  N   ILE B  82     131.934  79.001 145.322  1.00  3.92           N  
ATOM    400  CA  ILE B  82     130.777  78.129 145.063  1.00  1.22           C  
ATOM    401  C   ILE B  82     131.146  77.089 143.998  1.00  6.88           C  
ATOM    402  O   ILE B  82     131.692  77.440 142.951  1.00  9.38           O  
ATOM    403  CB  ILE B  82     129.552  78.974 144.637  1.00  4.75           C  
ATOM    404  CG1 ILE B  82     129.221  80.065 145.685  1.00  8.44           C  
ATOM    405  CG2 ILE B  82     128.326  78.073 144.412  1.00  6.06           C  
ATOM    406  CD1 ILE B  82     128.221  81.108 145.189  1.00  6.35           C  
ATOM    407  N   LYS B  83     130.846  75.810 144.242  1.00 11.41           N  
ATOM    408  CA  LYS B  83     131.192  74.696 143.340  1.00  9.86           C  
ATOM    409  C   LYS B  83     130.026  73.748 143.056  1.00  2.14           C  
ATOM    410  O   LYS B  83     129.077  73.635 143.826  1.00  8.91           O  
ATOM    411  CB  LYS B  83     132.381  73.925 143.946  1.00  6.47           C  
ATOM    412  CG  LYS B  83     133.638  74.797 144.105  1.00 11.29           C  
ATOM    413  CD  LYS B  83     134.828  73.979 144.605  1.00  4.03           C  
ATOM    414  CE  LYS B  83     136.044  74.897 144.763  1.00  4.49           C  
ATOM    415  NZ  LYS B  83     137.251  74.133 145.155  1.00  2.63           N  
ATOM    416  N   GLU B  84     130.098  73.029 141.940  1.00 10.53           N  
ATOM    417  CA  GLU B  84     129.071  72.058 141.556  1.00  7.33           C  
ATOM    418  C   GLU B  84     128.930  70.977 142.644  1.00 12.58           C  
ATOM    419  O   GLU B  84     129.922  70.499 143.196  1.00 14.27           O  
ATOM    420  CB  GLU B  84     129.434  71.494 140.174  1.00 13.21           C  
ATOM    421  CG  GLU B  84     128.419  70.490 139.613  1.00 13.90           C  
ATOM    422  CD  GLU B  84     128.920  69.782 138.340  1.00  9.67           C  
ATOM    423  OE1 GLU B  84     129.888  70.256 137.704  1.00 14.70           O  
ATOM    424  OE2 GLU B  84     128.342  68.735 137.967  1.00 10.53           O  
ATOM    425  N   GLY B  85     127.698  70.583 142.962  1.00 17.58           N  
ATOM    426  CA  GLY B  85     127.383  69.616 144.015  1.00 15.60           C  
ATOM    427  C   GLY B  85     127.153  70.248 145.398  1.00 10.77           C  
ATOM    428  O   GLY B  85     126.692  69.554 146.301  1.00 10.12           O  
ATOM    429  N   ASP B  86     127.419  71.549 145.589  1.00 16.67           N  
ATOM    430  CA  ASP B  86     127.197  72.262 146.863  1.00 17.15           C  
ATOM    431  C   ASP B  86     125.714  72.312 147.266  1.00 21.07           C  
ATOM    432  O   ASP B  86     124.828  72.336 146.415  1.00 17.62           O  
ATOM    433  CB  ASP B  86     127.697  73.721 146.792  1.00 16.76           C  
ATOM    434  CG  ASP B  86     129.212  73.919 146.928  1.00 24.03           C  
ATOM    435  OD1 ASP B  86     129.921  72.974 147.344  1.00 20.43           O  
ATOM    436  OD2 ASP B  86     129.677  75.064 146.722  1.00 23.95           O  
ATOM    437  N   GLU B  87     125.443  72.352 148.571  1.00 26.32           N  
ATOM    438  CA  GLU B  87     124.096  72.451 149.142  1.00 26.29           C  
ATOM    439  C   GLU B  87     123.667  73.926 149.268  1.00 26.57           C  
ATOM    440  O   GLU B  87     124.384  74.748 149.841  1.00 26.53           O  
ATOM    441  CB  GLU B  87     124.068  71.806 150.538  1.00 29.83           C  
ATOM    442  CG  GLU B  87     124.308  70.291 150.570  1.00 25.82           C  
ATOM    443  CD  GLU B  87     123.222  69.506 149.821  1.00 30.84           C  
ATOM    444  OE1 GLU B  87     122.084  69.433 150.335  1.00 22.16           O  
ATOM    445  OE2 GLU B  87     123.516  68.905 148.763  1.00 29.53           O  
ATOM    446  N   VAL B  88     122.507  74.276 148.713  1.00  7.26           N  
ATOM    447  CA  VAL B  88     121.894  75.614 148.764  1.00 12.19           C  
ATOM    448  C   VAL B  88     120.552  75.533 149.523  1.00  6.11           C  
ATOM    449  O   VAL B  88     119.791  74.589 149.313  1.00 11.39           O  
ATOM    450  CB  VAL B  88     121.886  76.225 147.346  1.00  6.04           C  
ATOM    451  CG1 VAL B  88     121.130  75.387 146.313  1.00 15.52           C  
ATOM    452  CG2 VAL B  88     121.274  77.613 147.315  1.00 15.06           C  
ATOM    453  N   ARG B  89     120.212  76.504 150.384  1.00 35.62           N  
ATOM    454  CA  ARG B  89     118.987  76.477 151.225  1.00 36.81           C  
ATOM    455  C   ARG B  89     118.137  77.746 151.172  1.00 29.12           C  
ATOM    456  O   ARG B  89     118.659  78.852 151.063  1.00 29.24           O  
ATOM    457  CB  ARG B  89     119.385  76.216 152.694  1.00 29.54           C  
ATOM    458  CG  ARG B  89     119.255  74.742 153.089  1.00 33.88           C  
ATOM    459  CD  ARG B  89     119.707  74.535 154.540  1.00 36.72           C  
ATOM    460  NE  ARG B  89     119.461  73.154 155.001  1.00 37.56           N  
ATOM    461  CZ  ARG B  89     120.243  72.096 154.875  1.00 34.77           C  
ATOM    462  NH1 ARG B  89     119.856  70.942 155.327  1.00 34.98           N  
ATOM    463  NH2 ARG B  89     121.413  72.152 154.310  1.00 36.75           N  
ATOM    464  N   ARG B  90     116.815  77.591 151.318  1.00 22.36           N  
ATOM    465  CA  ARG B  90     115.859  78.714 151.321  1.00 20.85           C  
ATOM    466  C   ARG B  90     115.889  79.517 152.617  1.00 20.08           C  
ATOM    467  O   ARG B  90     115.882  78.949 153.705  1.00 19.54           O  
ATOM    468  CB  ARG B  90     114.414  78.227 151.165  1.00 26.47           C  
ATOM    469  CG  ARG B  90     114.092  77.659 149.788  1.00 19.82           C  
ATOM    470  CD  ARG B  90     112.623  77.878 149.423  1.00 20.99           C  
ATOM    471  NE  ARG B  90     111.645  77.439 150.441  1.00 26.54           N  
ATOM    472  CZ  ARG B  90     110.570  78.103 150.846  1.00 21.45           C  
ATOM    473  NH1 ARG B  90     109.727  77.521 151.643  1.00 28.17           N  
ATOM    474  NH2 ARG B  90     110.284  79.322 150.493  1.00 21.01           N  
ATOM    475  N   THR B  91     115.852  80.840 152.501  1.00 10.06           N  
ATOM    476  CA  THR B  91     115.773  81.734 153.668  1.00  7.87           C  
ATOM    477  C   THR B  91     114.314  81.935 154.087  1.00 13.83           C  
ATOM    478  O   THR B  91     114.037  82.260 155.240  1.00  8.39           O  
ATOM    479  CB  THR B  91     116.378  83.111 153.393  1.00  9.06           C  
ATOM    480  CG2 THR B  91     117.837  83.069 152.951  1.00 14.11           C  
ATOM    481  OG1 THR B  91     115.612  83.792 152.434  1.00  9.84           O  
ATOM    482  N   GLY B  92     113.367  81.765 153.155  1.00 13.30           N  
ATOM    483  CA  GLY B  92     111.938  81.960 153.379  1.00 20.15           C  
ATOM    484  C   GLY B  92     111.561  83.441 153.442  1.00 21.90           C  
ATOM    485  O   GLY B  92     110.470  83.771 153.903  1.00 13.26           O  
ATOM    486  N   ARG B  93     112.445  84.345 152.997  1.00 20.74           N  
ATOM    487  CA  ARG B  93     112.245  85.797 153.014  1.00 18.78           C  
ATOM    488  C   ARG B  93     112.576  86.484 151.697  1.00 24.11           C  
ATOM    489  O   ARG B  93     113.551  86.151 151.030  1.00 21.10           O  
ATOM    490  CB  ARG B  93     113.125  86.444 154.110  1.00 22.42           C  
ATOM    491  CG  ARG B  93     112.826  86.026 155.560  1.00 20.05           C  
ATOM    492  CD  ARG B  93     111.441  86.480 156.042  1.00 21.80           C  
ATOM    493  NE  ARG B  93     111.303  87.952 156.098  1.00 18.42           N  
ATOM    494  CZ  ARG B  93     110.181  88.618 156.313  1.00 15.61           C  
ATOM    495  NH1 ARG B  93     110.176  89.917 156.367  1.00 21.28           N  
ATOM    496  NH2 ARG B  93     109.038  88.009 156.473  1.00 18.63           N  
ATOM    497  N   ILE B  94     111.744  87.443 151.311  1.00 10.02           N  
ATOM    498  CA  ILE B  94     112.032  88.327 150.178  1.00 14.01           C  
ATOM    499  C   ILE B  94     113.190  89.220 150.661  1.00  9.11           C  
ATOM    500  O   ILE B  94     113.291  89.503 151.855  1.00  7.32           O  
ATOM    501  CB  ILE B  94     110.779  89.133 149.776  1.00  8.56           C  
ATOM    502  CG1 ILE B  94     109.624  88.225 149.291  1.00 14.17           C  
ATOM    503  CG2 ILE B  94     111.098  90.194 148.708  1.00 14.22           C  
ATOM    504  CD1 ILE B  94     109.875  87.400 148.020  1.00 13.29           C  
ATOM    505  N   MET B  95     114.087  89.658 149.784  1.00 31.09           N  
ATOM    506  CA  MET B  95     115.221  90.499 150.183  1.00 24.17           C  
ATOM    507  C   MET B  95     114.831  91.794 150.923  1.00 22.76           C  
ATOM    508  O   MET B  95     114.086  92.631 150.411  1.00 24.16           O  
ATOM    509  CB  MET B  95     116.088  90.786 148.963  1.00 25.03           C  
ATOM    510  CG  MET B  95     117.261  91.716 149.284  1.00 23.63           C  
ATOM    511  SD  MET B  95     118.592  91.553 148.090  1.00 27.96           S  
ATOM    512  CE  MET B  95     117.761  92.275 146.660  1.00 26.02           C  
ATOM    513  N   GLU B  96     115.393  91.978 152.115  1.00 21.50           N  
ATOM    514  CA  GLU B  96     115.169  93.123 153.004  1.00 15.19           C  
ATOM    515  C   GLU B  96     116.486  93.760 153.480  1.00 20.36           C  
ATOM    516  O   GLU B  96     117.497  93.076 153.638  1.00 15.74           O  
ATOM    517  CB  GLU B  96     114.176  92.707 154.103  1.00 19.08           C  
ATOM    518  CG  GLU B  96     114.631  91.528 154.984  1.00 16.83           C  
ATOM    519  CD  GLU B  96     113.466  90.889 155.766  1.00 13.91           C  
ATOM    520  OE1 GLU B  96     112.381  91.498 155.885  1.00 15.63           O  
ATOM    521  OE2 GLU B  96     113.590  89.731 156.223  1.00 19.98           O  
ATOM    522  N   VAL B  97     116.473  95.075 153.724  1.00 11.55           N  
ATOM    523  CA  VAL B  97     117.649  95.893 154.076  1.00 11.77           C  
ATOM    524  C   VAL B  97     117.441  96.744 155.350  1.00  8.33           C  
ATOM    525  O   VAL B  97     116.309  97.149 155.623  1.00 12.29           O  
ATOM    526  CB  VAL B  97     118.025  96.734 152.830  1.00 16.55           C  
ATOM    527  CG1 VAL B  97     117.071  97.901 152.552  1.00 14.75           C  
ATOM    528  CG2 VAL B  97     119.430  97.330 152.902  1.00 12.52           C  
ATOM    529  N   PRO B  98     118.472  96.994 156.185  1.00 13.77           N  
ATOM    530  CA  PRO B  98     118.332  97.814 157.393  1.00 13.02           C  
ATOM    531  C   PRO B  98     118.003  99.286 157.109  1.00  9.96           C  
ATOM    532  O   PRO B  98     118.515  99.858 156.148  1.00  4.33           O  
ATOM    533  CB  PRO B  98     119.668  97.718 158.138  1.00  4.94           C  
ATOM    534  CG  PRO B  98     120.399  96.542 157.502  1.00  4.66           C  
ATOM    535  CD  PRO B  98     119.817  96.450 156.101  1.00  8.53           C  
ATOM    536  N   VAL B  99     117.204  99.922 157.973  1.00 10.80           N  
ATOM    537  CA  VAL B  99     116.782 101.333 157.866  1.00 16.80           C  
ATOM    538  C   VAL B  99     116.697 102.021 159.241  1.00  8.73           C  
ATOM    539  O   VAL B  99     116.562 101.369 160.274  1.00 16.78           O  
ATOM    540  CB  VAL B  99     115.426 101.457 157.144  1.00 14.72           C  
ATOM    541  CG1 VAL B  99     115.467 100.916 155.710  1.00 15.29           C  
ATOM    542  CG2 VAL B  99     114.287 100.765 157.892  1.00 13.38           C  
ATOM    543  N   GLY B 100     116.752 103.353 159.266  1.00 14.74           N  
ATOM    544  CA  GLY B 100     116.659 104.140 160.497  1.00 12.82           C  
ATOM    545  C   GLY B 100     117.546 105.382 160.497  1.00  8.18           C  
ATOM    546  O   GLY B 100     118.204 105.700 159.511  1.00 11.58           O  
ATOM    547  N   GLU B 101     117.581 106.093 161.627  1.00 33.07           N  
ATOM    548  CA  GLU B 101     118.405 107.305 161.790  1.00 35.45           C  
ATOM    549  C   GLU B 101     119.910 106.971 161.857  1.00 32.84           C  
ATOM    550  O   GLU B 101     120.758 107.774 161.473  1.00 32.73           O  
ATOM    551  CB  GLU B 101     118.030 108.030 163.099  1.00 29.53           C  
ATOM    552  CG  GLU B 101     116.542 108.087 163.483  1.00 28.26           C  
ATOM    553  CD  GLU B 101     115.619 108.785 162.475  1.00 35.73           C  
ATOM    554  OE1 GLU B 101     116.011 109.801 161.860  1.00 31.35           O  
ATOM    555  OE2 GLU B 101     114.446 108.358 162.349  1.00 38.00           O  
ATOM    556  N   GLU B 102     120.244 105.754 162.303  1.00 14.52           N  
ATOM    557  CA  GLU B 102     121.613 105.253 162.504  1.00 15.70           C  
ATOM    558  C   GLU B 102     122.479 105.181 161.237  1.00 17.55           C  
ATOM    559  O   GLU B 102     123.705 105.148 161.340  1.00 19.86           O  
ATOM    560  CB  GLU B 102     121.561 103.848 163.136  1.00 16.95           C  
ATOM    561  CG  GLU B 102     120.731 103.742 164.427  1.00 13.56           C  
ATOM    562  CD  GLU B 102     121.196 104.659 165.572  1.00 15.44           C  
ATOM    563  OE1 GLU B 102     122.377 105.074 165.601  1.00 17.36           O  
ATOM    564  OE2 GLU B 102     120.374 104.945 166.471  1.00 19.05           O  
ATOM    565  N   LEU B 103     121.881 105.148 160.043  1.00  7.70           N  
ATOM    566  CA  LEU B 103     122.628 105.071 158.785  1.00  1.30           C  
ATOM    567  C   LEU B 103     123.180 106.438 158.336  1.00  0.23           C  
ATOM    568  O   LEU B 103     124.048 106.487 157.469  1.00  5.19           O  
ATOM    569  CB  LEU B 103     121.739 104.440 157.699  1.00  8.10           C  
ATOM    570  CG  LEU B 103     121.717 102.902 157.733  1.00  0.12           C  
ATOM    571  CD1 LEU B 103     120.874 102.327 158.870  1.00  6.72           C  
ATOM    572  CD2 LEU B 103     121.146 102.375 156.422  1.00  6.87           C  
ATOM    573  N   ILE B 104     122.713 107.553 158.908  1.00  4.48           N  
ATOM    574  CA  ILE B 104     123.174 108.900 158.541  1.00  9.14           C  
ATOM    575  C   ILE B 104     124.658 109.103 158.892  1.00  6.44           C  
ATOM    576  O   ILE B 104     125.107 108.790 159.996  1.00  0.04           O  
ATOM    577  CB  ILE B 104     122.245 109.982 159.139  1.00  4.84           C  
ATOM    578  CG1 ILE B 104     120.813 109.799 158.581  1.00  8.59           C  
ATOM    579  CG2 ILE B 104     122.769 111.389 158.825  1.00  8.30           C  
ATOM    580  CD1 ILE B 104     119.790 110.838 159.049  1.00  6.48           C  
ATOM    581  N   GLY B 105     125.423 109.637 157.941  1.00  9.01           N  
ATOM    582  CA  GLY B 105     126.859 109.907 158.033  1.00  8.06           C  
ATOM    583  C   GLY B 105     127.747 108.680 157.861  1.00  5.01           C  
ATOM    584  O   GLY B 105     128.895 108.698 158.308  1.00  7.88           O  
ATOM    585  N   ARG B 106     127.255 107.642 157.170  1.00  7.26           N  
ATOM    586  CA  ARG B 106     127.949 106.362 156.969  1.00  4.07           C  
ATOM    587  C   ARG B 106     127.896 105.820 155.543  1.00  9.10           C  
ATOM    588  O   ARG B 106     127.048 106.224 154.745  1.00  2.49           O  
ATOM    589  CB  ARG B 106     127.374 105.352 157.964  1.00  8.02           C  
ATOM    590  CG  ARG B 106     127.646 105.809 159.411  1.00  3.44           C  
ATOM    591  CD  ARG B 106     127.647 104.636 160.380  1.00  8.28           C  
ATOM    592  NE  ARG B 106     128.753 103.714 160.072  1.00  4.82           N  
ATOM    593  CZ  ARG B 106     129.014 102.590 160.690  1.00  8.62           C  
ATOM    594  NH1 ARG B 106     129.922 101.800 160.216  1.00  4.08           N  
ATOM    595  NH2 ARG B 106     128.375 102.251 161.770  1.00  2.68           N  
ATOM    596  N   VAL B 107     128.823 104.904 155.233  1.00  7.67           N  
ATOM    597  CA  VAL B 107     128.961 104.257 153.913  1.00  3.08           C  
ATOM    598  C   VAL B 107     128.694 102.761 154.027  1.00  7.32           C  
ATOM    599  O   VAL B 107     129.307 102.086 154.855  1.00  7.44           O  
ATOM    600  CB  VAL B 107     130.336 104.496 153.269  1.00  2.21           C  
ATOM    601  CG1 VAL B 107     130.334 104.082 151.796  1.00  2.13           C  
ATOM    602  CG2 VAL B 107     130.795 105.956 153.343  1.00  1.98           C  
ATOM    603  N   VAL B 108     127.818 102.231 153.177  1.00  5.74           N  
ATOM    604  CA  VAL B 108     127.417 100.815 153.146  1.00  8.08           C  
ATOM    605  C   VAL B 108     127.400 100.251 151.725  1.00  4.58           C  
ATOM    606  O   VAL B 108     127.400 100.992 150.744  1.00  5.42           O  
ATOM    607  CB  VAL B 108     126.021 100.617 153.780  1.00 11.06           C  
ATOM    608  CG1 VAL B 108     125.976 101.051 155.244  1.00 12.31           C  
ATOM    609  CG2 VAL B 108     124.885 101.337 153.048  1.00  5.12           C  
ATOM    610  N   ASN B 109     127.426  98.926 151.588  1.00  3.47           N  
ATOM    611  CA  ASN B 109     127.310  98.272 150.284  1.00  3.23           C  
ATOM    612  C   ASN B 109     125.815  98.146 149.906  1.00 10.33           C  
ATOM    613  O   ASN B 109     124.938  98.486 150.700  1.00  8.27           O  
ATOM    614  CB  ASN B 109     128.092  96.946 150.280  1.00  6.69           C  
ATOM    615  CG  ASN B 109     127.458  95.795 151.037  1.00  4.20           C  
ATOM    616  ND2 ASN B 109     128.080  94.647 151.014  1.00  5.51           N  
ATOM    617  OD1 ASN B 109     126.395  95.898 151.625  1.00  9.50           O  
ATOM    618  N   ALA B 110     125.483  97.615 148.726  1.00  9.23           N  
ATOM    619  CA  ALA B 110     124.085  97.474 148.289  1.00  7.05           C  
ATOM    620  C   ALA B 110     123.185  96.621 149.218  1.00  4.77           C  
ATOM    621  O   ALA B 110     121.967  96.729 149.135  1.00  1.25           O  
ATOM    622  CB  ALA B 110     124.075  96.945 146.858  1.00  9.75           C  
ATOM    623  N   LEU B 111     123.752  95.780 150.093  1.00  2.59           N  
ATOM    624  CA  LEU B 111     123.026  94.964 151.078  1.00  3.02           C  
ATOM    625  C   LEU B 111     122.916  95.661 152.452  1.00  5.30           C  
ATOM    626  O   LEU B 111     122.434  95.067 153.417  1.00  5.03           O  
ATOM    627  CB  LEU B 111     123.699  93.581 151.204  1.00  2.46           C  
ATOM    628  CG  LEU B 111     123.345  92.612 150.068  1.00  8.28           C  
ATOM    629  CD1 LEU B 111     124.266  91.396 150.125  1.00  2.88           C  
ATOM    630  CD2 LEU B 111     121.898  92.129 150.197  1.00  7.43           C  
ATOM    631  N   GLY B 112     123.361  96.913 152.574  1.00  7.54           N  
ATOM    632  CA  GLY B 112     123.314  97.682 153.816  1.00  2.10           C  
ATOM    633  C   GLY B 112     124.432  97.372 154.816  1.00  6.00           C  
ATOM    634  O   GLY B 112     124.404  97.898 155.926  1.00  7.48           O  
ATOM    635  N   GLN B 113     125.401  96.520 154.471  1.00 14.16           N  
ATOM    636  CA  GLN B 113     126.532  96.176 155.349  1.00 13.75           C  
ATOM    637  C   GLN B 113     127.555  97.334 155.319  1.00 10.73           C  
ATOM    638  O   GLN B 113     127.799  97.886 154.246  1.00 15.09           O  
ATOM    639  CB  GLN B 113     127.150  94.850 154.893  1.00 17.23           C  
ATOM    640  CG  GLN B 113     126.156  93.684 155.041  1.00 12.03           C  
ATOM    641  CD  GLN B 113     126.749  92.317 154.702  1.00 15.60           C  
ATOM    642  NE2 GLN B 113     126.034  91.246 154.973  1.00 16.13           N  
ATOM    643  OE1 GLN B 113     127.852  92.176 154.193  1.00  8.34           O  
ATOM    644  N   PRO B 114     128.191  97.709 156.447  1.00  7.77           N  
ATOM    645  CA  PRO B 114     129.119  98.839 156.495  1.00  9.80           C  
ATOM    646  C   PRO B 114     130.458  98.594 155.796  1.00  8.85           C  
ATOM    647  O   PRO B 114     131.025  97.504 155.876  1.00  6.65           O  
ATOM    648  CB  PRO B 114     129.306  99.134 157.984  1.00 14.90           C  
ATOM    649  CG  PRO B 114     129.088  97.778 158.649  1.00  9.55           C  
ATOM    650  CD  PRO B 114     128.032  97.117 157.767  1.00 11.16           C  
ATOM    651  N   ILE B 115     130.985  99.642 155.151  1.00  8.78           N  
ATOM    652  CA  ILE B 115     132.270  99.620 154.425  1.00  5.16           C  
ATOM    653  C   ILE B 115     133.168 100.831 154.753  1.00  5.91           C  
ATOM    654  O   ILE B 115     134.262 100.964 154.206  1.00  4.61           O  
ATOM    655  CB  ILE B 115     132.082  99.432 152.901  1.00  8.92           C  
ATOM    656  CG1 ILE B 115     131.417 100.648 152.224  1.00  6.46           C  
ATOM    657  CG2 ILE B 115     131.298  98.140 152.609  1.00  7.41           C  
ATOM    658  CD1 ILE B 115     131.358 100.539 150.699  1.00  4.92           C  
ATOM    659  N   ASP B 116     132.721 101.729 155.636  1.00 12.22           N  
ATOM    660  CA  ASP B 116     133.476 102.916 156.086  1.00  5.41           C  
ATOM    661  C   ASP B 116     134.502 102.598 157.199  1.00 14.21           C  
ATOM    662  O   ASP B 116     135.349 103.435 157.515  1.00  6.12           O  
ATOM    663  CB  ASP B 116     132.500 104.009 156.572  1.00 10.07           C  
ATOM    664  CG  ASP B 116     131.493 103.550 157.637  1.00  4.80           C  
ATOM    665  OD1 ASP B 116     131.721 102.510 158.294  1.00 12.22           O  
ATOM    666  OD2 ASP B 116     130.471 104.241 157.831  1.00  6.24           O  
ATOM    667  N   GLY B 117     134.437 101.406 157.801  1.00 13.15           N  
ATOM    668  CA  GLY B 117     135.321 100.981 158.891  1.00 15.27           C  
ATOM    669  C   GLY B 117     134.990 101.615 160.253  1.00  9.37           C  
ATOM    670  O   GLY B 117     135.761 101.455 161.202  1.00 13.38           O  
ATOM    671  N   LYS B 118     133.852 102.311 160.388  1.00 17.21           N  
ATOM    672  CA  LYS B 118     133.423 103.010 161.619  1.00 22.64           C  
ATOM    673  C   LYS B 118     132.646 102.114 162.609  1.00 22.27           C  
ATOM    674  O   LYS B 118     131.888 102.614 163.440  1.00 16.81           O  
ATOM    675  CB  LYS B 118     132.677 104.316 161.266  1.00 23.66           C  
ATOM    676  CG  LYS B 118     133.522 105.288 160.416  1.00 15.24           C  
ATOM    677  CD  LYS B 118     132.766 106.592 160.116  1.00 23.65           C  
ATOM    678  CE  LYS B 118     133.602 107.512 159.213  1.00 20.63           C  
ATOM    679  NZ  LYS B 118     132.901 108.787 158.907  1.00 19.08           N  
ATOM    680  N   GLY B 119     132.810 100.791 162.523  1.00 14.12           N  
ATOM    681  CA  GLY B 119     132.150  99.799 163.389  1.00 13.70           C  
ATOM    682  C   GLY B 119     130.840  99.256 162.809  1.00 16.41           C  
ATOM    683  O   GLY B 119     130.495  99.571 161.671  1.00  9.31           O  
ATOM    684  N   PRO B 120     130.090  98.418 163.539  1.00 11.29           N  
ATOM    685  CA  PRO B 120     128.814  97.869 163.070  1.00 20.59           C  
ATOM    686  C   PRO B 120     127.700  98.933 163.031  1.00 19.83           C  
ATOM    687  O   PRO B 120     127.876 100.053 163.514  1.00 18.54           O  
ATOM    688  CB  PRO B 120     128.483  96.748 164.060  1.00 16.42           C  
ATOM    689  CG  PRO B 120     129.144  97.216 165.354  1.00 18.32           C  
ATOM    690  CD  PRO B 120     130.400  97.942 164.874  1.00 19.06           C  
ATOM    691  N   ILE B 121     126.551  98.601 162.434  1.00 26.45           N  
ATOM    692  CA  ILE B 121     125.359  99.464 162.365  1.00 30.40           C  
ATOM    693  C   ILE B 121     124.285  98.842 163.267  1.00 30.20           C  
ATOM    694  O   ILE B 121     123.918  97.680 163.088  1.00 28.83           O  
ATOM    695  CB  ILE B 121     124.884  99.685 160.907  1.00 26.72           C  
ATOM    696  CG1 ILE B 121     125.894 100.576 160.158  1.00 29.67           C  
ATOM    697  CG2 ILE B 121     123.481 100.308 160.843  1.00 22.73           C  
ATOM    698  CD1 ILE B 121     125.685 100.665 158.645  1.00 30.45           C  
ATOM    699  N   ASN B 122     123.762  99.616 164.223  1.00 49.53           N  
ATOM    700  CA  ASN B 122     122.749  99.167 165.190  1.00 42.95           C  
ATOM    701  C   ASN B 122     121.321  99.600 164.804  1.00 41.77           C  
ATOM    702  O   ASN B 122     120.555 100.075 165.641  1.00 42.76           O  
ATOM    703  CB  ASN B 122     123.164  99.620 166.603  1.00 43.58           C  
ATOM    704  CG  ASN B 122     124.477  99.008 167.051  1.00 49.39           C  
ATOM    705  ND2 ASN B 122     125.477  99.811 167.331  1.00 43.43           N  
ATOM    706  OD1 ASN B 122     124.616  97.798 167.162  1.00 45.99           O  
ATOM    707  N   ALA B 123     120.957  99.460 163.529  1.00 40.25           N  
ATOM    708  CA  ALA B 123     119.633  99.817 163.023  1.00 41.77           C  
ATOM    709  C   ALA B 123     118.532  98.989 163.713  1.00 45.01           C  
ATOM    710  O   ALA B 123     118.660  97.773 163.878  1.00 42.11           O  
ATOM    711  CB  ALA B 123     119.618  99.637 161.505  1.00 43.44           C  
ATOM    712  N   LYS B 124     117.437  99.651 164.105  1.00 57.42           N  
ATOM    713  CA  LYS B 124     116.302  99.030 164.813  1.00 61.26           C  
ATOM    714  C   LYS B 124     115.197  98.479 163.904  1.00 57.24           C  
ATOM    715  O   LYS B 124     114.402  97.661 164.360  1.00 56.43           O  
ATOM    716  CB  LYS B 124     115.713 100.064 165.790  1.00 59.72           C  
ATOM    717  CG  LYS B 124     116.694 100.543 166.878  1.00 55.19           C  
ATOM    718  CD  LYS B 124     117.369  99.432 167.703  1.00 57.65           C  
ATOM    719  CE  LYS B 124     116.374  98.396 168.246  1.00 56.12           C  
ATOM    720  NZ  LYS B 124     117.068  97.203 168.790  1.00 59.24           N  
ATOM    721  N   GLU B 125     115.139  98.898 162.642  1.00 40.50           N  
ATOM    722  CA  GLU B 125     114.122  98.491 161.664  1.00 36.21           C  
ATOM    723  C   GLU B 125     114.716  97.982 160.336  1.00 39.57           C  
ATOM    724  O   GLU B 125     115.782  98.414 159.911  1.00 36.30           O  
ATOM    725  CB  GLU B 125     113.117  99.654 161.517  1.00 38.29           C  
ATOM    726  CG  GLU B 125     111.840  99.305 160.735  1.00 33.05           C  
ATOM    727  CD  GLU B 125     110.980 100.536 160.387  1.00 36.06           C  
ATOM    728  OE1 GLU B 125     111.005 101.550 161.123  1.00 40.82           O  
ATOM    729  OE2 GLU B 125     110.250 100.498 159.374  1.00 37.78           O  
ATOM    730  N   PHE B 126     114.033  97.030 159.691  1.00 19.79           N  
ATOM    731  CA  PHE B 126     114.409  96.428 158.404  1.00 17.17           C  
ATOM    732  C   PHE B 126     113.214  96.518 157.443  1.00 17.11           C  
ATOM    733  O   PHE B 126     112.081  96.289 157.871  1.00 20.56           O  
ATOM    734  CB  PHE B 126     114.850  94.968 158.610  1.00 12.80           C  
ATOM    735  CG  PHE B 126     115.944  94.768 159.646  1.00 17.86           C  
ATOM    736  CD1 PHE B 126     117.297  94.826 159.273  1.00 21.55           C  
ATOM    737  CD2 PHE B 126     115.605  94.524 160.990  1.00 17.30           C  
ATOM    738  CE1 PHE B 126     118.303  94.667 160.243  1.00 14.07           C  
ATOM    739  CE2 PHE B 126     116.609  94.364 161.960  1.00 20.61           C  
ATOM    740  CZ  PHE B 126     117.960  94.445 161.588  1.00 14.64           C  
ATOM    741  N   ARG B 127     113.425  96.837 156.158  1.00 21.81           N  
ATOM    742  CA  ARG B 127     112.348  96.977 155.148  1.00 20.21           C  
ATOM    743  C   ARG B 127     112.674  96.266 153.822  1.00 24.29           C  
ATOM    744  O   ARG B 127     113.827  96.319 153.400  1.00 21.05           O  
ATOM    745  CB  ARG B 127     112.075  98.469 154.881  1.00 23.18           C  
ATOM    746  CG  ARG B 127     111.345  99.179 156.035  1.00 14.88           C  
ATOM    747  CD  ARG B 127     111.234 100.702 155.827  1.00 24.70           C  
ATOM    748  NE  ARG B 127     110.068 101.110 155.025  1.00 15.58           N  
ATOM    749  CZ  ARG B 127     110.001 101.232 153.715  1.00 18.02           C  
ATOM    750  NH1 ARG B 127     108.914 101.627 153.139  1.00 24.26           N  
ATOM    751  NH2 ARG B 127     110.993 101.013 152.909  1.00 14.89           N  
ATOM    752  N   PRO B 128     111.722  95.583 153.154  1.00 16.98           N  
ATOM    753  CA  PRO B 128     111.939  94.948 151.851  1.00 17.36           C  
ATOM    754  C   PRO B 128     112.405  95.940 150.769  1.00 13.15           C  
ATOM    755  O   PRO B 128     112.002  97.104 150.779  1.00 11.31           O  
ATOM    756  CB  PRO B 128     110.589  94.337 151.457  1.00 16.78           C  
ATOM    757  CG  PRO B 128     109.941  94.050 152.803  1.00 13.53           C  
ATOM    758  CD  PRO B 128     110.405  95.228 153.655  1.00 10.09           C  
ATOM    759  N   VAL B 129     113.249  95.506 149.824  1.00  9.73           N  
ATOM    760  CA  VAL B 129     113.710  96.390 148.724  1.00  9.41           C  
ATOM    761  C   VAL B 129     112.684  96.543 147.588  1.00  5.37           C  
ATOM    762  O   VAL B 129     112.692  97.558 146.891  1.00  9.02           O  
ATOM    763  CB  VAL B 129     115.096  95.998 148.173  1.00  4.64           C  
ATOM    764  CG1 VAL B 129     116.138  95.853 149.284  1.00  7.29           C  
ATOM    765  CG2 VAL B 129     115.078  94.707 147.357  1.00  4.43           C  
ATOM    766  N   GLU B 130     111.772  95.579 147.420  1.00 12.42           N  
ATOM    767  CA  GLU B 130     110.692  95.565 146.414  1.00  9.26           C  
ATOM    768  C   GLU B 130     109.336  95.866 147.078  1.00 17.01           C  
ATOM    769  O   GLU B 130     108.877  95.096 147.926  1.00 10.31           O  
ATOM    770  CB  GLU B 130     110.602  94.182 145.740  1.00  8.40           C  
ATOM    771  CG  GLU B 130     111.692  93.856 144.705  1.00  8.81           C  
ATOM    772  CD  GLU B 130     111.568  94.612 143.367  1.00  7.50           C  
ATOM    773  OE1 GLU B 130     110.633  95.417 143.163  1.00 14.52           O  
ATOM    774  OE2 GLU B 130     112.403  94.361 142.468  1.00 13.01           O  
ATOM    775  N   ARG B 131     108.690  96.981 146.709  1.00 57.21           N  
ATOM    776  CA  ARG B 131     107.379  97.411 147.233  1.00 57.21           C  
ATOM    777  C   ARG B 131     106.644  98.276 146.205  1.00 57.21           C  
ATOM    778  O   ARG B 131     107.298  99.031 145.482  1.00 57.21           O  
ATOM    779  CB  ARG B 131     107.628  98.208 148.528  1.00 30.00           C  
ATOM    780  CG  ARG B 131     106.416  98.312 149.466  1.00 30.00           C  
ATOM    781  CD  ARG B 131     106.717  99.357 150.546  1.00 30.00           C  
ATOM    782  NE  ARG B 131     105.751  99.314 151.661  1.00 30.00           N  
ATOM    783  CZ  ARG B 131     105.541 100.277 152.540  1.00 30.00           C  
ATOM    784  NH1 ARG B 131     104.929 100.033 153.658  1.00 30.00           N  
ATOM    785  NH2 ARG B 131     105.931 101.499 152.331  1.00 30.00           N  
ATOM    786  N   LYS B 132     105.307  98.215 146.138  1.00 62.10           N  
ATOM    787  CA  LYS B 132     104.523  99.063 145.217  1.00 62.10           C  
ATOM    788  C   LYS B 132     104.511 100.530 145.640  1.00 62.10           C  
ATOM    789  O   LYS B 132     104.573 100.865 146.822  1.00 62.10           O  
ATOM    790  CB  LYS B 132     103.073  98.592 145.013  1.00 30.00           C  
ATOM    791  CG  LYS B 132     102.950  97.346 144.127  1.00 30.00           C  
ATOM    792  CD  LYS B 132     101.493  97.193 143.660  1.00 30.00           C  
ATOM    793  CE  LYS B 132     101.350  96.030 142.671  1.00 30.00           C  
ATOM    794  NZ  LYS B 132     100.010  96.036 142.028  1.00 30.00           N  
ATOM    795  N   ALA B 133     104.404 101.404 144.650  1.00  7.94           N  
ATOM    796  CA  ALA B 133     104.327 102.842 144.834  1.00  5.06           C  
ATOM    797  C   ALA B 133     102.963 103.263 145.435  1.00  7.91           C  
ATOM    798  O   ALA B 133     101.979 102.525 145.301  1.00  6.95           O  
ATOM    799  CB  ALA B 133     104.530 103.457 143.447  1.00  7.77           C  
ATOM    800  N   PRO B 134     102.860 104.435 146.089  1.00  7.81           N  
ATOM    801  CA  PRO B 134     101.585 104.913 146.623  1.00 10.23           C  
ATOM    802  C   PRO B 134     100.594 105.174 145.472  1.00  5.55           C  
ATOM    803  O   PRO B 134     100.989 105.662 144.406  1.00  6.97           O  
ATOM    804  CB  PRO B 134     101.920 106.159 147.450  1.00  5.47           C  
ATOM    805  CG  PRO B 134     103.276 106.613 146.927  1.00  7.83           C  
ATOM    806  CD  PRO B 134     103.943 105.331 146.448  1.00  6.16           C  
ATOM    807  N   GLY B 135      99.312 104.870 145.685  1.00  9.89           N  
ATOM    808  CA  GLY B 135      98.237 105.014 144.698  1.00 15.58           C  
ATOM    809  C   GLY B 135      97.834 106.453 144.385  1.00  9.03           C  
ATOM    810  O   GLY B 135      98.329 107.401 144.986  1.00 15.65           O  
ATOM    811  N   VAL B 136      96.895 106.626 143.452  1.00  8.99           N  
ATOM    812  CA  VAL B 136      96.403 107.943 142.987  1.00  6.38           C  
ATOM    813  C   VAL B 136      95.788 108.787 144.112  1.00 11.20           C  
ATOM    814  O   VAL B 136      96.014 109.989 144.163  1.00  8.82           O  
ATOM    815  CB  VAL B 136      95.365 107.771 141.852  1.00  5.15           C  
ATOM    816  CG1 VAL B 136      94.978 109.107 141.213  1.00 10.56           C  
ATOM    817  CG2 VAL B 136      95.858 106.853 140.735  1.00  6.96           C  
ATOM    818  N   VAL B 137      95.041 108.165 145.034  1.00 12.09           N  
ATOM    819  CA  VAL B 137      94.368 108.837 146.168  1.00 11.82           C  
ATOM    820  C   VAL B 137      95.277 109.041 147.387  1.00 15.49           C  
ATOM    821  O   VAL B 137      94.975 109.870 148.241  1.00 11.20           O  
ATOM    822  CB  VAL B 137      93.090 108.087 146.600  1.00 16.60           C  
ATOM    823  CG1 VAL B 137      92.066 108.071 145.470  1.00 11.47           C  
ATOM    824  CG2 VAL B 137      93.317 106.646 147.075  1.00 13.95           C  
ATOM    825  N   ASP B 138      96.392 108.302 147.481  1.00 15.54           N  
ATOM    826  CA  ASP B 138      97.377 108.376 148.577  1.00 19.22           C  
ATOM    827  C   ASP B 138      98.325 109.585 148.471  1.00 19.55           C  
ATOM    828  O   ASP B 138      99.077 109.876 149.401  1.00 12.51           O  
ATOM    829  CB  ASP B 138      98.250 107.110 148.573  1.00 16.52           C  
ATOM    830  CG  ASP B 138      97.500 105.788 148.724  1.00 19.65           C  
ATOM    831  OD1 ASP B 138      96.390 105.771 149.297  1.00 15.13           O  
ATOM    832  OD2 ASP B 138      98.055 104.749 148.300  1.00 19.88           O  
ATOM    833  N   ARG B 139      98.320 110.268 147.327  1.00  4.20           N  
ATOM    834  CA  ARG B 139      99.166 111.405 146.971  1.00  7.50           C  
ATOM    835  C   ARG B 139      98.450 112.748 147.089  1.00  8.24           C  
ATOM    836  O   ARG B 139      97.255 112.816 147.350  1.00  3.69           O  
ATOM    837  CB  ARG B 139      99.640 111.185 145.523  1.00  1.55           C  
ATOM    838  CG  ARG B 139     100.543 109.953 145.358  1.00  5.58           C  
ATOM    839  CD  ARG B 139     100.687 109.598 143.877  1.00 10.80           C  
ATOM    840  NE  ARG B 139     101.512 108.390 143.698  1.00  4.84           N  
ATOM    841  CZ  ARG B 139     102.766 108.303 143.297  1.00  9.21           C  
ATOM    842  NH1 ARG B 139     103.341 107.138 143.328  1.00  3.16           N  
ATOM    843  NH2 ARG B 139     103.459 109.326 142.892  1.00  4.83           N  
ATOM    844  N   GLN B 140      99.204 113.824 146.886  1.00  4.19           N  
ATOM    845  CA  GLN B 140      98.748 115.216 146.841  1.00  9.91           C  
ATOM    846  C   GLN B 140      99.681 115.999 145.902  1.00  9.74           C  
ATOM    847  O   GLN B 140     100.802 115.551 145.659  1.00  9.63           O  
ATOM    848  CB  GLN B 140      98.649 115.842 148.238  1.00  5.28           C  
ATOM    849  CG  GLN B 140      99.992 116.192 148.886  1.00  9.67           C  
ATOM    850  CD  GLN B 140      99.806 117.054 150.128  1.00  5.02           C  
ATOM    851  NE2 GLN B 140     100.023 116.518 151.307  1.00  6.46           N  
ATOM    852  OE1 GLN B 140      99.484 118.230 150.052  1.00  6.99           O  
ATOM    853  N   PRO B 141      99.263 117.139 145.332  1.00 16.40           N  
ATOM    854  CA  PRO B 141     100.149 117.888 144.448  1.00 13.42           C  
ATOM    855  C   PRO B 141     101.428 118.343 145.166  1.00 19.16           C  
ATOM    856  O   PRO B 141     101.432 118.562 146.378  1.00 19.92           O  
ATOM    857  CB  PRO B 141      99.323 119.103 143.998  1.00 18.98           C  
ATOM    858  CG  PRO B 141      97.874 118.667 144.193  1.00 19.33           C  
ATOM    859  CD  PRO B 141      97.947 117.746 145.403  1.00 14.55           C  
ATOM    860  N   VAL B 142     102.513 118.561 144.420  1.00 11.07           N  
ATOM    861  CA  VAL B 142     103.772 119.051 145.000  1.00 14.71           C  
ATOM    862  C   VAL B 142     103.758 120.575 144.914  1.00 18.33           C  
ATOM    863  O   VAL B 142     103.445 121.130 143.860  1.00 11.41           O  
ATOM    864  CB  VAL B 142     105.029 118.375 144.404  1.00 14.20           C  
ATOM    865  CG1 VAL B 142     104.988 116.855 144.588  1.00 13.86           C  
ATOM    866  CG2 VAL B 142     105.266 118.645 142.928  1.00 14.55           C  
ATOM    867  N   LYS B 143     104.102 121.264 146.009  1.00 17.54           N  
ATOM    868  CA  LYS B 143     104.086 122.743 146.093  1.00 19.35           C  
ATOM    869  C   LYS B 143     105.286 123.382 146.803  1.00 18.54           C  
ATOM    870  O   LYS B 143     105.503 124.582 146.677  1.00 24.37           O  
ATOM    871  CB  LYS B 143     102.751 123.239 146.678  1.00 23.93           C  
ATOM    872  CG  LYS B 143     102.393 122.693 148.067  1.00 20.19           C  
ATOM    873  CD  LYS B 143     101.010 123.217 148.469  1.00 21.99           C  
ATOM    874  CE  LYS B 143     100.582 122.669 149.830  1.00 17.38           C  
ATOM    875  NZ  LYS B 143      99.241 123.173 150.218  1.00 21.02           N  
ATOM    876  N   GLU B 144     106.017 122.609 147.601  1.00 17.20           N  
ATOM    877  CA  GLU B 144     107.217 123.024 148.338  1.00 22.83           C  
ATOM    878  C   GLU B 144     108.505 122.772 147.517  1.00 20.95           C  
ATOM    879  O   GLU B 144     108.763 121.628 147.132  1.00 20.57           O  
ATOM    880  CB  GLU B 144     107.260 122.421 149.754  1.00 15.48           C  
ATOM    881  CG  GLU B 144     106.695 121.001 149.889  1.00 18.94           C  
ATOM    882  CD  GLU B 144     106.721 120.480 151.333  1.00 24.10           C  
ATOM    883  OE1 GLU B 144     107.100 121.224 152.266  1.00 23.72           O  
ATOM    884  OE2 GLU B 144     106.330 119.309 151.529  1.00 20.68           O  
ATOM    885  N   PRO B 145     109.295 123.815 147.197  1.00  7.11           N  
ATOM    886  CA  PRO B 145     110.514 123.759 146.385  1.00 11.99           C  
ATOM    887  C   PRO B 145     111.736 123.098 147.020  1.00 11.25           C  
ATOM    888  O   PRO B 145     112.056 123.340 148.186  1.00 10.28           O  
ATOM    889  CB  PRO B 145     110.859 125.190 145.994  1.00  9.88           C  
ATOM    890  CG  PRO B 145     110.297 125.976 147.164  1.00 11.59           C  
ATOM    891  CD  PRO B 145     109.066 125.196 147.600  1.00 14.10           C  
ATOM    892  N   LEU B 146     112.398 122.226 146.263  1.00  9.86           N  
ATOM    893  CA  LEU B 146     113.667 121.601 146.639  1.00  8.14           C  
ATOM    894  C   LEU B 146     114.782 122.438 145.978  1.00 11.59           C  
ATOM    895  O   LEU B 146     115.160 122.172 144.843  1.00  2.99           O  
ATOM    896  CB  LEU B 146     113.667 120.116 146.241  1.00 12.26           C  
ATOM    897  CG  LEU B 146     114.986 119.420 146.628  1.00  2.88           C  
ATOM    898  CD1 LEU B 146     114.722 118.278 147.610  1.00  4.34           C  
ATOM    899  CD2 LEU B 146     115.682 118.819 145.411  1.00  6.57           C  
ATOM    900  N   GLN B 147     115.273 123.494 146.639  1.00 10.62           N  
ATOM    901  CA  GLN B 147     116.288 124.380 146.048  1.00 15.78           C  
ATOM    902  C   GLN B 147     117.626 123.651 145.829  1.00 10.02           C  
ATOM    903  O   GLN B 147     118.249 123.173 146.779  1.00 12.39           O  
ATOM    904  CB  GLN B 147     116.532 125.581 146.986  1.00 10.15           C  
ATOM    905  CG  GLN B 147     115.326 126.484 147.306  1.00 16.58           C  
ATOM    906  CD  GLN B 147     114.716 127.199 146.104  1.00 16.23           C  
ATOM    907  NE2 GLN B 147     113.532 127.745 146.248  1.00 11.42           N  
ATOM    908  OE1 GLN B 147     115.281 127.311 145.031  1.00 13.33           O  
ATOM    909  N   THR B 148     118.128 123.613 144.595  1.00 16.80           N  
ATOM    910  CA  THR B 148     119.406 122.955 144.264  1.00 12.74           C  
ATOM    911  C   THR B 148     120.588 123.895 144.441  1.00 17.28           C  
ATOM    912  O   THR B 148     121.709 123.442 144.640  1.00 14.21           O  
ATOM    913  CB  THR B 148     119.438 122.462 142.812  1.00 14.59           C  
ATOM    914  CG2 THR B 148     118.316 121.477 142.489  1.00 15.77           C  
ATOM    915  OG1 THR B 148     119.367 123.540 141.909  1.00  9.62           O  
ATOM    916  N   GLY B 149     120.361 125.207 144.384  1.00 15.06           N  
ATOM    917  CA  GLY B 149     121.412 126.206 144.518  1.00 13.85           C  
ATOM    918  C   GLY B 149     122.031 126.571 143.171  1.00 15.89           C  
ATOM    919  O   GLY B 149     122.940 127.399 143.125  1.00 15.38           O  
ATOM    920  N   ILE B 150     121.559 125.964 142.078  1.00 10.72           N  
ATOM    921  CA  ILE B 150     122.056 126.179 140.722  1.00 15.82           C  
ATOM    922  C   ILE B 150     121.069 127.121 140.025  1.00  9.67           C  
ATOM    923  O   ILE B 150     119.913 126.767 139.793  1.00 13.77           O  
ATOM    924  CB  ILE B 150     122.244 124.815 140.016  1.00 11.55           C  
ATOM    925  CG1 ILE B 150     123.295 123.957 140.761  1.00 14.92           C  
ATOM    926  CG2 ILE B 150     122.672 125.016 138.555  1.00  9.58           C  
ATOM    927  CD1 ILE B 150     123.338 122.494 140.315  1.00  8.48           C  
ATOM    928  N   LYS B 151     121.561 128.301 139.622  1.00 22.51           N  
ATOM    929  CA  LYS B 151     120.782 129.406 139.022  1.00 13.83           C  
ATOM    930  C   LYS B 151     119.954 129.009 137.803  1.00 22.91           C  
ATOM    931  O   LYS B 151     118.857 129.523 137.627  1.00 18.96           O  
ATOM    932  CB  LYS B 151     121.725 130.585 138.694  1.00 17.16           C  
ATOM    933  CG  LYS B 151     122.326 131.215 139.967  1.00 23.35           C  
ATOM    934  CD  LYS B 151     123.720 131.839 139.785  1.00 13.98           C  
ATOM    935  CE  LYS B 151     123.721 133.118 138.942  1.00 18.57           C  
ATOM    936  NZ  LYS B 151     125.104 133.566 138.607  1.00 13.71           N  
ATOM    937  N   ALA B 152     120.446 128.099 136.965  1.00 18.43           N  
ATOM    938  CA  ALA B 152     119.721 127.644 135.777  1.00 14.52           C  
ATOM    939  C   ALA B 152     118.594 126.637 136.090  1.00 19.03           C  
ATOM    940  O   ALA B 152     117.519 126.729 135.507  1.00 22.53           O  
ATOM    941  CB  ALA B 152     120.738 127.051 134.799  1.00 21.47           C  
ATOM    942  N   ILE B 153     118.800 125.706 137.028  1.00  5.91           N  
ATOM    943  CA  ILE B 153     117.805 124.682 137.391  1.00  8.48           C  
ATOM    944  C   ILE B 153     116.668 125.283 138.227  1.00  9.17           C  
ATOM    945  O   ILE B 153     115.514 125.201 137.828  1.00  6.34           O  
ATOM    946  CB  ILE B 153     118.460 123.464 138.087  1.00  6.68           C  
ATOM    947  CG1 ILE B 153     119.471 122.788 137.134  1.00  2.90           C  
ATOM    948  CG2 ILE B 153     117.396 122.436 138.510  1.00  5.09           C  
ATOM    949  CD1 ILE B 153     120.213 121.589 137.733  1.00  2.82           C  
ATOM    950  N   ASP B 154     116.974 125.958 139.338  1.00 13.01           N  
ATOM    951  CA  ASP B 154     115.956 126.554 140.220  1.00 10.51           C  
ATOM    952  C   ASP B 154     115.026 127.565 139.513  1.00 10.23           C  
ATOM    953  O   ASP B 154     113.874 127.719 139.922  1.00 14.60           O  
ATOM    954  CB  ASP B 154     116.635 127.201 141.443  1.00 11.01           C  
ATOM    955  CG  ASP B 154     117.391 126.235 142.377  1.00  9.83           C  
ATOM    956  OD1 ASP B 154     117.182 125.002 142.303  1.00  8.43           O  
ATOM    957  OD2 ASP B 154     118.200 126.706 143.208  1.00  6.46           O  
ATOM    958  N   ALA B 155     115.502 128.243 138.462  1.00 14.43           N  
ATOM    959  CA  ALA B 155     114.736 129.211 137.681  1.00 10.51           C  
ATOM    960  C   ALA B 155     114.054 128.647 136.413  1.00 13.16           C  
ATOM    961  O   ALA B 155     112.861 128.868 136.214  1.00 15.28           O  
ATOM    962  CB  ALA B 155     115.643 130.392 137.338  1.00 19.91           C  
ATOM    963  N   MET B 156     114.757 127.878 135.572  1.00 24.14           N  
ATOM    964  CA  MET B 156     114.228 127.407 134.275  1.00 29.78           C  
ATOM    965  C   MET B 156     113.663 125.991 134.266  1.00 28.05           C  
ATOM    966  O   MET B 156     112.813 125.686 133.431  1.00 30.82           O  
ATOM    967  CB  MET B 156     115.329 127.486 133.200  1.00 24.48           C  
ATOM    968  CG  MET B 156     116.024 128.849 133.146  1.00 23.88           C  
ATOM    969  SD  MET B 156     114.897 130.215 132.816  1.00 27.04           S  
ATOM    970  CE  MET B 156     114.679 130.033 131.038  1.00 31.02           C  
ATOM    971  N   ILE B 157     114.129 125.119 135.155  1.00  9.78           N  
ATOM    972  CA  ILE B 157     113.716 123.715 135.249  1.00 15.54           C  
ATOM    973  C   ILE B 157     113.435 123.415 136.740  1.00 10.76           C  
ATOM    974  O   ILE B 157     114.136 122.601 137.343  1.00 10.03           O  
ATOM    975  CB  ILE B 157     114.815 122.808 134.631  1.00  8.03           C  
ATOM    976  CG1 ILE B 157     115.375 123.258 133.258  1.00 11.85           C  
ATOM    977  CG2 ILE B 157     114.266 121.386 134.468  1.00 11.67           C  
ATOM    978  CD1 ILE B 157     116.811 122.769 133.046  1.00 14.45           C  
ATOM    979  N   PRO B 158     112.453 124.080 137.388  1.00  5.39           N  
ATOM    980  CA  PRO B 158     112.248 123.951 138.833  1.00  6.21           C  
ATOM    981  C   PRO B 158     112.001 122.530 139.343  1.00  4.85           C  
ATOM    982  O   PRO B 158     111.391 121.700 138.661  1.00  5.82           O  
ATOM    983  CB  PRO B 158     111.045 124.844 139.159  1.00 11.20           C  
ATOM    984  CG  PRO B 158     111.017 125.835 138.004  1.00  8.71           C  
ATOM    985  CD  PRO B 158     111.454 124.979 136.828  1.00  7.89           C  
ATOM    986  N   ILE B 159     112.409 122.309 140.596  1.00 11.29           N  
ATOM    987  CA  ILE B 159     112.316 121.039 141.321  1.00 15.64           C  
ATOM    988  C   ILE B 159     111.449 121.211 142.578  1.00 14.05           C  
ATOM    989  O   ILE B 159     111.597 122.197 143.303  1.00 12.70           O  
ATOM    990  CB  ILE B 159     113.720 120.529 141.746  1.00 14.89           C  
ATOM    991  CG1 ILE B 159     114.851 120.674 140.703  1.00  6.10           C  
ATOM    992  CG2 ILE B 159     113.626 119.051 142.188  1.00  6.41           C  
ATOM    993  CD1 ILE B 159     114.651 119.914 139.393  1.00 10.45           C  
ATOM    994  N   GLY B 160     110.612 120.226 142.898  1.00  4.97           N  
ATOM    995  CA  GLY B 160     109.755 120.211 144.080  1.00 10.85           C  
ATOM    996  C   GLY B 160     109.910 118.910 144.852  1.00  6.37           C  
ATOM    997  O   GLY B 160     110.248 117.863 144.301  1.00  6.87           O  
ATOM    998  N   ARG B 161     109.600 118.944 146.143  1.00 12.58           N  
ATOM    999  CA  ARG B 161     109.744 117.772 147.011  1.00  8.09           C  
ATOM   1000  C   ARG B 161     108.709 116.712 146.616  1.00 12.40           C  
ATOM   1001  O   ARG B 161     107.512 116.930 146.762  1.00  6.16           O  
ATOM   1002  CB  ARG B 161     109.657 118.220 148.480  1.00  6.37           C  
ATOM   1003  CG  ARG B 161     110.651 119.343 148.849  1.00  6.91           C  
ATOM   1004  CD  ARG B 161     110.179 120.112 150.084  1.00  9.10           C  
ATOM   1005  NE  ARG B 161     110.916 119.804 151.312  1.00  5.83           N  
ATOM   1006  CZ  ARG B 161     111.903 120.497 151.838  1.00 10.34           C  
ATOM   1007  NH1 ARG B 161     112.277 120.226 153.050  1.00  5.06           N  
ATOM   1008  NH2 ARG B 161     112.496 121.475 151.219  1.00  4.57           N  
ATOM   1009  N   GLY B 162     109.166 115.545 146.171  1.00  8.69           N  
ATOM   1010  CA  GLY B 162     108.325 114.435 145.698  1.00  2.36           C  
ATOM   1011  C   GLY B 162     108.435 114.176 144.183  1.00  3.85           C  
ATOM   1012  O   GLY B 162     107.949 113.156 143.706  1.00  5.71           O  
ATOM   1013  N   GLN B 163     109.015 115.105 143.417  1.00  7.85           N  
ATOM   1014  CA  GLN B 163     109.253 115.017 141.969  1.00  3.35           C  
ATOM   1015  C   GLN B 163     110.409 114.065 141.584  1.00 11.33           C  
ATOM   1016  O   GLN B 163     111.249 113.716 142.416  1.00 12.10           O  
ATOM   1017  CB  GLN B 163     109.579 116.446 141.512  1.00 10.71           C  
ATOM   1018  CG  GLN B 163     109.820 116.696 140.013  1.00  5.43           C  
ATOM   1019  CD  GLN B 163     109.979 118.183 139.723  1.00  7.87           C  
ATOM   1020  NE2 GLN B 163     110.533 118.602 138.614  1.00  8.13           N  
ATOM   1021  OE1 GLN B 163     109.660 119.023 140.542  1.00  5.98           O  
ATOM   1022  N   ARG B 164     110.482 113.668 140.305  1.00 12.44           N  
ATOM   1023  CA  ARG B 164     111.569 112.859 139.731  1.00  5.81           C  
ATOM   1024  C   ARG B 164     112.208 113.612 138.568  1.00  9.38           C  
ATOM   1025  O   ARG B 164     111.613 113.635 137.496  1.00  5.96           O  
ATOM   1026  CB  ARG B 164     111.055 111.510 139.222  1.00 10.44           C  
ATOM   1027  CG  ARG B 164     110.417 110.614 140.280  1.00  5.95           C  
ATOM   1028  CD  ARG B 164     108.915 110.836 140.562  1.00 11.60           C  
ATOM   1029  NE  ARG B 164     108.101 111.005 139.345  1.00 10.21           N  
ATOM   1030  CZ  ARG B 164     107.750 110.092 138.466  1.00 10.32           C  
ATOM   1031  NH1 ARG B 164     107.062 110.437 137.425  1.00  7.39           N  
ATOM   1032  NH2 ARG B 164     108.092 108.844 138.564  1.00  4.80           N  
ATOM   1033  N   GLU B 165     113.394 114.187 138.737  1.00  7.54           N  
ATOM   1034  CA  GLU B 165     114.074 114.923 137.653  1.00 10.34           C  
ATOM   1035  C   GLU B 165     115.295 114.160 137.107  1.00  7.50           C  
ATOM   1036  O   GLU B 165     116.192 113.819 137.873  1.00 14.06           O  
ATOM   1037  CB  GLU B 165     114.493 116.313 138.157  1.00 13.83           C  
ATOM   1038  CG  GLU B 165     114.741 117.285 136.995  1.00 11.43           C  
ATOM   1039  CD  GLU B 165     113.450 117.776 136.315  1.00 14.80           C  
ATOM   1040  OE1 GLU B 165     112.344 117.516 136.839  1.00 12.49           O  
ATOM   1041  OE2 GLU B 165     113.553 118.391 135.235  1.00  7.52           O  
ATOM   1042  N   LEU B 166     115.382 113.935 135.789  1.00  7.12           N  
ATOM   1043  CA  LEU B 166     116.496 113.217 135.139  1.00  7.70           C  
ATOM   1044  C   LEU B 166     117.645 114.154 134.770  1.00  9.13           C  
ATOM   1045  O   LEU B 166     117.412 115.229 134.232  1.00  6.29           O  
ATOM   1046  CB  LEU B 166     115.990 112.546 133.851  1.00 11.82           C  
ATOM   1047  CG  LEU B 166     117.029 111.776 133.023  1.00 10.89           C  
ATOM   1048  CD1 LEU B 166     117.525 110.538 133.759  1.00 11.94           C  
ATOM   1049  CD2 LEU B 166     116.398 111.358 131.697  1.00 10.09           C  
ATOM   1050  N   ILE B 167     118.885 113.707 134.969  1.00 16.61           N  
ATOM   1051  CA  ILE B 167     120.103 114.393 134.515  1.00 12.67           C  
ATOM   1052  C   ILE B 167     120.712 113.519 133.395  1.00  8.28           C  
ATOM   1053  O   ILE B 167     121.177 112.415 133.668  1.00 16.86           O  
ATOM   1054  CB  ILE B 167     121.060 114.684 135.684  1.00 14.69           C  
ATOM   1055  CG1 ILE B 167     120.416 115.520 136.812  1.00 16.36           C  
ATOM   1056  CG2 ILE B 167     122.283 115.439 135.149  1.00 17.65           C  
ATOM   1057  CD1 ILE B 167     121.136 115.362 138.156  1.00  8.64           C  
ATOM   1058  N   ILE B 168     120.714 113.968 132.138  1.00  8.80           N  
ATOM   1059  CA  ILE B 168     121.170 113.157 130.994  1.00  7.08           C  
ATOM   1060  C   ILE B 168     122.106 113.883 130.015  1.00 10.67           C  
ATOM   1061  O   ILE B 168     121.983 115.078 129.771  1.00 15.09           O  
ATOM   1062  CB  ILE B 168     119.948 112.496 130.318  1.00  7.27           C  
ATOM   1063  CG1 ILE B 168     120.378 111.482 129.242  1.00 11.18           C  
ATOM   1064  CG2 ILE B 168     118.970 113.532 129.737  1.00  7.70           C  
ATOM   1065  CD1 ILE B 168     119.270 110.512 128.835  1.00 14.18           C  
ATOM   1066  N   GLY B 169     123.099 113.170 129.477  1.00 20.61           N  
ATOM   1067  CA  GLY B 169     124.069 113.711 128.521  1.00 12.63           C  
ATOM   1068  C   GLY B 169     125.331 112.858 128.391  1.00 17.06           C  
ATOM   1069  O   GLY B 169     125.502 111.862 129.092  1.00 14.59           O  
ATOM   1070  N   ASP B 170     126.252 113.268 127.525  1.00 35.79           N  
ATOM   1071  CA  ASP B 170     127.521 112.564 127.258  1.00 35.70           C  
ATOM   1072  C   ASP B 170     128.450 112.484 128.484  1.00 32.40           C  
ATOM   1073  O   ASP B 170     128.283 113.217 129.467  1.00 36.00           O  
ATOM   1074  CB  ASP B 170     128.272 113.262 126.110  1.00 29.71           C  
ATOM   1075  CG  ASP B 170     127.626 113.104 124.729  1.00 35.24           C  
ATOM   1076  OD1 ASP B 170     126.762 112.221 124.550  1.00 30.61           O  
ATOM   1077  OD2 ASP B 170     128.033 113.859 123.816  1.00 28.62           O  
ATOM   1078  N   ARG B 171     129.430 111.569 128.447  1.00 36.61           N  
ATOM   1079  CA  ARG B 171     130.416 111.391 129.529  1.00 34.04           C  
ATOM   1080  C   ARG B 171     131.277 112.641 129.722  1.00 27.85           C  
ATOM   1081  O   ARG B 171     131.555 113.363 128.770  1.00 35.90           O  
ATOM   1082  CB  ARG B 171     131.268 110.119 129.328  1.00 34.21           C  
ATOM   1083  CG  ARG B 171     132.267 110.184 128.157  1.00 33.25           C  
ATOM   1084  CD  ARG B 171     133.205 108.966 128.108  1.00 34.52           C  
ATOM   1085  NE  ARG B 171     132.519 107.668 127.934  1.00 29.73           N  
ATOM   1086  CZ  ARG B 171     131.890 107.206 126.870  1.00 33.20           C  
ATOM   1087  NH1 ARG B 171     131.327 106.035 126.905  1.00 35.34           N  
ATOM   1088  NH2 ARG B 171     131.811 107.864 125.750  1.00 27.74           N  
ATOM   1089  N   GLN B 172     131.699 112.891 130.960  1.00 31.00           N  
ATOM   1090  CA  GLN B 172     132.510 114.054 131.345  1.00 38.11           C  
ATOM   1091  C   GLN B 172     131.869 115.403 130.945  1.00 35.87           C  
ATOM   1092  O   GLN B 172     132.481 116.221 130.259  1.00 35.00           O  
ATOM   1093  CB  GLN B 172     133.974 113.899 130.870  1.00 32.17           C  
ATOM   1094  CG  GLN B 172     134.684 112.636 131.395  1.00 32.64           C  
ATOM   1095  CD  GLN B 172     135.090 112.732 132.867  1.00 38.42           C  
ATOM   1096  NE2 GLN B 172     134.675 111.801 133.696  1.00 30.33           N  
ATOM   1097  OE1 GLN B 172     135.794 113.639 133.298  1.00 33.91           O  
ATOM   1098  N   THR B 173     130.629 115.638 131.399  1.00 18.43           N  
ATOM   1099  CA  THR B 173     129.837 116.873 131.161  1.00 11.49           C  
ATOM   1100  C   THR B 173     129.327 117.553 132.442  1.00 17.72           C  
ATOM   1101  O   THR B 173     128.745 118.631 132.369  1.00 18.28           O  
ATOM   1102  CB  THR B 173     128.665 116.654 130.188  1.00 14.33           C  
ATOM   1103  CG2 THR B 173     129.100 116.360 128.759  1.00 14.73           C  
ATOM   1104  OG1 THR B 173     127.839 115.601 130.626  1.00 15.45           O  
ATOM   1105  N   GLY B 174     129.556 116.965 133.624  1.00 12.19           N  
ATOM   1106  CA  GLY B 174     129.146 117.528 134.923  1.00 14.49           C  
ATOM   1107  C   GLY B 174     127.881 116.950 135.568  1.00  8.76           C  
ATOM   1108  O   GLY B 174     127.401 117.501 136.554  1.00 14.78           O  
ATOM   1109  N   LYS B 175     127.347 115.817 135.100  1.00 11.18           N  
ATOM   1110  CA  LYS B 175     126.141 115.205 135.686  1.00  6.65           C  
ATOM   1111  C   LYS B 175     126.291 114.858 137.169  1.00  7.77           C  
ATOM   1112  O   LYS B 175     125.414 115.178 137.960  1.00 11.46           O  
ATOM   1113  CB  LYS B 175     125.699 113.978 134.872  1.00  7.90           C  
ATOM   1114  CG  LYS B 175     125.508 114.306 133.385  1.00  6.82           C  
ATOM   1115  CD  LYS B 175     124.893 113.179 132.554  1.00  7.12           C  
ATOM   1116  CE  LYS B 175     125.700 111.887 132.599  1.00 13.95           C  
ATOM   1117  NZ  LYS B 175     126.986 112.013 131.864  1.00 11.52           N  
ATOM   1118  N   THR B 176     127.412 114.264 137.576  1.00 10.86           N  
ATOM   1119  CA  THR B 176     127.653 113.958 138.997  1.00  4.68           C  
ATOM   1120  C   THR B 176     127.884 115.251 139.810  1.00  7.18           C  
ATOM   1121  O   THR B 176     127.502 115.332 140.975  1.00  7.21           O  
ATOM   1122  CB  THR B 176     128.767 112.901 139.135  1.00  7.38           C  
ATOM   1123  CG2 THR B 176     130.159 113.414 138.758  1.00  8.73           C  
ATOM   1124  OG1 THR B 176     128.843 112.399 140.442  1.00  1.82           O  
ATOM   1125  N   ALA B 177     128.424 116.321 139.208  1.00 14.02           N  
ATOM   1126  CA  ALA B 177     128.640 117.595 139.905  1.00  9.88           C  
ATOM   1127  C   ALA B 177     127.323 118.304 140.276  1.00  6.46           C  
ATOM   1128  O   ALA B 177     127.207 118.865 141.365  1.00 12.07           O  
ATOM   1129  CB  ALA B 177     129.531 118.492 139.038  1.00  4.61           C  
ATOM   1130  N   ILE B 178     126.295 118.213 139.422  1.00  7.16           N  
ATOM   1131  CA  ILE B 178     124.966 118.795 139.691  1.00 13.06           C  
ATOM   1132  C   ILE B 178     124.338 118.145 140.936  1.00  9.76           C  
ATOM   1133  O   ILE B 178     123.769 118.830 141.790  1.00 12.43           O  
ATOM   1134  CB  ILE B 178     124.073 118.674 138.433  1.00  9.93           C  
ATOM   1135  CG1 ILE B 178     124.601 119.633 137.344  1.00 12.11           C  
ATOM   1136  CG2 ILE B 178     122.586 118.943 138.727  1.00 12.68           C  
ATOM   1137  CD1 ILE B 178     123.927 119.478 135.978  1.00  7.09           C  
ATOM   1138  N   ALA B 179     124.474 116.823 141.078  1.00  5.73           N  
ATOM   1139  CA  ALA B 179     123.964 116.083 142.224  1.00 11.71           C  
ATOM   1140  C   ALA B 179     124.728 116.405 143.519  1.00  8.90           C  
ATOM   1141  O   ALA B 179     124.103 116.618 144.556  1.00  5.76           O  
ATOM   1142  CB  ALA B 179     124.021 114.597 141.896  1.00 10.40           C  
ATOM   1143  N   ILE B 180     126.064 116.486 143.480  1.00  3.62           N  
ATOM   1144  CA  ILE B 180     126.861 116.813 144.674  1.00  5.26           C  
ATOM   1145  C   ILE B 180     126.616 118.266 145.103  1.00 11.14           C  
ATOM   1146  O   ILE B 180     126.449 118.517 146.294  1.00  3.38           O  
ATOM   1147  CB  ILE B 180     128.353 116.468 144.467  1.00  6.29           C  
ATOM   1148  CG1 ILE B 180     128.589 114.952 144.286  1.00  3.47           C  
ATOM   1149  CG2 ILE B 180     129.210 116.963 145.645  1.00 13.23           C  
ATOM   1150  CD1 ILE B 180     128.187 114.065 145.473  1.00  9.08           C  
ATOM   1151  N   ASP B 181     126.500 119.219 144.166  1.00 14.73           N  
ATOM   1152  CA  ASP B 181     126.203 120.619 144.523  1.00 21.09           C  
ATOM   1153  C   ASP B 181     124.839 120.715 145.221  1.00 16.87           C  
ATOM   1154  O   ASP B 181     124.668 121.488 146.165  1.00 16.35           O  
ATOM   1155  CB  ASP B 181     126.203 121.541 143.291  1.00 17.68           C  
ATOM   1156  CG  ASP B 181     127.582 121.804 142.671  1.00 14.44           C  
ATOM   1157  OD1 ASP B 181     128.598 121.695 143.390  1.00 14.85           O  
ATOM   1158  OD2 ASP B 181     127.636 122.249 141.500  1.00 15.51           O  
ATOM   1159  N   THR B 182     123.885 119.869 144.818  1.00  5.80           N  
ATOM   1160  CA  THR B 182     122.541 119.819 145.405  1.00  9.20           C  
ATOM   1161  C   THR B 182     122.594 119.259 146.824  1.00 10.32           C  
ATOM   1162  O   THR B 182     122.089 119.902 147.737  1.00  4.08           O  
ATOM   1163  CB  THR B 182     121.603 118.987 144.521  1.00 13.07           C  
ATOM   1164  CG2 THR B 182     120.183 118.884 145.066  1.00 11.42           C  
ATOM   1165  OG1 THR B 182     121.528 119.550 143.232  1.00 10.89           O  
ATOM   1166  N   ILE B 183     123.254 118.123 147.066  1.00  7.51           N  
ATOM   1167  CA  ILE B 183     123.382 117.556 148.419  1.00  0.79           C  
ATOM   1168  C   ILE B 183     124.096 118.544 149.359  1.00  4.81           C  
ATOM   1169  O   ILE B 183     123.756 118.620 150.535  1.00  4.45           O  
ATOM   1170  CB  ILE B 183     124.044 116.163 148.379  1.00  6.72           C  
ATOM   1171  CG1 ILE B 183     123.027 115.162 147.800  1.00  4.48           C  
ATOM   1172  CG2 ILE B 183     124.481 115.705 149.779  1.00  7.04           C  
ATOM   1173  CD1 ILE B 183     123.578 113.751 147.585  1.00  6.81           C  
ATOM   1174  N   ILE B 184     125.030 119.364 148.865  1.00 10.32           N  
ATOM   1175  CA  ILE B 184     125.742 120.369 149.677  1.00  9.53           C  
ATOM   1176  C   ILE B 184     124.779 121.514 150.032  1.00  4.86           C  
ATOM   1177  O   ILE B 184     124.848 122.060 151.133  1.00 10.96           O  
ATOM   1178  CB  ILE B 184     126.997 120.881 148.931  1.00 11.16           C  
ATOM   1179  CG1 ILE B 184     128.074 119.776 148.905  1.00 12.39           C  
ATOM   1180  CG2 ILE B 184     127.588 122.144 149.585  1.00  5.69           C  
ATOM   1181  CD1 ILE B 184     129.221 120.060 147.930  1.00  5.11           C  
ATOM   1182  N   ASN B 185     123.861 121.882 149.134  1.00 11.27           N  
ATOM   1183  CA  ASN B 185     122.898 122.961 149.366  1.00 10.56           C  
ATOM   1184  C   ASN B 185     121.808 122.607 150.397  1.00 15.51           C  
ATOM   1185  O   ASN B 185     121.317 123.503 151.074  1.00 13.49           O  
ATOM   1186  CB  ASN B 185     122.271 123.356 148.020  1.00 14.96           C  
ATOM   1187  CG  ASN B 185     121.648 124.735 148.084  1.00 11.63           C  
ATOM   1188  ND2 ASN B 185     120.374 124.870 147.814  1.00  8.51           N  
ATOM   1189  OD1 ASN B 185     122.305 125.720 148.366  1.00  8.35           O  
ATOM   1190  N   GLN B 186     121.476 121.327 150.605  1.00  8.03           N  
ATOM   1191  CA  GLN B 186     120.442 120.896 151.567  1.00  6.24           C  
ATOM   1192  C   GLN B 186     120.862 120.917 153.058  1.00 12.51           C  
ATOM   1193  O   GLN B 186     120.195 120.310 153.895  1.00 10.30           O  
ATOM   1194  CB  GLN B 186     119.901 119.506 151.135  1.00 11.19           C  
ATOM   1195  CG  GLN B 186     118.551 119.593 150.412  1.00  9.21           C  
ATOM   1196  CD  GLN B 186     118.588 120.371 149.102  1.00  5.18           C  
ATOM   1197  NE2 GLN B 186     118.064 121.576 149.070  1.00  8.92           N  
ATOM   1198  OE1 GLN B 186     119.083 119.914 148.090  1.00  6.65           O  
ATOM   1199  N   LYS B 187     121.920 121.649 153.438  1.00  8.78           N  
ATOM   1200  CA  LYS B 187     122.395 121.726 154.832  1.00  7.04           C  
ATOM   1201  C   LYS B 187     121.417 122.337 155.843  1.00 14.08           C  
ATOM   1202  O   LYS B 187     121.348 121.866 156.978  1.00 14.04           O  
ATOM   1203  CB  LYS B 187     123.754 122.452 154.864  1.00 10.09           C  
ATOM   1204  CG  LYS B 187     124.354 122.532 156.280  1.00 15.22           C  
ATOM   1205  CD  LYS B 187     125.761 123.133 156.317  1.00 11.07           C  
ATOM   1206  CE  LYS B 187     126.807 122.196 155.708  1.00 15.44           C  
ATOM   1207  NZ  LYS B 187     128.162 122.795 155.783  1.00 13.36           N  
ATOM   1208  N   GLY B 188     120.663 123.367 155.457  1.00 14.00           N  
ATOM   1209  CA  GLY B 188     119.724 124.052 156.359  1.00 10.20           C  
ATOM   1210  C   GLY B 188     118.333 123.422 156.500  1.00 13.48           C  
ATOM   1211  O   GLY B 188     117.701 123.567 157.544  1.00 17.13           O  
ATOM   1212  N   GLN B 189     117.857 122.717 155.474  1.00 14.38           N  
ATOM   1213  CA  GLN B 189     116.546 122.064 155.438  1.00 20.04           C  
ATOM   1214  C   GLN B 189     116.559 120.705 156.152  1.00 20.42           C  
ATOM   1215  O   GLN B 189     117.580 120.022 156.168  1.00 14.63           O  
ATOM   1216  CB  GLN B 189     116.084 121.904 153.982  1.00 18.16           C  
ATOM   1217  CG  GLN B 189     115.831 123.243 153.262  1.00 20.33           C  
ATOM   1218  CD  GLN B 189     117.085 123.934 152.730  1.00 12.09           C  
ATOM   1219  NE2 GLN B 189     117.015 125.191 152.368  1.00 13.24           N  
ATOM   1220  OE1 GLN B 189     118.144 123.346 152.596  1.00 20.12           O  
ATOM   1221  N   ASP B 190     115.426 120.255 156.694  1.00 43.42           N  
ATOM   1222  CA  ASP B 190     115.344 118.958 157.396  1.00 41.59           C  
ATOM   1223  C   ASP B 190     115.168 117.773 156.403  1.00 38.37           C  
ATOM   1224  O   ASP B 190     114.332 116.893 156.593  1.00 36.44           O  
ATOM   1225  CB  ASP B 190     114.203 119.026 158.435  1.00 41.28           C  
ATOM   1226  CG  ASP B 190     114.493 119.884 159.676  1.00 43.40           C  
ATOM   1227  OD1 ASP B 190     115.441 120.701 159.671  1.00 43.14           O  
ATOM   1228  OD2 ASP B 190     113.731 119.761 160.662  1.00 41.21           O  
ATOM   1229  N   VAL B 191     115.951 117.750 155.318  1.00  9.56           N  
ATOM   1230  CA  VAL B 191     115.960 116.708 154.274  1.00  5.89           C  
ATOM   1231  C   VAL B 191     117.060 115.677 154.540  1.00  1.97           C  
ATOM   1232  O   VAL B 191     118.194 116.066 154.798  1.00  4.29           O  
ATOM   1233  CB  VAL B 191     116.179 117.334 152.880  1.00  3.36           C  
ATOM   1234  CG1 VAL B 191     116.263 116.284 151.765  1.00  9.91           C  
ATOM   1235  CG2 VAL B 191     115.054 118.299 152.509  1.00  3.79           C  
ATOM   1236  N   ILE B 192     116.781 114.377 154.416  1.00 11.64           N  
ATOM   1237  CA  ILE B 192     117.800 113.328 154.575  1.00  6.90           C  
ATOM   1238  C   ILE B 192     118.188 112.878 153.167  1.00  3.44           C  
ATOM   1239  O   ILE B 192     117.337 112.423 152.405  1.00  2.46           O  
ATOM   1240  CB  ILE B 192     117.309 112.155 155.447  1.00  5.42           C  
ATOM   1241  CG1 ILE B 192     117.056 112.593 156.906  1.00  2.95           C  
ATOM   1242  CG2 ILE B 192     118.373 111.047 155.455  1.00  8.06           C  
ATOM   1243  CD1 ILE B 192     115.666 113.192 157.143  1.00  5.85           C  
ATOM   1244  N   CYS B 193     119.469 112.956 152.816  1.00  9.90           N  
ATOM   1245  CA  CYS B 193     119.949 112.626 151.472  1.00  9.29           C  
ATOM   1246  C   CYS B 193     120.561 111.234 151.369  1.00  1.48           C  
ATOM   1247  O   CYS B 193     121.286 110.800 152.253  1.00  3.94           O  
ATOM   1248  CB  CYS B 193     120.970 113.675 151.025  1.00  4.61           C  
ATOM   1249  SG  CYS B 193     120.189 115.304 150.963  1.00  5.60           S  
ATOM   1250  N   ILE B 194     120.282 110.517 150.287  1.00  7.80           N  
ATOM   1251  CA  ILE B 194     120.851 109.193 150.030  1.00  4.86           C  
ATOM   1252  C   ILE B 194     121.573 109.239 148.691  1.00  4.19           C  
ATOM   1253  O   ILE B 194     120.990 109.645 147.687  1.00  2.61           O  
ATOM   1254  CB  ILE B 194     119.783 108.090 150.115  1.00  9.10           C  
ATOM   1255  CG1 ILE B 194     119.056 108.209 151.471  1.00  0.22           C  
ATOM   1256  CG2 ILE B 194     120.433 106.710 149.918  1.00  8.20           C  
ATOM   1257  CD1 ILE B 194     118.144 107.040 151.824  1.00  1.88           C  
ATOM   1258  N   TYR B 195     122.828 108.805 148.660  1.00  6.85           N  
ATOM   1259  CA  TYR B 195     123.652 108.789 147.460  1.00  3.54           C  
ATOM   1260  C   TYR B 195     123.959 107.343 147.114  1.00  9.73           C  
ATOM   1261  O   TYR B 195     124.530 106.611 147.919  1.00  1.22           O  
ATOM   1262  CB  TYR B 195     124.929 109.603 147.691  1.00  1.87           C  
ATOM   1263  CG  TYR B 195     125.687 109.927 146.420  1.00  8.89           C  
ATOM   1264  CD1 TYR B 195     126.673 109.062 145.907  1.00  5.83           C  
ATOM   1265  CD2 TYR B 195     125.372 111.110 145.731  1.00  3.08           C  
ATOM   1266  CE1 TYR B 195     127.353 109.397 144.718  1.00  0.00           C  
ATOM   1267  CE2 TYR B 195     126.054 111.456 144.555  1.00  2.27           C  
ATOM   1268  CZ  TYR B 195     127.053 110.606 144.055  1.00  1.45           C  
ATOM   1269  OH  TYR B 195     127.727 110.970 142.939  1.00  2.03           O  
ATOM   1270  N   VAL B 196     123.561 106.924 145.921  1.00  8.96           N  
ATOM   1271  CA  VAL B 196     123.779 105.571 145.437  1.00  8.72           C  
ATOM   1272  C   VAL B 196     124.785 105.607 144.293  1.00  7.00           C  
ATOM   1273  O   VAL B 196     124.544 106.231 143.256  1.00  4.70           O  
ATOM   1274  CB  VAL B 196     122.463 104.896 145.024  1.00  8.26           C  
ATOM   1275  CG1 VAL B 196     122.703 103.428 144.693  1.00  4.95           C  
ATOM   1276  CG2 VAL B 196     121.394 104.954 146.123  1.00  3.63           C  
ATOM   1277  N   ALA B 197     125.933 104.964 144.494  1.00  2.75           N  
ATOM   1278  CA  ALA B 197     126.983 104.826 143.495  1.00  9.24           C  
ATOM   1279  C   ALA B 197     126.805 103.479 142.774  1.00  3.86           C  
ATOM   1280  O   ALA B 197     126.905 102.423 143.404  1.00  4.92           O  
ATOM   1281  CB  ALA B 197     128.340 104.943 144.194  1.00  2.54           C  
ATOM   1282  N   ILE B 198     126.541 103.509 141.464  1.00  9.15           N  
ATOM   1283  CA  ILE B 198     126.344 102.316 140.622  1.00  4.13           C  
ATOM   1284  C   ILE B 198     127.438 102.222 139.555  1.00  3.28           C  
ATOM   1285  O   ILE B 198     127.566 103.123 138.730  1.00  7.48           O  
ATOM   1286  CB  ILE B 198     124.936 102.246 139.969  1.00  2.21           C  
ATOM   1287  CG1 ILE B 198     123.753 102.443 140.948  1.00  1.48           C  
ATOM   1288  CG2 ILE B 198     124.786 100.874 139.289  1.00  8.67           C  
ATOM   1289  CD1 ILE B 198     123.067 103.806 140.806  1.00  7.74           C  
ATOM   1290  N   GLY B 199     128.244 101.156 139.574  1.00  5.90           N  
ATOM   1291  CA  GLY B 199     129.320 100.904 138.603  1.00  2.42           C  
ATOM   1292  C   GLY B 199     130.458 101.933 138.601  1.00  6.22           C  
ATOM   1293  O   GLY B 199     131.207 102.041 137.633  1.00  6.38           O  
ATOM   1294  N   GLN B 200     130.573 102.718 139.667  1.00  5.18           N  
ATOM   1295  CA  GLN B 200     131.588 103.759 139.825  1.00  2.58           C  
ATOM   1296  C   GLN B 200     132.933 103.145 140.253  1.00 10.71           C  
ATOM   1297  O   GLN B 200     132.970 102.073 140.857  1.00  6.51           O  
ATOM   1298  CB  GLN B 200     131.094 104.768 140.877  1.00  9.55           C  
ATOM   1299  CG  GLN B 200     129.898 105.609 140.393  1.00  4.45           C  
ATOM   1300  CD  GLN B 200     130.245 106.570 139.257  1.00  7.82           C  
ATOM   1301  NE2 GLN B 200     129.372 106.761 138.296  1.00  5.73           N  
ATOM   1302  OE1 GLN B 200     131.320 107.143 139.188  1.00  6.20           O  
ATOM   1303  N   LYS B 201     134.051 103.824 139.972  1.00  5.93           N  
ATOM   1304  CA  LYS B 201     135.408 103.361 140.332  1.00  7.10           C  
ATOM   1305  C   LYS B 201     135.627 103.587 141.830  1.00  5.46           C  
ATOM   1306  O   LYS B 201     135.298 104.673 142.312  1.00  7.69           O  
ATOM   1307  CB  LYS B 201     136.447 104.131 139.495  1.00 12.08           C  
ATOM   1308  CG  LYS B 201     136.354 103.823 137.990  1.00 10.81           C  
ATOM   1309  CD  LYS B 201     136.993 104.916 137.121  1.00 11.39           C  
ATOM   1310  CE  LYS B 201     138.494 105.099 137.389  1.00  4.75           C  
ATOM   1311  NZ  LYS B 201     139.114 106.003 136.388  1.00 11.45           N  
ATOM   1312  N   GLN B 202     136.230 102.643 142.561  1.00  5.02           N  
ATOM   1313  CA  GLN B 202     136.421 102.768 144.020  1.00  2.30           C  
ATOM   1314  C   GLN B 202     137.132 104.058 144.446  1.00  1.74           C  
ATOM   1315  O   GLN B 202     136.789 104.618 145.485  1.00  1.84           O  
ATOM   1316  CB  GLN B 202     137.196 101.564 144.577  1.00  8.43           C  
ATOM   1317  CG  GLN B 202     136.364 100.273 144.620  1.00  9.82           C  
ATOM   1318  CD  GLN B 202     137.207  99.035 144.912  1.00  9.13           C  
ATOM   1319  NE2 GLN B 202     136.810  98.203 145.849  1.00  7.79           N  
ATOM   1320  OE1 GLN B 202     138.238  98.790 144.300  1.00  3.47           O  
ATOM   1321  N   SER B 203     138.057 104.583 143.632  1.00  6.53           N  
ATOM   1322  CA  SER B 203     138.739 105.853 143.927  1.00  9.23           C  
ATOM   1323  C   SER B 203     137.774 107.050 143.904  1.00  5.90           C  
ATOM   1324  O   SER B 203     137.886 107.960 144.724  1.00  6.96           O  
ATOM   1325  CB  SER B 203     139.878 106.080 142.924  1.00  8.93           C  
ATOM   1326  OG  SER B 203     140.688 104.919 142.809  1.00  2.06           O  
ATOM   1327  N   THR B 204     136.782 107.045 143.004  1.00  5.36           N  
ATOM   1328  CA  THR B 204     135.769 108.119 142.922  1.00  3.65           C  
ATOM   1329  C   THR B 204     134.766 108.029 144.072  1.00  6.04           C  
ATOM   1330  O   THR B 204     134.335 109.065 144.568  1.00  9.58           O  
ATOM   1331  CB  THR B 204     135.039 108.184 141.575  1.00  3.92           C  
ATOM   1332  CG2 THR B 204     135.998 108.410 140.410  1.00  7.90           C  
ATOM   1333  OG1 THR B 204     134.294 107.024 141.298  1.00  3.92           O  
ATOM   1334  N   VAL B 205     134.432 106.822 144.558  1.00  6.44           N  
ATOM   1335  CA  VAL B 205     133.551 106.669 145.730  1.00  3.93           C  
ATOM   1336  C   VAL B 205     134.252 107.304 146.932  1.00  6.88           C  
ATOM   1337  O   VAL B 205     133.655 108.114 147.636  1.00  4.03           O  
ATOM   1338  CB  VAL B 205     133.172 105.193 145.993  1.00  1.35           C  
ATOM   1339  CG1 VAL B 205     132.403 104.998 147.305  1.00  4.50           C  
ATOM   1340  CG2 VAL B 205     132.276 104.661 144.871  1.00  3.34           C  
ATOM   1341  N   ALA B 206     135.546 107.017 147.123  1.00  2.17           N  
ATOM   1342  CA  ALA B 206     136.346 107.629 148.181  1.00  9.25           C  
ATOM   1343  C   ALA B 206     136.421 109.165 148.027  1.00  6.89           C  
ATOM   1344  O   ALA B 206     136.232 109.887 149.002  1.00  5.98           O  
ATOM   1345  CB  ALA B 206     137.723 106.960 148.208  1.00  7.46           C  
ATOM   1346  N   GLN B 207     136.618 109.682 146.807  1.00  5.41           N  
ATOM   1347  CA  GLN B 207     136.682 111.128 146.548  1.00  0.91           C  
ATOM   1348  C   GLN B 207     135.342 111.814 146.871  1.00  3.21           C  
ATOM   1349  O   GLN B 207     135.327 112.887 147.476  1.00  2.53           O  
ATOM   1350  CB  GLN B 207     137.099 111.349 145.083  1.00  1.67           C  
ATOM   1351  CG  GLN B 207     137.283 112.827 144.687  1.00  2.62           C  
ATOM   1352  CD  GLN B 207     138.401 113.547 145.444  1.00  0.71           C  
ATOM   1353  NE2 GLN B 207     139.604 113.016 145.479  1.00  2.36           N  
ATOM   1354  OE1 GLN B 207     138.211 114.602 146.032  1.00  3.70           O  
ATOM   1355  N   VAL B 208     134.211 111.189 146.536  1.00  8.81           N  
ATOM   1356  CA  VAL B 208     132.870 111.708 146.847  1.00  3.10           C  
ATOM   1357  C   VAL B 208     132.640 111.663 148.357  1.00  4.31           C  
ATOM   1358  O   VAL B 208     132.281 112.684 148.931  1.00  7.23           O  
ATOM   1359  CB  VAL B 208     131.787 110.960 146.049  1.00  3.25           C  
ATOM   1360  CG1 VAL B 208     130.375 111.198 146.589  1.00  6.09           C  
ATOM   1361  CG2 VAL B 208     131.815 111.458 144.599  1.00  7.58           C  
ATOM   1362  N   VAL B 209     132.923 110.552 149.038  1.00  4.60           N  
ATOM   1363  CA  VAL B 209     132.759 110.450 150.501  1.00  6.76           C  
ATOM   1364  C   VAL B 209     133.630 111.491 151.214  1.00  6.57           C  
ATOM   1365  O   VAL B 209     133.147 112.173 152.117  1.00  5.11           O  
ATOM   1366  CB  VAL B 209     133.018 109.017 150.985  1.00  8.17           C  
ATOM   1367  CG1 VAL B 209     133.062 108.903 152.510  1.00  7.99           C  
ATOM   1368  CG2 VAL B 209     131.896 108.095 150.499  1.00  8.08           C  
ATOM   1369  N   LYS B 210     134.893 111.681 150.805  1.00 13.85           N  
ATOM   1370  CA  LYS B 210     135.743 112.728 151.403  1.00 11.82           C  
ATOM   1371  C   LYS B 210     135.197 114.121 151.083  1.00 14.37           C  
ATOM   1372  O   LYS B 210     135.223 114.980 151.954  1.00 17.59           O  
ATOM   1373  CB  LYS B 210     137.212 112.590 150.960  1.00 14.20           C  
ATOM   1374  CG  LYS B 210     137.954 111.357 151.511  1.00 18.03           C  
ATOM   1375  CD  LYS B 210     137.870 111.215 153.042  1.00 12.65           C  
ATOM   1376  CE  LYS B 210     138.733 110.083 153.623  1.00 15.63           C  
ATOM   1377  NZ  LYS B 210     138.498 108.771 152.968  1.00  8.61           N  
ATOM   1378  N   THR B 211     134.639 114.348 149.893  1.00 10.88           N  
ATOM   1379  CA  THR B 211     134.034 115.646 149.528  1.00  8.42           C  
ATOM   1380  C   THR B 211     132.788 115.914 150.382  1.00  3.29           C  
ATOM   1381  O   THR B 211     132.565 117.040 150.822  1.00  6.01           O  
ATOM   1382  CB  THR B 211     133.698 115.727 148.033  1.00  8.58           C  
ATOM   1383  CG2 THR B 211     133.124 117.083 147.625  1.00  3.77           C  
ATOM   1384  OG1 THR B 211     134.875 115.544 147.281  1.00 10.91           O  
ATOM   1385  N   LEU B 212     131.976 114.887 150.651  1.00  6.71           N  
ATOM   1386  CA  LEU B 212     130.790 115.021 151.489  1.00  9.23           C  
ATOM   1387  C   LEU B 212     131.210 115.331 152.934  1.00  7.71           C  
ATOM   1388  O   LEU B 212     130.585 116.175 153.569  1.00 10.53           O  
ATOM   1389  CB  LEU B 212     129.898 113.772 151.360  1.00  1.96           C  
ATOM   1390  CG  LEU B 212     129.236 113.594 149.979  1.00  3.99           C  
ATOM   1391  CD1 LEU B 212     128.632 112.200 149.844  1.00 10.41           C  
ATOM   1392  CD2 LEU B 212     128.115 114.606 149.758  1.00  8.87           C  
ATOM   1393  N   GLU B 213     132.255 114.698 153.482  1.00 14.28           N  
ATOM   1394  CA  GLU B 213     132.742 115.057 154.829  1.00 16.61           C  
ATOM   1395  C   GLU B 213     133.404 116.451 154.835  1.00 17.24           C  
ATOM   1396  O   GLU B 213     133.233 117.209 155.788  1.00 18.01           O  
ATOM   1397  CB  GLU B 213     133.673 113.993 155.441  1.00 18.26           C  
ATOM   1398  CG  GLU B 213     132.884 112.761 155.917  1.00  9.67           C  
ATOM   1399  CD  GLU B 213     133.604 111.899 156.970  1.00  8.98           C  
ATOM   1400  OE1 GLU B 213     133.997 112.448 158.024  1.00  9.01           O  
ATOM   1401  OE2 GLU B 213     133.651 110.651 156.842  1.00  8.43           O  
ATOM   1402  N   GLU B 214     134.124 116.829 153.774  1.00 37.45           N  
ATOM   1403  CA  GLU B 214     134.803 118.128 153.646  1.00 28.68           C  
ATOM   1404  C   GLU B 214     133.822 119.312 153.711  1.00 36.15           C  
ATOM   1405  O   GLU B 214     134.124 120.323 154.342  1.00 34.58           O  
ATOM   1406  CB  GLU B 214     135.631 118.145 152.352  1.00 32.60           C  
ATOM   1407  CG  GLU B 214     136.332 119.483 152.089  1.00 31.20           C  
ATOM   1408  CD  GLU B 214     137.297 119.387 150.901  1.00 31.27           C  
ATOM   1409  OE1 GLU B 214     138.296 118.637 150.990  1.00 30.27           O  
ATOM   1410  OE2 GLU B 214     137.090 120.097 149.890  1.00 36.84           O  
ATOM   1411  N   HIS B 215     132.628 119.181 153.119  1.00 13.34           N  
ATOM   1412  CA  HIS B 215     131.583 120.218 153.167  1.00  6.34           C  
ATOM   1413  C   HIS B 215     130.584 119.989 154.316  1.00 10.70           C  
ATOM   1414  O   HIS B 215     129.624 120.743 154.469  1.00  8.89           O  
ATOM   1415  CB  HIS B 215     130.862 120.333 151.814  1.00  6.37           C  
ATOM   1416  CG  HIS B 215     131.704 120.908 150.703  1.00 14.93           C  
ATOM   1417  CD2 HIS B 215     132.338 120.208 149.722  1.00  9.38           C  
ATOM   1418  ND1 HIS B 215     131.821 122.270 150.425  1.00 13.79           N  
ATOM   1419  CE1 HIS B 215     132.552 122.360 149.302  1.00 14.05           C  
ATOM   1420  NE2 HIS B 215     132.870 121.137 148.857  1.00  9.33           N  
ATOM   1421  N   GLY B 216     130.790 118.962 155.145  1.00  5.77           N  
ATOM   1422  CA  GLY B 216     129.925 118.620 156.281  1.00 11.97           C  
ATOM   1423  C   GLY B 216     128.600 117.943 155.894  1.00 12.46           C  
ATOM   1424  O   GLY B 216     127.784 117.636 156.759  1.00  7.93           O  
ATOM   1425  N   ALA B 217     128.389 117.663 154.606  1.00 10.24           N  
ATOM   1426  CA  ALA B 217     127.174 117.054 154.078  1.00  9.60           C  
ATOM   1427  C   ALA B 217     126.887 115.656 154.639  1.00  5.90           C  
ATOM   1428  O   ALA B 217     125.739 115.208 154.628  1.00  4.45           O  
ATOM   1429  CB  ALA B 217     127.273 117.036 152.552  1.00  7.83           C  
ATOM   1430  N   MET B 218     127.892 114.952 155.163  1.00 10.05           N  
ATOM   1431  CA  MET B 218     127.660 113.633 155.756  1.00 11.54           C  
ATOM   1432  C   MET B 218     126.800 113.708 157.026  1.00 15.40           C  
ATOM   1433  O   MET B 218     126.200 112.705 157.384  1.00 13.23           O  
ATOM   1434  CB  MET B 218     128.962 112.861 156.001  1.00  8.83           C  
ATOM   1435  CG  MET B 218     129.625 112.399 154.697  1.00  6.38           C  
ATOM   1436  SD  MET B 218     128.705 111.291 153.587  1.00  7.34           S  
ATOM   1437  CE  MET B 218     128.589 109.785 154.579  1.00 10.76           C  
ATOM   1438  N   GLU B 219     126.604 114.864 157.669  1.00 28.32           N  
ATOM   1439  CA  GLU B 219     125.770 114.907 158.888  1.00 32.16           C  
ATOM   1440  C   GLU B 219     124.270 114.665 158.596  1.00 33.48           C  
ATOM   1441  O   GLU B 219     123.486 114.453 159.520  1.00 25.93           O  
ATOM   1442  CB  GLU B 219     125.929 116.256 159.607  1.00 32.75           C  
ATOM   1443  CG  GLU B 219     127.333 116.496 160.186  1.00 33.72           C  
ATOM   1444  CD  GLU B 219     127.636 117.980 160.482  1.00 33.75           C  
ATOM   1445  OE1 GLU B 219     126.714 118.829 160.488  1.00 24.53           O  
ATOM   1446  OE2 GLU B 219     128.815 118.303 160.754  1.00 24.73           O  
ATOM   1447  N   TYR B 220     123.870 114.682 157.320  1.00  2.66           N  
ATOM   1448  CA  TYR B 220     122.511 114.416 156.839  1.00  5.73           C  
ATOM   1449  C   TYR B 220     122.492 113.557 155.560  1.00  3.16           C  
ATOM   1450  O   TYR B 220     121.478 113.525 154.864  1.00  5.54           O  
ATOM   1451  CB  TYR B 220     121.783 115.754 156.664  1.00  6.17           C  
ATOM   1452  CG  TYR B 220     122.451 116.708 155.690  1.00 12.14           C  
ATOM   1453  CD1 TYR B 220     122.193 116.607 154.313  1.00  7.38           C  
ATOM   1454  CD2 TYR B 220     123.360 117.673 156.163  1.00  5.39           C  
ATOM   1455  CE1 TYR B 220     122.826 117.473 153.406  1.00  7.64           C  
ATOM   1456  CE2 TYR B 220     123.996 118.541 155.259  1.00  9.04           C  
ATOM   1457  CZ  TYR B 220     123.725 118.448 153.880  1.00  3.72           C  
ATOM   1458  OH  TYR B 220     124.347 119.284 153.018  1.00 10.19           O  
ATOM   1459  N   THR B 221     123.575 112.822 155.260  1.00  8.51           N  
ATOM   1460  CA  THR B 221     123.682 111.984 154.050  1.00  8.43           C  
ATOM   1461  C   THR B 221     123.987 110.517 154.363  1.00  8.90           C  
ATOM   1462  O   THR B 221     124.692 110.220 155.318  1.00  3.81           O  
ATOM   1463  CB  THR B 221     124.714 112.556 153.060  1.00  4.43           C  
ATOM   1464  CG2 THR B 221     124.821 111.782 151.744  1.00  2.25           C  
ATOM   1465  OG1 THR B 221     124.362 113.865 152.699  1.00  1.01           O  
ATOM   1466  N   ILE B 222     123.485 109.590 153.546  1.00  9.71           N  
ATOM   1467  CA  ILE B 222     123.713 108.137 153.617  1.00  2.84           C  
ATOM   1468  C   ILE B 222     124.325 107.729 152.275  1.00  9.07           C  
ATOM   1469  O   ILE B 222     123.839 108.172 151.237  1.00  8.90           O  
ATOM   1470  CB  ILE B 222     122.405 107.349 153.858  1.00  9.22           C  
ATOM   1471  CG1 ILE B 222     121.635 107.848 155.096  1.00  1.55           C  
ATOM   1472  CG2 ILE B 222     122.710 105.844 153.958  1.00  8.79           C  
ATOM   1473  CD1 ILE B 222     120.258 107.210 155.307  1.00  6.31           C  
ATOM   1474  N   VAL B 223     125.384 106.911 152.260  1.00  3.65           N  
ATOM   1475  CA  VAL B 223     126.030 106.473 151.007  1.00  5.00           C  
ATOM   1476  C   VAL B 223     125.929 104.960 150.818  1.00  3.15           C  
ATOM   1477  O   VAL B 223     126.353 104.191 151.672  1.00  5.99           O  
ATOM   1478  CB  VAL B 223     127.479 106.983 150.902  1.00  2.38           C  
ATOM   1479  CG1 VAL B 223     128.124 106.584 149.570  1.00  3.20           C  
ATOM   1480  CG2 VAL B 223     127.550 108.511 151.010  1.00  3.52           C  
ATOM   1481  N   VAL B 224     125.366 104.534 149.689  1.00  6.90           N  
ATOM   1482  CA  VAL B 224     125.197 103.129 149.281  1.00  5.73           C  
ATOM   1483  C   VAL B 224     126.093 102.905 148.067  1.00  8.73           C  
ATOM   1484  O   VAL B 224     125.987 103.648 147.096  1.00  2.44           O  
ATOM   1485  CB  VAL B 224     123.728 102.794 148.947  1.00  6.29           C  
ATOM   1486  CG1 VAL B 224     123.551 101.309 148.628  1.00  0.34           C  
ATOM   1487  CG2 VAL B 224     122.775 103.137 150.095  1.00  5.15           C  
ATOM   1488  N   ALA B 225     126.964 101.899 148.072  1.00 12.05           N  
ATOM   1489  CA  ALA B 225     127.890 101.672 146.962  1.00 13.26           C  
ATOM   1490  C   ALA B 225     127.944 100.242 146.403  1.00  3.51           C  
ATOM   1491  O   ALA B 225     127.877  99.244 147.119  1.00  5.94           O  
ATOM   1492  CB  ALA B 225     129.275 102.166 147.389  1.00  5.65           C  
ATOM   1493  N   ALA B 226     128.073 100.188 145.080  1.00  0.68           N  
ATOM   1494  CA  ALA B 226     128.249  99.007 144.252  1.00  0.31           C  
ATOM   1495  C   ALA B 226     129.166  99.468 143.110  1.00  5.11           C  
ATOM   1496  O   ALA B 226     128.724 100.006 142.097  1.00  0.66           O  
ATOM   1497  CB  ALA B 226     126.891  98.475 143.802  1.00  2.99           C  
ATOM   1498  N   THR B 227     130.467  99.346 143.333  1.00 16.52           N  
ATOM   1499  CA  THR B 227     131.550  99.777 142.438  1.00 13.06           C  
ATOM   1500  C   THR B 227     131.782  98.861 141.236  1.00 12.81           C  
ATOM   1501  O   THR B 227     131.279  97.745 141.185  1.00 16.02           O  
ATOM   1502  CB  THR B 227     132.846  99.946 143.240  1.00 13.92           C  
ATOM   1503  CG2 THR B 227     132.653 100.966 144.354  1.00 15.08           C  
ATOM   1504  OG1 THR B 227     133.289  98.740 143.812  1.00 17.14           O  
ATOM   1505  N   ALA B 228     132.569  99.328 140.261  1.00  9.25           N  
ATOM   1506  CA  ALA B 228     132.907  98.598 139.033  1.00  6.45           C  
ATOM   1507  C   ALA B 228     133.460  97.179 139.265  1.00  5.79           C  
ATOM   1508  O   ALA B 228     133.272  96.295 138.428  1.00  4.25           O  
ATOM   1509  CB  ALA B 228     133.923  99.443 138.263  1.00 12.29           C  
ATOM   1510  N   SER B 229     134.147  96.948 140.387  1.00 12.22           N  
ATOM   1511  CA  SER B 229     134.716  95.654 140.775  1.00 13.55           C  
ATOM   1512  C   SER B 229     133.740  94.769 141.562  1.00  6.03           C  
ATOM   1513  O   SER B 229     134.021  93.591 141.764  1.00 13.51           O  
ATOM   1514  CB  SER B 229     136.025  95.879 141.537  1.00 13.53           C  
ATOM   1515  OG  SER B 229     135.827  96.751 142.632  1.00  7.01           O  
ATOM   1516  N   ASP B 230     132.611  95.303 142.039  1.00 18.92           N  
ATOM   1517  CA  ASP B 230     131.562  94.536 142.721  1.00 21.69           C  
ATOM   1518  C   ASP B 230     130.715  93.769 141.687  1.00 18.03           C  
ATOM   1519  O   ASP B 230     130.529  94.264 140.569  1.00 20.60           O  
ATOM   1520  CB  ASP B 230     130.666  95.446 143.584  1.00 18.03           C  
ATOM   1521  CG  ASP B 230     131.406  96.071 144.770  1.00 25.65           C  
ATOM   1522  OD1 ASP B 230     131.980  95.307 145.577  1.00 21.12           O  
ATOM   1523  OD2 ASP B 230     131.369  97.314 144.923  1.00 25.82           O  
ATOM   1524  N   PRO B 231     130.150  92.598 142.028  1.00 11.38           N  
ATOM   1525  CA  PRO B 231     129.343  91.821 141.092  1.00  9.77           C  
ATOM   1526  C   PRO B 231     128.157  92.616 140.539  1.00 14.61           C  
ATOM   1527  O   PRO B 231     127.568  93.441 141.240  1.00  6.36           O  
ATOM   1528  CB  PRO B 231     128.916  90.553 141.840  1.00 11.25           C  
ATOM   1529  CG  PRO B 231     129.182  90.861 143.311  1.00 11.55           C  
ATOM   1530  CD  PRO B 231     130.295  91.900 143.288  1.00  9.27           C  
ATOM   1531  N   ALA B 232     127.749  92.332 139.297  1.00  3.43           N  
ATOM   1532  CA  ALA B 232     126.632  93.009 138.622  1.00  7.76           C  
ATOM   1533  C   ALA B 232     125.326  92.963 139.440  1.00  7.48           C  
ATOM   1534  O   ALA B 232     124.543  93.909 139.416  1.00 10.90           O  
ATOM   1535  CB  ALA B 232     126.446  92.365 137.244  1.00  5.40           C  
ATOM   1536  N   ALA B 233     125.118  91.919 140.241  1.00  5.77           N  
ATOM   1537  CA  ALA B 233     123.949  91.789 141.097  1.00  4.26           C  
ATOM   1538  C   ALA B 233     123.854  92.923 142.136  1.00  8.72           C  
ATOM   1539  O   ALA B 233     122.768  93.434 142.389  1.00 11.76           O  
ATOM   1540  CB  ALA B 233     124.059  90.444 141.800  1.00  3.63           C  
ATOM   1541  N   LEU B 234     124.979  93.387 142.694  1.00  8.21           N  
ATOM   1542  CA  LEU B 234     124.975  94.482 143.663  1.00  2.30           C  
ATOM   1543  C   LEU B 234     124.719  95.807 142.947  1.00  0.57           C  
ATOM   1544  O   LEU B 234     124.044  96.668 143.494  1.00  1.38           O  
ATOM   1545  CB  LEU B 234     126.275  94.499 144.480  1.00  9.34           C  
ATOM   1546  CG  LEU B 234     126.496  93.256 145.356  1.00  8.88           C  
ATOM   1547  CD1 LEU B 234     127.784  93.430 146.152  1.00  2.88           C  
ATOM   1548  CD2 LEU B 234     125.379  92.985 146.360  1.00  9.47           C  
ATOM   1549  N   GLN B 235     125.208  95.974 141.716  1.00  8.49           N  
ATOM   1550  CA  GLN B 235     124.955  97.171 140.899  1.00  4.34           C  
ATOM   1551  C   GLN B 235     123.475  97.233 140.454  1.00  4.67           C  
ATOM   1552  O   GLN B 235     122.949  98.294 140.131  1.00  6.29           O  
ATOM   1553  CB  GLN B 235     125.892  97.183 139.678  1.00  1.57           C  
ATOM   1554  CG  GLN B 235     127.387  97.162 140.043  1.00  0.14           C  
ATOM   1555  CD  GLN B 235     128.274  97.196 138.804  1.00  2.65           C  
ATOM   1556  NE2 GLN B 235     129.301  96.378 138.727  1.00  6.74           N  
ATOM   1557  OE1 GLN B 235     128.057  97.966 137.880  1.00  0.15           O  
ATOM   1558  N   TYR B 236     122.790  96.087 140.455  1.00  5.24           N  
ATOM   1559  CA  TYR B 236     121.374  95.927 140.149  1.00  2.94           C  
ATOM   1560  C   TYR B 236     120.522  96.252 141.394  1.00  7.52           C  
ATOM   1561  O   TYR B 236     119.573  97.019 141.307  1.00  1.18           O  
ATOM   1562  CB  TYR B 236     121.156  94.522 139.560  1.00  2.17           C  
ATOM   1563  CG  TYR B 236     119.759  93.949 139.665  1.00  2.65           C  
ATOM   1564  CD1 TYR B 236     118.691  94.507 138.937  1.00  1.68           C  
ATOM   1565  CD2 TYR B 236     119.537  92.832 140.495  1.00  0.60           C  
ATOM   1566  CE1 TYR B 236     117.394  93.977 139.078  1.00  8.42           C  
ATOM   1567  CE2 TYR B 236     118.245  92.297 140.633  1.00  0.60           C  
ATOM   1568  CZ  TYR B 236     117.171  92.880 139.932  1.00  6.56           C  
ATOM   1569  OH  TYR B 236     115.925  92.366 140.078  1.00  0.93           O  
ATOM   1570  N   ILE B 237     120.887  95.760 142.577  1.00  0.10           N  
ATOM   1571  CA  ILE B 237     120.142  95.998 143.823  1.00  5.57           C  
ATOM   1572  C   ILE B 237     120.364  97.387 144.442  1.00  0.34           C  
ATOM   1573  O   ILE B 237     119.471  97.893 145.118  1.00  8.60           O  
ATOM   1574  CB  ILE B 237     120.517  94.885 144.811  1.00  3.38           C  
ATOM   1575  CG1 ILE B 237     119.910  93.573 144.291  1.00  0.26           C  
ATOM   1576  CG2 ILE B 237     120.030  95.156 146.245  1.00  8.00           C  
ATOM   1577  CD1 ILE B 237     120.629  92.356 144.860  1.00  8.05           C  
ATOM   1578  N   ALA B 238     121.495  98.050 144.184  1.00  8.68           N  
ATOM   1579  CA  ALA B 238     121.821  99.354 144.767  1.00  6.69           C  
ATOM   1580  C   ALA B 238     120.700 100.423 144.692  1.00  8.07           C  
ATOM   1581  O   ALA B 238     120.389 101.003 145.738  1.00  8.97           O  
ATOM   1582  CB  ALA B 238     123.173  99.835 144.219  1.00  4.53           C  
ATOM   1583  N   PRO B 239     120.062 100.721 143.541  1.00  5.57           N  
ATOM   1584  CA  PRO B 239     118.999 101.724 143.486  1.00  5.05           C  
ATOM   1585  C   PRO B 239     117.774 101.366 144.344  1.00  6.91           C  
ATOM   1586  O   PRO B 239     117.184 102.236 144.981  1.00  6.82           O  
ATOM   1587  CB  PRO B 239     118.613 101.832 142.008  1.00  5.20           C  
ATOM   1588  CG  PRO B 239     119.837 101.325 141.273  1.00  8.28           C  
ATOM   1589  CD  PRO B 239     120.323 100.222 142.204  1.00  5.05           C  
ATOM   1590  N   TYR B 240     117.396 100.090 144.411  1.00 13.92           N  
ATOM   1591  CA  TYR B 240     116.251  99.651 145.203  1.00  8.49           C  
ATOM   1592  C   TYR B 240     116.538  99.765 146.696  1.00  7.46           C  
ATOM   1593  O   TYR B 240     115.691 100.242 147.445  1.00 15.37           O  
ATOM   1594  CB  TYR B 240     115.882  98.216 144.822  1.00 13.09           C  
ATOM   1595  CG  TYR B 240     115.521  98.065 143.361  1.00  8.27           C  
ATOM   1596  CD1 TYR B 240     114.387  98.726 142.858  1.00 11.49           C  
ATOM   1597  CD2 TYR B 240     116.341  97.320 142.496  1.00 15.23           C  
ATOM   1598  CE1 TYR B 240     114.074  98.650 141.489  1.00  6.48           C  
ATOM   1599  CE2 TYR B 240     116.043  97.259 141.123  1.00  6.51           C  
ATOM   1600  CZ  TYR B 240     114.919  97.942 140.614  1.00 11.87           C  
ATOM   1601  OH  TYR B 240     114.661  97.924 139.285  1.00  7.92           O  
ATOM   1602  N   ALA B 241     117.739  99.393 147.140  1.00  7.64           N  
ATOM   1603  CA  ALA B 241     118.129  99.498 148.540  1.00  5.67           C  
ATOM   1604  C   ALA B 241     118.153 100.969 148.976  1.00  6.65           C  
ATOM   1605  O   ALA B 241     117.598 101.310 150.017  1.00  1.07           O  
ATOM   1606  CB  ALA B 241     119.483  98.814 148.726  1.00  0.84           C  
ATOM   1607  N   GLY B 242     118.719 101.864 148.164  1.00  7.33           N  
ATOM   1608  CA  GLY B 242     118.740 103.294 148.467  1.00  5.18           C  
ATOM   1609  C   GLY B 242     117.323 103.870 148.537  1.00  1.95           C  
ATOM   1610  O   GLY B 242     117.050 104.746 149.352  1.00  4.79           O  
ATOM   1611  N   CYS B 243     116.401 103.359 147.715  1.00  6.71           N  
ATOM   1612  CA  CYS B 243     114.999 103.771 147.707  1.00  1.89           C  
ATOM   1613  C   CYS B 243     114.307 103.303 148.999  1.00  8.95           C  
ATOM   1614  O   CYS B 243     113.680 104.101 149.684  1.00  9.49           O  
ATOM   1615  CB  CYS B 243     114.337 103.218 146.435  1.00  9.61           C  
ATOM   1616  SG  CYS B 243     112.782 104.079 146.091  1.00  7.29           S  
ATOM   1617  N   ALA B 244     114.475 102.036 149.395  1.00  4.40           N  
ATOM   1618  CA  ALA B 244     113.917 101.478 150.630  1.00  7.77           C  
ATOM   1619  C   ALA B 244     114.383 102.241 151.881  1.00  3.22           C  
ATOM   1620  O   ALA B 244     113.609 102.400 152.829  1.00  3.48           O  
ATOM   1621  CB  ALA B 244     114.291 100.000 150.716  1.00  6.40           C  
ATOM   1622  N   MET B 245     115.630 102.716 151.899  1.00  5.94           N  
ATOM   1623  CA  MET B 245     116.167 103.539 152.988  1.00  8.78           C  
ATOM   1624  C   MET B 245     115.511 104.923 152.983  1.00  2.54           C  
ATOM   1625  O   MET B 245     115.229 105.467 154.044  1.00  7.65           O  
ATOM   1626  CB  MET B 245     117.690 103.684 152.871  1.00  9.40           C  
ATOM   1627  CG  MET B 245     118.464 102.398 153.163  1.00  0.00           C  
ATOM   1628  SD  MET B 245     120.211 102.522 152.705  1.00  4.75           S  
ATOM   1629  CE  MET B 245     120.598 100.765 152.522  1.00  6.56           C  
ATOM   1630  N   GLY B 246     115.253 105.512 151.812  1.00  8.96           N  
ATOM   1631  CA  GLY B 246     114.602 106.824 151.701  1.00  2.36           C  
ATOM   1632  C   GLY B 246     113.131 106.781 152.119  1.00  9.09           C  
ATOM   1633  O   GLY B 246     112.622 107.714 152.731  1.00  4.17           O  
ATOM   1634  N   GLU B 247     112.434 105.681 151.813  1.00 11.80           N  
ATOM   1635  CA  GLU B 247     111.024 105.488 152.152  1.00  3.16           C  
ATOM   1636  C   GLU B 247     110.765 105.482 153.657  1.00  3.74           C  
ATOM   1637  O   GLU B 247     109.682 105.873 154.071  1.00 12.70           O  
ATOM   1638  CB  GLU B 247     110.515 104.167 151.599  1.00  8.98           C  
ATOM   1639  CG  GLU B 247     110.302 104.102 150.088  1.00  7.06           C  
ATOM   1640  CD  GLU B 247     110.050 102.652 149.639  1.00  4.57           C  
ATOM   1641  OE1 GLU B 247     109.813 101.770 150.499  1.00  9.38           O  
ATOM   1642  OE2 GLU B 247     110.115 102.387 148.420  1.00  3.25           O  
ATOM   1643  N   TYR B 248     111.721 105.058 154.489  1.00 13.72           N  
ATOM   1644  CA  TYR B 248     111.580 105.076 155.951  1.00 13.84           C  
ATOM   1645  C   TYR B 248     111.192 106.485 156.429  1.00 16.68           C  
ATOM   1646  O   TYR B 248     110.267 106.653 157.222  1.00 17.11           O  
ATOM   1647  CB  TYR B 248     112.894 104.594 156.588  1.00 19.06           C  
ATOM   1648  CG  TYR B 248     113.045 104.923 158.058  1.00 19.88           C  
ATOM   1649  CD1 TYR B 248     113.625 106.153 158.421  1.00 17.21           C  
ATOM   1650  CD2 TYR B 248     112.599 104.035 159.054  1.00 16.38           C  
ATOM   1651  CE1 TYR B 248     113.710 106.528 159.767  1.00 14.59           C  
ATOM   1652  CE2 TYR B 248     112.724 104.392 160.412  1.00 20.27           C  
ATOM   1653  CZ  TYR B 248     113.250 105.651 160.768  1.00 12.14           C  
ATOM   1654  OH  TYR B 248     113.331 106.007 162.074  1.00 19.55           O  
ATOM   1655  N   PHE B 249     111.874 107.508 155.914  1.00  9.88           N  
ATOM   1656  CA  PHE B 249     111.600 108.905 156.229  1.00 12.26           C  
ATOM   1657  C   PHE B 249     110.202 109.305 155.738  1.00 13.59           C  
ATOM   1658  O   PHE B 249     109.427 109.875 156.506  1.00  9.14           O  
ATOM   1659  CB  PHE B 249     112.702 109.773 155.611  1.00  8.45           C  
ATOM   1660  CG  PHE B 249     114.070 109.452 156.175  1.00 11.86           C  
ATOM   1661  CD1 PHE B 249     114.403 109.843 157.484  1.00 14.69           C  
ATOM   1662  CD2 PHE B 249     114.947 108.616 155.458  1.00 13.70           C  
ATOM   1663  CE1 PHE B 249     115.595 109.392 158.072  1.00  7.96           C  
ATOM   1664  CE2 PHE B 249     116.133 108.157 156.049  1.00 15.78           C  
ATOM   1665  CZ  PHE B 249     116.452 108.536 157.362  1.00 11.57           C  
ATOM   1666  N   ARG B 250     109.837 108.942 154.498  1.00 10.99           N  
ATOM   1667  CA  ARG B 250     108.520 109.247 153.909  1.00  7.06           C  
ATOM   1668  C   ARG B 250     107.379 108.589 154.696  1.00  2.38           C  
ATOM   1669  O   ARG B 250     106.406 109.259 155.019  1.00  3.55           O  
ATOM   1670  CB  ARG B 250     108.517 108.864 152.409  1.00 10.07           C  
ATOM   1671  CG  ARG B 250     107.222 109.295 151.693  1.00  8.59           C  
ATOM   1672  CD  ARG B 250     107.132 109.022 150.177  1.00 10.48           C  
ATOM   1673  NE  ARG B 250     107.243 107.624 149.690  1.00  4.82           N  
ATOM   1674  CZ  ARG B 250     106.766 106.495 150.174  1.00  6.81           C  
ATOM   1675  NH1 ARG B 250     106.771 105.427 149.444  1.00  8.03           N  
ATOM   1676  NH2 ARG B 250     106.279 106.403 151.370  1.00  7.47           N  
ATOM   1677  N   ASP B 251     107.492 107.316 155.059  1.00  9.17           N  
ATOM   1678  CA  ASP B 251     106.466 106.581 155.822  1.00 11.12           C  
ATOM   1679  C   ASP B 251     106.270 107.131 157.252  1.00  9.34           C  
ATOM   1680  O   ASP B 251     105.224 106.890 157.857  1.00 15.31           O  
ATOM   1681  CB  ASP B 251     106.797 105.072 155.871  1.00 16.72           C  
ATOM   1682  CG  ASP B 251     106.588 104.301 154.557  1.00  7.52           C  
ATOM   1683  OD1 ASP B 251     105.968 104.835 153.612  1.00 13.99           O  
ATOM   1684  OD2 ASP B 251     106.981 103.113 154.481  1.00 10.16           O  
ATOM   1685  N   LYS B 252     107.243 107.875 157.797  1.00 20.12           N  
ATOM   1686  CA  LYS B 252     107.206 108.501 159.135  1.00 16.45           C  
ATOM   1687  C   LYS B 252     106.965 110.020 159.102  1.00 20.38           C  
ATOM   1688  O   LYS B 252     107.129 110.685 160.122  1.00 17.58           O  
ATOM   1689  CB  LYS B 252     108.464 108.119 159.943  1.00 16.81           C  
ATOM   1690  CG  LYS B 252     108.497 106.623 160.289  1.00 22.98           C  
ATOM   1691  CD  LYS B 252     109.575 106.347 161.350  1.00 23.29           C  
ATOM   1692  CE  LYS B 252     109.695 104.895 161.848  1.00 20.00           C  
ATOM   1693  NZ  LYS B 252     109.477 103.872 160.792  1.00 16.01           N  
ATOM   1694  N   GLY B 253     106.602 110.596 157.953  1.00 16.89           N  
ATOM   1695  CA  GLY B 253     106.301 112.028 157.813  1.00 15.00           C  
ATOM   1696  C   GLY B 253     107.479 112.963 157.521  1.00 15.00           C  
ATOM   1697  O   GLY B 253     107.258 114.165 157.385  1.00  9.61           O  
ATOM   1698  N   LYS B 254     108.713 112.458 157.425  1.00 24.13           N  
ATOM   1699  CA  LYS B 254     109.912 113.258 157.113  1.00 18.22           C  
ATOM   1700  C   LYS B 254     110.153 113.348 155.601  1.00 22.14           C  
ATOM   1701  O   LYS B 254     109.506 112.673 154.799  1.00 22.93           O  
ATOM   1702  CB  LYS B 254     111.139 112.731 157.887  1.00 23.25           C  
ATOM   1703  CG  LYS B 254     111.057 113.130 159.369  1.00 19.73           C  
ATOM   1704  CD  LYS B 254     112.219 112.604 160.223  1.00 23.42           C  
ATOM   1705  CE  LYS B 254     112.163 111.102 160.537  1.00 24.85           C  
ATOM   1706  NZ  LYS B 254     113.161 110.744 161.581  1.00 21.70           N  
ATOM   1707  N   HIS B 255     111.066 114.226 155.192  1.00  8.30           N  
ATOM   1708  CA  HIS B 255     111.438 114.429 153.786  1.00  8.69           C  
ATOM   1709  C   HIS B 255     112.797 113.806 153.465  1.00  8.45           C  
ATOM   1710  O   HIS B 255     113.755 113.982 154.215  1.00  9.13           O  
ATOM   1711  CB  HIS B 255     111.476 115.926 153.442  1.00  8.66           C  
ATOM   1712  CG  HIS B 255     110.191 116.690 153.647  1.00 15.18           C  
ATOM   1713  CD2 HIS B 255     108.953 116.177 153.896  1.00  9.81           C  
ATOM   1714  ND1 HIS B 255     110.093 118.079 153.595  1.00  7.79           N  
ATOM   1715  CE1 HIS B 255     108.803 118.370 153.830  1.00 16.19           C  
ATOM   1716  NE2 HIS B 255     108.099 117.245 154.017  1.00 17.13           N  
ATOM   1717  N   ALA B 256     112.908 113.132 152.324  1.00  6.05           N  
ATOM   1718  CA  ALA B 256     114.147 112.521 151.866  1.00  9.75           C  
ATOM   1719  C   ALA B 256     114.409 112.801 150.380  1.00  0.43           C  
ATOM   1720  O   ALA B 256     113.508 113.153 149.619  1.00  9.48           O  
ATOM   1721  CB  ALA B 256     114.115 111.027 152.191  1.00  3.11           C  
ATOM   1722  N   LEU B 257     115.658 112.621 149.971  1.00  7.98           N  
ATOM   1723  CA  LEU B 257     116.155 112.808 148.611  1.00  8.10           C  
ATOM   1724  C   LEU B 257     117.029 111.605 148.241  1.00  8.59           C  
ATOM   1725  O   LEU B 257     117.818 111.151 149.065  1.00  4.58           O  
ATOM   1726  CB  LEU B 257     116.931 114.140 148.565  1.00  9.30           C  
ATOM   1727  CG  LEU B 257     117.686 114.437 147.260  1.00  2.57           C  
ATOM   1728  CD1 LEU B 257     116.742 114.650 146.085  1.00  9.34           C  
ATOM   1729  CD2 LEU B 257     118.525 115.701 147.403  1.00  6.18           C  
ATOM   1730  N   VAL B 258     116.920 111.087 147.021  1.00  9.85           N  
ATOM   1731  CA  VAL B 258     117.744 109.961 146.563  1.00  0.32           C  
ATOM   1732  C   VAL B 258     118.365 110.255 145.203  1.00  7.24           C  
ATOM   1733  O   VAL B 258     117.713 110.754 144.288  1.00  5.65           O  
ATOM   1734  CB  VAL B 258     116.996 108.621 146.644  1.00  4.92           C  
ATOM   1735  CG1 VAL B 258     115.814 108.518 145.687  1.00  2.58           C  
ATOM   1736  CG2 VAL B 258     117.928 107.443 146.360  1.00  3.26           C  
ATOM   1737  N   VAL B 259     119.657 109.967 145.086  1.00  1.99           N  
ATOM   1738  CA  VAL B 259     120.466 110.180 143.882  1.00  1.69           C  
ATOM   1739  C   VAL B 259     121.017 108.845 143.392  1.00  7.49           C  
ATOM   1740  O   VAL B 259     121.514 108.051 144.187  1.00  4.52           O  
ATOM   1741  CB  VAL B 259     121.622 111.155 144.177  1.00  0.33           C  
ATOM   1742  CG1 VAL B 259     122.518 111.383 142.958  1.00  7.27           C  
ATOM   1743  CG2 VAL B 259     121.129 112.511 144.691  1.00  4.83           C  
ATOM   1744  N   TYR B 260     120.970 108.619 142.085  1.00  7.39           N  
ATOM   1745  CA  TYR B 260     121.496 107.429 141.421  1.00  5.15           C  
ATOM   1746  C   TYR B 260     122.595 107.929 140.468  1.00  3.99           C  
ATOM   1747  O   TYR B 260     122.270 108.514 139.437  1.00  9.85           O  
ATOM   1748  CB  TYR B 260     120.353 106.711 140.698  1.00  0.27           C  
ATOM   1749  CG  TYR B 260     119.128 106.455 141.556  1.00  9.32           C  
ATOM   1750  CD1 TYR B 260     119.127 105.400 142.485  1.00  9.30           C  
ATOM   1751  CD2 TYR B 260     117.981 107.261 141.416  1.00  3.90           C  
ATOM   1752  CE1 TYR B 260     117.982 105.140 143.256  1.00  2.14           C  
ATOM   1753  CE2 TYR B 260     116.826 106.989 142.167  1.00  6.18           C  
ATOM   1754  CZ  TYR B 260     116.823 105.914 143.079  1.00  1.77           C  
ATOM   1755  OH  TYR B 260     115.709 105.637 143.794  1.00  8.02           O  
ATOM   1756  N   ASP B 261     123.877 107.722 140.805  1.00  8.03           N  
ATOM   1757  CA  ASP B 261     125.016 108.268 140.039  1.00  8.40           C  
ATOM   1758  C   ASP B 261     125.049 107.916 138.537  1.00 14.65           C  
ATOM   1759  O   ASP B 261     125.571 108.691 137.742  1.00 14.52           O  
ATOM   1760  CB  ASP B 261     126.327 107.912 140.746  1.00 10.84           C  
ATOM   1761  CG  ASP B 261     127.398 109.019 140.695  1.00 14.12           C  
ATOM   1762  OD1 ASP B 261     127.256 110.037 139.985  1.00  9.02           O  
ATOM   1763  OD2 ASP B 261     128.376 108.906 141.468  1.00 15.47           O  
ATOM   1764  N   ASP B 262     124.518 106.755 138.132  1.00  7.71           N  
ATOM   1765  CA  ASP B 262     124.359 106.379 136.721  1.00  6.33           C  
ATOM   1766  C   ASP B 262     123.425 105.162 136.558  1.00  3.79           C  
ATOM   1767  O   ASP B 262     123.768 104.031 136.896  1.00 13.27           O  
ATOM   1768  CB  ASP B 262     125.710 106.128 136.017  1.00  8.03           C  
ATOM   1769  CG  ASP B 262     125.580 106.017 134.487  1.00 10.72           C  
ATOM   1770  OD1 ASP B 262     124.464 106.208 133.953  1.00  9.79           O  
ATOM   1771  OD2 ASP B 262     126.596 105.693 133.831  1.00 10.61           O  
ATOM   1772  N   LEU B 263     122.222 105.382 136.030  1.00  1.18           N  
ATOM   1773  CA  LEU B 263     121.250 104.323 135.759  1.00  9.87           C  
ATOM   1774  C   LEU B 263     121.612 103.549 134.487  1.00  9.94           C  
ATOM   1775  O   LEU B 263     121.095 102.455 134.265  1.00  6.19           O  
ATOM   1776  CB  LEU B 263     119.823 104.890 135.688  1.00 10.31           C  
ATOM   1777  CG  LEU B 263     119.202 105.362 137.011  1.00  3.48           C  
ATOM   1778  CD1 LEU B 263     117.764 105.780 136.735  1.00  6.69           C  
ATOM   1779  CD2 LEU B 263     119.167 104.263 138.074  1.00  4.63           C  
ATOM   1780  N   SER B 264     122.520 104.065 133.656  1.00 14.84           N  
ATOM   1781  CA  SER B 264     122.990 103.375 132.450  1.00 11.57           C  
ATOM   1782  C   SER B 264     123.789 102.122 132.833  1.00 16.76           C  
ATOM   1783  O   SER B 264     123.664 101.080 132.201  1.00  9.26           O  
ATOM   1784  CB  SER B 264     123.890 104.275 131.599  1.00  8.98           C  
ATOM   1785  OG  SER B 264     123.490 105.622 131.649  1.00  9.06           O  
ATOM   1786  N   LYS B 265     124.563 102.178 133.926  1.00  9.94           N  
ATOM   1787  CA  LYS B 265     125.324 101.024 134.428  1.00 12.39           C  
ATOM   1788  C   LYS B 265     124.369 100.035 135.088  1.00 17.99           C  
ATOM   1789  O   LYS B 265     124.564  98.828 134.997  1.00  9.54           O  
ATOM   1790  CB  LYS B 265     126.452 101.459 135.376  1.00 14.91           C  
ATOM   1791  CG  LYS B 265     127.261 102.625 134.787  1.00 13.71           C  
ATOM   1792  CD  LYS B 265     128.674 102.780 135.363  1.00 11.97           C  
ATOM   1793  CE  LYS B 265     129.328 104.152 135.126  1.00 10.42           C  
ATOM   1794  NZ  LYS B 265     129.156 104.657 133.741  1.00 10.64           N  
ATOM   1795  N   HIS B 266     123.287 100.530 135.690  1.00  4.97           N  
ATOM   1796  CA  HIS B 266     122.234  99.700 136.267  1.00 11.66           C  
ATOM   1797  C   HIS B 266     121.546  98.899 135.131  1.00 11.07           C  
ATOM   1798  O   HIS B 266     121.345  97.692 135.242  1.00  8.97           O  
ATOM   1799  CB  HIS B 266     121.285 100.622 137.057  1.00 11.72           C  
ATOM   1800  CG  HIS B 266     120.113  99.924 137.671  1.00  5.63           C  
ATOM   1801  CD2 HIS B 266     118.800 100.191 137.409  1.00 13.01           C  
ATOM   1802  ND1 HIS B 266     120.148  98.842 138.512  1.00 13.92           N  
ATOM   1803  CE1 HIS B 266     118.885  98.449 138.726  1.00 11.12           C  
ATOM   1804  NE2 HIS B 266     118.030  99.251 138.082  1.00  8.32           N  
ATOM   1805  N   ALA B 267     121.269  99.550 133.995  1.00  4.16           N  
ATOM   1806  CA  ALA B 267     120.689  98.920 132.810  1.00  4.81           C  
ATOM   1807  C   ALA B 267     121.648  97.884 132.189  1.00  9.35           C  
ATOM   1808  O   ALA B 267     121.229  96.774 131.857  1.00  8.63           O  
ATOM   1809  CB  ALA B 267     120.322 100.013 131.805  1.00  4.77           C  
ATOM   1810  N   VAL B 268     122.940  98.214 132.060  1.00  5.54           N  
ATOM   1811  CA  VAL B 268     123.984  97.309 131.548  1.00  8.75           C  
ATOM   1812  C   VAL B 268     124.146  96.105 132.473  1.00  9.48           C  
ATOM   1813  O   VAL B 268     124.256  94.981 131.988  1.00  6.38           O  
ATOM   1814  CB  VAL B 268     125.303  98.072 131.333  1.00  7.48           C  
ATOM   1815  CG1 VAL B 268     126.505  97.163 131.084  1.00  3.51           C  
ATOM   1816  CG2 VAL B 268     125.190  98.992 130.112  1.00  9.17           C  
ATOM   1817  N   ALA B 269     124.103  96.293 133.793  1.00  8.36           N  
ATOM   1818  CA  ALA B 269     124.170  95.191 134.750  1.00  5.51           C  
ATOM   1819  C   ALA B 269     122.951  94.261 134.582  1.00  8.67           C  
ATOM   1820  O   ALA B 269     123.101  93.041 134.572  1.00  8.49           O  
ATOM   1821  CB  ALA B 269     124.277  95.758 136.169  1.00  8.08           C  
ATOM   1822  N   TYR B 270     121.748  94.809 134.370  1.00  1.30           N  
ATOM   1823  CA  TYR B 270     120.547  93.996 134.152  1.00  5.35           C  
ATOM   1824  C   TYR B 270     120.629  93.244 132.815  1.00  9.00           C  
ATOM   1825  O   TYR B 270     120.252  92.073 132.743  1.00  7.70           O  
ATOM   1826  CB  TYR B 270     119.280  94.862 134.262  1.00  4.20           C  
ATOM   1827  CG  TYR B 270     117.987  94.061 134.323  1.00  9.77           C  
ATOM   1828  CD1 TYR B 270     117.838  93.067 135.305  1.00  2.50           C  
ATOM   1829  CD2 TYR B 270     116.942  94.299 133.410  1.00  3.33           C  
ATOM   1830  CE1 TYR B 270     116.685  92.263 135.336  1.00  9.53           C  
ATOM   1831  CE2 TYR B 270     115.764  93.526 133.466  1.00  8.08           C  
ATOM   1832  CZ  TYR B 270     115.644  92.486 134.415  1.00  9.00           C  
ATOM   1833  OH  TYR B 270     114.563  91.666 134.445  1.00  0.11           O  
ATOM   1834  N   ARG B 271     121.159  93.872 131.753  1.00  3.79           N  
ATOM   1835  CA  ARG B 271     121.367  93.228 130.437  1.00  2.35           C  
ATOM   1836  C   ARG B 271     122.299  92.034 130.589  1.00  2.95           C  
ATOM   1837  O   ARG B 271     121.999  90.956 130.101  1.00  7.37           O  
ATOM   1838  CB  ARG B 271     121.915  94.233 129.413  1.00  7.23           C  
ATOM   1839  CG  ARG B 271     122.061  93.606 128.013  1.00  4.61           C  
ATOM   1840  CD  ARG B 271     122.375  94.640 126.921  1.00  3.65           C  
ATOM   1841  NE  ARG B 271     123.722  95.215 127.070  1.00  5.84           N  
ATOM   1842  CZ  ARG B 271     124.237  96.212 126.378  1.00  5.33           C  
ATOM   1843  NH1 ARG B 271     125.455  96.598 126.606  1.00  5.50           N  
ATOM   1844  NH2 ARG B 271     123.580  96.844 125.453  1.00  6.15           N  
ATOM   1845  N   GLN B 272     123.385  92.196 131.337  1.00  3.95           N  
ATOM   1846  CA  GLN B 272     124.352  91.143 131.613  1.00  7.71           C  
ATOM   1847  C   GLN B 272     123.715  89.975 132.390  1.00  2.50           C  
ATOM   1848  O   GLN B 272     123.813  88.833 131.963  1.00  6.55           O  
ATOM   1849  CB  GLN B 272     125.534  91.793 132.335  1.00  9.60           C  
ATOM   1850  CG  GLN B 272     126.660  90.824 132.717  1.00  0.03           C  
ATOM   1851  CD  GLN B 272     127.754  91.512 133.529  1.00  7.23           C  
ATOM   1852  NE2 GLN B 272     128.138  92.726 133.200  1.00  5.43           N  
ATOM   1853  OE1 GLN B 272     128.260  90.976 134.501  1.00  1.08           O  
ATOM   1854  N   ILE B 273     123.018  90.251 133.498  1.00  5.25           N  
ATOM   1855  CA  ILE B 273     122.343  89.225 134.314  1.00  1.41           C  
ATOM   1856  C   ILE B 273     121.258  88.490 133.514  1.00  8.12           C  
ATOM   1857  O   ILE B 273     121.202  87.263 133.531  1.00  5.20           O  
ATOM   1858  CB  ILE B 273     121.749  89.857 135.600  1.00  1.29           C  
ATOM   1859  CG1 ILE B 273     122.843  90.414 136.536  1.00  6.68           C  
ATOM   1860  CG2 ILE B 273     120.849  88.881 136.378  1.00  0.03           C  
ATOM   1861  CD1 ILE B 273     122.316  91.527 137.449  1.00  4.53           C  
ATOM   1862  N   SER B 274     120.409  89.209 132.777  1.00  1.20           N  
ATOM   1863  CA  SER B 274     119.331  88.604 131.982  1.00  6.06           C  
ATOM   1864  C   SER B 274     119.867  87.740 130.835  1.00  2.78           C  
ATOM   1865  O   SER B 274     119.318  86.663 130.609  1.00  6.74           O  
ATOM   1866  CB  SER B 274     118.323  89.660 131.528  1.00  7.41           C  
ATOM   1867  OG  SER B 274     118.947  90.707 130.823  1.00  5.49           O  
ATOM   1868  N   LEU B 275     120.948  88.144 130.145  1.00  6.57           N  
ATOM   1869  CA  LEU B 275     121.557  87.323 129.090  1.00  8.13           C  
ATOM   1870  C   LEU B 275     122.127  86.024 129.683  1.00  8.07           C  
ATOM   1871  O   LEU B 275     121.928  84.953 129.110  1.00  6.19           O  
ATOM   1872  CB  LEU B 275     122.667  88.102 128.362  1.00  4.50           C  
ATOM   1873  CG  LEU B 275     122.194  89.198 127.389  1.00  4.07           C  
ATOM   1874  CD1 LEU B 275     123.406  89.980 126.880  1.00  8.74           C  
ATOM   1875  CD2 LEU B 275     121.465  88.641 126.168  1.00  7.02           C  
ATOM   1876  N   LEU B 276     122.757  86.068 130.861  1.00  2.19           N  
ATOM   1877  CA  LEU B 276     123.287  84.868 131.517  1.00  5.99           C  
ATOM   1878  C   LEU B 276     122.160  83.958 132.035  1.00  9.43           C  
ATOM   1879  O   LEU B 276     122.338  82.744 132.152  1.00  1.84           O  
ATOM   1880  CB  LEU B 276     124.223  85.279 132.658  1.00  8.79           C  
ATOM   1881  CG  LEU B 276     125.547  85.923 132.216  1.00  8.54           C  
ATOM   1882  CD1 LEU B 276     126.271  86.461 133.444  1.00  5.33           C  
ATOM   1883  CD2 LEU B 276     126.469  84.917 131.529  1.00  0.71           C  
ATOM   1884  N   LEU B 277     120.982  84.527 132.303  1.00  2.53           N  
ATOM   1885  CA  LEU B 277     119.769  83.801 132.711  1.00 10.28           C  
ATOM   1886  C   LEU B 277     119.021  83.242 131.478  1.00  1.50           C  
ATOM   1887  O   LEU B 277     118.023  82.545 131.628  1.00  4.78           O  
ATOM   1888  CB  LEU B 277     118.860  84.743 133.524  1.00  7.25           C  
ATOM   1889  CG  LEU B 277     119.297  84.994 134.974  1.00  3.03           C  
ATOM   1890  CD1 LEU B 277     118.420  86.095 135.558  1.00 10.87           C  
ATOM   1891  CD2 LEU B 277     119.169  83.758 135.865  1.00  2.62           C  
ATOM   1892  N   ARG B 278     119.532  83.493 130.261  1.00  5.84           N  
ATOM   1893  CA  ARG B 278     119.024  83.064 128.941  1.00  6.62           C  
ATOM   1894  C   ARG B 278     117.639  83.621 128.550  1.00  2.75           C  
ATOM   1895  O   ARG B 278     116.892  82.970 127.818  1.00  5.11           O  
ATOM   1896  CB  ARG B 278     119.196  81.540 128.737  1.00  5.35           C  
ATOM   1897  CG  ARG B 278     120.643  81.068 128.986  1.00  8.11           C  
ATOM   1898  CD  ARG B 278     120.884  79.586 128.664  1.00  6.79           C  
ATOM   1899  NE  ARG B 278     120.791  79.294 127.221  1.00  5.12           N  
ATOM   1900  CZ  ARG B 278     121.747  79.414 126.316  1.00  7.11           C  
ATOM   1901  NH1 ARG B 278     121.499  79.178 125.066  1.00  4.98           N  
ATOM   1902  NH2 ARG B 278     122.963  79.765 126.615  1.00  5.70           N  
ATOM   1903  N   ARG B 279     117.274  84.814 129.032  1.00  6.58           N  
ATOM   1904  CA  ARG B 279     116.005  85.497 128.689  1.00  1.80           C  
ATOM   1905  C   ARG B 279     116.095  86.141 127.294  1.00  7.87           C  
ATOM   1906  O   ARG B 279     117.155  86.677 126.967  1.00  6.02           O  
ATOM   1907  CB  ARG B 279     115.605  86.521 129.758  1.00  9.80           C  
ATOM   1908  CG  ARG B 279     115.258  85.854 131.095  1.00  2.22           C  
ATOM   1909  CD  ARG B 279     114.700  86.906 132.054  1.00  4.66           C  
ATOM   1910  NE  ARG B 279     114.352  86.334 133.366  1.00  8.95           N  
ATOM   1911  CZ  ARG B 279     114.010  87.010 134.447  1.00  6.01           C  
ATOM   1912  NH1 ARG B 279     113.779  86.379 135.551  1.00  7.25           N  
ATOM   1913  NH2 ARG B 279     113.875  88.298 134.454  1.00  4.13           N  
ATOM   1914  N   PRO B 280     115.038  86.122 126.460  1.00  7.83           N  
ATOM   1915  CA  PRO B 280     115.090  86.686 125.113  1.00 10.45           C  
ATOM   1916  C   PRO B 280     115.226  88.222 125.106  1.00  2.99           C  
ATOM   1917  O   PRO B 280     114.473  88.912 125.802  1.00  9.06           O  
ATOM   1918  CB  PRO B 280     113.795  86.238 124.435  1.00 10.68           C  
ATOM   1919  CG  PRO B 280     112.827  86.026 125.591  1.00  1.13           C  
ATOM   1920  CD  PRO B 280     113.732  85.533 126.712  1.00  3.14           C  
ATOM   1921  N   PRO B 281     116.174  88.786 124.336  1.00  3.05           N  
ATOM   1922  CA  PRO B 281     116.371  90.229 124.242  1.00  9.55           C  
ATOM   1923  C   PRO B 281     115.365  90.901 123.298  1.00  2.69           C  
ATOM   1924  O   PRO B 281     114.657  90.243 122.535  1.00 11.86           O  
ATOM   1925  CB  PRO B 281     117.808  90.387 123.738  1.00  5.77           C  
ATOM   1926  CG  PRO B 281     118.001  89.166 122.849  1.00 10.93           C  
ATOM   1927  CD  PRO B 281     117.203  88.088 123.576  1.00  3.76           C  
ATOM   1928  N   GLY B 282     115.322  92.226 123.349  1.00  4.01           N  
ATOM   1929  CA  GLY B 282     114.488  93.087 122.523  1.00  8.05           C  
ATOM   1930  C   GLY B 282     115.335  94.176 121.868  1.00  5.55           C  
ATOM   1931  O   GLY B 282     116.488  93.940 121.498  1.00  4.22           O  
ATOM   1932  N   ARG B 283     114.787  95.387 121.733  1.00 18.84           N  
ATOM   1933  CA  ARG B 283     115.469  96.529 121.117  1.00 19.45           C  
ATOM   1934  C   ARG B 283     116.851  96.780 121.741  1.00 18.12           C  
ATOM   1935  O   ARG B 283     117.012  96.752 122.955  1.00 15.65           O  
ATOM   1936  CB  ARG B 283     114.569  97.774 121.215  1.00 14.86           C  
ATOM   1937  CG  ARG B 283     115.278  99.004 120.629  1.00 15.23           C  
ATOM   1938  CD  ARG B 283     114.392 100.043 119.958  1.00 14.24           C  
ATOM   1939  NE  ARG B 283     113.476 100.696 120.907  1.00 19.30           N  
ATOM   1940  CZ  ARG B 283     112.860 101.850 120.720  1.00 22.19           C  
ATOM   1941  NH1 ARG B 283     111.895 102.224 121.504  1.00 17.31           N  
ATOM   1942  NH2 ARG B 283     113.218 102.676 119.781  1.00 14.47           N  
ATOM   1943  N   GLU B 284     117.845  97.038 120.892  1.00 10.41           N  
ATOM   1944  CA  GLU B 284     119.230  97.366 121.268  1.00 12.18           C  
ATOM   1945  C   GLU B 284     119.900  96.331 122.205  1.00 10.41           C  
ATOM   1946  O   GLU B 284     120.766  96.656 123.012  1.00 14.26           O  
ATOM   1947  CB  GLU B 284     119.236  98.840 121.723  1.00 15.58           C  
ATOM   1948  CG  GLU B 284     120.608  99.527 121.739  1.00 14.86           C  
ATOM   1949  CD  GLU B 284     120.536 101.056 121.935  1.00 13.20           C  
ATOM   1950  OE1 GLU B 284     119.455 101.669 121.780  1.00 10.86           O  
ATOM   1951  OE2 GLU B 284     121.595 101.654 122.231  1.00 12.98           O  
ATOM   1952  N   ALA B 285     119.498  95.059 122.074  1.00  4.87           N  
ATOM   1953  CA  ALA B 285     119.924  93.878 122.839  1.00 14.56           C  
ATOM   1954  C   ALA B 285     119.545  93.843 124.337  1.00  6.46           C  
ATOM   1955  O   ALA B 285     119.856  92.865 125.021  1.00 13.80           O  
ATOM   1956  CB  ALA B 285     121.404  93.573 122.590  1.00 12.81           C  
ATOM   1957  N   TYR B 286     118.883  94.869 124.882  1.00  8.25           N  
ATOM   1958  CA  TYR B 286     118.424  94.889 126.279  1.00  2.93           C  
ATOM   1959  C   TYR B 286     117.197  93.972 126.449  1.00  2.44           C  
ATOM   1960  O   TYR B 286     116.513  93.688 125.466  1.00  4.53           O  
ATOM   1961  CB  TYR B 286     118.083  96.325 126.679  1.00  8.74           C  
ATOM   1962  CG  TYR B 286     119.268  97.252 126.850  1.00  4.75           C  
ATOM   1963  CD1 TYR B 286     119.980  97.255 128.062  1.00  9.60           C  
ATOM   1964  CD2 TYR B 286     119.613  98.155 125.837  1.00  3.77           C  
ATOM   1965  CE1 TYR B 286     121.040  98.158 128.261  1.00  6.44           C  
ATOM   1966  CE2 TYR B 286     120.660  99.075 126.037  1.00 10.05           C  
ATOM   1967  CZ  TYR B 286     121.372  99.083 127.249  1.00  6.68           C  
ATOM   1968  OH  TYR B 286     122.365  99.992 127.433  1.00  0.70           O  
ATOM   1969  N   PRO B 287     116.874  93.475 127.654  1.00  4.09           N  
ATOM   1970  CA  PRO B 287     115.704  92.613 127.838  1.00  2.81           C  
ATOM   1971  C   PRO B 287     114.393  93.396 127.635  1.00  4.78           C  
ATOM   1972  O   PRO B 287     114.333  94.592 127.908  1.00  2.31           O  
ATOM   1973  CB  PRO B 287     115.848  92.050 129.252  1.00  0.68           C  
ATOM   1974  CG  PRO B 287     116.650  93.122 129.983  1.00  6.14           C  
ATOM   1975  CD  PRO B 287     117.588  93.656 128.906  1.00  6.27           C  
ATOM   1976  N   GLY B 288     113.304  92.733 127.220  1.00 11.21           N  
ATOM   1977  CA  GLY B 288     112.006  93.405 127.007  1.00  3.87           C  
ATOM   1978  C   GLY B 288     111.463  94.069 128.280  1.00 10.53           C  
ATOM   1979  O   GLY B 288     110.746  95.062 128.241  1.00 10.81           O  
ATOM   1980  N   ASP B 289     111.874  93.532 129.423  1.00  8.57           N  
ATOM   1981  CA  ASP B 289     111.581  93.927 130.799  1.00  4.16           C  
ATOM   1982  C   ASP B 289     112.315  95.209 131.283  1.00  4.72           C  
ATOM   1983  O   ASP B 289     112.097  95.671 132.398  1.00  6.29           O  
ATOM   1984  CB  ASP B 289     111.999  92.711 131.639  1.00  7.53           C  
ATOM   1985  CG  ASP B 289     111.350  92.678 133.010  1.00  6.88           C  
ATOM   1986  OD1 ASP B 289     110.111  92.787 133.057  1.00  6.78           O  
ATOM   1987  OD2 ASP B 289     112.074  92.453 134.006  1.00 10.51           O  
ATOM   1988  N   VAL B 290     113.215  95.804 130.492  1.00  8.69           N  
ATOM   1989  CA  VAL B 290     114.021  96.968 130.919  1.00  8.16           C  
ATOM   1990  C   VAL B 290     113.250  98.274 131.218  1.00  8.77           C  
ATOM   1991  O   VAL B 290     113.735  99.093 131.993  1.00  5.70           O  
ATOM   1992  CB  VAL B 290     115.246  97.148 129.995  1.00  9.63           C  
ATOM   1993  CG1 VAL B 290     114.922  97.923 128.725  1.00  6.06           C  
ATOM   1994  CG2 VAL B 290     116.431  97.816 130.700  1.00  6.03           C  
ATOM   1995  N   PHE B 291     112.067  98.526 130.646  1.00  4.25           N  
ATOM   1996  CA  PHE B 291     111.264  99.720 131.000  1.00  7.86           C  
ATOM   1997  C   PHE B 291     110.657  99.544 132.400  1.00  1.57           C  
ATOM   1998  O   PHE B 291     110.690 100.442 133.236  1.00  2.40           O  
ATOM   1999  CB  PHE B 291     110.160  99.964 129.961  1.00  2.36           C  
ATOM   2000  CG  PHE B 291     109.216 101.109 130.291  1.00  7.60           C  
ATOM   2001  CD1 PHE B 291     108.080 100.884 131.090  1.00  2.81           C  
ATOM   2002  CD2 PHE B 291     109.447 102.397 129.785  1.00  4.46           C  
ATOM   2003  CE1 PHE B 291     107.204 101.934 131.403  1.00  1.50           C  
ATOM   2004  CE2 PHE B 291     108.563 103.446 130.088  1.00  3.39           C  
ATOM   2005  CZ  PHE B 291     107.444 103.220 130.900  1.00 10.69           C  
ATOM   2006  N   TYR B 292     110.160  98.339 132.690  1.00  5.08           N  
ATOM   2007  CA  TYR B 292     109.594  97.972 133.983  1.00  1.50           C  
ATOM   2008  C   TYR B 292     110.653  98.099 135.100  1.00  5.22           C  
ATOM   2009  O   TYR B 292     110.324  98.509 136.206  1.00  9.43           O  
ATOM   2010  CB  TYR B 292     108.951  96.590 133.826  1.00  8.65           C  
ATOM   2011  CG  TYR B 292     108.233  96.016 135.027  1.00  3.91           C  
ATOM   2012  CD1 TYR B 292     107.283  96.776 135.728  1.00  2.83           C  
ATOM   2013  CD2 TYR B 292     108.429  94.668 135.373  1.00  7.61           C  
ATOM   2014  CE1 TYR B 292     106.586  96.198 136.802  1.00  2.40           C  
ATOM   2015  CE2 TYR B 292     107.708  94.081 136.425  1.00  2.53           C  
ATOM   2016  CZ  TYR B 292     106.792  94.858 137.156  1.00  0.83           C  
ATOM   2017  OH  TYR B 292     106.117  94.321 138.199  1.00  8.63           O  
ATOM   2018  N   LEU B 293     111.928  97.813 134.812  1.00  4.18           N  
ATOM   2019  CA  LEU B 293     113.067  97.975 135.724  1.00  5.32           C  
ATOM   2020  C   LEU B 293     113.160  99.403 136.294  1.00  7.07           C  
ATOM   2021  O   LEU B 293     113.219  99.584 137.509  1.00  7.67           O  
ATOM   2022  CB  LEU B 293     114.362  97.592 134.974  1.00  4.18           C  
ATOM   2023  CG  LEU B 293     115.643  97.610 135.831  1.00  1.54           C  
ATOM   2024  CD1 LEU B 293     115.778  96.311 136.618  1.00  7.99           C  
ATOM   2025  CD2 LEU B 293     116.880  97.784 134.955  1.00  0.01           C  
ATOM   2026  N   HIS B 294     113.188 100.421 135.425  1.00  8.85           N  
ATOM   2027  CA  HIS B 294     113.294 101.831 135.828  1.00  5.16           C  
ATOM   2028  C   HIS B 294     111.973 102.464 136.251  1.00  8.14           C  
ATOM   2029  O   HIS B 294     111.955 103.253 137.189  1.00  5.47           O  
ATOM   2030  CB  HIS B 294     113.971 102.673 134.742  1.00  1.90           C  
ATOM   2031  CG  HIS B 294     115.373 102.224 134.412  1.00  2.35           C  
ATOM   2032  CD2 HIS B 294     115.726 101.453 133.346  1.00  9.01           C  
ATOM   2033  ND1 HIS B 294     116.522 102.542 135.135  1.00  4.71           N  
ATOM   2034  CE1 HIS B 294     117.534 101.935 134.500  1.00  1.23           C  
ATOM   2035  NE2 HIS B 294     117.085 101.272 133.431  1.00  4.48           N  
ATOM   2036  N   SER B 295     110.842 102.131 135.627  1.00  4.89           N  
ATOM   2037  CA  SER B 295     109.531 102.697 136.026  1.00  9.15           C  
ATOM   2038  C   SER B 295     109.058 102.162 137.385  1.00  9.48           C  
ATOM   2039  O   SER B 295     108.465 102.915 138.156  1.00  5.70           O  
ATOM   2040  CB  SER B 295     108.470 102.478 134.950  1.00  3.50           C  
ATOM   2041  OG  SER B 295     108.324 101.109 134.685  1.00  2.13           O  
ATOM   2042  N   ARG B 296     109.367 100.907 137.745  1.00  1.98           N  
ATOM   2043  CA  ARG B 296     109.034 100.349 139.065  1.00  2.72           C  
ATOM   2044  C   ARG B 296     109.899 100.990 140.165  1.00  5.98           C  
ATOM   2045  O   ARG B 296     109.494 101.011 141.322  1.00  8.72           O  
ATOM   2046  CB  ARG B 296     109.169  98.817 139.025  1.00  1.27           C  
ATOM   2047  CG  ARG B 296     108.510  98.148 140.237  1.00  9.57           C  
ATOM   2048  CD  ARG B 296     108.543  96.611 140.208  1.00  6.82           C  
ATOM   2049  NE  ARG B 296     109.893  96.046 140.404  1.00  7.41           N  
ATOM   2050  CZ  ARG B 296     110.742  95.626 139.486  1.00  9.82           C  
ATOM   2051  NH1 ARG B 296     111.849  95.043 139.832  1.00  4.15           N  
ATOM   2052  NH2 ARG B 296     110.527  95.758 138.211  1.00  5.31           N  
ATOM   2053  N   LEU B 297     111.075 101.531 139.826  1.00  8.52           N  
ATOM   2054  CA  LEU B 297     111.978 102.210 140.752  1.00  6.86           C  
ATOM   2055  C   LEU B 297     111.601 103.696 140.902  1.00  4.72           C  
ATOM   2056  O   LEU B 297     111.390 104.170 142.010  1.00  2.78           O  
ATOM   2057  CB  LEU B 297     113.431 102.073 140.228  1.00  4.58           C  
ATOM   2058  CG  LEU B 297     114.478 102.932 140.975  1.00  9.42           C  
ATOM   2059  CD1 LEU B 297     114.894 102.256 142.272  1.00  8.14           C  
ATOM   2060  CD2 LEU B 297     115.715 103.155 140.114  1.00  9.74           C  
ATOM   2061  N   LEU B 298     111.472 104.426 139.793  1.00  5.91           N  
ATOM   2062  CA  LEU B 298     111.210 105.863 139.807  1.00  3.06           C  
ATOM   2063  C   LEU B 298     109.784 106.288 140.196  1.00  7.02           C  
ATOM   2064  O   LEU B 298     109.582 107.449 140.532  1.00  3.78           O  
ATOM   2065  CB  LEU B 298     111.625 106.438 138.441  1.00  1.04           C  
ATOM   2066  CG  LEU B 298     113.140 106.380 138.158  1.00  9.77           C  
ATOM   2067  CD1 LEU B 298     113.414 106.776 136.710  1.00  4.95           C  
ATOM   2068  CD2 LEU B 298     113.928 107.323 139.065  1.00  5.00           C  
ATOM   2069  N   GLU B 299     108.768 105.422 140.182  1.00  8.82           N  
ATOM   2070  CA  GLU B 299     107.408 105.825 140.589  1.00 10.89           C  
ATOM   2071  C   GLU B 299     107.216 105.786 142.123  1.00  2.13           C  
ATOM   2072  O   GLU B 299     106.220 106.287 142.648  1.00  3.13           O  
ATOM   2073  CB  GLU B 299     106.363 105.014 139.798  1.00  4.63           C  
ATOM   2074  CG  GLU B 299     104.914 105.427 140.111  1.00  3.89           C  
ATOM   2075  CD  GLU B 299     103.987 105.477 138.892  1.00  6.36           C  
ATOM   2076  OE1 GLU B 299     103.495 104.406 138.471  1.00  9.65           O  
ATOM   2077  OE2 GLU B 299     103.622 106.601 138.481  1.00  9.95           O  
ATOM   2078  N   ARG B 300     108.186 105.251 142.879  1.00  8.31           N  
ATOM   2079  CA  ARG B 300     108.161 105.181 144.351  1.00  4.75           C  
ATOM   2080  C   ARG B 300     108.431 106.530 145.024  1.00  4.22           C  
ATOM   2081  O   ARG B 300     108.203 106.671 146.222  1.00  9.78           O  
ATOM   2082  CB  ARG B 300     109.124 104.092 144.836  1.00  4.72           C  
ATOM   2083  CG  ARG B 300     108.638 102.697 144.426  1.00  7.75           C  
ATOM   2084  CD  ARG B 300     109.759 101.662 144.410  1.00  9.84           C  
ATOM   2085  NE  ARG B 300     110.339 101.428 145.739  1.00  4.63           N  
ATOM   2086  CZ  ARG B 300     111.154 100.450 146.065  1.00  4.10           C  
ATOM   2087  NH1 ARG B 300     111.577 100.357 147.279  1.00  2.75           N  
ATOM   2088  NH2 ARG B 300     111.535  99.526 145.237  1.00  3.83           N  
ATOM   2089  N   ALA B 301     108.892 107.522 144.266  1.00  6.70           N  
ATOM   2090  CA  ALA B 301     109.138 108.891 144.707  1.00  1.04           C  
ATOM   2091  C   ALA B 301     107.814 109.672 144.641  1.00  0.43           C  
ATOM   2092  O   ALA B 301     107.229 109.807 143.565  1.00  0.32           O  
ATOM   2093  CB  ALA B 301     110.223 109.480 143.807  1.00  4.95           C  
ATOM   2094  N   ALA B 302     107.316 110.163 145.780  1.00  3.23           N  
ATOM   2095  CA  ALA B 302     106.038 110.863 145.864  1.00  5.05           C  
ATOM   2096  C   ALA B 302     105.865 111.719 147.122  1.00  2.30           C  
ATOM   2097  O   ALA B 302     106.546 111.496 148.120  1.00  4.68           O  
ATOM   2098  CB  ALA B 302     104.960 109.770 145.925  1.00  5.16           C  
ATOM   2099  N   LYS B 303     104.898 112.649 147.087  1.00  4.72           N  
ATOM   2100  CA  LYS B 303     104.467 113.443 148.246  1.00  4.22           C  
ATOM   2101  C   LYS B 303     103.115 112.870 148.664  1.00  1.02           C  
ATOM   2102  O   LYS B 303     102.166 112.909 147.887  1.00  7.72           O  
ATOM   2103  CB  LYS B 303     104.386 114.947 147.958  1.00  1.36           C  
ATOM   2104  CG  LYS B 303     103.978 115.659 149.261  1.00  4.24           C  
ATOM   2105  CD  LYS B 303     104.096 117.184 149.192  1.00  2.71           C  
ATOM   2106  CE  LYS B 303     103.448 117.852 150.419  1.00  3.00           C  
ATOM   2107  NZ  LYS B 303     104.194 117.629 151.687  1.00  6.72           N  
ATOM   2108  N   LEU B 304     103.028 112.322 149.871  1.00  5.17           N  
ATOM   2109  CA  LEU B 304     101.812 111.691 150.382  1.00  1.89           C  
ATOM   2110  C   LEU B 304     100.758 112.715 150.830  1.00  4.68           C  
ATOM   2111  O   LEU B 304     101.071 113.868 151.124  1.00  3.39           O  
ATOM   2112  CB  LEU B 304     102.187 110.742 151.530  1.00  7.04           C  
ATOM   2113  CG  LEU B 304     103.224 109.662 151.191  1.00  2.25           C  
ATOM   2114  CD1 LEU B 304     103.308 108.677 152.352  1.00  8.44           C  
ATOM   2115  CD2 LEU B 304     102.862 108.863 149.943  1.00  5.25           C  
ATOM   2116  N   SER B 305      99.495 112.298 150.900  1.00 16.94           N  
ATOM   2117  CA  SER B 305      98.404 113.167 151.347  1.00 14.47           C  
ATOM   2118  C   SER B 305      98.484 113.386 152.865  1.00 13.80           C  
ATOM   2119  O   SER B 305      99.127 112.615 153.588  1.00 16.66           O  
ATOM   2120  CB  SER B 305      97.054 112.587 150.920  1.00 21.76           C  
ATOM   2121  OG  SER B 305      96.596 111.586 151.799  1.00 13.27           O  
ATOM   2122  N   ASP B 306      97.825 114.422 153.388  1.00 21.65           N  
ATOM   2123  CA  ASP B 306      97.867 114.710 154.828  1.00 26.83           C  
ATOM   2124  C   ASP B 306      97.300 113.556 155.671  1.00 25.47           C  
ATOM   2125  O   ASP B 306      97.729 113.345 156.801  1.00 21.61           O  
ATOM   2126  CB  ASP B 306      97.152 116.026 155.150  1.00 21.97           C  
ATOM   2127  CG  ASP B 306      97.730 117.211 154.372  1.00 23.02           C  
ATOM   2128  OD1 ASP B 306      98.907 117.562 154.605  1.00 24.85           O  
ATOM   2129  OD2 ASP B 306      96.987 117.819 153.569  1.00 26.01           O  
ATOM   2130  N   GLU B 307      96.373 112.768 155.120  1.00 30.61           N  
ATOM   2131  CA  GLU B 307      95.771 111.606 155.787  1.00 28.85           C  
ATOM   2132  C   GLU B 307      96.765 110.439 155.926  1.00 24.41           C  
ATOM   2133  O   GLU B 307      96.674 109.647 156.862  1.00 31.30           O  
ATOM   2134  CB  GLU B 307      94.519 111.135 155.024  1.00 29.85           C  
ATOM   2135  CG  GLU B 307      93.446 112.225 154.815  1.00 25.11           C  
ATOM   2136  CD  GLU B 307      93.717 113.202 153.654  1.00 25.09           C  
ATOM   2137  OE1 GLU B 307      94.669 112.975 152.873  1.00 30.85           O  
ATOM   2138  OE2 GLU B 307      92.974 114.202 153.527  1.00 23.30           O  
ATOM   2139  N   LYS B 308      97.733 110.336 155.004  1.00 15.62           N  
ATOM   2140  CA  LYS B 308      98.804 109.317 154.985  1.00 12.06           C  
ATOM   2141  C   LYS B 308     100.033 109.727 155.807  1.00 17.56           C  
ATOM   2142  O   LYS B 308     100.898 108.889 156.054  1.00 12.93           O  
ATOM   2143  CB  LYS B 308      99.200 109.025 153.529  1.00 16.62           C  
ATOM   2144  CG  LYS B 308      98.128 108.312 152.691  1.00 11.21           C  
ATOM   2145  CD  LYS B 308      97.749 106.906 153.175  1.00 14.10           C  
ATOM   2146  CE  LYS B 308      98.949 105.954 153.146  1.00 17.32           C  
ATOM   2147  NZ  LYS B 308      98.552 104.574 153.506  1.00 13.26           N  
ATOM   2148  N   GLY B 309     100.125 110.995 156.211  1.00  5.35           N  
ATOM   2149  CA  GLY B 309     101.207 111.554 157.029  1.00 10.22           C  
ATOM   2150  C   GLY B 309     101.925 112.771 156.438  1.00 11.26           C  
ATOM   2151  O   GLY B 309     102.730 113.388 157.133  1.00  6.53           O  
ATOM   2152  N   GLY B 310     101.676 113.135 155.176  1.00  3.34           N  
ATOM   2153  CA  GLY B 310     102.302 114.299 154.526  1.00  7.83           C  
ATOM   2154  C   GLY B 310     103.795 114.185 154.160  1.00  7.54           C  
ATOM   2155  O   GLY B 310     104.374 115.173 153.701  1.00  5.89           O  
ATOM   2156  N   GLY B 311     104.424 113.016 154.343  1.00 12.47           N  
ATOM   2157  CA  GLY B 311     105.844 112.769 154.044  1.00 14.73           C  
ATOM   2158  C   GLY B 311     106.216 112.905 152.563  1.00 15.64           C  
ATOM   2159  O   GLY B 311     105.348 112.950 151.693  1.00  6.58           O  
ATOM   2160  N   SER B 312     107.518 112.935 152.242  1.00  6.15           N  
ATOM   2161  CA  SER B 312     107.989 113.102 150.854  1.00  7.79           C  
ATOM   2162  C   SER B 312     109.295 112.360 150.525  1.00  9.52           C  
ATOM   2163  O   SER B 312     110.105 112.100 151.412  1.00  3.05           O  
ATOM   2164  CB  SER B 312     108.126 114.604 150.587  1.00  6.18           C  
ATOM   2165  OG  SER B 312     108.406 114.854 149.233  1.00  4.97           O  
ATOM   2166  N   LEU B 313     109.505 112.022 149.247  1.00  4.23           N  
ATOM   2167  CA  LEU B 313     110.698 111.354 148.713  1.00  4.97           C  
ATOM   2168  C   LEU B 313     110.975 111.869 147.292  1.00  6.59           C  
ATOM   2169  O   LEU B 313     110.205 111.593 146.381  1.00  4.95           O  
ATOM   2170  CB  LEU B 313     110.500 109.828 148.729  1.00  6.20           C  
ATOM   2171  CG  LEU B 313     111.788 109.039 148.420  1.00  5.82           C  
ATOM   2172  CD1 LEU B 313     111.830 107.780 149.262  1.00  4.28           C  
ATOM   2173  CD2 LEU B 313     111.950 108.600 146.976  1.00  0.04           C  
ATOM   2174  N   THR B 314     112.028 112.652 147.094  1.00  1.94           N  
ATOM   2175  CA  THR B 314     112.425 113.209 145.780  1.00  3.19           C  
ATOM   2176  C   THR B 314     113.495 112.334 145.113  1.00  1.46           C  
ATOM   2177  O   THR B 314     114.281 111.709 145.824  1.00  5.98           O  
ATOM   2178  CB  THR B 314     112.969 114.635 145.942  1.00  6.11           C  
ATOM   2179  CG2 THR B 314     113.020 115.424 144.642  1.00  3.20           C  
ATOM   2180  OG1 THR B 314     112.137 115.381 146.793  1.00  4.99           O  
ATOM   2181  N   ALA B 315     113.585 112.295 143.780  1.00  4.12           N  
ATOM   2182  CA  ALA B 315     114.601 111.509 143.069  1.00  1.90           C  
ATOM   2183  C   ALA B 315     115.357 112.312 141.997  1.00  0.05           C  
ATOM   2184  O   ALA B 315     114.754 113.081 141.251  1.00  4.94           O  
ATOM   2185  CB  ALA B 315     113.967 110.254 142.470  1.00  2.03           C  
ATOM   2186  N   LEU B 316     116.673 112.078 141.894  1.00  6.97           N  
ATOM   2187  CA  LEU B 316     117.586 112.708 140.924  1.00  1.84           C  
ATOM   2188  C   LEU B 316     118.446 111.666 140.174  1.00  0.62           C  
ATOM   2189  O   LEU B 316     119.643 111.541 140.436  1.00  3.77           O  
ATOM   2190  CB  LEU B 316     118.467 113.752 141.624  1.00  6.95           C  
ATOM   2191  CG  LEU B 316     117.736 114.963 142.210  1.00  1.02           C  
ATOM   2192  CD1 LEU B 316     118.746 115.863 142.921  1.00  1.95           C  
ATOM   2193  CD2 LEU B 316     117.052 115.799 141.134  1.00  4.53           C  
ATOM   2194  N   PRO B 317     117.858 110.847 139.285  1.00  6.20           N  
ATOM   2195  CA  PRO B 317     118.600 109.869 138.502  1.00  7.49           C  
ATOM   2196  C   PRO B 317     119.501 110.513 137.438  1.00  1.09           C  
ATOM   2197  O   PRO B 317     119.205 111.585 136.914  1.00  6.24           O  
ATOM   2198  CB  PRO B 317     117.534 108.993 137.845  1.00  3.87           C  
ATOM   2199  CG  PRO B 317     116.326 109.913 137.743  1.00  6.69           C  
ATOM   2200  CD  PRO B 317     116.435 110.718 139.028  1.00  2.03           C  
ATOM   2201  N   ILE B 318     120.575 109.809 137.061  1.00  6.94           N  
ATOM   2202  CA  ILE B 318     121.539 110.248 136.036  1.00  3.38           C  
ATOM   2203  C   ILE B 318     121.686 109.169 134.948  1.00  1.85           C  
ATOM   2204  O   ILE B 318     121.668 107.987 135.274  1.00  6.53           O  
ATOM   2205  CB  ILE B 318     122.891 110.579 136.702  1.00  3.50           C  
ATOM   2206  CG1 ILE B 318     122.810 111.839 137.592  1.00  8.04           C  
ATOM   2207  CG2 ILE B 318     124.001 110.790 135.659  1.00  7.02           C  
ATOM   2208  CD1 ILE B 318     123.763 111.789 138.783  1.00  9.41           C  
ATOM   2209  N   ILE B 319     121.844 109.554 133.674  1.00 11.24           N  
ATOM   2210  CA  ILE B 319     122.035 108.641 132.529  1.00 17.21           C  
ATOM   2211  C   ILE B 319     123.051 109.227 131.531  1.00 12.47           C  
ATOM   2212  O   ILE B 319     123.149 110.442 131.370  1.00 12.10           O  
ATOM   2213  CB  ILE B 319     120.675 108.310 131.864  1.00 14.81           C  
ATOM   2214  CG1 ILE B 319     119.966 107.274 132.752  1.00 13.04           C  
ATOM   2215  CG2 ILE B 319     120.786 107.762 130.428  1.00 10.94           C  
ATOM   2216  CD1 ILE B 319     118.678 106.687 132.197  1.00 12.21           C  
ATOM   2217  N   GLU B 320     123.791 108.364 130.821  1.00 25.18           N  
ATOM   2218  CA  GLU B 320     124.798 108.750 129.824  1.00 27.22           C  
ATOM   2219  C   GLU B 320     124.432 108.345 128.397  1.00 23.58           C  
ATOM   2220  O   GLU B 320     124.104 107.194 128.124  1.00 27.91           O  
ATOM   2221  CB  GLU B 320     126.203 108.213 130.138  1.00 26.03           C  
ATOM   2222  CG  GLU B 320     126.666 108.542 131.555  1.00 28.55           C  
ATOM   2223  CD  GLU B 320     128.184 108.767 131.638  1.00 23.58           C  
ATOM   2224  OE1 GLU B 320     128.969 107.936 131.135  1.00 28.84           O  
ATOM   2225  OE2 GLU B 320     128.576 109.824 132.187  1.00 26.21           O  
ATOM   2226  N   THR B 321     124.528 109.291 127.468  1.00 28.09           N  
ATOM   2227  CA  THR B 321     124.250 109.078 126.043  1.00 29.64           C  
ATOM   2228  C   THR B 321     125.534 108.721 125.296  1.00 26.72           C  
ATOM   2229  O   THR B 321     126.544 109.402 125.446  1.00 28.95           O  
ATOM   2230  CB  THR B 321     123.633 110.344 125.417  1.00 24.70           C  
ATOM   2231  CG2 THR B 321     122.186 110.527 125.857  1.00 24.74           C  
ATOM   2232  OG1 THR B 321     124.332 111.519 125.770  1.00 32.30           O  
ATOM   2233  N   GLN B 322     125.549 107.629 124.531  1.00 45.92           N  
ATOM   2234  CA  GLN B 322     126.717 107.278 123.719  1.00 38.68           C  
ATOM   2235  C   GLN B 322     126.667 108.125 122.444  1.00 41.49           C  
ATOM   2236  O   GLN B 322     125.653 108.112 121.744  1.00 44.72           O  
ATOM   2237  CB  GLN B 322     126.754 105.773 123.406  1.00 43.68           C  
ATOM   2238  CG  GLN B 322     126.809 104.892 124.664  1.00 43.57           C  
ATOM   2239  CD  GLN B 322     128.018 105.156 125.561  1.00 40.92           C  
ATOM   2240  NE2 GLN B 322     127.864 105.036 126.860  1.00 45.71           N  
ATOM   2241  OE1 GLN B 322     129.114 105.478 125.125  1.00 44.05           O  
ATOM   2242  N   ALA B 323     127.730 108.872 122.137  1.00 42.03           N  
ATOM   2243  CA  ALA B 323     127.806 109.766 120.972  1.00 42.89           C  
ATOM   2244  C   ALA B 323     126.640 110.784 120.848  1.00 38.27           C  
ATOM   2245  O   ALA B 323     126.294 111.210 119.744  1.00 41.52           O  
ATOM   2246  CB  ALA B 323     128.031 108.921 119.709  1.00 42.28           C  
ATOM   2247  N   GLY B 324     126.012 111.181 121.962  1.00 39.85           N  
ATOM   2248  CA  GLY B 324     124.894 112.134 121.982  1.00 32.01           C  
ATOM   2249  C   GLY B 324     123.554 111.581 121.484  1.00 38.21           C  
ATOM   2250  O   GLY B 324     122.640 112.358 121.204  1.00 36.35           O  
ATOM   2251  N   ASP B 325     123.400 110.262 121.350  1.00 47.96           N  
ATOM   2252  CA  ASP B 325     122.161 109.653 120.859  1.00 42.19           C  
ATOM   2253  C   ASP B 325     121.032 109.612 121.905  1.00 43.36           C  
ATOM   2254  O   ASP B 325     120.855 108.634 122.633  1.00 44.73           O  
ATOM   2255  CB  ASP B 325     122.455 108.268 120.268  1.00 41.94           C  
ATOM   2256  CG  ASP B 325     121.241 107.677 119.538  1.00 48.58           C  
ATOM   2257  OD1 ASP B 325     120.226 108.394 119.353  1.00 50.60           O  
ATOM   2258  OD2 ASP B 325     121.324 106.502 119.119  1.00 47.36           O  
ATOM   2259  N   VAL B 326     120.250 110.688 121.981  1.00 33.94           N  
ATOM   2260  CA  VAL B 326     119.084 110.805 122.876  1.00 34.66           C  
ATOM   2261  C   VAL B 326     117.972 109.834 122.456  1.00 31.53           C  
ATOM   2262  O   VAL B 326     117.175 109.419 123.290  1.00 32.17           O  
ATOM   2263  CB  VAL B 326     118.571 112.262 122.888  1.00 34.25           C  
ATOM   2264  CG1 VAL B 326     117.274 112.451 123.677  1.00 36.60           C  
ATOM   2265  CG2 VAL B 326     119.607 113.196 123.519  1.00 30.52           C  
ATOM   2266  N   SER B 327     117.929 109.428 121.179  1.00 32.62           N  
ATOM   2267  CA  SER B 327     116.930 108.507 120.615  1.00 36.77           C  
ATOM   2268  C   SER B 327     117.165 107.022 120.950  1.00 32.75           C  
ATOM   2269  O   SER B 327     116.348 106.175 120.590  1.00 29.82           O  
ATOM   2270  CB  SER B 327     116.822 108.723 119.102  1.00 30.91           C  
ATOM   2271  OG  SER B 327     117.856 108.083 118.377  1.00 31.28           O  
ATOM   2272  N   ALA B 328     118.268 106.689 121.625  1.00 14.39           N  
ATOM   2273  CA  ALA B 328     118.601 105.328 122.019  1.00 15.79           C  
ATOM   2274  C   ALA B 328     117.533 104.730 122.957  1.00 18.24           C  
ATOM   2275  O   ALA B 328     116.726 105.458 123.551  1.00 18.46           O  
ATOM   2276  CB  ALA B 328     120.004 105.335 122.626  1.00 12.51           C  
ATOM   2277  N   TYR B 329     117.526 103.405 123.138  1.00  7.53           N  
ATOM   2278  CA  TYR B 329     116.503 102.742 123.945  1.00  2.82           C  
ATOM   2279  C   TYR B 329     116.438 103.233 125.397  1.00  3.68           C  
ATOM   2280  O   TYR B 329     115.455 103.861 125.773  1.00  2.92           O  
ATOM   2281  CB  TYR B 329     116.640 101.218 123.836  1.00  4.13           C  
ATOM   2282  CG  TYR B 329     115.484 100.379 124.357  1.00  2.14           C  
ATOM   2283  CD1 TYR B 329     114.147 100.832 124.319  1.00  3.18           C  
ATOM   2284  CD2 TYR B 329     115.750  99.088 124.841  1.00  1.21           C  
ATOM   2285  CE1 TYR B 329     113.103 100.016 124.790  1.00  9.62           C  
ATOM   2286  CE2 TYR B 329     114.709  98.261 125.298  1.00  5.03           C  
ATOM   2287  CZ  TYR B 329     113.379  98.725 125.290  1.00  9.22           C  
ATOM   2288  OH  TYR B 329     112.380  97.935 125.765  1.00  7.45           O  
ATOM   2289  N   ILE B 330     117.484 103.045 126.205  1.00  4.57           N  
ATOM   2290  CA  ILE B 330     117.490 103.461 127.620  1.00  7.54           C  
ATOM   2291  C   ILE B 330     117.259 104.978 127.807  1.00  6.27           C  
ATOM   2292  O   ILE B 330     116.478 105.343 128.682  1.00  3.03           O  
ATOM   2293  CB  ILE B 330     118.707 102.875 128.366  1.00  5.21           C  
ATOM   2294  CG1 ILE B 330     118.774 101.340 128.234  1.00  7.12           C  
ATOM   2295  CG2 ILE B 330     118.727 103.268 129.848  1.00  3.05           C  
ATOM   2296  CD1 ILE B 330     117.534 100.550 128.657  1.00  0.12           C  
ATOM   2297  N   PRO B 331     117.864 105.892 127.024  1.00  2.65           N  
ATOM   2298  CA  PRO B 331     117.562 107.317 127.120  1.00  7.93           C  
ATOM   2299  C   PRO B 331     116.075 107.645 126.891  1.00  9.27           C  
ATOM   2300  O   PRO B 331     115.451 108.247 127.759  1.00  6.22           O  
ATOM   2301  CB  PRO B 331     118.468 107.985 126.088  1.00  1.29           C  
ATOM   2302  CG  PRO B 331     119.705 107.107 126.157  1.00  7.54           C  
ATOM   2303  CD  PRO B 331     119.091 105.714 126.268  1.00  5.24           C  
ATOM   2304  N   THR B 332     115.456 107.207 125.786  1.00  8.72           N  
ATOM   2305  CA  THR B 332     114.024 107.490 125.525  1.00  9.77           C  
ATOM   2306  C   THR B 332     113.100 106.835 126.560  1.00 10.66           C  
ATOM   2307  O   THR B 332     112.093 107.417 126.956  1.00  7.73           O  
ATOM   2308  CB  THR B 332     113.587 107.054 124.119  1.00  9.73           C  
ATOM   2309  CG2 THR B 332     114.263 107.869 123.032  1.00  8.46           C  
ATOM   2310  OG1 THR B 332     113.859 105.696 123.884  1.00  8.61           O  
ATOM   2311  N   ASN B 333     113.474 105.663 127.056  1.00  8.58           N  
ATOM   2312  CA  ASN B 333     112.770 104.905 128.081  1.00  9.22           C  
ATOM   2313  C   ASN B 333     112.620 105.725 129.379  1.00  9.01           C  
ATOM   2314  O   ASN B 333     111.497 105.993 129.789  1.00  3.95           O  
ATOM   2315  CB  ASN B 333     113.602 103.624 128.196  1.00  0.83           C  
ATOM   2316  CG  ASN B 333     113.147 102.556 129.134  1.00  8.29           C  
ATOM   2317  ND2 ASN B 333     113.143 101.327 128.679  1.00  5.41           N  
ATOM   2318  OD1 ASN B 333     112.903 102.804 130.297  1.00  5.38           O  
ATOM   2319  N   VAL B 334     113.704 106.264 129.955  1.00  6.96           N  
ATOM   2320  CA  VAL B 334     113.662 107.078 131.193  1.00  0.31           C  
ATOM   2321  C   VAL B 334     113.186 108.517 130.957  1.00  7.49           C  
ATOM   2322  O   VAL B 334     112.565 109.127 131.831  1.00  0.34           O  
ATOM   2323  CB  VAL B 334     114.993 106.978 131.956  1.00  5.64           C  
ATOM   2324  CG1 VAL B 334     115.029 107.841 133.217  1.00  4.59           C  
ATOM   2325  CG2 VAL B 334     115.202 105.527 132.409  1.00  5.13           C  
ATOM   2326  N   ILE B 335     113.380 109.070 129.759  1.00  4.90           N  
ATOM   2327  CA  ILE B 335     112.855 110.404 129.402  1.00  3.91           C  
ATOM   2328  C   ILE B 335     111.320 110.353 129.474  1.00  6.25           C  
ATOM   2329  O   ILE B 335     110.672 111.298 129.904  1.00 10.01           O  
ATOM   2330  CB  ILE B 335     113.360 110.816 127.997  1.00  6.81           C  
ATOM   2331  CG1 ILE B 335     114.833 111.274 128.069  1.00  7.79           C  
ATOM   2332  CG2 ILE B 335     112.511 111.912 127.331  1.00  5.57           C  
ATOM   2333  CD1 ILE B 335     115.523 111.384 126.708  1.00 10.88           C  
ATOM   2334  N   SER B 336     110.712 109.224 129.111  1.00 17.37           N  
ATOM   2335  CA  SER B 336     109.260 109.070 129.152  1.00 13.49           C  
ATOM   2336  C   SER B 336     108.683 108.829 130.561  1.00 16.48           C  
ATOM   2337  O   SER B 336     107.486 109.020 130.749  1.00 15.37           O  
ATOM   2338  CB  SER B 336     108.860 107.948 128.195  1.00 18.78           C  
ATOM   2339  OG  SER B 336     109.060 106.674 128.764  1.00 12.69           O  
ATOM   2340  N   ILE B 337     109.507 108.471 131.556  1.00  8.25           N  
ATOM   2341  CA  ILE B 337     109.096 108.143 132.936  1.00  9.08           C  
ATOM   2342  C   ILE B 337     109.189 109.322 133.917  1.00 11.04           C  
ATOM   2343  O   ILE B 337     108.310 109.522 134.747  1.00 15.71           O  
ATOM   2344  CB  ILE B 337     109.973 106.972 133.452  1.00  9.88           C  
ATOM   2345  CG1 ILE B 337     109.676 105.663 132.695  1.00 13.43           C  
ATOM   2346  CG2 ILE B 337     109.803 106.714 134.960  1.00 13.41           C  
ATOM   2347  CD1 ILE B 337     110.775 104.604 132.848  1.00 11.25           C  
ATOM   2348  N   THR B 338     110.258 110.104 133.854  1.00 14.86           N  
ATOM   2349  CA  THR B 338     110.518 111.220 134.781  1.00 21.81           C  
ATOM   2350  C   THR B 338     109.619 112.440 134.573  1.00 17.32           C  
ATOM   2351  O   THR B 338     109.074 112.644 133.500  1.00 18.35           O  
ATOM   2352  CB  THR B 338     111.998 111.611 134.709  1.00 18.13           C  
ATOM   2353  CG2 THR B 338     112.851 110.550 135.397  1.00 15.22           C  
ATOM   2354  OG1 THR B 338     112.423 111.732 133.368  1.00 21.00           O  
ATOM   2355  N   ASP B 339     109.494 113.322 135.564  1.00 15.86           N  
ATOM   2356  CA  ASP B 339     108.627 114.516 135.505  1.00 10.51           C  
ATOM   2357  C   ASP B 339     109.294 115.708 134.827  1.00 20.19           C  
ATOM   2358  O   ASP B 339     108.693 116.765 134.671  1.00 16.34           O  
ATOM   2359  CB  ASP B 339     108.232 114.944 136.924  1.00 14.20           C  
ATOM   2360  CG  ASP B 339     107.475 113.862 137.668  1.00 11.82           C  
ATOM   2361  OD1 ASP B 339     106.733 113.103 137.010  1.00 17.33           O  
ATOM   2362  OD2 ASP B 339     107.670 113.727 138.894  1.00 19.42           O  
ATOM   2363  N   GLY B 340     110.515 115.511 134.366  1.00  6.95           N  
ATOM   2364  CA  GLY B 340     111.325 116.500 133.694  1.00 11.43           C  
ATOM   2365  C   GLY B 340     112.731 115.967 133.460  1.00  6.64           C  
ATOM   2366  O   GLY B 340     113.163 114.992 134.084  1.00 13.34           O  
ATOM   2367  N   GLN B 341     113.425 116.583 132.508  1.00 18.76           N  
ATOM   2368  CA  GLN B 341     114.768 116.185 132.106  1.00 17.98           C  
ATOM   2369  C   GLN B 341     115.682 117.392 131.948  1.00 21.04           C  
ATOM   2370  O   GLN B 341     115.286 118.406 131.374  1.00 14.42           O  
ATOM   2371  CB  GLN B 341     114.721 115.368 130.807  1.00 20.97           C  
ATOM   2372  CG  GLN B 341     113.817 114.124 130.870  1.00 18.51           C  
ATOM   2373  CD  GLN B 341     112.324 114.387 130.664  1.00 19.45           C  
ATOM   2374  NE2 GLN B 341     111.482 113.706 131.404  1.00 20.07           N  
ATOM   2375  OE1 GLN B 341     111.894 115.174 129.832  1.00 17.45           O  
ATOM   2376  N   ILE B 342     116.925 117.234 132.403  1.00 14.32           N  
ATOM   2377  CA  ILE B 342     118.019 118.197 132.304  1.00  8.80           C  
ATOM   2378  C   ILE B 342     119.020 117.557 131.338  1.00 13.46           C  
ATOM   2379  O   ILE B 342     119.611 116.522 131.641  1.00 10.13           O  
ATOM   2380  CB  ILE B 342     118.670 118.444 133.688  1.00 16.50           C  
ATOM   2381  CG1 ILE B 342     117.689 119.016 134.729  1.00  9.32           C  
ATOM   2382  CG2 ILE B 342     119.880 119.384 133.562  1.00 10.19           C  
ATOM   2383  CD1 ILE B 342     118.128 118.712 136.164  1.00  7.81           C  
ATOM   2384  N   TYR B 343     119.188 118.154 130.158  1.00 18.71           N  
ATOM   2385  CA  TYR B 343     120.093 117.679 129.110  1.00 19.81           C  
ATOM   2386  C   TYR B 343     121.388 118.504 129.087  1.00 19.97           C  
ATOM   2387  O   TYR B 343     121.313 119.732 129.005  1.00 23.29           O  
ATOM   2388  CB  TYR B 343     119.352 117.701 127.768  1.00 17.71           C  
ATOM   2389  CG  TYR B 343     120.151 117.213 126.569  1.00 18.71           C  
ATOM   2390  CD1 TYR B 343     120.798 115.960 126.598  1.00 22.75           C  
ATOM   2391  CD2 TYR B 343     120.210 117.993 125.398  1.00 20.00           C  
ATOM   2392  CE1 TYR B 343     121.504 115.498 125.472  1.00 20.77           C  
ATOM   2393  CE2 TYR B 343     120.912 117.537 124.269  1.00 17.02           C  
ATOM   2394  CZ  TYR B 343     121.567 116.289 124.304  1.00 19.11           C  
ATOM   2395  OH  TYR B 343     122.244 115.840 123.217  1.00 20.44           O  
ATOM   2396  N   LEU B 344     122.564 117.861 129.167  1.00  9.80           N  
ATOM   2397  CA  LEU B 344     123.860 118.560 129.173  1.00  8.79           C  
ATOM   2398  C   LEU B 344     124.597 118.454 127.830  1.00  9.60           C  
ATOM   2399  O   LEU B 344     124.758 117.371 127.269  1.00 13.24           O  
ATOM   2400  CB  LEU B 344     124.774 118.108 130.326  1.00  8.70           C  
ATOM   2401  CG  LEU B 344     124.160 118.080 131.733  1.00 14.73           C  
ATOM   2402  CD1 LEU B 344     125.257 117.774 132.742  1.00  9.44           C  
ATOM   2403  CD2 LEU B 344     123.519 119.394 132.152  1.00 10.97           C  
ATOM   2404  N   GLU B 345     125.071 119.590 127.327  1.00 34.53           N  
ATOM   2405  CA  GLU B 345     125.776 119.712 126.046  1.00 31.43           C  
ATOM   2406  C   GLU B 345     127.290 119.515 126.137  1.00 32.98           C  
ATOM   2407  O   GLU B 345     127.981 120.244 126.853  1.00 30.48           O  
ATOM   2408  CB  GLU B 345     125.550 121.106 125.439  1.00 40.12           C  
ATOM   2409  CG  GLU B 345     124.104 121.411 125.055  1.00 36.39           C  
ATOM   2410  CD  GLU B 345     123.523 120.506 123.954  1.00 34.05           C  
ATOM   2411  OE1 GLU B 345     124.291 119.860 123.207  1.00 30.54           O  
ATOM   2412  OE2 GLU B 345     122.282 120.505 123.793  1.00 34.17           O  
ATOM   2413  N   SER B 346     127.832 118.586 125.345  1.00 45.43           N  
ATOM   2414  CA  SER B 346     129.286 118.393 125.280  1.00 50.22           C  
ATOM   2415  C   SER B 346     129.967 119.611 124.628  1.00 43.69           C  
ATOM   2416  O   SER B 346     131.058 120.019 125.016  1.00 47.06           O  
ATOM   2417  CB  SER B 346     129.563 117.109 124.494  1.00 47.56           C  
ATOM   2418  OG  SER B 346     130.907 116.706 124.629  1.00 42.77           O  
ATOM   2419  N   ASP B 347     129.249 120.300 123.729  1.00 75.21           N  
ATOM   2420  CA  ASP B 347     129.719 121.493 123.013  1.00 78.02           C  
ATOM   2421  C   ASP B 347     129.868 122.692 123.971  1.00 71.12           C  
ATOM   2422  O   ASP B 347     130.926 123.315 124.047  1.00 76.21           O  
ATOM   2423  CB  ASP B 347     128.720 121.802 121.884  1.00 70.41           C  
ATOM   2424  CG  ASP B 347     129.188 122.901 120.918  1.00 70.22           C  
ATOM   2425  OD1 ASP B 347     130.379 123.281 120.934  1.00 70.75           O  
ATOM   2426  OD2 ASP B 347     128.350 123.387 120.126  1.00 74.97           O  
ATOM   2427  N   LEU B 348     128.828 122.992 124.765  1.00 43.59           N  
ATOM   2428  CA  LEU B 348     128.887 124.094 125.733  1.00 38.38           C  
ATOM   2429  C   LEU B 348     129.961 123.813 126.796  1.00 35.08           C  
ATOM   2430  O   LEU B 348     130.696 124.723 127.176  1.00 42.94           O  
ATOM   2431  CB  LEU B 348     127.521 124.345 126.401  1.00 39.52           C  
ATOM   2432  CG  LEU B 348     126.366 124.718 125.454  1.00 37.52           C  
ATOM   2433  CD1 LEU B 348     125.066 124.822 126.252  1.00 43.96           C  
ATOM   2434  CD2 LEU B 348     126.602 126.049 124.746  1.00 43.71           C  
ATOM   2435  N   PHE B 349     130.115 122.557 127.234  1.00 28.01           N  
ATOM   2436  CA  PHE B 349     131.132 122.203 128.221  1.00 27.42           C  
ATOM   2437  C   PHE B 349     132.549 122.492 127.699  1.00 31.30           C  
ATOM   2438  O   PHE B 349     133.379 123.004 128.452  1.00 33.83           O  
ATOM   2439  CB  PHE B 349     130.960 120.746 128.669  1.00 28.78           C  
ATOM   2440  CG  PHE B 349     131.910 120.386 129.792  1.00 31.27           C  
ATOM   2441  CD1 PHE B 349     131.574 120.702 131.122  1.00 27.03           C  
ATOM   2442  CD2 PHE B 349     133.151 119.794 129.508  1.00 27.35           C  
ATOM   2443  CE1 PHE B 349     132.491 120.458 132.158  1.00 33.02           C  
ATOM   2444  CE2 PHE B 349     134.070 119.557 130.545  1.00 26.91           C  
ATOM   2445  CZ  PHE B 349     133.740 119.895 131.869  1.00 28.07           C  
ATOM   2446  N   TYR B 350     132.836 122.235 126.415  1.00 53.58           N  
ATOM   2447  CA  TYR B 350     134.154 122.531 125.833  1.00 46.83           C  
ATOM   2448  C   TYR B 350     134.319 124.026 125.497  1.00 47.01           C  
ATOM   2449  O   TYR B 350     135.436 124.483 125.258  1.00 49.56           O  
ATOM   2450  CB  TYR B 350     134.426 121.675 124.583  1.00 50.05           C  
ATOM   2451  CG  TYR B 350     134.501 120.170 124.796  1.00 50.31           C  
ATOM   2452  CD1 TYR B 350     135.315 119.625 125.811  1.00 54.76           C  
ATOM   2453  CD2 TYR B 350     133.834 119.309 123.905  1.00 47.04           C  
ATOM   2454  CE1 TYR B 350     135.393 118.231 125.985  1.00 50.27           C  
ATOM   2455  CE2 TYR B 350     133.925 117.915 124.063  1.00 53.07           C  
ATOM   2456  CZ  TYR B 350     134.684 117.371 125.119  1.00 48.11           C  
ATOM   2457  OH  TYR B 350     134.753 116.023 125.275  1.00 55.26           O  
ATOM   2458  N   SER B 351     133.240 124.813 125.523  1.00 61.31           N  
ATOM   2459  CA  SER B 351     133.238 126.261 125.246  1.00 56.01           C  
ATOM   2460  C   SER B 351     133.465 127.104 126.526  1.00 56.94           C  
ATOM   2461  O   SER B 351     133.275 128.322 126.545  1.00 62.31           O  
ATOM   2462  CB  SER B 351     131.941 126.621 124.500  1.00 58.89           C  
ATOM   2463  OG  SER B 351     131.969 127.930 123.961  1.00 59.70           O  
ATOM   2464  N   GLY B 352     133.888 126.467 127.629  1.00 56.15           N  
ATOM   2465  CA  GLY B 352     134.164 127.117 128.920  1.00 48.65           C  
ATOM   2466  C   GLY B 352     132.922 127.514 129.732  1.00 56.92           C  
ATOM   2467  O   GLY B 352     133.026 128.302 130.672  1.00 47.70           O  
ATOM   2468  N   ILE B 353     131.752 126.961 129.397  1.00 28.37           N  
ATOM   2469  CA  ILE B 353     130.472 127.249 130.055  1.00 29.61           C  
ATOM   2470  C   ILE B 353     130.118 126.126 131.036  1.00 35.44           C  
ATOM   2471  O   ILE B 353     130.225 124.944 130.717  1.00 31.94           O  
ATOM   2472  CB  ILE B 353     129.358 127.447 128.996  1.00 33.91           C  
ATOM   2473  CG1 ILE B 353     129.657 128.657 128.087  1.00 29.12           C  
ATOM   2474  CG2 ILE B 353     127.960 127.587 129.628  1.00 29.04           C  
ATOM   2475  CD1 ILE B 353     128.822 128.677 126.802  1.00 32.59           C  
ATOM   2476  N   ARG B 354     129.654 126.505 132.231  1.00 33.47           N  
ATOM   2477  CA  ARG B 354     129.205 125.623 133.320  1.00 30.69           C  
ATOM   2478  C   ARG B 354     127.870 126.183 133.844  1.00 34.77           C  
ATOM   2479  O   ARG B 354     127.743 127.408 133.923  1.00 32.67           O  
ATOM   2480  CB  ARG B 354     130.238 125.617 134.475  1.00 28.56           C  
ATOM   2481  CG  ARG B 354     131.297 124.503 134.492  1.00 28.42           C  
ATOM   2482  CD  ARG B 354     132.227 124.444 133.276  1.00 29.81           C  
ATOM   2483  NE  ARG B 354     133.419 123.622 133.567  1.00 33.64           N  
ATOM   2484  CZ  ARG B 354     134.477 123.453 132.793  1.00 35.45           C  
ATOM   2485  NH1 ARG B 354     135.531 122.846 133.251  1.00 34.69           N  
ATOM   2486  NH2 ARG B 354     134.521 123.871 131.564  1.00 28.69           N  
ATOM   2487  N   PRO B 355     126.892 125.339 134.227  1.00 19.78           N  
ATOM   2488  CA  PRO B 355     126.883 123.866 134.223  1.00 21.77           C  
ATOM   2489  C   PRO B 355     126.710 123.169 132.852  1.00 21.13           C  
ATOM   2490  O   PRO B 355     126.664 121.943 132.821  1.00 19.55           O  
ATOM   2491  CB  PRO B 355     125.764 123.443 135.183  1.00 16.67           C  
ATOM   2492  CG  PRO B 355     125.472 124.693 136.000  1.00 22.78           C  
ATOM   2493  CD  PRO B 355     125.749 125.805 134.998  1.00 16.54           C  
ATOM   2494  N   ALA B 356     126.579 123.906 131.739  1.00 24.92           N  
ATOM   2495  CA  ALA B 356     126.349 123.378 130.372  1.00 24.89           C  
ATOM   2496  C   ALA B 356     124.982 122.688 130.122  1.00 23.34           C  
ATOM   2497  O   ALA B 356     124.857 121.768 129.310  1.00 21.12           O  
ATOM   2498  CB  ALA B 356     127.547 122.525 129.922  1.00 23.25           C  
ATOM   2499  N   ILE B 357     123.938 123.165 130.807  1.00 16.49           N  
ATOM   2500  CA  ILE B 357     122.548 122.696 130.695  1.00 20.51           C  
ATOM   2501  C   ILE B 357     121.862 123.337 129.482  1.00 20.40           C  
ATOM   2502  O   ILE B 357     121.888 124.563 129.338  1.00 14.09           O  
ATOM   2503  CB  ILE B 357     121.756 123.076 131.971  1.00 15.72           C  
ATOM   2504  CG1 ILE B 357     122.322 122.402 133.235  1.00 15.98           C  
ATOM   2505  CG2 ILE B 357     120.269 122.718 131.817  1.00 16.18           C  
ATOM   2506  CD1 ILE B 357     122.018 123.193 134.509  1.00 18.20           C  
ATOM   2507  N   ASN B 358     121.221 122.544 128.618  1.00 31.67           N  
ATOM   2508  CA  ASN B 358     120.489 123.086 127.472  1.00 37.86           C  
ATOM   2509  C   ASN B 358     119.063 123.468 127.907  1.00 33.27           C  
ATOM   2510  O   ASN B 358     118.157 122.631 127.959  1.00 35.42           O  
ATOM   2511  CB  ASN B 358     120.495 122.071 126.321  1.00 35.77           C  
ATOM   2512  CG  ASN B 358     119.773 122.578 125.081  1.00 34.74           C  
ATOM   2513  ND2 ASN B 358     119.842 121.844 124.001  1.00 33.06           N  
ATOM   2514  OD1 ASN B 358     119.221 123.671 125.040  1.00 35.09           O  
ATOM   2515  N   VAL B 359     118.863 124.751 128.195  1.00 19.87           N  
ATOM   2516  CA  VAL B 359     117.582 125.331 128.616  1.00 24.70           C  
ATOM   2517  C   VAL B 359     116.494 125.238 127.531  1.00 25.15           C  
ATOM   2518  O   VAL B 359     115.312 125.188 127.852  1.00 20.64           O  
ATOM   2519  CB  VAL B 359     117.823 126.786 129.071  1.00 21.50           C  
ATOM   2520  CG1 VAL B 359     116.546 127.550 129.404  1.00 22.05           C  
ATOM   2521  CG2 VAL B 359     118.694 126.817 130.337  1.00 27.50           C  
ATOM   2522  N   GLY B 360     116.868 125.136 126.254  1.00 28.04           N  
ATOM   2523  CA  GLY B 360     115.926 125.042 125.128  1.00 32.03           C  
ATOM   2524  C   GLY B 360     115.247 123.675 124.953  1.00 32.19           C  
ATOM   2525  O   GLY B 360     114.206 123.590 124.304  1.00 29.94           O  
ATOM   2526  N   LEU B 361     115.812 122.612 125.525  1.00 22.33           N  
ATOM   2527  CA  LEU B 361     115.276 121.251 125.418  1.00 28.42           C  
ATOM   2528  C   LEU B 361     114.897 120.654 126.781  1.00 24.36           C  
ATOM   2529  O   LEU B 361     114.003 119.817 126.861  1.00 25.35           O  
ATOM   2530  CB  LEU B 361     116.294 120.410 124.628  1.00 23.73           C  
ATOM   2531  CG  LEU B 361     115.858 118.967 124.320  1.00 25.29           C  
ATOM   2532  CD1 LEU B 361     114.563 118.916 123.511  1.00 24.88           C  
ATOM   2533  CD2 LEU B 361     116.932 118.285 123.482  1.00 20.28           C  
ATOM   2534  N   SER B 362     115.558 121.089 127.854  1.00 20.55           N  
ATOM   2535  CA  SER B 362     115.269 120.677 129.231  1.00 21.81           C  
ATOM   2536  C   SER B 362     113.949 121.302 129.718  1.00 18.48           C  
ATOM   2537  O   SER B 362     113.721 122.498 129.531  1.00 20.83           O  
ATOM   2538  CB  SER B 362     116.416 121.077 130.160  1.00 19.48           C  
ATOM   2539  OG  SER B 362     117.656 120.600 129.675  1.00 25.68           O  
ATOM   2540  N   VAL B 363     113.068 120.519 130.344  1.00 15.57           N  
ATOM   2541  CA  VAL B 363     111.746 120.979 130.824  1.00 14.42           C  
ATOM   2542  C   VAL B 363     111.214 120.106 131.965  1.00 16.24           C  
ATOM   2543  O   VAL B 363     111.603 118.947 132.078  1.00 18.99           O  
ATOM   2544  CB  VAL B 363     110.750 120.980 129.635  1.00 12.81           C  
ATOM   2545  CG1 VAL B 363     110.360 119.571 129.162  1.00 13.96           C  
ATOM   2546  CG2 VAL B 363     109.455 121.751 129.925  1.00 19.10           C  
ATOM   2547  N   SER B 364     110.329 120.650 132.810  1.00 21.29           N  
ATOM   2548  CA  SER B 364     109.670 119.921 133.910  1.00 19.95           C  
ATOM   2549  C   SER B 364     108.159 120.188 133.909  1.00 22.56           C  
ATOM   2550  O   SER B 364     107.715 121.321 133.724  1.00 15.46           O  
ATOM   2551  CB  SER B 364     110.321 120.197 135.278  1.00 20.81           C  
ATOM   2552  OG  SER B 364     110.041 121.483 135.801  1.00 22.94           O  
ATOM   2553  N   ARG B 365     107.353 119.144 134.121  1.00 38.33           N  
ATOM   2554  CA  ARG B 365     105.878 119.214 134.144  1.00 39.26           C  
ATOM   2555  C   ARG B 365     105.326 119.824 135.433  1.00 42.28           C  
ATOM   2556  O   ARG B 365     104.225 120.365 135.436  1.00 40.26           O  
ATOM   2557  CB  ARG B 365     105.309 117.807 133.907  1.00 43.72           C  
ATOM   2558  CG  ARG B 365     105.631 117.346 132.482  1.00 37.39           C  
ATOM   2559  CD  ARG B 365     105.286 115.878 132.241  1.00 38.43           C  
ATOM   2560  NE  ARG B 365     105.275 115.612 130.796  1.00 43.98           N  
ATOM   2561  CZ  ARG B 365     105.940 114.688 130.129  1.00 46.52           C  
ATOM   2562  NH1 ARG B 365     105.817 114.637 128.848  1.00 46.11           N  
ATOM   2563  NH2 ARG B 365     106.788 113.874 130.680  1.00 45.83           N  
ATOM   2564  N   VAL B 366     106.123 119.776 136.499  1.00 39.74           N  
ATOM   2565  CA  VAL B 366     105.854 120.336 137.830  1.00 39.92           C  
ATOM   2566  C   VAL B 366     106.251 121.818 137.905  1.00 39.18           C  
ATOM   2567  O   VAL B 366     105.851 122.512 138.837  1.00 43.89           O  
ATOM   2568  CB  VAL B 366     106.640 119.511 138.873  1.00 47.29           C  
ATOM   2569  CG1 VAL B 366     106.671 120.132 140.267  1.00 43.78           C  
ATOM   2570  CG2 VAL B 366     106.061 118.106 139.033  1.00 46.28           C  
ATOM   2571  N   GLY B 367     107.008 122.340 136.935  1.00 36.89           N  
ATOM   2572  CA  GLY B 367     107.504 123.715 136.985  1.00 43.63           C  
ATOM   2573  C   GLY B 367     106.419 124.755 137.253  1.00 36.88           C  
ATOM   2574  O   GLY B 367     105.271 124.635 136.828  1.00 35.55           O  
ATOM   2575  N   GLY B 368     106.810 125.810 137.962  1.00 31.95           N  
ATOM   2576  CA  GLY B 368     105.945 126.897 138.412  1.00 33.29           C  
ATOM   2577  C   GLY B 368     105.081 126.507 139.619  1.00 37.44           C  
ATOM   2578  O   GLY B 368     104.970 127.303 140.545  1.00 28.65           O  
ATOM   2579  N   ALA B 369     104.514 125.299 139.690  1.00 30.02           N  
ATOM   2580  CA  ALA B 369     103.696 124.876 140.838  1.00 28.33           C  
ATOM   2581  C   ALA B 369     104.491 124.636 142.137  1.00 31.18           C  
ATOM   2582  O   ALA B 369     104.030 124.980 143.223  1.00 30.17           O  
ATOM   2583  CB  ALA B 369     102.918 123.615 140.441  1.00 32.41           C  
ATOM   2584  N   ALA B 370     105.698 124.069 142.029  1.00 29.00           N  
ATOM   2585  CA  ALA B 370     106.576 123.784 143.171  1.00 34.80           C  
ATOM   2586  C   ALA B 370     107.467 124.951 143.640  1.00 33.42           C  
ATOM   2587  O   ALA B 370     107.934 124.950 144.768  1.00 34.13           O  
ATOM   2588  CB  ALA B 370     107.455 122.594 142.795  1.00 26.82           C  
ATOM   2589  N   GLN B 371     107.761 125.911 142.776  1.00 24.33           N  
ATOM   2590  CA  GLN B 371     108.609 127.085 143.013  1.00 20.73           C  
ATOM   2591  C   GLN B 371     108.048 128.104 144.040  1.00 27.26           C  
ATOM   2592  O   GLN B 371     106.832 128.261 144.119  1.00 18.73           O  
ATOM   2593  CB  GLN B 371     108.802 127.661 141.601  1.00 19.64           C  
ATOM   2594  CG  GLN B 371     109.930 128.670 141.413  1.00 22.34           C  
ATOM   2595  CD  GLN B 371     110.075 129.018 139.932  1.00 22.60           C  
ATOM   2596  NE2 GLN B 371     111.237 128.860 139.342  1.00 19.54           N  
ATOM   2597  OE1 GLN B 371     109.135 129.440 139.279  1.00 21.35           O  
ATOM   2598  N   ILE B 372     108.866 128.831 144.825  1.00 29.95           N  
ATOM   2599  CA  ILE B 372     108.325 129.884 145.727  1.00 31.94           C  
ATOM   2600  C   ILE B 372     107.813 131.079 144.898  1.00 38.27           C  
ATOM   2601  O   ILE B 372     108.382 131.407 143.856  1.00 30.83           O  
ATOM   2602  CB  ILE B 372     109.289 130.407 146.827  1.00 36.23           C  
ATOM   2603  CG1 ILE B 372     110.540 131.152 146.308  1.00 31.34           C  
ATOM   2604  CG2 ILE B 372     109.659 129.361 147.880  1.00 29.13           C  
ATOM   2605  CD1 ILE B 372     111.293 131.908 147.407  1.00 28.92           C  
ATOM   2606  N   LYS B 373     106.798 131.800 145.388  1.00 38.14           N  
ATOM   2607  CA  LYS B 373     106.192 132.951 144.694  1.00 41.23           C  
ATOM   2608  C   LYS B 373     107.194 134.037 144.285  1.00 44.17           C  
ATOM   2609  O   LYS B 373     107.120 134.499 143.154  1.00 43.90           O  
ATOM   2610  CB  LYS B 373     105.020 133.475 145.537  1.00 40.13           C  
ATOM   2611  CG  LYS B 373     104.074 134.366 144.716  1.00 41.40           C  
ATOM   2612  CD  LYS B 373     102.920 134.896 145.580  1.00 44.75           C  
ATOM   2613  CE  LYS B 373     102.071 135.935 144.837  1.00 44.99           C  
ATOM   2614  NZ  LYS B 373     102.618 137.311 144.952  1.00 39.81           N  
ATOM   2615  N   ALA B 374     108.170 134.381 145.127  1.00 45.75           N  
ATOM   2616  CA  ALA B 374     109.199 135.382 144.802  1.00 46.18           C  
ATOM   2617  C   ALA B 374     109.987 134.987 143.540  1.00 53.09           C  
ATOM   2618  O   ALA B 374     110.301 135.830 142.703  1.00 48.44           O  
ATOM   2619  CB  ALA B 374     110.161 135.544 145.989  1.00 50.53           C  
ATOM   2620  N   MET B 375     110.272 133.690 143.391  1.00 36.75           N  
ATOM   2621  CA  MET B 375     110.964 133.134 142.234  1.00 43.30           C  
ATOM   2622  C   MET B 375     110.010 133.047 141.033  1.00 39.87           C  
ATOM   2623  O   MET B 375     110.405 133.441 139.940  1.00 40.10           O  
ATOM   2624  CB  MET B 375     111.613 131.795 142.618  1.00 37.71           C  
ATOM   2625  CG  MET B 375     112.456 131.185 141.492  1.00 39.95           C  
ATOM   2626  SD  MET B 375     113.956 132.091 141.041  1.00 34.85           S  
ATOM   2627  CE  MET B 375     115.080 131.487 142.318  1.00 37.61           C  
ATOM   2628  N   LYS B 376     108.735 132.645 141.214  1.00 34.14           N  
ATOM   2629  CA  LYS B 376     107.750 132.586 140.104  1.00 33.49           C  
ATOM   2630  C   LYS B 376     107.596 133.964 139.445  1.00 31.51           C  
ATOM   2631  O   LYS B 376     107.521 134.058 138.225  1.00 35.87           O  
ATOM   2632  CB  LYS B 376     106.344 132.226 140.629  1.00 38.53           C  
ATOM   2633  CG  LYS B 376     106.160 130.856 141.287  1.00 40.08           C  
ATOM   2634  CD  LYS B 376     104.684 130.669 141.681  1.00 35.62           C  
ATOM   2635  CE  LYS B 376     104.511 129.479 142.631  1.00 36.59           C  
ATOM   2636  NZ  LYS B 376     103.081 129.198 142.916  1.00 33.56           N  
ATOM   2637  N   GLN B 377     107.618 135.034 140.247  1.00 48.15           N  
ATOM   2638  CA  GLN B 377     107.486 136.429 139.811  1.00 47.97           C  
ATOM   2639  C   GLN B 377     108.617 136.935 138.894  1.00 53.98           C  
ATOM   2640  O   GLN B 377     108.415 137.927 138.193  1.00 54.00           O  
ATOM   2641  CB  GLN B 377     107.360 137.342 141.050  1.00 48.45           C  
ATOM   2642  CG  GLN B 377     105.985 137.244 141.734  1.00 50.79           C  
ATOM   2643  CD  GLN B 377     105.947 137.983 143.073  1.00 52.60           C  
ATOM   2644  NE2 GLN B 377     105.630 139.258 143.078  1.00 54.51           N  
ATOM   2645  OE1 GLN B 377     106.184 137.436 144.141  1.00 47.91           O  
ATOM   2646  N   VAL B 378     109.780 136.267 138.848  1.00 42.54           N  
ATOM   2647  CA  VAL B 378     110.939 136.666 138.014  1.00 42.49           C  
ATOM   2648  C   VAL B 378     111.369 135.568 137.040  1.00 43.35           C  
ATOM   2649  O   VAL B 378     111.661 135.857 135.882  1.00 46.21           O  
ATOM   2650  CB  VAL B 378     112.135 137.147 138.867  1.00 41.96           C  
ATOM   2651  CG1 VAL B 378     111.753 138.352 139.725  1.00 44.98           C  
ATOM   2652  CG2 VAL B 378     112.735 136.075 139.783  1.00 40.52           C  
ATOM   2653  N   ALA B 379     111.338 134.297 137.447  1.00 48.11           N  
ATOM   2654  CA  ALA B 379     111.718 133.194 136.577  1.00 50.82           C  
ATOM   2655  C   ALA B 379     110.585 132.866 135.589  1.00 48.21           C  
ATOM   2656  O   ALA B 379     110.849 132.428 134.474  1.00 44.60           O  
ATOM   2657  CB  ALA B 379     112.085 131.997 137.448  1.00 47.76           C  
ATOM   2658  N   GLY B 380     109.327 133.136 135.964  1.00 44.16           N  
ATOM   2659  CA  GLY B 380     108.143 133.009 135.107  1.00 43.87           C  
ATOM   2660  C   GLY B 380     108.356 133.702 133.755  1.00 46.74           C  
ATOM   2661  O   GLY B 380     108.172 133.119 132.686  1.00 42.25           O  
ATOM   2662  N   LYS B 381     108.820 134.957 133.810  1.00 60.84           N  
ATOM   2663  CA  LYS B 381     109.085 135.763 132.612  1.00 65.43           C  
ATOM   2664  C   LYS B 381     110.485 135.521 132.038  1.00 59.81           C  
ATOM   2665  O   LYS B 381     110.724 135.941 130.914  1.00 57.86           O  
ATOM   2666  CB  LYS B 381     108.958 137.260 132.955  1.00 60.66           C  
ATOM   2667  CG  LYS B 381     107.553 137.678 133.411  1.00 64.38           C  
ATOM   2668  CD  LYS B 381     107.531 139.164 133.800  1.00 64.40           C  
ATOM   2669  CE  LYS B 381     106.174 139.542 134.397  1.00 64.25           C  
ATOM   2670  NZ  LYS B 381     106.183 140.917 134.949  1.00 56.09           N  
ATOM   2671  N   LEU B 382     111.387 134.805 132.718  1.00 50.93           N  
ATOM   2672  CA  LEU B 382     112.715 134.498 132.164  1.00 58.26           C  
ATOM   2673  C   LEU B 382     112.607 133.564 130.953  1.00 49.46           C  
ATOM   2674  O   LEU B 382     113.270 133.779 129.943  1.00 53.16           O  
ATOM   2675  CB  LEU B 382     113.617 133.934 133.272  1.00 56.16           C  
ATOM   2676  CG  LEU B 382     115.084 133.722 132.866  1.00 49.49           C  
ATOM   2677  CD1 LEU B 382     115.755 134.971 132.311  1.00 54.89           C  
ATOM   2678  CD2 LEU B 382     115.873 133.293 134.102  1.00 53.14           C  
ATOM   2679  N   ARG B 383     111.719 132.564 131.023  1.00 58.85           N  
ATOM   2680  CA  ARG B 383     111.421 131.635 129.920  1.00 65.70           C  
ATOM   2681  C   ARG B 383     110.770 132.345 128.735  1.00 58.72           C  
ATOM   2682  O   ARG B 383     111.217 132.207 127.602  1.00 63.30           O  
ATOM   2683  CB  ARG B 383     110.544 130.513 130.498  1.00 64.32           C  
ATOM   2684  CG  ARG B 383     110.374 129.297 129.581  1.00 62.54           C  
ATOM   2685  CD  ARG B 383     109.388 128.327 130.250  1.00 63.20           C  
ATOM   2686  NE  ARG B 383     109.035 127.175 129.399  1.00 58.10           N  
ATOM   2687  CZ  ARG B 383     108.018 127.054 128.561  1.00 59.99           C  
ATOM   2688  NH1 ARG B 383     107.871 125.952 127.886  1.00 62.78           N  
ATOM   2689  NH2 ARG B 383     107.124 127.986 128.388  1.00 60.86           N  
ATOM   2690  N   LEU B 384     109.746 133.154 129.014  1.00 80.87           N  
ATOM   2691  CA  LEU B 384     109.014 133.928 128.010  1.00 82.75           C  
ATOM   2692  C   LEU B 384     109.840 135.048 127.370  1.00 76.14           C  
ATOM   2693  O   LEU B 384     109.690 135.277 126.174  1.00 83.27           O  
ATOM   2694  CB  LEU B 384     107.719 134.494 128.617  1.00 78.07           C  
ATOM   2695  CG  LEU B 384     106.720 133.447 129.136  1.00 83.67           C  
ATOM   2696  CD1 LEU B 384     105.503 134.157 129.725  1.00 80.41           C  
ATOM   2697  CD2 LEU B 384     106.226 132.520 128.022  1.00 82.13           C  
ATOM   2698  N   ASP B 385     110.734 135.728 128.094  1.00 71.10           N  
ATOM   2699  CA  ASP B 385     111.508 136.835 127.522  1.00 71.26           C  
ATOM   2700  C   ASP B 385     112.501 136.329 126.464  1.00 69.23           C  
ATOM   2701  O   ASP B 385     112.580 136.877 125.367  1.00 67.24           O  
ATOM   2702  CB  ASP B 385     112.172 137.662 128.636  1.00 69.79           C  
ATOM   2703  CG  ASP B 385     112.641 139.048 128.175  1.00 68.10           C  
ATOM   2704  OD1 ASP B 385     112.061 139.588 127.201  1.00 66.28           O  
ATOM   2705  OD2 ASP B 385     113.507 139.634 128.865  1.00 68.70           O  
ATOM   2706  N   LEU B 386     113.192 135.215 126.743  1.00 57.82           N  
ATOM   2707  CA  LEU B 386     114.115 134.588 125.786  1.00 64.76           C  
ATOM   2708  C   LEU B 386     113.368 133.913 124.607  1.00 56.82           C  
ATOM   2709  O   LEU B 386     113.994 133.513 123.624  1.00 57.85           O  
ATOM   2710  CB  LEU B 386     115.020 133.591 126.532  1.00 63.05           C  
ATOM   2711  CG  LEU B 386     115.936 134.202 127.611  1.00 65.20           C  
ATOM   2712  CD1 LEU B 386     116.968 133.166 128.058  1.00 58.52           C  
ATOM   2713  CD2 LEU B 386     116.719 135.420 127.119  1.00 56.22           C  
ATOM   2714  N   ALA B 387     112.036 133.783 124.686  1.00 72.55           N  
ATOM   2715  CA  ALA B 387     111.168 133.223 123.647  1.00 69.76           C  
ATOM   2716  C   ALA B 387     110.557 134.339 122.774  1.00 66.05           C  
ATOM   2717  O   ALA B 387     110.658 134.279 121.551  1.00 67.66           O  
ATOM   2718  CB  ALA B 387     110.100 132.342 124.295  1.00 68.93           C  
ATOM   2719  N   GLN B 388     109.962 135.387 123.359  1.00 79.45           N  
ATOM   2720  CA  GLN B 388     109.414 136.523 122.593  1.00 84.46           C  
ATOM   2721  C   GLN B 388     110.554 137.231 121.830  1.00 82.98           C  
ATOM   2722  O   GLN B 388     110.346 137.764 120.740  1.00 85.26           O  
ATOM   2723  CB  GLN B 388     108.606 137.469 123.504  1.00 79.23           C  
ATOM   2724  CG  GLN B 388     109.457 138.288 124.488  1.00 85.09           C  
ATOM   2725  CD  GLN B 388     108.647 139.196 125.417  1.00 80.51           C  
ATOM   2726  NE2 GLN B 388     109.273 139.851 126.372  1.00 83.08           N  
ATOM   2727  OE1 GLN B 388     107.433 139.334 125.312  1.00 82.14           O  
ATOM   2728  N   TYR B 389     111.783 137.169 122.363  1.00 79.12           N  
ATOM   2729  CA  TYR B 389     112.988 137.689 121.718  1.00 74.99           C  
ATOM   2730  C   TYR B 389     113.176 137.038 120.336  1.00 75.51           C  
ATOM   2731  O   TYR B 389     113.565 137.725 119.402  1.00 79.20           O  
ATOM   2732  CB  TYR B 389     114.196 137.429 122.630  1.00 78.20           C  
ATOM   2733  CG  TYR B 389     115.554 137.769 122.042  1.00 80.44           C  
ATOM   2734  CD1 TYR B 389     115.802 139.049 121.510  1.00 80.82           C  
ATOM   2735  CD2 TYR B 389     116.576 136.800 122.037  1.00 72.82           C  
ATOM   2736  CE1 TYR B 389     117.066 139.354 120.972  1.00 73.31           C  
ATOM   2737  CE2 TYR B 389     117.843 137.107 121.510  1.00 78.19           C  
ATOM   2738  CZ  TYR B 389     118.092 138.387 120.972  1.00 78.50           C  
ATOM   2739  OH  TYR B 389     119.316 138.688 120.465  1.00 77.06           O  
ATOM   2740  N   ARG B 390     112.855 135.743 120.170  1.00109.23           N  
ATOM   2741  CA  ARG B 390     112.939 135.018 118.885  1.00102.98           C  
ATOM   2742  C   ARG B 390     112.082 135.657 117.789  1.00103.85           C  
ATOM   2743  O   ARG B 390     112.515 135.722 116.646  1.00105.41           O  
ATOM   2744  CB  ARG B 390     112.568 133.528 119.048  1.00103.61           C  
ATOM   2745  CG  ARG B 390     113.228 132.779 120.220  1.00105.91           C  
ATOM   2746  CD  ARG B 390     114.749 132.657 120.083  1.00107.28           C  
ATOM   2747  NE  ARG B 390     115.356 132.148 121.326  1.00102.66           N  
ATOM   2748  CZ  ARG B 390     116.614 131.792 121.496  1.00105.31           C  
ATOM   2749  NH1 ARG B 390     117.038 131.451 122.674  1.00110.39           N  
ATOM   2750  NH2 ARG B 390     117.468 131.742 120.516  1.00103.70           N  
ATOM   2751  N   GLU B 391     110.868 136.106 118.122  1.00117.54           N  
ATOM   2752  CA  GLU B 391     109.970 136.789 117.177  1.00125.36           C  
ATOM   2753  C   GLU B 391     110.537 138.186 116.835  1.00122.22           C  
ATOM   2754  O   GLU B 391     110.695 138.532 115.662  1.00117.71           O  
ATOM   2755  CB  GLU B 391     108.520 136.769 117.724  1.00126.09           C  
ATOM   2756  CG  GLU B 391     107.485 137.578 116.915  1.00121.23           C  
ATOM   2757  CD  GLU B 391     106.088 137.691 117.578  1.00126.48           C  
ATOM   2758  OE1 GLU B 391     105.850 137.142 118.678  1.00121.21           O  
ATOM   2759  OE2 GLU B 391     105.181 138.331 116.991  1.00117.95           O  
ATOM   2760  N   LEU B 392     110.893 138.977 117.856  1.00 93.02           N  
ATOM   2761  CA  LEU B 392     111.454 140.324 117.690  1.00 94.07           C  
ATOM   2762  C   LEU B 392     112.803 140.358 116.941  1.00 98.07           C  
ATOM   2763  O   LEU B 392     112.948 141.156 116.021  1.00 92.41           O  
ATOM   2764  CB  LEU B 392     111.567 141.014 119.067  1.00 94.87           C  
ATOM   2765  CG  LEU B 392     110.335 141.827 119.511  1.00 99.30           C  
ATOM   2766  CD1 LEU B 392     110.095 143.035 118.606  1.00 95.90           C  
ATOM   2767  CD2 LEU B 392     109.049 141.003 119.564  1.00 91.60           C  
ATOM   2768  N   GLN B 393     113.781 139.508 117.274  1.00 98.74           N  
ATOM   2769  CA  GLN B 393     115.105 139.489 116.626  1.00105.55           C  
ATOM   2770  C   GLN B 393     115.030 139.109 115.137  1.00108.28           C  
ATOM   2771  O   GLN B 393     115.887 139.512 114.352  1.00106.34           O  
ATOM   2772  CB  GLN B 393     116.089 138.635 117.457  1.00106.14           C  
ATOM   2773  CG  GLN B 393     115.878 137.108 117.442  1.00105.25           C  
ATOM   2774  CD  GLN B 393     116.641 136.326 116.372  1.00106.45           C  
ATOM   2775  NE2 GLN B 393     116.206 135.131 116.041  1.00101.14           N  
ATOM   2776  OE1 GLN B 393     117.645 136.752 115.820  1.00 98.89           O  
ATOM   2777  N   ALA B 394     114.017 138.334 114.738  1.00110.18           N  
ATOM   2778  CA  ALA B 394     113.781 137.963 113.342  1.00111.90           C  
ATOM   2779  C   ALA B 394     113.063 139.101 112.579  1.00109.98           C  
ATOM   2780  O   ALA B 394     113.314 139.303 111.392  1.00104.99           O  
ATOM   2781  CB  ALA B 394     112.971 136.663 113.323  1.00112.59           C  
ATOM   2782  N   PHE B 395     112.172 139.846 113.248  1.00136.19           N  
ATOM   2783  CA  PHE B 395     111.416 140.971 112.679  1.00128.03           C  
ATOM   2784  C   PHE B 395     112.226 142.279 112.581  1.00129.09           C  
ATOM   2785  O   PHE B 395     112.189 142.965 111.557  1.00129.91           O  
ATOM   2786  CB  PHE B 395     110.181 141.164 113.579  1.00134.54           C  
ATOM   2787  CG  PHE B 395     109.280 142.340 113.253  1.00135.75           C  
ATOM   2788  CD1 PHE B 395     108.287 142.228 112.264  1.00132.94           C  
ATOM   2789  CD2 PHE B 395     109.401 143.536 113.987  1.00129.16           C  
ATOM   2790  CE1 PHE B 395     107.414 143.302 112.016  1.00131.31           C  
ATOM   2791  CE2 PHE B 395     108.537 144.613 113.730  1.00128.54           C  
ATOM   2792  CZ  PHE B 395     107.539 144.495 112.746  1.00136.33           C  
ATOM   2793  N   ALA B 396     112.975 142.630 113.629  1.00 96.15           N  
ATOM   2794  CA  ALA B 396     113.802 143.833 113.702  1.00 93.60           C  
ATOM   2795  C   ALA B 396     115.084 143.717 112.858  1.00 93.04           C  
ATOM   2796  O   ALA B 396     116.045 143.055 113.257  1.00 89.48           O  
ATOM   2797  CB  ALA B 396     114.099 144.129 115.180  1.00 91.69           C  
ATOM   2798  N   GLN B 397     115.123 144.374 111.694  1.00110.35           N  
ATOM   2799  CA  GLN B 397     116.297 144.361 110.809  1.00116.97           C  
ATOM   2800  C   GLN B 397     117.526 145.076 111.405  1.00114.59           C  
ATOM   2801  O   GLN B 397     118.655 144.636 111.184  1.00111.42           O  
ATOM   2802  CB  GLN B 397     115.932 144.957 109.433  1.00111.39           C  
ATOM   2803  CG  GLN B 397     115.207 146.317 109.489  1.00111.75           C  
ATOM   2804  CD  GLN B 397     115.198 147.070 108.159  1.00112.23           C  
ATOM   2805  NE2 GLN B 397     114.888 148.346 108.181  1.00112.12           N  
ATOM   2806  OE1 GLN B 397     115.409 146.527 107.082  1.00113.02           O  
ATOM   2807  N   PHE B 398     117.322 146.141 112.187  1.00102.00           N  
ATOM   2808  CA  PHE B 398     118.370 146.962 112.809  1.00 95.56           C  
ATOM   2809  C   PHE B 398     117.913 147.545 114.158  1.00 98.49           C  
ATOM   2810  O   PHE B 398     116.747 147.441 114.537  1.00102.66           O  
ATOM   2811  CB  PHE B 398     118.790 148.091 111.844  1.00104.64           C  
ATOM   2812  CG  PHE B 398     119.261 147.636 110.474  1.00103.24           C  
ATOM   2813  CD1 PHE B 398     120.517 147.019 110.335  1.00 97.62           C  
ATOM   2814  CD2 PHE B 398     118.444 147.811 109.343  1.00 97.54           C  
ATOM   2815  CE1 PHE B 398     120.939 146.553 109.079  1.00 97.11           C  
ATOM   2816  CE2 PHE B 398     118.861 147.336 108.089  1.00104.03           C  
ATOM   2817  CZ  PHE B 398     120.108 146.705 107.958  1.00 97.59           C  
ATOM   2818  N   ALA B 399     118.837 148.141 114.913  1.00 98.66           N  
ATOM   2819  CA  ALA B 399     118.547 148.775 116.202  1.00 93.69           C  
ATOM   2820  C   ALA B 399     118.124 150.260 116.081  1.00 91.41           C  
ATOM   2821  O   ALA B 399     117.573 150.811 117.033  1.00 98.41           O  
ATOM   2822  CB  ALA B 399     119.789 148.621 117.091  1.00 98.34           C  
ATOM   2823  N   SER B 400     118.362 150.923 114.940  1.00 91.28           N  
ATOM   2824  CA  SER B 400     118.075 152.359 114.737  1.00 93.66           C  
ATOM   2825  C   SER B 400     116.672 152.746 114.235  1.00 99.88           C  
ATOM   2826  O   SER B 400     116.295 153.906 114.396  1.00 92.02           O  
ATOM   2827  CB  SER B 400     119.107 152.950 113.768  1.00 91.26           C  
ATOM   2828  OG  SER B 400     120.425 152.713 114.238  1.00 96.34           O  
ATOM   2829  N   ASP B 401     115.891 151.854 113.616  1.00111.05           N  
ATOM   2830  CA  ASP B 401     114.523 152.171 113.139  1.00103.07           C  
ATOM   2831  C   ASP B 401     113.417 151.802 114.159  1.00106.87           C  
ATOM   2832  O   ASP B 401     112.327 152.379 114.133  1.00108.58           O  
ATOM   2833  CB  ASP B 401     114.271 151.572 111.740  1.00103.45           C  
ATOM   2834  CG  ASP B 401     114.458 150.055 111.595  1.00101.85           C  
ATOM   2835  OD1 ASP B 401     115.153 149.444 112.433  1.00110.61           O  
ATOM   2836  OD2 ASP B 401     113.960 149.498 110.588  1.00102.09           O  
ATOM   2837  N   LEU B 402     113.688 150.862 115.069  1.00 95.90           N  
ATOM   2838  CA  LEU B 402     112.793 150.453 116.165  1.00 99.84           C  
ATOM   2839  C   LEU B 402     112.708 151.539 117.262  1.00 96.19           C  
ATOM   2840  O   LEU B 402     113.605 152.373 117.403  1.00 93.42           O  
ATOM   2841  CB  LEU B 402     113.237 149.091 116.745  1.00 99.08           C  
ATOM   2842  CG  LEU B 402     112.632 147.831 116.090  1.00 96.41           C  
ATOM   2843  CD1 LEU B 402     111.103 147.819 116.140  1.00 94.84           C  
ATOM   2844  CD2 LEU B 402     113.035 147.657 114.633  1.00103.04           C  
ATOM   2845  N   ASP B 403     111.631 151.539 118.055  1.00 98.31           N  
ATOM   2846  CA  ASP B 403     111.426 152.515 119.139  1.00103.93           C  
ATOM   2847  C   ASP B 403     112.211 152.202 120.438  1.00105.57           C  
ATOM   2848  O   ASP B 403     112.739 151.107 120.641  1.00105.25           O  
ATOM   2849  CB  ASP B 403     109.916 152.719 119.392  1.00 98.50           C  
ATOM   2850  CG  ASP B 403     109.129 151.514 119.938  1.00 99.03           C  
ATOM   2851  OD1 ASP B 403     109.730 150.481 120.308  1.00 96.84           O  
ATOM   2852  OD2 ASP B 403     107.882 151.620 119.989  1.00105.97           O  
ATOM   2853  N   GLU B 404     112.268 153.176 121.353  1.00113.90           N  
ATOM   2854  CA  GLU B 404     112.997 153.076 122.632  1.00110.98           C  
ATOM   2855  C   GLU B 404     112.557 151.877 123.487  1.00106.12           C  
ATOM   2856  O   GLU B 404     113.389 151.210 124.106  1.00106.76           O  
ATOM   2857  CB  GLU B 404     112.782 154.365 123.447  1.00110.79           C  
ATOM   2858  CG  GLU B 404     113.309 155.658 122.800  1.00107.54           C  
ATOM   2859  CD  GLU B 404     114.835 155.706 122.601  1.00108.03           C  
ATOM   2860  OE1 GLU B 404     115.576 154.986 123.308  1.00106.73           O  
ATOM   2861  OE2 GLU B 404     115.302 156.520 121.771  1.00106.92           O  
ATOM   2862  N   ALA B 405     111.254 151.581 123.506  1.00 84.22           N  
ATOM   2863  CA  ALA B 405     110.691 150.458 124.255  1.00 84.69           C  
ATOM   2864  C   ALA B 405     111.156 149.096 123.700  1.00 84.70           C  
ATOM   2865  O   ALA B 405     111.365 148.149 124.464  1.00 89.56           O  
ATOM   2866  CB  ALA B 405     109.163 150.585 124.222  1.00 80.88           C  
ATOM   2867  N   THR B 406     111.362 148.986 122.382  1.00 89.30           N  
ATOM   2868  CA  THR B 406     111.813 147.744 121.738  1.00 89.67           C  
ATOM   2869  C   THR B 406     113.329 147.572 121.834  1.00 87.58           C  
ATOM   2870  O   THR B 406     113.791 146.467 122.114  1.00 86.36           O  
ATOM   2871  CB  THR B 406     111.364 147.686 120.273  1.00 90.67           C  
ATOM   2872  CG2 THR B 406     111.664 146.325 119.641  1.00 82.24           C  
ATOM   2873  OG1 THR B 406     109.976 147.903 120.181  1.00 90.02           O  
ATOM   2874  N   ARG B 407     114.123 148.644 121.659  1.00 99.77           N  
ATOM   2875  CA  ARG B 407     115.605 148.585 121.726  1.00 90.22           C  
ATOM   2876  C   ARG B 407     116.101 147.976 123.041  1.00 95.87           C  
ATOM   2877  O   ARG B 407     117.004 147.144 123.032  1.00 95.87           O  
ATOM   2878  CB  ARG B 407     116.194 149.996 121.576  1.00 98.49           C  
ATOM   2879  CG  ARG B 407     116.028 150.567 120.163  1.00 93.99           C  
ATOM   2880  CD  ARG B 407     116.522 152.020 120.132  1.00 91.05           C  
ATOM   2881  NE  ARG B 407     115.959 152.740 118.978  1.00 95.96           N  
ATOM   2882  CZ  ARG B 407     116.477 153.753 118.315  1.00 90.39           C  
ATOM   2883  NH1 ARG B 407     115.798 154.256 117.329  1.00 93.76           N  
ATOM   2884  NH2 ARG B 407     117.628 154.285 118.610  1.00100.00           N  
ATOM   2885  N   ALA B 408     115.476 148.351 124.156  1.00 76.84           N  
ATOM   2886  CA  ALA B 408     115.791 147.833 125.488  1.00 69.67           C  
ATOM   2887  C   ALA B 408     115.618 146.299 125.573  1.00 76.14           C  
ATOM   2888  O   ALA B 408     116.444 145.608 126.165  1.00 76.26           O  
ATOM   2889  CB  ALA B 408     114.904 148.571 126.497  1.00 77.43           C  
ATOM   2890  N   GLN B 409     114.579 145.751 124.932  1.00 73.75           N  
ATOM   2891  CA  GLN B 409     114.290 144.312 124.934  1.00 76.49           C  
ATOM   2892  C   GLN B 409     115.126 143.557 123.878  1.00 79.78           C  
ATOM   2893  O   GLN B 409     115.423 142.381 124.066  1.00 78.18           O  
ATOM   2894  CB  GLN B 409     112.774 144.125 124.722  1.00 77.44           C  
ATOM   2895  CG  GLN B 409     112.244 142.747 125.164  1.00 78.02           C  
ATOM   2896  CD  GLN B 409     112.373 141.641 124.120  1.00 73.89           C  
ATOM   2897  NE2 GLN B 409     112.442 140.401 124.542  1.00 78.87           N  
ATOM   2898  OE1 GLN B 409     112.374 141.858 122.914  1.00 71.76           O  
ATOM   2899  N   LEU B 410     115.550 144.223 122.795  1.00 84.74           N  
ATOM   2900  CA  LEU B 410     116.371 143.638 121.726  1.00 85.24           C  
ATOM   2901  C   LEU B 410     117.788 143.260 122.215  1.00 87.60           C  
ATOM   2902  O   LEU B 410     118.319 142.213 121.853  1.00 88.04           O  
ATOM   2903  CB  LEU B 410     116.393 144.652 120.562  1.00 83.50           C  
ATOM   2904  CG  LEU B 410     117.011 144.148 119.247  1.00 89.73           C  
ATOM   2905  CD1 LEU B 410     116.159 143.061 118.594  1.00 85.27           C  
ATOM   2906  CD2 LEU B 410     117.115 145.316 118.265  1.00 87.79           C  
ATOM   2907  N   GLU B 411     118.413 144.113 123.028  1.00 97.56           N  
ATOM   2908  CA  GLU B 411     119.746 143.905 123.628  1.00 93.54           C  
ATOM   2909  C   GLU B 411     119.784 142.849 124.757  1.00 91.48           C  
ATOM   2910  O   GLU B 411     120.784 142.149 124.938  1.00 94.08           O  
ATOM   2911  CB  GLU B 411     120.310 145.242 124.153  1.00 92.91           C  
ATOM   2912  CG  GLU B 411     120.700 146.191 123.006  1.00 92.42           C  
ATOM   2913  CD  GLU B 411     121.374 147.502 123.465  1.00 95.22           C  
ATOM   2914  OE1 GLU B 411     121.858 147.599 124.617  1.00 97.14           O  
ATOM   2915  OE2 GLU B 411     121.465 148.439 122.639  1.00 92.69           O  
ATOM   2916  N   ARG B 412     118.678 142.712 125.500  1.00 60.22           N  
ATOM   2917  CA  ARG B 412     118.498 141.879 126.708  1.00 65.04           C  
ATOM   2918  C   ARG B 412     118.982 140.423 126.626  1.00 61.79           C  
ATOM   2919  O   ARG B 412     119.615 139.947 127.570  1.00 59.73           O  
ATOM   2920  CB  ARG B 412     116.973 141.828 126.920  1.00 67.22           C  
ATOM   2921  CG  ARG B 412     116.462 141.096 128.168  1.00 62.07           C  
ATOM   2922  CD  ARG B 412     116.741 141.808 129.493  1.00 67.11           C  
ATOM   2923  NE  ARG B 412     116.073 143.125 129.539  1.00 64.22           N  
ATOM   2924  CZ  ARG B 412     114.789 143.347 129.755  1.00 62.52           C  
ATOM   2925  NH1 ARG B 412     114.350 144.563 129.887  1.00 62.48           N  
ATOM   2926  NH2 ARG B 412     113.893 142.398 129.820  1.00 59.76           N  
ATOM   2927  N   GLY B 413     118.746 139.718 125.521  1.00 61.63           N  
ATOM   2928  CA  GLY B 413     119.132 138.305 125.388  1.00 64.52           C  
ATOM   2929  C   GLY B 413     120.632 138.048 125.569  1.00 57.13           C  
ATOM   2930  O   GLY B 413     121.026 137.027 126.142  1.00 57.37           O  
ATOM   2931  N   GLN B 414     121.474 138.993 125.141  1.00 88.62           N  
ATOM   2932  CA  GLN B 414     122.931 138.868 125.246  1.00 89.93           C  
ATOM   2933  C   GLN B 414     123.397 138.866 126.712  1.00 90.28           C  
ATOM   2934  O   GLN B 414     124.028 137.909 127.162  1.00 86.46           O  
ATOM   2935  CB  GLN B 414     123.596 140.035 124.488  1.00 83.71           C  
ATOM   2936  CG  GLN B 414     123.302 140.023 122.980  1.00 87.47           C  
ATOM   2937  CD  GLN B 414     123.928 141.201 122.236  1.00 85.59           C  
ATOM   2938  NE2 GLN B 414     123.921 141.165 120.921  1.00 90.19           N  
ATOM   2939  OE1 GLN B 414     124.400 142.181 122.799  1.00 83.34           O  
ATOM   2940  N   ARG B 415     123.020 139.892 127.488  1.00 74.81           N  
ATOM   2941  CA  ARG B 415     123.384 140.040 128.911  1.00 69.20           C  
ATOM   2942  C   ARG B 415     122.794 138.927 129.778  1.00 68.29           C  
ATOM   2943  O   ARG B 415     123.502 138.365 130.610  1.00 70.83           O  
ATOM   2944  CB  ARG B 415     123.054 141.453 129.429  1.00 73.81           C  
ATOM   2945  CG  ARG B 415     123.904 142.527 128.717  1.00 73.24           C  
ATOM   2946  CD  ARG B 415     123.298 143.934 128.820  1.00 72.14           C  
ATOM   2947  NE  ARG B 415     123.934 144.870 127.867  1.00 69.61           N  
ATOM   2948  CZ  ARG B 415     123.367 145.969 127.400  1.00 72.19           C  
ATOM   2949  NH1 ARG B 415     123.772 146.509 126.290  1.00 67.45           N  
ATOM   2950  NH2 ARG B 415     122.365 146.530 128.007  1.00 68.13           N  
ATOM   2951  N   MET B 416     121.535 138.542 129.550  1.00 63.37           N  
ATOM   2952  CA  MET B 416     120.871 137.476 130.322  1.00 64.89           C  
ATOM   2953  C   MET B 416     121.578 136.119 130.174  1.00 57.49           C  
ATOM   2954  O   MET B 416     121.551 135.312 131.099  1.00 58.55           O  
ATOM   2955  CB  MET B 416     119.380 137.359 129.966  1.00 55.65           C  
ATOM   2956  CG  MET B 416     118.563 138.572 130.428  1.00 59.91           C  
ATOM   2957  SD  MET B 416     118.726 139.029 132.175  1.00 57.69           S  
ATOM   2958  CE  MET B 416     118.142 137.526 132.993  1.00 62.01           C  
ATOM   2959  N   THR B 417     122.205 135.850 129.026  1.00 47.17           N  
ATOM   2960  CA  THR B 417     122.970 134.610 128.798  1.00 41.26           C  
ATOM   2961  C   THR B 417     124.111 134.460 129.829  1.00 40.90           C  
ATOM   2962  O   THR B 417     124.367 133.363 130.319  1.00 49.14           O  
ATOM   2963  CB  THR B 417     123.497 134.547 127.354  1.00 43.97           C  
ATOM   2964  CG2 THR B 417     124.293 133.276 127.068  1.00 49.71           C  
ATOM   2965  OG1 THR B 417     122.415 134.557 126.440  1.00 45.41           O  
ATOM   2966  N   GLU B 418     124.809 135.551 130.167  1.00 46.75           N  
ATOM   2967  CA  GLU B 418     125.905 135.573 131.152  1.00 42.42           C  
ATOM   2968  C   GLU B 418     125.445 135.202 132.576  1.00 40.02           C  
ATOM   2969  O   GLU B 418     126.096 134.419 133.259  1.00 44.52           O  
ATOM   2970  CB  GLU B 418     126.549 136.976 131.213  1.00 42.53           C  
ATOM   2971  CG  GLU B 418     127.031 137.579 129.879  1.00 39.38           C  
ATOM   2972  CD  GLU B 418     128.090 136.752 129.136  1.00 46.88           C  
ATOM   2973  OE1 GLU B 418     128.774 135.910 129.763  1.00 43.01           O  
ATOM   2974  OE2 GLU B 418     128.264 136.952 127.913  1.00 44.88           O  
ATOM   2975  N   ILE B 419     124.312 135.763 133.023  1.00 33.90           N  
ATOM   2976  CA  ILE B 419     123.738 135.589 134.372  1.00 35.75           C  
ATOM   2977  C   ILE B 419     123.582 134.116 134.802  1.00 32.46           C  
ATOM   2978  O   ILE B 419     123.776 133.801 135.972  1.00 29.50           O  
ATOM   2979  CB  ILE B 419     122.383 136.342 134.455  1.00 27.44           C  
ATOM   2980  CG1 ILE B 419     122.549 137.877 134.333  1.00 27.08           C  
ATOM   2981  CG2 ILE B 419     121.634 136.039 135.767  1.00 29.54           C  
ATOM   2982  CD1 ILE B 419     123.489 138.555 135.339  1.00 32.95           C  
ATOM   2983  N   LEU B 420     123.267 133.187 133.892  1.00 28.43           N  
ATOM   2984  CA  LEU B 420     123.094 131.764 134.221  1.00 23.55           C  
ATOM   2985  C   LEU B 420     124.406 131.027 134.553  1.00 22.30           C  
ATOM   2986  O   LEU B 420     124.342 129.920 135.089  1.00 24.53           O  
ATOM   2987  CB  LEU B 420     122.304 131.060 133.097  1.00 26.95           C  
ATOM   2988  CG  LEU B 420     120.802 130.953 133.415  1.00 29.02           C  
ATOM   2989  CD1 LEU B 420     120.108 132.313 133.405  1.00 26.77           C  
ATOM   2990  CD2 LEU B 420     120.105 130.064 132.391  1.00 24.35           C  
ATOM   2991  N   LYS B 421     125.583 131.594 134.241  1.00 24.93           N  
ATOM   2992  CA  LYS B 421     126.900 130.990 134.530  1.00 21.34           C  
ATOM   2993  C   LYS B 421     127.171 130.944 136.042  1.00 25.22           C  
ATOM   2994  O   LYS B 421     126.813 131.874 136.772  1.00 27.11           O  
ATOM   2995  CB  LYS B 421     128.010 131.745 133.779  1.00 25.08           C  
ATOM   2996  CG  LYS B 421     127.849 131.629 132.255  1.00 24.35           C  
ATOM   2997  CD  LYS B 421     128.886 132.474 131.504  1.00 21.76           C  
ATOM   2998  CE  LYS B 421     128.593 132.427 130.000  1.00 27.46           C  
ATOM   2999  NZ  LYS B 421     129.507 133.314 129.237  1.00 28.58           N  
ATOM   3000  N   GLN B 422     127.819 129.877 136.519  1.00 25.12           N  
ATOM   3001  CA  GLN B 422     128.111 129.672 137.945  1.00 23.08           C  
ATOM   3002  C   GLN B 422     129.286 128.690 138.170  1.00 18.76           C  
ATOM   3003  O   GLN B 422     129.326 127.646 137.517  1.00 20.50           O  
ATOM   3004  CB  GLN B 422     126.818 129.137 138.586  1.00 21.02           C  
ATOM   3005  CG  GLN B 422     126.872 128.925 140.107  1.00 20.27           C  
ATOM   3006  CD  GLN B 422     125.529 128.473 140.676  1.00 21.81           C  
ATOM   3007  NE2 GLN B 422     125.451 128.175 141.948  1.00 19.48           N  
ATOM   3008  OE1 GLN B 422     124.508 128.421 140.006  1.00 23.45           O  
ATOM   3009  N   PRO B 423     130.248 128.986 139.071  1.00 30.40           N  
ATOM   3010  CA  PRO B 423     131.388 128.106 139.336  1.00 29.03           C  
ATOM   3011  C   PRO B 423     131.027 126.831 140.122  1.00 30.98           C  
ATOM   3012  O   PRO B 423     129.997 126.758 140.791  1.00 32.88           O  
ATOM   3013  CB  PRO B 423     132.394 128.978 140.095  1.00 32.80           C  
ATOM   3014  CG  PRO B 423     131.522 130.005 140.811  1.00 37.86           C  
ATOM   3015  CD  PRO B 423     130.363 130.214 139.841  1.00 37.72           C  
ATOM   3016  N   GLN B 424     131.909 125.831 140.076  1.00 50.36           N  
ATOM   3017  CA  GLN B 424     131.755 124.539 140.762  1.00 55.71           C  
ATOM   3018  C   GLN B 424     131.800 124.649 142.301  1.00 48.14           C  
ATOM   3019  O   GLN B 424     132.417 125.571 142.843  1.00 51.40           O  
ATOM   3020  CB  GLN B 424     132.814 123.565 140.223  1.00 50.53           C  
ATOM   3021  CG  GLN B 424     132.500 122.103 140.561  1.00 55.67           C  
ATOM   3022  CD  GLN B 424     133.173 121.127 139.601  1.00 54.36           C  
ATOM   3023  NE2 GLN B 424     133.923 120.178 140.099  1.00 50.39           N  
ATOM   3024  OE1 GLN B 424     133.009 121.176 138.392  1.00 48.13           O  
ATOM   3025  N   TYR B 425     131.143 123.725 143.017  1.00 26.70           N  
ATOM   3026  CA  TYR B 425     131.074 123.672 144.491  1.00 30.30           C  
ATOM   3027  C   TYR B 425     130.678 125.007 145.152  1.00 32.95           C  
ATOM   3028  O   TYR B 425     131.079 125.301 146.281  1.00 25.37           O  
ATOM   3029  CB  TYR B 425     132.341 123.025 145.086  1.00 26.92           C  
ATOM   3030  CG  TYR B 425     132.646 121.610 144.612  1.00 34.79           C  
ATOM   3031  CD1 TYR B 425     131.652 120.615 144.673  1.00 34.62           C  
ATOM   3032  CD2 TYR B 425     133.936 121.276 144.157  1.00 30.58           C  
ATOM   3033  CE1 TYR B 425     131.944 119.298 144.278  1.00 31.47           C  
ATOM   3034  CE2 TYR B 425     134.234 119.959 143.760  1.00 27.73           C  
ATOM   3035  CZ  TYR B 425     133.233 118.965 143.823  1.00 34.53           C  
ATOM   3036  OH  TYR B 425     133.508 117.687 143.455  1.00 31.71           O  
ATOM   3037  N   SER B 426     129.870 125.815 144.453  1.00 28.62           N  
ATOM   3038  CA  SER B 426     129.412 127.131 144.919  1.00 22.06           C  
ATOM   3039  C   SER B 426     127.886 127.320 144.815  1.00 30.48           C  
ATOM   3040  O   SER B 426     127.432 128.155 144.023  1.00 29.73           O  
ATOM   3041  CB  SER B 426     130.176 128.212 144.141  1.00 28.80           C  
ATOM   3042  OG  SER B 426     131.578 128.016 144.225  1.00 29.36           O  
ATOM   3043  N   PRO B 427     127.060 126.555 145.564  1.00 22.85           N  
ATOM   3044  CA  PRO B 427     125.603 126.703 145.556  1.00 28.47           C  
ATOM   3045  C   PRO B 427     125.194 128.102 146.035  1.00 22.25           C  
ATOM   3046  O   PRO B 427     125.785 128.628 146.979  1.00 28.35           O  
ATOM   3047  CB  PRO B 427     125.051 125.617 146.487  1.00 21.31           C  
ATOM   3048  CG  PRO B 427     126.175 124.595 146.586  1.00 29.04           C  
ATOM   3049  CD  PRO B 427     127.422 125.466 146.468  1.00 26.20           C  
ATOM   3050  N   MET B 428     124.187 128.708 145.405  1.00 21.73           N  
ATOM   3051  CA  MET B 428     123.701 130.055 145.735  1.00 26.98           C  
ATOM   3052  C   MET B 428     122.314 130.003 146.407  1.00 22.84           C  
ATOM   3053  O   MET B 428     121.403 129.372 145.862  1.00 28.53           O  
ATOM   3054  CB  MET B 428     123.725 130.906 144.457  1.00 21.49           C  
ATOM   3055  CG  MET B 428     123.083 132.285 144.646  1.00 29.07           C  
ATOM   3056  SD  MET B 428     123.213 133.429 143.250  1.00 29.40           S  
ATOM   3057  CE  MET B 428     125.010 133.526 143.037  1.00 22.73           C  
ATOM   3058  N   PRO B 429     122.106 130.679 147.553  1.00 40.10           N  
ATOM   3059  CA  PRO B 429     120.823 130.670 148.251  1.00 39.90           C  
ATOM   3060  C   PRO B 429     119.733 131.399 147.448  1.00 35.72           C  
ATOM   3061  O   PRO B 429     120.000 132.388 146.760  1.00 35.11           O  
ATOM   3062  CB  PRO B 429     121.097 131.312 149.612  1.00 34.30           C  
ATOM   3063  CG  PRO B 429     122.249 132.268 149.327  1.00 41.41           C  
ATOM   3064  CD  PRO B 429     123.062 131.510 148.278  1.00 34.03           C  
ATOM   3065  N   VAL B 430     118.488 130.920 147.561  1.00 46.04           N  
ATOM   3066  CA  VAL B 430     117.318 131.438 146.824  1.00 41.11           C  
ATOM   3067  C   VAL B 430     117.149 132.949 146.915  1.00 46.18           C  
ATOM   3068  O   VAL B 430     116.897 133.589 145.899  1.00 45.22           O  
ATOM   3069  CB  VAL B 430     116.034 130.692 147.231  1.00 38.39           C  
ATOM   3070  CG1 VAL B 430     115.578 130.947 148.672  1.00 42.57           C  
ATOM   3071  CG2 VAL B 430     114.874 131.049 146.300  1.00 43.56           C  
ATOM   3072  N   GLU B 431     117.354 133.556 148.084  1.00 55.26           N  
ATOM   3073  CA  GLU B 431     117.237 135.007 148.231  1.00 51.26           C  
ATOM   3074  C   GLU B 431     118.237 135.750 147.331  1.00 54.46           C  
ATOM   3075  O   GLU B 431     117.883 136.773 146.756  1.00 59.60           O  
ATOM   3076  CB  GLU B 431     117.321 135.428 149.708  1.00 51.83           C  
ATOM   3077  CG  GLU B 431     118.590 135.009 150.464  1.00 52.26           C  
ATOM   3078  CD  GLU B 431     118.448 133.680 151.223  1.00 58.22           C  
ATOM   3079  OE1 GLU B 431     117.795 132.748 150.709  1.00 56.35           O  
ATOM   3080  OE2 GLU B 431     119.018 133.581 152.335  1.00 56.19           O  
ATOM   3081  N   LYS B 432     119.465 135.242 147.142  1.00 34.19           N  
ATOM   3082  CA  LYS B 432     120.444 135.873 146.240  1.00 36.49           C  
ATOM   3083  C   LYS B 432     120.063 135.641 144.777  1.00 38.97           C  
ATOM   3084  O   LYS B 432     120.183 136.565 143.972  1.00 33.22           O  
ATOM   3085  CB  LYS B 432     121.872 135.395 146.534  1.00 38.90           C  
ATOM   3086  CG  LYS B 432     122.415 136.027 147.821  1.00 34.62           C  
ATOM   3087  CD  LYS B 432     123.913 135.738 147.994  1.00 35.47           C  
ATOM   3088  CE  LYS B 432     124.449 136.484 149.220  1.00 37.75           C  
ATOM   3089  NZ  LYS B 432     125.903 136.266 149.408  1.00 33.04           N  
ATOM   3090  N   GLN B 433     119.555 134.451 144.435  1.00 31.15           N  
ATOM   3091  CA  GLN B 433     119.139 134.147 143.065  1.00 28.95           C  
ATOM   3092  C   GLN B 433     118.008 135.085 142.613  1.00 28.12           C  
ATOM   3093  O   GLN B 433     118.066 135.649 141.523  1.00 24.66           O  
ATOM   3094  CB  GLN B 433     118.633 132.705 142.945  1.00 28.89           C  
ATOM   3095  CG  GLN B 433     119.647 131.606 143.287  1.00 24.50           C  
ATOM   3096  CD  GLN B 433     119.085 130.227 142.968  1.00 30.10           C  
ATOM   3097  NE2 GLN B 433     119.434 129.200 143.707  1.00 23.60           N  
ATOM   3098  OE1 GLN B 433     118.320 130.054 142.038  1.00 22.05           O  
ATOM   3099  N   VAL B 434     117.009 135.309 143.475  1.00 34.80           N  
ATOM   3100  CA  VAL B 434     115.874 136.193 143.184  1.00 36.35           C  
ATOM   3101  C   VAL B 434     116.368 137.610 142.889  1.00 34.15           C  
ATOM   3102  O   VAL B 434     115.979 138.179 141.876  1.00 38.00           O  
ATOM   3103  CB  VAL B 434     114.843 136.163 144.332  1.00 38.98           C  
ATOM   3104  CG1 VAL B 434     113.797 137.280 144.245  1.00 33.87           C  
ATOM   3105  CG2 VAL B 434     114.097 134.823 144.334  1.00 36.90           C  
ATOM   3106  N   VAL B 435     117.265 138.161 143.713  1.00 42.84           N  
ATOM   3107  CA  VAL B 435     117.829 139.508 143.515  1.00 44.54           C  
ATOM   3108  C   VAL B 435     118.628 139.665 142.218  1.00 40.14           C  
ATOM   3109  O   VAL B 435     118.407 140.638 141.491  1.00 38.98           O  
ATOM   3110  CB  VAL B 435     118.628 139.974 144.747  1.00 47.68           C  
ATOM   3111  CG1 VAL B 435     119.041 141.445 144.654  1.00 46.04           C  
ATOM   3112  CG2 VAL B 435     117.751 139.951 146.011  1.00 40.74           C  
ATOM   3113  N   ILE B 436     119.519 138.731 141.862  1.00 40.14           N  
ATOM   3114  CA  ILE B 436     120.266 138.860 140.600  1.00 38.08           C  
ATOM   3115  C   ILE B 436     119.376 138.637 139.363  1.00 36.04           C  
ATOM   3116  O   ILE B 436     119.485 139.388 138.394  1.00 38.47           O  
ATOM   3117  CB  ILE B 436     121.554 138.007 140.602  1.00 37.25           C  
ATOM   3118  CG1 ILE B 436     122.464 138.324 139.396  1.00 34.44           C  
ATOM   3119  CG2 ILE B 436     121.279 136.498 140.596  1.00 38.15           C  
ATOM   3120  CD1 ILE B 436     123.021 139.752 139.418  1.00 43.49           C  
ATOM   3121  N   ILE B 437     118.449 137.669 139.388  1.00 35.40           N  
ATOM   3122  CA  ILE B 437     117.543 137.421 138.252  1.00 32.85           C  
ATOM   3123  C   ILE B 437     116.575 138.605 138.098  1.00 30.30           C  
ATOM   3124  O   ILE B 437     116.249 138.995 136.972  1.00 29.43           O  
ATOM   3125  CB  ILE B 437     116.829 136.057 138.400  1.00 36.67           C  
ATOM   3126  CG1 ILE B 437     117.859 134.911 138.280  1.00 32.76           C  
ATOM   3127  CG2 ILE B 437     115.743 135.872 137.326  1.00 29.29           C  
ATOM   3128  CD1 ILE B 437     117.317 133.537 138.687  1.00 29.61           C  
ATOM   3129  N   TYR B 438     116.149 139.227 139.203  1.00 50.20           N  
ATOM   3130  CA  TYR B 438     115.259 140.385 139.169  1.00 42.99           C  
ATOM   3131  C   TYR B 438     115.936 141.573 138.472  1.00 41.67           C  
ATOM   3132  O   TYR B 438     115.302 142.220 137.639  1.00 42.44           O  
ATOM   3133  CB  TYR B 438     114.867 140.798 140.600  1.00 48.27           C  
ATOM   3134  CG  TYR B 438     114.022 142.058 140.657  1.00 47.69           C  
ATOM   3135  CD1 TYR B 438     114.638 143.326 140.662  1.00 44.98           C  
ATOM   3136  CD2 TYR B 438     112.618 141.962 140.668  1.00 48.54           C  
ATOM   3137  CE1 TYR B 438     113.852 144.490 140.600  1.00 45.78           C  
ATOM   3138  CE2 TYR B 438     111.831 143.124 140.608  1.00 44.74           C  
ATOM   3139  CZ  TYR B 438     112.448 144.391 140.555  1.00 41.78           C  
ATOM   3140  OH  TYR B 438     111.689 145.511 140.472  1.00 49.44           O  
ATOM   3141  N   ALA B 439     117.225 141.829 138.726  1.00 48.53           N  
ATOM   3142  CA  ALA B 439     117.923 142.962 138.119  1.00 51.94           C  
ATOM   3143  C   ALA B 439     117.976 142.870 136.584  1.00 55.62           C  
ATOM   3144  O   ALA B 439     117.683 143.845 135.886  1.00 47.67           O  
ATOM   3145  CB  ALA B 439     119.328 143.050 138.723  1.00 55.43           C  
ATOM   3146  N   GLY B 440     118.299 141.696 136.039  1.00 49.37           N  
ATOM   3147  CA  GLY B 440     118.347 141.506 134.590  1.00 44.13           C  
ATOM   3148  C   GLY B 440     116.961 141.485 133.930  1.00 50.56           C  
ATOM   3149  O   GLY B 440     116.710 142.228 132.981  1.00 52.36           O  
ATOM   3150  N   THR B 441     116.021 140.696 134.464  1.00 52.21           N  
ATOM   3151  CA  THR B 441     114.651 140.577 133.911  1.00 53.47           C  
ATOM   3152  C   THR B 441     113.775 141.830 134.032  1.00 46.85           C  
ATOM   3153  O   THR B 441     112.769 141.913 133.330  1.00 56.48           O  
ATOM   3154  CB  THR B 441     113.882 139.392 134.504  1.00 49.77           C  
ATOM   3155  CG2 THR B 441     114.516 138.054 134.144  1.00 54.67           C  
ATOM   3156  OG1 THR B 441     113.804 139.486 135.904  1.00 46.83           O  
ATOM   3157  N   ASN B 442     114.140 142.828 134.849  1.00 53.25           N  
ATOM   3158  CA  ASN B 442     113.372 144.078 135.021  1.00 50.89           C  
ATOM   3159  C   ASN B 442     114.056 145.291 134.366  1.00 43.54           C  
ATOM   3160  O   ASN B 442     113.628 146.431 134.547  1.00 44.15           O  
ATOM   3161  CB  ASN B 442     113.000 144.274 136.499  1.00 49.36           C  
ATOM   3162  CG  ASN B 442     111.979 143.237 136.920  1.00 46.87           C  
ATOM   3163  ND2 ASN B 442     112.412 142.181 137.553  1.00 52.25           N  
ATOM   3164  OD1 ASN B 442     110.800 143.319 136.606  1.00 52.33           O  
ATOM   3165  N   GLY B 443     115.111 145.043 133.585  1.00 58.45           N  
ATOM   3166  CA  GLY B 443     115.845 146.047 132.822  1.00 55.73           C  
ATOM   3167  C   GLY B 443     116.900 146.881 133.545  1.00 57.34           C  
ATOM   3168  O   GLY B 443     117.381 147.851 132.956  1.00 51.77           O  
ATOM   3169  N   TYR B 444     117.319 146.543 134.770  1.00 63.16           N  
ATOM   3170  CA  TYR B 444     118.390 147.310 135.437  1.00 70.70           C  
ATOM   3171  C   TYR B 444     119.740 147.168 134.709  1.00 65.09           C  
ATOM   3172  O   TYR B 444     120.634 147.979 134.922  1.00 66.24           O  
ATOM   3173  CB  TYR B 444     118.484 146.979 136.931  1.00 68.51           C  
ATOM   3174  CG  TYR B 444     117.350 147.594 137.728  1.00 68.10           C  
ATOM   3175  CD1 TYR B 444     117.505 148.907 138.208  1.00 66.26           C  
ATOM   3176  CD2 TYR B 444     116.139 146.907 137.939  1.00 65.91           C  
ATOM   3177  CE1 TYR B 444     116.463 149.542 138.906  1.00 63.28           C  
ATOM   3178  CE2 TYR B 444     115.084 147.546 138.620  1.00 67.39           C  
ATOM   3179  CZ  TYR B 444     115.245 148.861 139.107  1.00 64.38           C  
ATOM   3180  OH  TYR B 444     114.225 149.489 139.745  1.00 69.60           O  
ATOM   3181  N   LEU B 445     119.901 146.138 133.869  1.00 68.29           N  
ATOM   3182  CA  LEU B 445     121.074 145.912 133.013  1.00 62.26           C  
ATOM   3183  C   LEU B 445     120.883 146.449 131.573  1.00 71.44           C  
ATOM   3184  O   LEU B 445     121.766 146.254 130.737  1.00 69.35           O  
ATOM   3185  CB  LEU B 445     121.451 144.415 132.984  1.00 63.82           C  
ATOM   3186  CG  LEU B 445     121.845 143.795 134.333  1.00 61.85           C  
ATOM   3187  CD1 LEU B 445     122.043 142.290 134.151  1.00 66.33           C  
ATOM   3188  CD2 LEU B 445     123.141 144.392 134.879  1.00 65.07           C  
ATOM   3189  N   ASP B 446     119.750 147.076 131.222  1.00 78.24           N  
ATOM   3190  CA  ASP B 446     119.510 147.534 129.836  1.00 79.38           C  
ATOM   3191  C   ASP B 446     120.395 148.718 129.399  1.00 80.75           C  
ATOM   3192  O   ASP B 446     120.725 148.837 128.219  1.00 72.91           O  
ATOM   3193  CB  ASP B 446     118.028 147.891 129.632  1.00 79.92           C  
ATOM   3194  CG  ASP B 446     117.083 146.679 129.637  1.00 75.73           C  
ATOM   3195  OD1 ASP B 446     117.539 145.522 129.506  1.00 82.64           O  
ATOM   3196  OD2 ASP B 446     115.853 146.876 129.757  1.00 81.24           O  
ATOM   3197  N   ASP B 447     120.801 149.590 130.326  1.00 98.32           N  
ATOM   3198  CA  ASP B 447     121.713 150.717 130.064  1.00 98.70           C  
ATOM   3199  C   ASP B 447     123.173 150.352 130.408  1.00 94.64           C  
ATOM   3200  O   ASP B 447     124.104 150.894 129.809  1.00 94.98           O  
ATOM   3201  CB  ASP B 447     121.240 152.010 130.762  1.00 94.26           C  
ATOM   3202  CG  ASP B 447     121.042 151.941 132.283  1.00 96.50           C  
ATOM   3203  OD1 ASP B 447     121.050 150.832 132.856  1.00 93.84           O  
ATOM   3204  OD2 ASP B 447     120.847 153.017 132.896  1.00 97.83           O  
ATOM   3205  N   ILE B 448     123.386 149.416 131.343  1.00 95.95           N  
ATOM   3206  CA  ILE B 448     124.708 148.944 131.791  1.00 90.79           C  
ATOM   3207  C   ILE B 448     125.450 148.202 130.656  1.00 93.01           C  
ATOM   3208  O   ILE B 448     124.878 147.293 130.050  1.00 90.27           O  
ATOM   3209  CB  ILE B 448     124.556 148.034 133.033  1.00 94.82           C  
ATOM   3210  CG1 ILE B 448     123.862 148.742 134.218  1.00 96.07           C  
ATOM   3211  CG2 ILE B 448     125.907 147.473 133.507  1.00 95.72           C  
ATOM   3212  CD1 ILE B 448     124.519 150.043 134.704  1.00 97.70           C  
ATOM   3213  N   PRO B 449     126.727 148.524 130.367  1.00 91.83           N  
ATOM   3214  CA  PRO B 449     127.520 147.836 129.339  1.00 95.66           C  
ATOM   3215  C   PRO B 449     127.804 146.355 129.651  1.00 92.50           C  
ATOM   3216  O   PRO B 449     127.904 145.961 130.815  1.00 90.36           O  
ATOM   3217  CB  PRO B 449     128.835 148.614 129.226  1.00 92.53           C  
ATOM   3218  CG  PRO B 449     128.483 149.997 129.755  1.00 90.19           C  
ATOM   3219  CD  PRO B 449     127.458 149.692 130.841  1.00 99.06           C  
ATOM   3220  N   VAL B 450     128.048 145.537 128.616  1.00 91.97           N  
ATOM   3221  CA  VAL B 450     128.330 144.087 128.753  1.00 85.71           C  
ATOM   3222  C   VAL B 450     129.569 143.831 129.620  1.00 92.56           C  
ATOM   3223  O   VAL B 450     129.583 142.910 130.436  1.00 88.22           O  
ATOM   3224  CB  VAL B 450     128.497 143.416 127.373  1.00 93.81           C  
ATOM   3225  CG1 VAL B 450     128.724 141.902 127.496  1.00 89.65           C  
ATOM   3226  CG2 VAL B 450     127.258 143.610 126.489  1.00 93.42           C  
ATOM   3227  N   GLU B 451     130.591 144.680 129.520  1.00117.90           N  
ATOM   3228  CA  GLU B 451     131.828 144.567 130.305  1.00119.37           C  
ATOM   3229  C   GLU B 451     131.627 144.871 131.803  1.00119.37           C  
ATOM   3230  O   GLU B 451     132.482 144.515 132.616  1.00116.67           O  
ATOM   3231  CB  GLU B 451     132.929 145.449 129.687  1.00119.01           C  
ATOM   3232  CG  GLU B 451     132.632 146.961 129.637  1.00122.30           C  
ATOM   3233  CD  GLU B 451     132.054 147.425 128.286  1.00120.36           C  
ATOM   3234  OE1 GLU B 451     131.147 146.755 127.742  1.00124.49           O  
ATOM   3235  OE2 GLU B 451     132.496 148.483 127.782  1.00118.40           O  
ATOM   3236  N   LYS B 452     130.511 145.509 132.187  1.00 99.62           N  
ATOM   3237  CA  LYS B 452     130.205 145.851 133.584  1.00 99.27           C  
ATOM   3238  C   LYS B 452     129.282 144.831 134.280  1.00101.59           C  
ATOM   3239  O   LYS B 452     129.091 144.931 135.490  1.00 97.95           O  
ATOM   3240  CB  LYS B 452     129.670 147.295 133.686  1.00 97.80           C  
ATOM   3241  CG  LYS B 452     130.547 148.404 133.063  1.00105.46           C  
ATOM   3242  CD  LYS B 452     132.066 148.331 133.306  1.00 99.84           C  
ATOM   3243  CE  LYS B 452     132.508 148.127 134.759  1.00101.94           C  
ATOM   3244  NZ  LYS B 452     132.480 149.363 135.578  1.00 96.62           N  
ATOM   3245  N   VAL B 453     128.751 143.820 133.571  1.00 67.41           N  
ATOM   3246  CA  VAL B 453     127.840 142.792 134.136  1.00 66.96           C  
ATOM   3247  C   VAL B 453     128.436 142.041 135.338  1.00 74.12           C  
ATOM   3248  O   VAL B 453     127.735 141.823 136.328  1.00 67.03           O  
ATOM   3249  CB  VAL B 453     127.379 141.817 133.030  1.00 71.16           C  
ATOM   3250  CG1 VAL B 453     126.549 140.636 133.552  1.00 67.56           C  
ATOM   3251  CG2 VAL B 453     126.511 142.558 132.004  1.00 68.79           C  
ATOM   3252  N   LYS B 454     129.731 141.694 135.317  1.00 64.10           N  
ATOM   3253  CA  LYS B 454     130.390 141.014 136.447  1.00 61.59           C  
ATOM   3254  C   LYS B 454     130.512 141.917 137.680  1.00 64.91           C  
ATOM   3255  O   LYS B 454     130.236 141.471 138.792  1.00 61.27           O  
ATOM   3256  CB  LYS B 454     131.750 140.462 135.995  1.00 55.37           C  
ATOM   3257  CG  LYS B 454     132.507 139.641 137.057  1.00 59.43           C  
ATOM   3258  CD  LYS B 454     131.758 138.500 137.771  1.00 55.50           C  
ATOM   3259  CE  LYS B 454     131.481 137.315 136.840  1.00 58.41           C  
ATOM   3260  NZ  LYS B 454     130.562 136.330 137.461  1.00 60.09           N  
ATOM   3261  N   GLU B 455     130.896 143.179 137.488  1.00 79.06           N  
ATOM   3262  CA  GLU B 455     130.992 144.140 138.597  1.00 75.69           C  
ATOM   3263  C   GLU B 455     129.599 144.352 139.203  1.00 78.88           C  
ATOM   3264  O   GLU B 455     129.473 144.473 140.418  1.00 77.25           O  
ATOM   3265  CB  GLU B 455     131.617 145.470 138.149  1.00 78.37           C  
ATOM   3266  CG  GLU B 455     133.084 145.265 137.731  1.00 75.26           C  
ATOM   3267  CD  GLU B 455     133.879 146.573 137.549  1.00 74.87           C  
ATOM   3268  OE1 GLU B 455     133.314 147.687 137.675  1.00 80.85           O  
ATOM   3269  OE2 GLU B 455     135.089 146.476 137.236  1.00 76.60           O  
ATOM   3270  N   PHE B 456     128.556 144.378 138.364  1.00 71.67           N  
ATOM   3271  CA  PHE B 456     127.172 144.503 138.802  1.00 70.88           C  
ATOM   3272  C   PHE B 456     126.750 143.285 139.645  1.00 74.22           C  
ATOM   3273  O   PHE B 456     126.251 143.461 140.751  1.00 74.03           O  
ATOM   3274  CB  PHE B 456     126.268 144.716 137.579  1.00 69.66           C  
ATOM   3275  CG  PHE B 456     124.888 145.251 137.900  1.00 67.27           C  
ATOM   3276  CD1 PHE B 456     123.940 144.446 138.556  1.00 71.55           C  
ATOM   3277  CD2 PHE B 456     124.535 146.553 137.500  1.00 71.60           C  
ATOM   3278  CE1 PHE B 456     122.654 144.943 138.820  1.00 72.15           C  
ATOM   3279  CE2 PHE B 456     123.246 147.048 137.754  1.00 74.30           C  
ATOM   3280  CZ  PHE B 456     122.304 146.241 138.415  1.00 73.05           C  
ATOM   3281  N   GLU B 457     126.973 142.050 139.171  1.00 66.25           N  
ATOM   3282  CA  GLU B 457     126.617 140.819 139.904  1.00 66.01           C  
ATOM   3283  C   GLU B 457     127.273 140.728 141.292  1.00 62.12           C  
ATOM   3284  O   GLU B 457     126.572 140.504 142.281  1.00 66.51           O  
ATOM   3285  CB  GLU B 457     126.928 139.566 139.048  1.00 68.14           C  
ATOM   3286  CG  GLU B 457     126.842 138.242 139.838  1.00 69.22           C  
ATOM   3287  CD  GLU B 457     126.919 137.003 138.928  1.00 69.16           C  
ATOM   3288  OE1 GLU B 457     128.047 136.607 138.552  1.00 65.61           O  
ATOM   3289  OE2 GLU B 457     125.886 136.333 138.688  1.00 62.59           O  
ATOM   3290  N   ASP B 458     128.593 140.908 141.402  1.00 65.45           N  
ATOM   3291  CA  ASP B 458     129.258 140.854 142.710  1.00 72.09           C  
ATOM   3292  C   ASP B 458     128.982 142.095 143.576  1.00 67.37           C  
ATOM   3293  O   ASP B 458     128.631 141.982 144.750  1.00 70.27           O  
ATOM   3294  CB  ASP B 458     130.775 140.637 142.566  1.00 68.08           C  
ATOM   3295  CG  ASP B 458     131.176 139.362 141.812  1.00 67.18           C  
ATOM   3296  OD1 ASP B 458     130.481 138.332 141.956  1.00 65.60           O  
ATOM   3297  OD2 ASP B 458     132.254 139.359 141.173  1.00 67.49           O  
ATOM   3298  N   GLY B 459     129.112 143.292 143.001  1.00 58.36           N  
ATOM   3299  CA  GLY B 459     128.933 144.556 143.715  1.00 67.06           C  
ATOM   3300  C   GLY B 459     127.511 144.797 144.216  1.00 63.91           C  
ATOM   3301  O   GLY B 459     127.346 145.308 145.323  1.00 58.54           O  
ATOM   3302  N   PHE B 460     126.477 144.432 143.453  1.00 64.53           N  
ATOM   3303  CA  PHE B 460     125.091 144.612 143.897  1.00 57.70           C  
ATOM   3304  C   PHE B 460     124.747 143.651 145.042  1.00 56.66           C  
ATOM   3305  O   PHE B 460     124.190 144.083 146.052  1.00 60.97           O  
ATOM   3306  CB  PHE B 460     124.132 144.477 142.706  1.00 65.96           C  
ATOM   3307  CG  PHE B 460     122.656 144.643 143.018  1.00 57.29           C  
ATOM   3308  CD1 PHE B 460     122.194 145.736 143.778  1.00 57.01           C  
ATOM   3309  CD2 PHE B 460     121.724 143.751 142.450  1.00 65.15           C  
ATOM   3310  CE1 PHE B 460     120.819 145.898 144.020  1.00 64.56           C  
ATOM   3311  CE2 PHE B 460     120.347 143.942 142.655  1.00 64.55           C  
ATOM   3312  CZ  PHE B 460     119.896 145.002 143.456  1.00 61.03           C  
ATOM   3313  N   LEU B 461     125.146 142.377 144.951  1.00 53.23           N  
ATOM   3314  CA  LEU B 461     124.905 141.419 146.039  1.00 52.96           C  
ATOM   3315  C   LEU B 461     125.699 141.813 147.299  1.00 54.77           C  
ATOM   3316  O   LEU B 461     125.147 141.756 148.396  1.00 56.24           O  
ATOM   3317  CB  LEU B 461     125.226 139.979 145.590  1.00 56.79           C  
ATOM   3318  CG  LEU B 461     124.266 139.392 144.534  1.00 55.50           C  
ATOM   3319  CD1 LEU B 461     124.739 137.998 144.118  1.00 54.58           C  
ATOM   3320  CD2 LEU B 461     122.839 139.246 145.064  1.00 53.08           C  
ATOM   3321  N   GLU B 462     126.949 142.270 147.174  1.00 72.20           N  
ATOM   3322  CA  GLU B 462     127.727 142.723 148.338  1.00 71.86           C  
ATOM   3323  C   GLU B 462     127.150 144.009 148.951  1.00 71.96           C  
ATOM   3324  O   GLU B 462     127.161 144.150 150.172  1.00 75.83           O  
ATOM   3325  CB  GLU B 462     129.211 142.899 147.989  1.00 76.62           C  
ATOM   3326  CG  GLU B 462     129.912 141.532 147.911  1.00 74.98           C  
ATOM   3327  CD  GLU B 462     131.430 141.628 147.672  1.00 71.23           C  
ATOM   3328  OE1 GLU B 462     131.993 142.747 147.637  1.00 70.94           O  
ATOM   3329  OE2 GLU B 462     132.086 140.564 147.591  1.00 76.66           O  
ATOM   3330  N   TYR B 463     126.623 144.943 148.153  1.00 70.58           N  
ATOM   3331  CA  TYR B 463     125.995 146.156 148.683  1.00 60.95           C  
ATOM   3332  C   TYR B 463     124.758 145.775 149.513  1.00 63.28           C  
ATOM   3333  O   TYR B 463     124.659 146.144 150.684  1.00 68.71           O  
ATOM   3334  CB  TYR B 463     125.636 147.105 147.529  1.00 67.98           C  
ATOM   3335  CG  TYR B 463     124.767 148.289 147.919  1.00 63.25           C  
ATOM   3336  CD1 TYR B 463     125.364 149.460 148.426  1.00 66.34           C  
ATOM   3337  CD2 TYR B 463     123.368 148.246 147.734  1.00 66.65           C  
ATOM   3338  CE1 TYR B 463     124.571 150.576 148.755  1.00 68.01           C  
ATOM   3339  CE2 TYR B 463     122.572 149.364 148.058  1.00 65.43           C  
ATOM   3340  CZ  TYR B 463     123.170 150.533 148.573  1.00 64.84           C  
ATOM   3341  OH  TYR B 463     122.421 151.640 148.829  1.00 63.87           O  
ATOM   3342  N   ILE B 464     123.870 144.949 148.949  1.00 67.08           N  
ATOM   3343  CA  ILE B 464     122.657 144.485 149.630  1.00 65.62           C  
ATOM   3344  C   ILE B 464     123.003 143.672 150.891  1.00 71.16           C  
ATOM   3345  O   ILE B 464     122.467 143.947 151.958  1.00 71.39           O  
ATOM   3346  CB  ILE B 464     121.777 143.692 148.633  1.00 71.57           C  
ATOM   3347  CG1 ILE B 464     121.239 144.583 147.485  1.00 64.73           C  
ATOM   3348  CG2 ILE B 464     120.609 142.968 149.325  1.00 69.08           C  
ATOM   3349  CD1 ILE B 464     120.250 145.686 147.881  1.00 65.92           C  
ATOM   3350  N   GLU B 465     123.943 142.725 150.832  1.00 71.39           N  
ATOM   3351  CA  GLU B 465     124.310 141.917 152.005  1.00 75.92           C  
ATOM   3352  C   GLU B 465     125.063 142.706 153.097  1.00 71.11           C  
ATOM   3353  O   GLU B 465     124.839 142.471 154.285  1.00 69.87           O  
ATOM   3354  CB  GLU B 465     125.084 140.676 151.531  1.00 74.26           C  
ATOM   3355  CG  GLU B 465     125.423 139.711 152.680  1.00 75.80           C  
ATOM   3356  CD  GLU B 465     126.246 138.484 152.251  1.00 68.99           C  
ATOM   3357  OE1 GLU B 465     126.616 138.349 151.062  1.00 74.15           O  
ATOM   3358  OE2 GLU B 465     126.511 137.615 153.111  1.00 76.08           O  
ATOM   3359  N   SER B 466     125.925 143.660 152.736  1.00 77.33           N  
ATOM   3360  CA  SER B 466     126.705 144.439 153.717  1.00 81.53           C  
ATOM   3361  C   SER B 466     125.919 145.522 154.469  1.00 84.35           C  
ATOM   3362  O   SER B 466     126.292 145.838 155.601  1.00 79.98           O  
ATOM   3363  CB  SER B 466     127.940 145.074 153.068  1.00 80.67           C  
ATOM   3364  OG  SER B 466     127.570 145.967 152.040  1.00 83.73           O  
ATOM   3365  N   LYS B 467     124.846 146.097 153.897  1.00 82.98           N  
ATOM   3366  CA  LYS B 467     124.060 147.154 154.580  1.00 85.60           C  
ATOM   3367  C   LYS B 467     122.530 147.095 154.454  1.00 87.64           C  
ATOM   3368  O   LYS B 467     121.855 147.917 155.073  1.00 84.38           O  
ATOM   3369  CB  LYS B 467     124.662 148.541 154.286  1.00 90.40           C  
ATOM   3370  CG  LYS B 467     124.526 149.001 152.829  1.00 89.66           C  
ATOM   3371  CD  LYS B 467     125.195 150.368 152.608  1.00 91.65           C  
ATOM   3372  CE  LYS B 467     126.725 150.268 152.664  1.00 87.23           C  
ATOM   3373  NZ  LYS B 467     127.371 151.580 152.420  1.00 83.06           N  
ATOM   3374  N   HIS B 468     121.971 146.127 153.727  1.00103.80           N  
ATOM   3375  CA  HIS B 468     120.521 145.930 153.573  1.00102.78           C  
ATOM   3376  C   HIS B 468     120.094 144.444 153.709  1.00 99.88           C  
ATOM   3377  O   HIS B 468     119.356 143.928 152.863  1.00102.80           O  
ATOM   3378  CB  HIS B 468     120.020 146.562 152.260  1.00103.25           C  
ATOM   3379  CG  HIS B 468     120.236 148.048 152.141  1.00102.19           C  
ATOM   3380  CD2 HIS B 468     121.058 148.685 151.255  1.00100.59           C  
ATOM   3381  ND1 HIS B 468     119.657 149.017 152.928  1.00100.15           N  
ATOM   3382  CE1 HIS B 468     120.098 150.216 152.513  1.00102.88           C  
ATOM   3383  NE2 HIS B 468     120.955 150.066 151.489  1.00100.66           N  
ATOM   3384  N   PRO B 469     120.511 143.718 154.771  1.00 91.20           N  
ATOM   3385  CA  PRO B 469     120.155 142.305 154.961  1.00 96.05           C  
ATOM   3386  C   PRO B 469     118.648 142.093 155.164  1.00 94.45           C  
ATOM   3387  O   PRO B 469     118.149 140.979 155.011  1.00 91.76           O  
ATOM   3388  CB  PRO B 469     120.966 141.846 156.179  1.00 89.14           C  
ATOM   3389  CG  PRO B 469     121.135 143.124 156.992  1.00 91.49           C  
ATOM   3390  CD  PRO B 469     121.274 144.195 155.915  1.00 95.87           C  
ATOM   3391  N   ASP B 470     117.900 143.151 155.473  1.00100.59           N  
ATOM   3392  CA  ASP B 470     116.449 143.130 155.634  1.00100.11           C  
ATOM   3393  C   ASP B 470     115.735 142.746 154.322  1.00 92.89           C  
ATOM   3394  O   ASP B 470     114.671 142.138 154.373  1.00 92.52           O  
ATOM   3395  CB  ASP B 470     115.954 144.494 156.149  1.00 99.42           C  
ATOM   3396  CG  ASP B 470     116.556 145.702 155.414  1.00 94.66           C  
ATOM   3397  OD1 ASP B 470     117.787 145.911 155.501  1.00 94.53           O  
ATOM   3398  OD2 ASP B 470     115.792 146.441 154.759  1.00 91.83           O  
ATOM   3399  N   ILE B 471     116.329 143.013 153.148  1.00 74.56           N  
ATOM   3400  CA  ILE B 471     115.732 142.629 151.855  1.00 74.93           C  
ATOM   3401  C   ILE B 471     115.824 141.106 151.713  1.00 75.17           C  
ATOM   3402  O   ILE B 471     114.850 140.445 151.360  1.00 78.03           O  
ATOM   3403  CB  ILE B 471     116.414 143.368 150.680  1.00 81.72           C  
ATOM   3404  CG1 ILE B 471     116.062 144.871 150.726  1.00 81.70           C  
ATOM   3405  CG2 ILE B 471     116.023 142.784 149.311  1.00 82.68           C  
ATOM   3406  CD1 ILE B 471     117.007 145.755 149.906  1.00 78.01           C  
ATOM   3407  N   LEU B 472     116.990 140.537 152.032  1.00 74.72           N  
ATOM   3408  CA  LEU B 472     117.223 139.094 151.989  1.00 72.51           C  
ATOM   3409  C   LEU B 472     116.360 138.374 153.049  1.00 68.13           C  
ATOM   3410  O   LEU B 472     115.832 137.297 152.786  1.00 68.43           O  
ATOM   3411  CB  LEU B 472     118.728 138.827 152.190  1.00 70.09           C  
ATOM   3412  CG  LEU B 472     119.646 139.399 151.089  1.00 77.44           C  
ATOM   3413  CD1 LEU B 472     121.109 139.195 151.481  1.00 74.55           C  
ATOM   3414  CD2 LEU B 472     119.440 138.752 149.718  1.00 70.31           C  
ATOM   3415  N   GLU B 473     116.157 138.984 154.221  1.00 69.67           N  
ATOM   3416  CA  GLU B 473     115.347 138.420 155.307  1.00 69.23           C  
ATOM   3417  C   GLU B 473     113.846 138.447 154.958  1.00 63.05           C  
ATOM   3418  O   GLU B 473     113.135 137.479 155.227  1.00 66.23           O  
ATOM   3419  CB  GLU B 473     115.648 139.202 156.596  1.00 70.35           C  
ATOM   3420  CG  GLU B 473     114.906 138.714 157.852  1.00 63.40           C  
ATOM   3421  CD  GLU B 473     115.392 137.357 158.396  1.00 71.46           C  
ATOM   3422  OE1 GLU B 473     116.376 136.786 157.866  1.00 71.92           O  
ATOM   3423  OE2 GLU B 473     114.829 136.894 159.413  1.00 71.14           O  
ATOM   3424  N   GLU B 474     113.346 139.510 154.312  1.00 64.83           N  
ATOM   3425  CA  GLU B 474     111.942 139.586 153.883  1.00 69.31           C  
ATOM   3426  C   GLU B 474     111.641 138.474 152.870  1.00 70.73           C  
ATOM   3427  O   GLU B 474     110.635 137.776 152.993  1.00 72.53           O  
ATOM   3428  CB  GLU B 474     111.627 140.950 153.248  1.00 64.61           C  
ATOM   3429  CG  GLU B 474     111.450 142.080 154.272  1.00 71.81           C  
ATOM   3430  CD  GLU B 474     109.999 142.191 154.769  1.00 66.43           C  
ATOM   3431  OE1 GLU B 474     109.103 142.541 153.966  1.00 69.58           O  
ATOM   3432  OE2 GLU B 474     109.752 141.952 155.973  1.00 70.85           O  
ATOM   3433  N   ILE B 475     112.527 138.273 151.887  1.00 56.76           N  
ATOM   3434  CA  ILE B 475     112.374 137.210 150.883  1.00 51.94           C  
ATOM   3435  C   ILE B 475     112.428 135.832 151.566  1.00 55.07           C  
ATOM   3436  O   ILE B 475     111.615 134.959 151.250  1.00 51.87           O  
ATOM   3437  CB  ILE B 475     113.422 137.363 149.756  1.00 58.98           C  
ATOM   3438  CG1 ILE B 475     113.181 138.674 148.974  1.00 57.14           C  
ATOM   3439  CG2 ILE B 475     113.374 136.173 148.779  1.00 53.13           C  
ATOM   3440  CD1 ILE B 475     114.363 139.102 148.096  1.00 57.78           C  
ATOM   3441  N   ARG B 476     113.325 135.644 152.547  1.00 73.35           N  
ATOM   3442  CA  ARG B 476     113.475 134.388 153.308  1.00 75.31           C  
ATOM   3443  C   ARG B 476     112.228 134.018 154.116  1.00 67.74           C  
ATOM   3444  O   ARG B 476     111.875 132.840 154.158  1.00 68.97           O  
ATOM   3445  CB  ARG B 476     114.655 134.505 154.294  1.00 66.96           C  
ATOM   3446  CG  ARG B 476     115.975 133.928 153.765  1.00 69.20           C  
ATOM   3447  CD  ARG B 476     116.903 133.570 154.935  1.00 69.83           C  
ATOM   3448  NE  ARG B 476     117.336 134.758 155.702  1.00 72.35           N  
ATOM   3449  CZ  ARG B 476     118.337 135.572 155.429  1.00 70.74           C  
ATOM   3450  NH1 ARG B 476     118.551 136.591 156.204  1.00 73.20           N  
ATOM   3451  NH2 ARG B 476     119.149 135.399 154.429  1.00 68.72           N  
ATOM   3452  N   GLU B 477     111.547 134.984 154.729  1.00 62.86           N  
ATOM   3453  CA  GLU B 477     110.366 134.718 155.568  1.00 64.92           C  
ATOM   3454  C   GLU B 477     109.028 134.750 154.817  1.00 65.51           C  
ATOM   3455  O   GLU B 477     108.195 133.867 155.023  1.00 65.35           O  
ATOM   3456  CB  GLU B 477     110.319 135.742 156.717  1.00 70.26           C  
ATOM   3457  CG  GLU B 477     111.448 135.595 157.748  1.00 63.82           C  
ATOM   3458  CD  GLU B 477     111.347 134.280 158.540  1.00 64.65           C  
ATOM   3459  OE1 GLU B 477     111.886 133.248 158.078  1.00 63.28           O  
ATOM   3460  OE2 GLU B 477     110.706 134.266 159.617  1.00 64.85           O  
ATOM   3461  N   LYS B 478     108.806 135.717 153.918  1.00 66.34           N  
ATOM   3462  CA  LYS B 478     107.540 135.855 153.175  1.00 68.19           C  
ATOM   3463  C   LYS B 478     107.423 134.967 151.939  1.00 65.22           C  
ATOM   3464  O   LYS B 478     106.307 134.707 151.493  1.00 65.03           O  
ATOM   3465  CB  LYS B 478     107.355 137.311 152.733  1.00 69.63           C  
ATOM   3466  CG  LYS B 478     107.131 138.262 153.910  1.00 71.54           C  
ATOM   3467  CD  LYS B 478     106.951 139.671 153.350  1.00 63.66           C  
ATOM   3468  CE  LYS B 478     106.485 140.641 154.433  1.00 64.26           C  
ATOM   3469  NZ  LYS B 478     106.371 142.003 153.869  1.00 63.77           N  
ATOM   3470  N   LYS B 479     108.547 134.515 151.368  1.00 68.86           N  
ATOM   3471  CA  LYS B 479     108.619 133.686 150.147  1.00 64.16           C  
ATOM   3472  C   LYS B 479     108.014 134.355 148.894  1.00 68.07           C  
ATOM   3473  O   LYS B 479     107.826 133.692 147.876  1.00 64.04           O  
ATOM   3474  CB  LYS B 479     107.998 132.282 150.363  1.00 70.20           C  
ATOM   3475  CG  LYS B 479     108.090 131.628 151.751  1.00 65.18           C  
ATOM   3476  CD  LYS B 479     109.498 131.200 152.172  1.00 68.72           C  
ATOM   3477  CE  LYS B 479     109.424 130.670 153.610  1.00 63.51           C  
ATOM   3478  NZ  LYS B 479     110.756 130.272 154.122  1.00 65.08           N  
ATOM   3479  N   ALA B 480     107.731 135.659 148.941  1.00 61.62           N  
ATOM   3480  CA  ALA B 480     107.099 136.442 147.878  1.00 64.99           C  
ATOM   3481  C   ALA B 480     107.549 137.909 147.881  1.00 65.45           C  
ATOM   3482  O   ALA B 480     108.027 138.400 148.904  1.00 67.10           O  
ATOM   3483  CB  ALA B 480     105.580 136.366 148.079  1.00 60.48           C  
ATOM   3484  N   LEU B 481     107.395 138.614 146.756  1.00 68.11           N  
ATOM   3485  CA  LEU B 481     107.707 140.045 146.675  1.00 67.63           C  
ATOM   3486  C   LEU B 481     106.385 140.824 146.791  1.00 66.08           C  
ATOM   3487  O   LEU B 481     105.537 140.733 145.900  1.00 67.01           O  
ATOM   3488  CB  LEU B 481     108.452 140.375 145.363  1.00 61.41           C  
ATOM   3489  CG  LEU B 481     109.829 139.706 145.193  1.00 61.98           C  
ATOM   3490  CD1 LEU B 481     110.429 140.084 143.837  1.00 64.66           C  
ATOM   3491  CD2 LEU B 481     110.823 140.131 146.273  1.00 67.62           C  
ATOM   3492  N   ASP B 482     106.218 141.595 147.872  1.00 69.78           N  
ATOM   3493  CA  ASP B 482     105.015 142.404 148.137  1.00 71.99           C  
ATOM   3494  C   ASP B 482     105.140 143.777 147.462  1.00 73.08           C  
ATOM   3495  O   ASP B 482     104.552 144.025 146.408  1.00 77.45           O  
ATOM   3496  CB  ASP B 482     104.814 142.607 149.657  1.00 68.65           C  
ATOM   3497  CG  ASP B 482     104.442 141.370 150.474  1.00 76.39           C  
ATOM   3498  OD1 ASP B 482     104.022 140.339 149.904  1.00 77.94           O  
ATOM   3499  OD2 ASP B 482     104.565 141.464 151.719  1.00 70.77           O  
ATOM   3500  N   ASP B 483     105.956 144.653 148.051  1.00 80.14           N  
ATOM   3501  CA  ASP B 483     106.249 145.995 147.566  1.00 74.15           C  
ATOM   3502  C   ASP B 483     107.729 146.046 147.182  1.00 79.23           C  
ATOM   3503  O   ASP B 483     108.614 145.843 148.016  1.00 75.84           O  
ATOM   3504  CB  ASP B 483     105.941 147.067 148.634  1.00 77.22           C  
ATOM   3505  CG  ASP B 483     104.462 147.225 149.018  1.00 73.61           C  
ATOM   3506  OD1 ASP B 483     103.564 146.803 148.257  1.00 78.12           O  
ATOM   3507  OD2 ASP B 483     104.193 147.842 150.074  1.00 72.73           O  
ATOM   3508  N   GLU B 484     108.014 146.348 145.917  1.00 78.72           N  
ATOM   3509  CA  GLU B 484     109.386 146.462 145.402  1.00 78.06           C  
ATOM   3510  C   GLU B 484     109.949 147.874 145.636  1.00 81.49           C  
ATOM   3511  O   GLU B 484     111.156 148.087 145.537  1.00 77.93           O  
ATOM   3512  CB  GLU B 484     109.406 146.120 143.905  1.00 80.97           C  
ATOM   3513  CG  GLU B 484     108.961 144.680 143.580  1.00 77.12           C  
ATOM   3514  CD  GLU B 484     108.573 144.539 142.100  1.00 76.20           C  
ATOM   3515  OE1 GLU B 484     109.236 145.164 141.235  1.00 80.99           O  
ATOM   3516  OE2 GLU B 484     107.610 143.801 141.795  1.00 77.30           O  
ATOM   3517  N   LEU B 485     109.083 148.842 145.970  1.00 67.11           N  
ATOM   3518  CA  LEU B 485     109.407 150.253 146.216  1.00 67.92           C  
ATOM   3519  C   LEU B 485     110.541 150.449 147.236  1.00 70.34           C  
ATOM   3520  O   LEU B 485     111.396 151.308 147.041  1.00 67.96           O  
ATOM   3521  CB  LEU B 485     108.145 151.002 146.689  1.00 66.20           C  
ATOM   3522  CG  LEU B 485     106.964 151.014 145.700  1.00 63.75           C  
ATOM   3523  CD1 LEU B 485     105.781 151.771 146.303  1.00 69.16           C  
ATOM   3524  CD2 LEU B 485     107.323 151.684 144.375  1.00 70.98           C  
ATOM   3525  N   GLU B 486     110.582 149.647 148.304  1.00 67.22           N  
ATOM   3526  CA  GLU B 486     111.641 149.763 149.313  1.00 70.80           C  
ATOM   3527  C   GLU B 486     112.993 149.362 148.714  1.00 75.48           C  
ATOM   3528  O   GLU B 486     113.980 150.064 148.917  1.00 71.77           O  
ATOM   3529  CB  GLU B 486     111.331 148.902 150.547  1.00 71.59           C  
ATOM   3530  CG  GLU B 486     110.063 149.366 151.275  1.00 66.77           C  
ATOM   3531  CD  GLU B 486     110.019 148.862 152.727  1.00 71.49           C  
ATOM   3532  OE1 GLU B 486     110.397 147.698 152.982  1.00 72.68           O  
ATOM   3533  OE2 GLU B 486     109.605 149.633 153.620  1.00 67.60           O  
ATOM   3534  N   GLU B 487     113.054 148.282 147.929  1.00 70.34           N  
ATOM   3535  CA  GLU B 487     114.290 147.885 147.251  1.00 62.74           C  
ATOM   3536  C   GLU B 487     114.693 148.966 146.236  1.00 67.52           C  
ATOM   3537  O   GLU B 487     115.861 149.347 146.184  1.00 63.52           O  
ATOM   3538  CB  GLU B 487     114.127 146.515 146.581  1.00 61.87           C  
ATOM   3539  CG  GLU B 487     115.438 146.053 145.924  1.00 63.39           C  
ATOM   3540  CD  GLU B 487     115.355 144.650 145.301  1.00 64.12           C  
ATOM   3541  OE1 GLU B 487     114.448 143.867 145.655  1.00 65.43           O  
ATOM   3542  OE2 GLU B 487     116.208 144.339 144.440  1.00 63.12           O  
ATOM   3543  N   LYS B 488     113.729 149.525 145.485  1.00 62.13           N  
ATOM   3544  CA  LYS B 488     113.996 150.598 144.511  1.00 62.93           C  
ATOM   3545  C   LYS B 488     114.604 151.826 145.187  1.00 62.77           C  
ATOM   3546  O   LYS B 488     115.586 152.360 144.685  1.00 62.02           O  
ATOM   3547  CB  LYS B 488     112.727 150.983 143.726  1.00 57.56           C  
ATOM   3548  CG  LYS B 488     112.252 149.880 142.762  1.00 56.96           C  
ATOM   3549  CD  LYS B 488     111.400 150.460 141.618  1.00 55.95           C  
ATOM   3550  CE  LYS B 488     111.091 149.438 140.512  1.00 58.83           C  
ATOM   3551  NZ  LYS B 488     110.040 148.459 140.887  1.00 55.73           N  
ATOM   3552  N   LEU B 489     114.082 152.255 146.338  1.00 68.48           N  
ATOM   3553  CA  LEU B 489     114.615 153.404 147.090  1.00 71.42           C  
ATOM   3554  C   LEU B 489     115.989 153.083 147.714  1.00 69.48           C  
ATOM   3555  O   LEU B 489     116.927 153.871 147.575  1.00 63.09           O  
ATOM   3556  CB  LEU B 489     113.583 153.858 148.140  1.00 62.13           C  
ATOM   3557  CG  LEU B 489     112.300 154.469 147.540  1.00 65.27           C  
ATOM   3558  CD1 LEU B 489     111.269 154.688 148.644  1.00 71.85           C  
ATOM   3559  CD2 LEU B 489     112.560 155.821 146.873  1.00 65.05           C  
ATOM   3560  N   LYS B 490     116.153 151.909 148.340  1.00 83.56           N  
ATOM   3561  CA  LYS B 490     117.428 151.467 148.947  1.00 83.35           C  
ATOM   3562  C   LYS B 490     118.534 151.333 147.887  1.00 81.91           C  
ATOM   3563  O   LYS B 490     119.702 151.610 148.170  1.00 79.86           O  
ATOM   3564  CB  LYS B 490     117.194 150.165 149.738  1.00 78.26           C  
ATOM   3565  CG  LYS B 490     116.366 150.459 151.005  1.00 85.98           C  
ATOM   3566  CD  LYS B 490     115.853 149.192 151.700  1.00 76.84           C  
ATOM   3567  CE  LYS B 490     115.050 149.613 152.938  1.00 78.54           C  
ATOM   3568  NZ  LYS B 490     114.386 148.468 153.610  1.00 79.27           N  
ATOM   3569  N   LYS B 491     118.210 150.886 146.665  1.00 80.38           N  
ATOM   3570  CA  LYS B 491     119.185 150.674 145.577  1.00 78.42           C  
ATOM   3571  C   LYS B 491     119.678 151.984 144.960  1.00 73.94           C  
ATOM   3572  O   LYS B 491     120.873 152.120 144.705  1.00 72.93           O  
ATOM   3573  CB  LYS B 491     118.568 149.759 144.501  1.00 80.09           C  
ATOM   3574  CG  LYS B 491     119.576 149.422 143.389  1.00 79.22           C  
ATOM   3575  CD  LYS B 491     118.943 148.547 142.297  1.00 71.67           C  
ATOM   3576  CE  LYS B 491     119.952 147.974 141.288  1.00 80.07           C  
ATOM   3577  NZ  LYS B 491     120.933 148.986 140.810  1.00 77.16           N  
ATOM   3578  N   ALA B 492     118.784 152.953 144.756  1.00 75.62           N  
ATOM   3579  CA  ALA B 492     119.116 154.241 144.145  1.00 77.78           C  
ATOM   3580  C   ALA B 492     120.274 154.985 144.847  1.00 71.44           C  
ATOM   3581  O   ALA B 492     121.083 155.625 144.182  1.00 74.34           O  
ATOM   3582  CB  ALA B 492     117.839 155.081 144.111  1.00 71.92           C  
ATOM   3583  N   ILE B 493     120.423 154.832 146.169  1.00 70.29           N  
ATOM   3584  CA  ILE B 493     121.500 155.463 146.952  1.00 67.44           C  
ATOM   3585  C   ILE B 493     122.883 155.076 146.392  1.00 68.25           C  
ATOM   3586  O   ILE B 493     123.762 155.932 146.275  1.00 66.36           O  
ATOM   3587  CB  ILE B 493     121.334 155.129 148.453  1.00 71.34           C  
ATOM   3588  CG1 ILE B 493     120.095 155.862 149.013  1.00 63.92           C  
ATOM   3589  CG2 ILE B 493     122.575 155.510 149.278  1.00 66.27           C  
ATOM   3590  CD1 ILE B 493     119.613 155.343 150.369  1.00 69.36           C  
ATOM   3591  N   LYS B 494     123.095 153.806 146.015  1.00 67.99           N  
ATOM   3592  CA  LYS B 494     124.361 153.329 145.427  1.00 66.11           C  
ATOM   3593  C   LYS B 494     124.642 153.977 144.067  1.00 67.39           C  
ATOM   3594  O   LYS B 494     125.775 154.333 143.760  1.00 60.32           O  
ATOM   3595  CB  LYS B 494     124.310 151.796 145.308  1.00 62.64           C  
ATOM   3596  CG  LYS B 494     125.704 151.152 145.172  1.00 60.51           C  
ATOM   3597  CD  LYS B 494     125.624 149.777 144.491  1.00 65.09           C  
ATOM   3598  CE  LYS B 494     126.994 149.082 144.377  1.00 69.98           C  
ATOM   3599  NZ  LYS B 494     127.906 149.725 143.395  1.00 60.22           N  
ATOM   3600  N   GLU B 495     123.600 154.174 143.267  1.00 99.47           N  
ATOM   3601  CA  GLU B 495     123.680 154.763 141.927  1.00 95.11           C  
ATOM   3602  C   GLU B 495     124.051 156.255 141.932  1.00101.19           C  
ATOM   3603  O   GLU B 495     124.601 156.746 140.971  1.00 96.89           O  
ATOM   3604  CB  GLU B 495     122.351 154.545 141.182  1.00102.19           C  
ATOM   3605  CG  GLU B 495     121.953 153.066 141.097  1.00 96.65           C  
ATOM   3606  CD  GLU B 495     120.657 152.796 140.326  1.00103.34           C  
ATOM   3607  OE1 GLU B 495     119.948 153.749 139.948  1.00 97.12           O  
ATOM   3608  OE2 GLU B 495     120.343 151.603 140.114  1.00 98.58           O  
ATOM   3609  N   PHE B 496     123.802 156.983 143.005  1.00105.88           N  
ATOM   3610  CA  PHE B 496     124.107 158.416 143.112  1.00111.65           C  
ATOM   3611  C   PHE B 496     125.590 158.755 143.332  1.00108.48           C  
ATOM   3612  O   PHE B 496     125.994 159.849 143.029  1.00112.31           O  
ATOM   3613  CB  PHE B 496     123.280 159.025 144.252  1.00104.87           C  
ATOM   3614  CG  PHE B 496     121.779 158.823 144.241  1.00108.56           C  
ATOM   3615  CD1 PHE B 496     121.049 158.669 143.048  1.00111.34           C  
ATOM   3616  CD2 PHE B 496     121.090 158.844 145.464  1.00113.39           C  
ATOM   3617  CE1 PHE B 496     119.657 158.528 143.084  1.00110.31           C  
ATOM   3618  CE2 PHE B 496     119.700 158.697 145.502  1.00105.40           C  
ATOM   3619  CZ  PHE B 496     118.980 158.545 144.310  1.00111.17           C  
ATOM   3620  N   LYS B 497     126.406 157.854 143.849  1.00 88.11           N  
ATOM   3621  CA  LYS B 497     127.828 158.108 144.157  1.00 94.99           C  
ATOM   3622  C   LYS B 497     128.807 156.956 143.869  1.00 95.64           C  
ATOM   3623  O   LYS B 497     130.008 157.193 143.814  1.00 92.95           O  
ATOM   3624  CB  LYS B 497     127.888 158.564 145.630  1.00 92.29           C  
ATOM   3625  CG  LYS B 497     129.193 159.234 146.035  1.00 96.73           C  
ATOM   3626  CD  LYS B 497     129.106 159.841 147.431  1.00 87.36           C  
ATOM   3627  CE  LYS B 497     130.397 160.514 147.876  1.00 87.46           C  
ATOM   3628  NZ  LYS B 497     130.657 161.740 147.230  1.00 89.88           N  
ATOM   3629  N   ALA B 498     128.320 155.736 143.644  1.00 75.21           N  
ATOM   3630  CA  ALA B 498     129.138 154.549 143.377  1.00 75.56           C  
ATOM   3631  C   ALA B 498     128.494 153.611 142.327  1.00 73.87           C  
ATOM   3632  O   ALA B 498     128.390 152.399 142.528  1.00 73.08           O  
ATOM   3633  CB  ALA B 498     129.436 153.875 144.722  1.00 72.18           C  
ATOM   3634  N   THR B 499     128.016 154.178 141.214  1.00136.07           N  
ATOM   3635  CA  THR B 499     127.372 153.422 140.124  1.00136.07           C  
ATOM   3636  C   THR B 499     128.355 152.515 139.364  1.00136.07           C  
ATOM   3637  O   THR B 499     129.572 152.715 139.414  1.00136.07           O  
ATOM   3638  CB  THR B 499     126.616 154.361 139.171  1.00136.07           C  
ATOM   3639  CG2 THR B 499     127.513 155.145 138.215  1.00136.07           C  
ATOM   3640  OG1 THR B 499     125.705 153.617 138.401  1.00136.07           O  
ATOM   3641  N   PHE B 500     127.821 151.507 138.671  1.00134.26           N  
ATOM   3642  CA  PHE B 500     128.559 150.511 137.880  1.00134.26           C  
ATOM   3643  C   PHE B 500     129.022 151.028 136.510  1.00134.26           C  
ATOM   3644  O   PHE B 500     128.322 151.850 135.896  1.00134.26           O  
ATOM   3645  CB  PHE B 500     127.685 149.258 137.729  1.00134.26           C  
ATOM   3646  CG  PHE B 500     127.258 148.638 139.045  1.00134.26           C  
ATOM   3647  CD1 PHE B 500     128.191 147.908 139.800  1.00134.26           C  
ATOM   3648  CD2 PHE B 500     125.938 148.776 139.511  1.00134.26           C  
ATOM   3649  CE1 PHE B 500     127.800 147.297 141.003  1.00134.26           C  
ATOM   3650  CE2 PHE B 500     125.544 148.153 140.709  1.00134.26           C  
ATOM   3651  CZ  PHE B 500     126.472 147.406 141.447  1.00134.26           C  
ATOM   3652  OXT PHE B 500     130.086 150.579 136.054  1.00134.26           O  
TER    3653      PHE B 500                                                      
ATOM   3654  N   THR D   2     123.765  61.673  92.863  1.00 54.07           N  
ATOM   3655  CA  THR D   2     122.683  60.686  92.632  1.00 49.22           C  
ATOM   3656  C   THR D   2     121.321  61.399  92.664  1.00 50.99           C  
ATOM   3657  O   THR D   2     121.235  62.516  92.156  1.00 54.18           O  
ATOM   3658  CB  THR D   2     122.855  59.482  93.579  1.00 52.19           C  
ATOM   3659  CG2 THR D   2     122.789  59.791  95.075  1.00 47.83           C  
ATOM   3660  OG1 THR D   2     121.877  58.501  93.334  1.00 50.15           O  
ATOM   3661  N   ARG D   3     120.252  60.840  93.245  1.00 25.17           N  
ATOM   3662  CA  ARG D   3     118.904  61.445  93.340  1.00 26.04           C  
ATOM   3663  C   ARG D   3     118.562  61.874  94.773  1.00 31.10           C  
ATOM   3664  O   ARG D   3     118.833  61.135  95.717  1.00 24.03           O  
ATOM   3665  CB  ARG D   3     117.835  60.525  92.718  1.00 22.85           C  
ATOM   3666  CG  ARG D   3     117.757  59.116  93.328  1.00 23.40           C  
ATOM   3667  CD  ARG D   3     116.576  58.295  92.792  1.00 23.31           C  
ATOM   3668  NE  ARG D   3     116.532  58.231  91.317  1.00 21.95           N  
ATOM   3669  CZ  ARG D   3     117.145  57.355  90.540  1.00 24.84           C  
ATOM   3670  NH1 ARG D   3     116.980  57.399  89.254  1.00 24.04           N  
ATOM   3671  NH2 ARG D   3     117.929  56.430  91.010  1.00 30.07           N  
ATOM   3672  N   GLY D   4     118.007  63.071  94.942  1.00 20.09           N  
ATOM   3673  CA  GLY D   4     117.626  63.635  96.244  1.00 13.38           C  
ATOM   3674  C   GLY D   4     116.111  63.807  96.414  1.00 20.79           C  
ATOM   3675  O   GLY D   4     115.326  63.433  95.541  1.00 13.38           O  
ATOM   3676  N   ARG D   5     115.681  64.375  97.542  1.00 18.17           N  
ATOM   3677  CA  ARG D   5     114.262  64.622  97.861  1.00 16.70           C  
ATOM   3678  C   ARG D   5     114.068  66.000  98.474  1.00 11.84           C  
ATOM   3679  O   ARG D   5     114.927  66.456  99.224  1.00 20.03           O  
ATOM   3680  CB  ARG D   5     113.698  63.558  98.818  1.00 19.72           C  
ATOM   3681  CG  ARG D   5     113.667  62.146  98.211  1.00 19.41           C  
ATOM   3682  CD  ARG D   5     113.063  61.077  99.138  1.00 14.67           C  
ATOM   3683  NE  ARG D   5     113.617  61.094 100.507  1.00 13.20           N  
ATOM   3684  CZ  ARG D   5     114.723  60.519 100.949  1.00 20.94           C  
ATOM   3685  NH1 ARG D   5     115.038  60.624 102.205  1.00 19.15           N  
ATOM   3686  NH2 ARG D   5     115.530  59.852 100.177  1.00 11.39           N  
ATOM   3687  N   VAL D   6     112.966  66.674  98.146  1.00  3.73           N  
ATOM   3688  CA  VAL D   6     112.639  67.988  98.734  1.00  8.12           C  
ATOM   3689  C   VAL D   6     112.377  67.798 100.233  1.00  5.28           C  
ATOM   3690  O   VAL D   6     111.656  66.885 100.628  1.00  2.47           O  
ATOM   3691  CB  VAL D   6     111.422  68.638  98.033  1.00  7.92           C  
ATOM   3692  CG1 VAL D   6     111.001  69.949  98.700  1.00  2.61           C  
ATOM   3693  CG2 VAL D   6     111.732  68.938  96.564  1.00  0.00           C  
ATOM   3694  N   ILE D   7     112.876  68.717 101.059  1.00  2.31           N  
ATOM   3695  CA  ILE D   7     112.789  68.679 102.528  1.00  9.93           C  
ATOM   3696  C   ILE D   7     112.030  69.877 103.098  1.00  6.56           C  
ATOM   3697  O   ILE D   7     111.251  69.716 104.028  1.00  2.20           O  
ATOM   3698  CB  ILE D   7     114.208  68.529 103.126  1.00  6.86           C  
ATOM   3699  CG1 ILE D   7     114.907  67.228 102.703  1.00  6.87           C  
ATOM   3700  CG2 ILE D   7     114.228  68.600 104.648  1.00  6.40           C  
ATOM   3701  CD1 ILE D   7     114.188  65.927 103.083  1.00  0.70           C  
ATOM   3702  N   GLN D   8     112.205  71.059 102.517  1.00  2.43           N  
ATOM   3703  CA  GLN D   8     111.526  72.276 102.937  1.00  8.70           C  
ATOM   3704  C   GLN D   8     111.175  73.141 101.733  1.00  7.34           C  
ATOM   3705  O   GLN D   8     111.853  73.074 100.712  1.00  1.67           O  
ATOM   3706  CB  GLN D   8     112.427  73.156 103.808  1.00  2.98           C  
ATOM   3707  CG  GLN D   8     112.876  72.642 105.174  1.00  5.62           C  
ATOM   3708  CD  GLN D   8     113.409  73.786 106.041  1.00  8.26           C  
ATOM   3709  NE2 GLN D   8     113.666  73.575 107.303  1.00  1.01           N  
ATOM   3710  OE1 GLN D   8     113.574  74.921 105.617  1.00  2.00           O  
ATOM   3711  N   VAL D   9     110.183  74.018 101.880  1.00  3.81           N  
ATOM   3712  CA  VAL D   9     109.725  74.972 100.863  1.00  9.12           C  
ATOM   3713  C   VAL D   9     109.294  76.245 101.592  1.00  2.60           C  
ATOM   3714  O   VAL D   9     108.416  76.207 102.451  1.00  1.08           O  
ATOM   3715  CB  VAL D   9     108.575  74.428  99.980  1.00  0.56           C  
ATOM   3716  CG1 VAL D   9     108.329  75.354  98.790  1.00  3.51           C  
ATOM   3717  CG2 VAL D   9     108.803  73.024  99.407  1.00  0.37           C  
ATOM   3718  N   MET D  10     109.943  77.363 101.281  1.00  5.32           N  
ATOM   3719  CA  MET D  10     109.684  78.686 101.855  1.00  6.21           C  
ATOM   3720  C   MET D  10     109.851  79.742 100.756  1.00  4.09           C  
ATOM   3721  O   MET D  10     110.932  80.292 100.554  1.00  6.90           O  
ATOM   3722  CB  MET D  10     110.657  78.903 103.033  1.00  4.50           C  
ATOM   3723  CG  MET D  10     109.983  78.711 104.389  1.00  6.51           C  
ATOM   3724  SD  MET D  10     110.961  77.872 105.655  1.00  1.80           S  
ATOM   3725  CE  MET D  10     110.685  76.184 105.089  1.00  6.94           C  
ATOM   3726  N   GLY D  11     108.763  80.079 100.065  1.00  3.75           N  
ATOM   3727  CA  GLY D  11     108.787  81.032  98.951  1.00  5.78           C  
ATOM   3728  C   GLY D  11     109.686  80.519  97.812  1.00  3.20           C  
ATOM   3729  O   GLY D  11     109.569  79.347  97.450  1.00  3.79           O  
ATOM   3730  N   PRO D  12     110.573  81.343  97.229  1.00  1.82           N  
ATOM   3731  CA  PRO D  12     111.508  80.954  96.170  1.00  6.30           C  
ATOM   3732  C   PRO D  12     112.633  79.995  96.597  1.00  2.83           C  
ATOM   3733  O   PRO D  12     113.458  79.629  95.759  1.00  2.83           O  
ATOM   3734  CB  PRO D  12     112.145  82.260  95.697  1.00  5.74           C  
ATOM   3735  CG  PRO D  12     111.145  83.335  96.081  1.00  7.17           C  
ATOM   3736  CD  PRO D  12     110.580  82.785  97.381  1.00  4.83           C  
ATOM   3737  N   VAL D  13     112.702  79.611  97.876  1.00  1.60           N  
ATOM   3738  CA  VAL D  13     113.763  78.786  98.465  1.00  7.41           C  
ATOM   3739  C   VAL D  13     113.280  77.377  98.745  1.00  9.63           C  
ATOM   3740  O   VAL D  13     112.207  77.193  99.314  1.00  7.33           O  
ATOM   3741  CB  VAL D  13     114.277  79.423  99.773  1.00  0.77           C  
ATOM   3742  CG1 VAL D  13     115.444  78.638 100.370  1.00  8.41           C  
ATOM   3743  CG2 VAL D  13     114.736  80.871  99.578  1.00  0.67           C  
ATOM   3744  N   VAL D  14     114.078  76.383  98.367  1.00  4.36           N  
ATOM   3745  CA  VAL D  14     113.795  74.956  98.570  1.00  9.28           C  
ATOM   3746  C   VAL D  14     115.045  74.276  99.131  1.00  2.63           C  
ATOM   3747  O   VAL D  14     116.146  74.512  98.636  1.00  1.28           O  
ATOM   3748  CB  VAL D  14     113.365  74.293  97.240  1.00  7.62           C  
ATOM   3749  CG1 VAL D  14     113.022  72.814  97.387  1.00  9.28           C  
ATOM   3750  CG2 VAL D  14     112.146  74.967  96.603  1.00  3.25           C  
ATOM   3751  N   ASP D  15     114.894  73.416 100.135  1.00  3.16           N  
ATOM   3752  CA  ASP D  15     115.997  72.648 100.727  1.00  2.66           C  
ATOM   3753  C   ASP D  15     115.874  71.195 100.274  1.00 10.47           C  
ATOM   3754  O   ASP D  15     114.774  70.641 100.281  1.00  6.60           O  
ATOM   3755  CB  ASP D  15     116.083  72.732 102.257  1.00  9.43           C  
ATOM   3756  CG  ASP D  15     116.424  74.118 102.837  1.00  3.92           C  
ATOM   3757  OD1 ASP D  15     116.653  75.097 102.097  1.00  1.40           O  
ATOM   3758  OD2 ASP D  15     116.548  74.217 104.074  1.00  5.37           O  
ATOM   3759  N   VAL D  16     116.985  70.565  99.894  1.00  2.07           N  
ATOM   3760  CA  VAL D  16     117.022  69.191  99.367  1.00  5.19           C  
ATOM   3761  C   VAL D  16     118.073  68.330 100.072  1.00  5.38           C  
ATOM   3762  O   VAL D  16     119.164  68.808 100.363  1.00  2.94           O  
ATOM   3763  CB  VAL D  16     117.243  69.194  97.836  1.00  3.07           C  
ATOM   3764  CG1 VAL D  16     116.177  69.986  97.073  1.00  0.24           C  
ATOM   3765  CG2 VAL D  16     118.594  69.770  97.419  1.00  4.20           C  
ATOM   3766  N   LYS D  17     117.756  67.066 100.375  1.00  3.23           N  
ATOM   3767  CA  LYS D  17     118.655  66.098 101.028  1.00  6.19           C  
ATOM   3768  C   LYS D  17     119.064  64.997 100.048  1.00  8.59           C  
ATOM   3769  O   LYS D  17     118.206  64.433  99.369  1.00  4.92           O  
ATOM   3770  CB  LYS D  17     118.050  65.603 102.354  1.00  0.82           C  
ATOM   3771  CG  LYS D  17     118.839  64.467 103.015  1.00  9.33           C  
ATOM   3772  CD  LYS D  17     118.608  64.354 104.528  1.00  8.08           C  
ATOM   3773  CE  LYS D  17     119.462  63.208 105.095  1.00  3.65           C  
ATOM   3774  NZ  LYS D  17     119.535  63.209 106.580  1.00  3.30           N  
ATOM   3775  N   PHE D  18     120.363  64.695  99.972  1.00  9.38           N  
ATOM   3776  CA  PHE D  18     120.947  63.722  99.035  1.00  3.74           C  
ATOM   3777  C   PHE D  18     121.350  62.359  99.622  1.00  6.35           C  
ATOM   3778  O   PHE D  18     121.458  61.398  98.871  1.00  9.85           O  
ATOM   3779  CB  PHE D  18     122.113  64.389  98.302  1.00  0.36           C  
ATOM   3780  CG  PHE D  18     121.643  65.278  97.174  1.00  3.14           C  
ATOM   3781  CD1 PHE D  18     121.309  64.706  95.936  1.00  2.31           C  
ATOM   3782  CD2 PHE D  18     121.496  66.659  97.362  1.00  9.22           C  
ATOM   3783  CE1 PHE D  18     120.816  65.505  94.895  1.00  5.51           C  
ATOM   3784  CE2 PHE D  18     121.018  67.465  96.313  1.00  0.53           C  
ATOM   3785  CZ  PHE D  18     120.669  66.884  95.085  1.00  7.55           C  
ATOM   3786  N   GLU D  19     121.549  62.244 100.933  1.00 70.76           N  
ATOM   3787  CA  GLU D  19     121.932  60.995 101.628  1.00 70.54           C  
ATOM   3788  C   GLU D  19     123.235  60.325 101.119  1.00 73.47           C  
ATOM   3789  O   GLU D  19     124.308  60.918 101.234  1.00 72.66           O  
ATOM   3790  CB  GLU D  19     120.731  60.017 101.672  1.00 71.45           C  
ATOM   3791  CG  GLU D  19     119.528  60.597 102.423  1.00 66.14           C  
ATOM   3792  CD  GLU D  19     118.272  59.716 102.339  1.00 65.30           C  
ATOM   3793  OE1 GLU D  19     117.995  59.103 101.286  1.00 66.12           O  
ATOM   3794  OE2 GLU D  19     117.472  59.715 103.301  1.00 65.97           O  
ATOM   3795  N   ASN D  20     123.179  59.093 100.596  1.00 73.84           N  
ATOM   3796  CA  ASN D  20     124.342  58.314 100.161  1.00 74.79           C  
ATOM   3797  C   ASN D  20     125.164  58.962  99.032  1.00 73.43           C  
ATOM   3798  O   ASN D  20     124.671  59.775  98.249  1.00 68.72           O  
ATOM   3799  CB  ASN D  20     123.882  56.905  99.736  1.00 71.79           C  
ATOM   3800  CG  ASN D  20     123.113  56.165 100.815  1.00 77.83           C  
ATOM   3801  ND2 ASN D  20     123.786  55.422 101.664  1.00 71.85           N  
ATOM   3802  OD1 ASN D  20     121.900  56.255 100.911  1.00 75.11           O  
ATOM   3803  N   GLY D  21     126.418  58.522  98.903  1.00 70.90           N  
ATOM   3804  CA  GLY D  21     127.361  59.008  97.898  1.00 66.84           C  
ATOM   3805  C   GLY D  21     127.920  60.386  98.259  1.00 64.96           C  
ATOM   3806  O   GLY D  21     128.682  60.507  99.221  1.00 69.47           O  
ATOM   3807  N   HIS D  22     127.540  61.422  97.508  1.00 50.55           N  
ATOM   3808  CA  HIS D  22     127.993  62.801  97.715  1.00 52.47           C  
ATOM   3809  C   HIS D  22     126.980  63.835  97.211  1.00 56.67           C  
ATOM   3810  O   HIS D  22     126.130  63.558  96.361  1.00 54.17           O  
ATOM   3811  CB  HIS D  22     129.376  63.011  97.069  1.00 54.88           C  
ATOM   3812  CG  HIS D  22     129.452  62.757  95.582  1.00 48.68           C  
ATOM   3813  CD2 HIS D  22     129.161  63.664  94.608  1.00 51.70           C  
ATOM   3814  ND1 HIS D  22     129.931  61.590  94.977  1.00 52.45           N  
ATOM   3815  CE1 HIS D  22     129.906  61.819  93.654  1.00 54.12           C  
ATOM   3816  NE2 HIS D  22     129.446  63.055  93.406  1.00 50.53           N  
ATOM   3817  N   LEU D  23     127.097  65.045  97.752  1.00 22.95           N  
ATOM   3818  CA  LEU D  23     126.272  66.213  97.455  1.00 28.93           C  
ATOM   3819  C   LEU D  23     126.739  66.952  96.192  1.00 20.27           C  
ATOM   3820  O   LEU D  23     127.937  66.967  95.898  1.00 21.12           O  
ATOM   3821  CB  LEU D  23     126.358  67.161  98.664  1.00 21.51           C  
ATOM   3822  CG  LEU D  23     125.350  66.842  99.770  1.00 26.09           C  
ATOM   3823  CD1 LEU D  23     125.536  65.462 100.392  1.00 26.26           C  
ATOM   3824  CD2 LEU D  23     125.540  67.876 100.880  1.00 26.97           C  
ATOM   3825  N   PRO D  24     125.829  67.613  95.460  1.00 14.18           N  
ATOM   3826  CA  PRO D  24     126.183  68.370  94.269  1.00 18.90           C  
ATOM   3827  C   PRO D  24     126.999  69.611  94.641  1.00 17.35           C  
ATOM   3828  O   PRO D  24     126.914  70.115  95.760  1.00 17.51           O  
ATOM   3829  CB  PRO D  24     124.847  68.751  93.631  1.00 18.59           C  
ATOM   3830  CG  PRO D  24     123.900  68.820  94.820  1.00 16.66           C  
ATOM   3831  CD  PRO D  24     124.404  67.692  95.710  1.00 14.60           C  
ATOM   3832  N   ALA D  25     127.768  70.140  93.694  1.00  1.90           N  
ATOM   3833  CA  ALA D  25     128.591  71.325  93.910  1.00  7.55           C  
ATOM   3834  C   ALA D  25     127.748  72.607  93.873  1.00  7.23           C  
ATOM   3835  O   ALA D  25     126.570  72.582  93.535  1.00  7.60           O  
ATOM   3836  CB  ALA D  25     129.699  71.336  92.853  1.00  4.82           C  
ATOM   3837  N   ILE D  26     128.321  73.749  94.233  1.00  5.54           N  
ATOM   3838  CA  ILE D  26     127.601  75.030  94.195  1.00  1.71           C  
ATOM   3839  C   ILE D  26     127.350  75.437  92.736  1.00  6.49           C  
ATOM   3840  O   ILE D  26     128.133  75.109  91.848  1.00  0.71           O  
ATOM   3841  CB  ILE D  26     128.284  76.088  95.089  1.00  8.75           C  
ATOM   3842  CG1 ILE D  26     128.163  75.629  96.563  1.00  2.16           C  
ATOM   3843  CG2 ILE D  26     127.697  77.491  94.910  1.00  2.93           C  
ATOM   3844  CD1 ILE D  26     128.914  76.497  97.578  1.00  8.84           C  
ATOM   3845  N   TYR D  27     126.225  76.103  92.473  1.00  8.83           N  
ATOM   3846  CA  TYR D  27     125.747  76.545  91.156  1.00  8.36           C  
ATOM   3847  C   TYR D  27     125.305  75.397  90.223  1.00  3.27           C  
ATOM   3848  O   TYR D  27     124.871  75.625  89.098  1.00  9.02           O  
ATOM   3849  CB  TYR D  27     126.740  77.504  90.492  1.00  7.71           C  
ATOM   3850  CG  TYR D  27     127.167  78.733  91.277  1.00  6.58           C  
ATOM   3851  CD1 TYR D  27     126.336  79.328  92.247  1.00  8.99           C  
ATOM   3852  CD2 TYR D  27     128.443  79.266  91.028  1.00  7.83           C  
ATOM   3853  CE1 TYR D  27     126.788  80.455  92.958  1.00  4.24           C  
ATOM   3854  CE2 TYR D  27     128.892  80.395  91.729  1.00  3.24           C  
ATOM   3855  CZ  TYR D  27     128.065  80.992  92.698  1.00  3.93           C  
ATOM   3856  OH  TYR D  27     128.496  82.084  93.379  1.00  0.61           O  
ATOM   3857  N   ASN D  28     125.374  74.152  90.679  1.00  3.63           N  
ATOM   3858  CA  ASN D  28     124.962  72.965  89.940  1.00  3.53           C  
ATOM   3859  C   ASN D  28     123.432  72.973  89.742  1.00  8.65           C  
ATOM   3860  O   ASN D  28     122.707  73.360  90.659  1.00  8.88           O  
ATOM   3861  CB  ASN D  28     125.463  71.791  90.792  1.00  9.63           C  
ATOM   3862  CG  ASN D  28     125.424  70.429  90.155  1.00  3.28           C  
ATOM   3863  ND2 ASN D  28     124.253  69.862  90.056  1.00  6.33           N  
ATOM   3864  OD1 ASN D  28     126.444  69.856  89.819  1.00  6.93           O  
ATOM   3865  N   ALA D  29     122.918  72.561  88.578  1.00  2.42           N  
ATOM   3866  CA  ALA D  29     121.477  72.546  88.301  1.00  4.82           C  
ATOM   3867  C   ALA D  29     120.804  71.211  88.654  1.00  2.14           C  
ATOM   3868  O   ALA D  29     121.314  70.137  88.331  1.00  3.60           O  
ATOM   3869  CB  ALA D  29     121.248  72.903  86.828  1.00  1.44           C  
ATOM   3870  N   LEU D  30     119.618  71.286  89.260  1.00  2.33           N  
ATOM   3871  CA  LEU D  30     118.791  70.150  89.680  1.00  8.46           C  
ATOM   3872  C   LEU D  30     117.420  70.217  88.992  1.00  6.52           C  
ATOM   3873  O   LEU D  30     116.902  71.311  88.757  1.00  5.69           O  
ATOM   3874  CB  LEU D  30     118.594  70.180  91.202  1.00  9.04           C  
ATOM   3875  CG  LEU D  30     119.843  70.249  92.093  1.00  4.85           C  
ATOM   3876  CD1 LEU D  30     119.407  70.281  93.554  1.00  9.79           C  
ATOM   3877  CD2 LEU D  30     120.747  69.041  91.897  1.00 10.88           C  
ATOM   3878  N   LYS D  31     116.804  69.065  88.714  1.00 12.52           N  
ATOM   3879  CA  LYS D  31     115.509  68.965  88.013  1.00  5.51           C  
ATOM   3880  C   LYS D  31     114.423  68.183  88.757  1.00  6.88           C  
ATOM   3881  O   LYS D  31     114.691  67.102  89.278  1.00  9.98           O  
ATOM   3882  CB  LYS D  31     115.734  68.277  86.651  1.00 11.68           C  
ATOM   3883  CG  LYS D  31     116.691  68.988  85.685  1.00  9.84           C  
ATOM   3884  CD  LYS D  31     116.109  70.290  85.132  1.00 10.31           C  
ATOM   3885  CE  LYS D  31     117.102  70.938  84.160  1.00 11.56           C  
ATOM   3886  NZ  LYS D  31     116.439  71.960  83.315  1.00  6.40           N  
ATOM   3887  N   ILE D  32     113.198  68.713  88.757  1.00 12.63           N  
ATOM   3888  CA  ILE D  32     111.982  68.093  89.311  1.00 12.56           C  
ATOM   3889  C   ILE D  32     111.000  67.909  88.149  1.00 13.69           C  
ATOM   3890  O   ILE D  32     110.590  68.885  87.526  1.00 16.16           O  
ATOM   3891  CB  ILE D  32     111.317  68.944  90.425  1.00 13.22           C  
ATOM   3892  CG1 ILE D  32     112.241  69.072  91.649  1.00 16.91           C  
ATOM   3893  CG2 ILE D  32     109.991  68.298  90.885  1.00 14.53           C  
ATOM   3894  CD1 ILE D  32     111.719  69.994  92.754  1.00 11.36           C  
ATOM   3895  N   GLN D  33     110.616  66.665  87.870  1.00 41.99           N  
ATOM   3896  CA  GLN D  33     109.640  66.285  86.844  1.00 45.40           C  
ATOM   3897  C   GLN D  33     108.656  65.328  87.517  1.00 42.37           C  
ATOM   3898  O   GLN D  33     109.004  64.181  87.804  1.00 43.28           O  
ATOM   3899  CB  GLN D  33     110.298  65.603  85.623  1.00 42.79           C  
ATOM   3900  CG  GLN D  33     110.618  66.549  84.452  1.00 39.54           C  
ATOM   3901  CD  GLN D  33     111.988  67.217  84.528  1.00 38.21           C  
ATOM   3902  NE2 GLN D  33     112.082  68.503  84.309  1.00 37.69           N  
ATOM   3903  OE1 GLN D  33     113.014  66.582  84.724  1.00 40.26           O  
ATOM   3904  N   HIS D  34     107.440  65.787  87.806  1.00 25.24           N  
ATOM   3905  CA  HIS D  34     106.426  64.986  88.496  1.00 24.08           C  
ATOM   3906  C   HIS D  34     105.039  65.089  87.855  1.00 20.98           C  
ATOM   3907  O   HIS D  34     104.569  66.172  87.505  1.00 18.69           O  
ATOM   3908  CB  HIS D  34     106.446  65.378  89.983  1.00 25.73           C  
ATOM   3909  CG  HIS D  34     105.346  64.799  90.832  1.00 23.36           C  
ATOM   3910  CD2 HIS D  34     105.426  63.661  91.576  1.00 17.98           C  
ATOM   3911  ND1 HIS D  34     104.065  65.331  90.959  1.00 26.94           N  
ATOM   3912  CE1 HIS D  34     103.402  64.507  91.784  1.00 19.42           C  
ATOM   3913  NE2 HIS D  34     104.196  63.496  92.169  1.00 17.81           N  
ATOM   3914  N   LYS D  35     104.394  63.930  87.692  1.00 33.25           N  
ATOM   3915  CA  LYS D  35     103.040  63.775  87.149  1.00 27.40           C  
ATOM   3916  C   LYS D  35     102.109  63.458  88.322  1.00 34.62           C  
ATOM   3917  O   LYS D  35     102.404  62.562  89.111  1.00 30.72           O  
ATOM   3918  CB  LYS D  35     103.046  62.709  86.033  1.00 31.06           C  
ATOM   3919  CG  LYS D  35     101.768  61.858  85.941  1.00 26.23           C  
ATOM   3920  CD  LYS D  35     101.647  61.115  84.600  1.00 31.94           C  
ATOM   3921  CE  LYS D  35     100.170  60.862  84.275  1.00 28.08           C  
ATOM   3922  NZ  LYS D  35      99.988  60.348  82.897  1.00 27.94           N  
ATOM   3923  N   ALA D  36     100.987  64.162  88.416  1.00 26.55           N  
ATOM   3924  CA  ALA D  36      99.985  64.014  89.463  1.00 26.48           C  
ATOM   3925  C   ALA D  36      99.534  62.554  89.606  1.00 17.65           C  
ATOM   3926  O   ALA D  36      99.013  61.954  88.666  1.00 25.92           O  
ATOM   3927  CB  ALA D  36      98.816  64.944  89.125  1.00 26.62           C  
ATOM   3928  N   ARG D  37      99.739  61.976  90.790  1.00 32.38           N  
ATOM   3929  CA  ARG D  37      99.393  60.579  91.116  1.00 33.82           C  
ATOM   3930  C   ARG D  37      97.890  60.371  91.331  1.00 34.94           C  
ATOM   3931  O   ARG D  37      97.391  59.256  91.182  1.00 34.11           O  
ATOM   3932  CB  ARG D  37     100.191  60.168  92.367  1.00 31.85           C  
ATOM   3933  CG  ARG D  37     101.709  60.272  92.143  1.00 32.99           C  
ATOM   3934  CD  ARG D  37     102.519  60.021  93.415  1.00 33.00           C  
ATOM   3935  NE  ARG D  37     102.376  61.119  94.394  1.00 35.68           N  
ATOM   3936  CZ  ARG D  37     103.051  61.231  95.524  1.00 29.66           C  
ATOM   3937  NH1 ARG D  37     102.825  62.228  96.316  1.00 34.83           N  
ATOM   3938  NH2 ARG D  37     103.956  60.373  95.888  1.00 35.38           N  
ATOM   3939  N   ASN D  38      97.177  61.439  91.678  1.00 36.98           N  
ATOM   3940  CA  ASN D  38      95.741  61.498  91.950  1.00 37.09           C  
ATOM   3941  C   ASN D  38      95.207  62.929  91.741  1.00 37.31           C  
ATOM   3942  O   ASN D  38      95.969  63.886  91.622  1.00 33.19           O  
ATOM   3943  CB  ASN D  38      95.444  60.946  93.358  1.00 35.19           C  
ATOM   3944  CG  ASN D  38      96.125  61.716  94.474  1.00 36.57           C  
ATOM   3945  ND2 ASN D  38      96.952  61.061  95.256  1.00 38.60           N  
ATOM   3946  OD1 ASN D  38      95.907  62.901  94.658  1.00 36.71           O  
ATOM   3947  N   GLU D  39      93.886  63.081  91.690  1.00 46.87           N  
ATOM   3948  CA  GLU D  39      93.191  64.355  91.484  1.00 42.76           C  
ATOM   3949  C   GLU D  39      93.474  65.477  92.507  1.00 41.77           C  
ATOM   3950  O   GLU D  39      93.118  66.625  92.243  1.00 45.47           O  
ATOM   3951  CB  GLU D  39      91.676  64.103  91.318  1.00 39.32           C  
ATOM   3952  CG  GLU D  39      90.894  63.571  92.535  1.00 44.78           C  
ATOM   3953  CD  GLU D  39      91.152  62.097  92.914  1.00 39.04           C  
ATOM   3954  OE1 GLU D  39      91.767  61.342  92.127  1.00 43.03           O  
ATOM   3955  OE2 GLU D  39      90.685  61.670  93.994  1.00 43.18           O  
ATOM   3956  N   ASN D  40      94.094  65.202  93.660  1.00 39.97           N  
ATOM   3957  CA  ASN D  40      94.426  66.237  94.647  1.00 44.20           C  
ATOM   3958  C   ASN D  40      95.787  66.911  94.361  1.00 40.99           C  
ATOM   3959  O   ASN D  40      96.124  67.903  95.000  1.00 40.48           O  
ATOM   3960  CB  ASN D  40      94.381  65.662  96.070  1.00 39.73           C  
ATOM   3961  CG  ASN D  40      93.105  64.924  96.430  1.00 36.17           C  
ATOM   3962  ND2 ASN D  40      91.952  65.518  96.239  1.00 36.48           N  
ATOM   3963  OD1 ASN D  40      93.127  63.785  96.868  1.00 39.17           O  
ATOM   3964  N   GLU D  41      96.584  66.368  93.439  1.00 28.80           N  
ATOM   3965  CA  GLU D  41      97.894  66.886  93.016  1.00 29.54           C  
ATOM   3966  C   GLU D  41      97.834  67.638  91.674  1.00 30.82           C  
ATOM   3967  O   GLU D  41      96.837  67.602  90.955  1.00 29.46           O  
ATOM   3968  CB  GLU D  41      98.906  65.730  92.914  1.00 25.01           C  
ATOM   3969  CG  GLU D  41      99.172  65.059  94.261  1.00 30.64           C  
ATOM   3970  CD  GLU D  41     100.172  63.899  94.176  1.00 28.63           C  
ATOM   3971  OE1 GLU D  41     100.508  63.425  93.070  1.00 24.16           O  
ATOM   3972  OE2 GLU D  41     100.659  63.463  95.244  1.00 23.39           O  
ATOM   3973  N   VAL D  42      98.919  68.334  91.332  1.00 13.77           N  
ATOM   3974  CA  VAL D  42      99.108  69.064  90.071  1.00 17.68           C  
ATOM   3975  C   VAL D  42     100.458  68.679  89.450  1.00 20.11           C  
ATOM   3976  O   VAL D  42     101.418  68.460  90.186  1.00 20.45           O  
ATOM   3977  CB  VAL D  42      98.967  70.588  90.249  1.00 18.43           C  
ATOM   3978  CG1 VAL D  42      97.584  70.947  90.798  1.00 13.72           C  
ATOM   3979  CG2 VAL D  42     100.027  71.250  91.138  1.00 17.00           C  
ATOM   3980  N   ASP D  43     100.563  68.554  88.121  1.00 27.60           N  
ATOM   3981  CA  ASP D  43     101.842  68.233  87.457  1.00 32.80           C  
ATOM   3982  C   ASP D  43     102.845  69.382  87.652  1.00 26.95           C  
ATOM   3983  O   ASP D  43     102.470  70.556  87.566  1.00 32.85           O  
ATOM   3984  CB  ASP D  43     101.691  67.994  85.940  1.00 33.97           C  
ATOM   3985  CG  ASP D  43     100.895  66.755  85.512  1.00 30.48           C  
ATOM   3986  OD1 ASP D  43     100.504  65.943  86.371  1.00 25.94           O  
ATOM   3987  OD2 ASP D  43     100.699  66.577  84.291  1.00 29.78           O  
ATOM   3988  N   ILE D  44     104.124  69.064  87.867  1.00 21.97           N  
ATOM   3989  CA  ILE D  44     105.179  70.072  88.067  1.00 15.38           C  
ATOM   3990  C   ILE D  44     106.443  69.747  87.259  1.00 13.97           C  
ATOM   3991  O   ILE D  44     106.889  68.605  87.164  1.00 20.91           O  
ATOM   3992  CB  ILE D  44     105.431  70.341  89.579  1.00 19.22           C  
ATOM   3993  CG1 ILE D  44     106.471  71.446  89.873  1.00 14.01           C  
ATOM   3994  CG2 ILE D  44     105.877  69.085  90.327  1.00 23.44           C  
ATOM   3995  CD1 ILE D  44     106.024  72.838  89.407  1.00 19.28           C  
ATOM   3996  N   ASP D  45     107.005  70.801  86.678  1.00 36.34           N  
ATOM   3997  CA  ASP D  45     108.215  70.866  85.852  1.00 38.39           C  
ATOM   3998  C   ASP D  45     109.035  72.051  86.386  1.00 39.52           C  
ATOM   3999  O   ASP D  45     108.768  73.208  86.049  1.00 31.10           O  
ATOM   4000  CB  ASP D  45     107.782  71.038  84.372  1.00 33.98           C  
ATOM   4001  CG  ASP D  45     108.644  70.304  83.345  1.00 32.49           C  
ATOM   4002  OD1 ASP D  45     109.716  69.783  83.711  1.00 35.14           O  
ATOM   4003  OD2 ASP D  45     108.248  70.258  82.159  1.00 31.41           O  
ATOM   4004  N   LEU D  46     110.018  71.777  87.248  1.00  7.34           N  
ATOM   4005  CA  LEU D  46     110.807  72.824  87.905  1.00  9.67           C  
ATOM   4006  C   LEU D  46     112.315  72.536  87.926  1.00 15.71           C  
ATOM   4007  O   LEU D  46     112.757  71.405  88.088  1.00 16.42           O  
ATOM   4008  CB  LEU D  46     110.215  73.027  89.321  1.00 14.30           C  
ATOM   4009  CG  LEU D  46     110.867  74.123  90.180  1.00  6.67           C  
ATOM   4010  CD1 LEU D  46     110.646  75.512  89.597  1.00 14.01           C  
ATOM   4011  CD2 LEU D  46     110.273  74.118  91.578  1.00  6.88           C  
ATOM   4012  N   THR D  47     113.107  73.596  87.791  1.00 12.25           N  
ATOM   4013  CA  THR D  47     114.574  73.575  87.835  1.00 10.67           C  
ATOM   4014  C   THR D  47     115.025  74.379  89.054  1.00 12.06           C  
ATOM   4015  O   THR D  47     114.473  75.445  89.331  1.00 17.44           O  
ATOM   4016  CB  THR D  47     115.199  74.149  86.549  1.00 17.59           C  
ATOM   4017  CG2 THR D  47     116.727  74.159  86.551  1.00 17.88           C  
ATOM   4018  OG1 THR D  47     114.823  73.372  85.432  1.00 14.28           O  
ATOM   4019  N   LEU D  48     116.013  73.877  89.789  1.00 11.02           N  
ATOM   4020  CA  LEU D  48     116.578  74.524  90.975  1.00  3.85           C  
ATOM   4021  C   LEU D  48     118.092  74.698  90.802  1.00  3.42           C  
ATOM   4022  O   LEU D  48     118.736  73.824  90.224  1.00  6.26           O  
ATOM   4023  CB  LEU D  48     116.327  73.640  92.216  1.00  6.58           C  
ATOM   4024  CG  LEU D  48     114.917  73.081  92.454  1.00  5.31           C  
ATOM   4025  CD1 LEU D  48     114.971  72.074  93.595  1.00 10.08           C  
ATOM   4026  CD2 LEU D  48     113.925  74.178  92.817  1.00  5.76           C  
ATOM   4027  N   GLU D  49     118.679  75.782  91.301  1.00 19.35           N  
ATOM   4028  CA  GLU D  49     120.131  76.010  91.260  1.00 20.46           C  
ATOM   4029  C   GLU D  49     120.704  75.930  92.683  1.00 16.48           C  
ATOM   4030  O   GLU D  49     120.215  76.616  93.586  1.00 15.64           O  
ATOM   4031  CB  GLU D  49     120.479  77.344  90.582  1.00 12.27           C  
ATOM   4032  CG  GLU D  49     121.981  77.416  90.256  1.00 14.09           C  
ATOM   4033  CD  GLU D  49     122.472  78.843  89.973  1.00 20.22           C  
ATOM   4034  OE1 GLU D  49     122.335  79.717  90.857  1.00 13.81           O  
ATOM   4035  OE2 GLU D  49     123.055  79.116  88.902  1.00 17.56           O  
ATOM   4036  N   VAL D  50     121.732  75.109  92.911  1.00  4.95           N  
ATOM   4037  CA  VAL D  50     122.350  74.965  94.241  1.00  0.94           C  
ATOM   4038  C   VAL D  50     123.026  76.261  94.676  1.00  8.99           C  
ATOM   4039  O   VAL D  50     123.868  76.779  93.954  1.00  0.67           O  
ATOM   4040  CB  VAL D  50     123.379  73.826  94.259  1.00  6.80           C  
ATOM   4041  CG1 VAL D  50     124.115  73.786  95.599  1.00  9.72           C  
ATOM   4042  CG2 VAL D  50     122.710  72.473  94.038  1.00  7.09           C  
ATOM   4043  N   ALA D  51     122.737  76.742  95.887  1.00  3.26           N  
ATOM   4044  CA  ALA D  51     123.299  77.992  96.398  1.00  0.73           C  
ATOM   4045  C   ALA D  51     124.263  77.813  97.577  1.00  5.79           C  
ATOM   4046  O   ALA D  51     125.273  78.513  97.623  1.00  7.33           O  
ATOM   4047  CB  ALA D  51     122.142  78.917  96.765  1.00  3.58           C  
ATOM   4048  N   LEU D  52     123.989  76.904  98.521  1.00  6.53           N  
ATOM   4049  CA  LEU D  52     124.880  76.647  99.659  1.00  5.66           C  
ATOM   4050  C   LEU D  52     124.666  75.282 100.319  1.00  0.34           C  
ATOM   4051  O   LEU D  52     123.587  74.700 100.262  1.00  9.20           O  
ATOM   4052  CB  LEU D  52     124.837  77.799 100.691  1.00  3.80           C  
ATOM   4053  CG  LEU D  52     123.468  78.198 101.256  1.00  3.79           C  
ATOM   4054  CD1 LEU D  52     123.155  77.447 102.546  1.00  8.46           C  
ATOM   4055  CD2 LEU D  52     123.462  79.683 101.610  1.00  4.84           C  
ATOM   4056  N   HIS D  53     125.723  74.764 100.940  1.00  4.51           N  
ATOM   4057  CA  HIS D  53     125.744  73.492 101.672  1.00  6.39           C  
ATOM   4058  C   HIS D  53     125.342  73.728 103.131  1.00  2.11           C  
ATOM   4059  O   HIS D  53     125.743  74.734 103.715  1.00  5.28           O  
ATOM   4060  CB  HIS D  53     127.135  72.850 101.576  1.00  6.68           C  
ATOM   4061  CG  HIS D  53     127.463  72.284 100.219  1.00  5.38           C  
ATOM   4062  CD2 HIS D  53     127.456  72.952  99.029  1.00  5.98           C  
ATOM   4063  ND1 HIS D  53     127.766  70.944  99.975  1.00  7.08           N  
ATOM   4064  CE1 HIS D  53     127.911  70.830  98.646  1.00  8.41           C  
ATOM   4065  NE2 HIS D  53     127.737  72.022  98.058  1.00  8.79           N  
ATOM   4066  N   LEU D  54     124.584  72.812 103.740  1.00  4.24           N  
ATOM   4067  CA  LEU D  54     124.101  72.977 105.120  1.00  5.85           C  
ATOM   4068  C   LEU D  54     124.542  71.901 106.123  1.00  3.81           C  
ATOM   4069  O   LEU D  54     124.445  72.133 107.327  1.00  5.55           O  
ATOM   4070  CB  LEU D  54     122.561  72.975 105.069  1.00 10.47           C  
ATOM   4071  CG  LEU D  54     121.886  74.181 104.401  1.00  4.05           C  
ATOM   4072  CD1 LEU D  54     120.394  73.894 104.318  1.00  4.81           C  
ATOM   4073  CD2 LEU D  54     122.084  75.464 105.199  1.00 10.97           C  
ATOM   4074  N   GLY D  55     125.036  70.747 105.680  1.00  6.32           N  
ATOM   4075  CA  GLY D  55     125.410  69.627 106.563  1.00  4.78           C  
ATOM   4076  C   GLY D  55     124.286  68.581 106.579  1.00  8.32           C  
ATOM   4077  O   GLY D  55     123.265  68.781 105.928  1.00 10.75           O  
ATOM   4078  N   ASP D  56     124.418  67.469 107.316  1.00 22.57           N  
ATOM   4079  CA  ASP D  56     123.389  66.397 107.362  1.00 29.13           C  
ATOM   4080  C   ASP D  56     122.906  65.992 105.946  1.00 28.88           C  
ATOM   4081  O   ASP D  56     121.713  65.885 105.655  1.00 30.88           O  
ATOM   4082  CB  ASP D  56     122.267  66.771 108.354  1.00 24.16           C  
ATOM   4083  CG  ASP D  56     121.253  65.650 108.642  1.00 29.33           C  
ATOM   4084  OD1 ASP D  56     121.472  64.481 108.250  1.00 23.24           O  
ATOM   4085  OD2 ASP D  56     120.234  65.928 109.315  1.00 22.77           O  
ATOM   4086  N   ASP D  57     123.864  65.891 105.020  1.00 22.25           N  
ATOM   4087  CA  ASP D  57     123.687  65.558 103.606  1.00 15.66           C  
ATOM   4088  C   ASP D  57     122.606  66.425 102.920  1.00 15.88           C  
ATOM   4089  O   ASP D  57     121.919  65.970 102.004  1.00 15.81           O  
ATOM   4090  CB  ASP D  57     123.402  64.047 103.455  1.00 20.09           C  
ATOM   4091  CG  ASP D  57     124.403  63.127 104.171  1.00 23.02           C  
ATOM   4092  OD1 ASP D  57     125.566  63.534 104.395  1.00 25.36           O  
ATOM   4093  OD2 ASP D  57     124.010  61.995 104.532  1.00 17.70           O  
ATOM   4094  N   THR D  58     122.524  67.706 103.288  1.00  7.84           N  
ATOM   4095  CA  THR D  58     121.493  68.651 102.837  1.00  7.87           C  
ATOM   4096  C   THR D  58     122.070  69.912 102.207  1.00  8.64           C  
ATOM   4097  O   THR D  58     123.113  70.421 102.611  1.00  3.06           O  
ATOM   4098  CB  THR D  58     120.569  68.995 104.020  1.00  1.24           C  
ATOM   4099  CG2 THR D  58     119.415  69.944 103.697  1.00  5.59           C  
ATOM   4100  OG1 THR D  58     119.979  67.814 104.517  1.00  7.88           O  
ATOM   4101  N   VAL D  59     121.359  70.429 101.206  1.00  5.01           N  
ATOM   4102  CA  VAL D  59     121.706  71.587 100.375  1.00  1.45           C  
ATOM   4103  C   VAL D  59     120.537  72.572 100.250  1.00  0.93           C  
ATOM   4104  O   VAL D  59     119.378  72.170 100.205  1.00  4.02           O  
ATOM   4105  CB  VAL D  59     122.103  71.056  98.983  1.00  3.58           C  
ATOM   4106  CG1 VAL D  59     122.363  72.164  97.986  1.00  5.62           C  
ATOM   4107  CG2 VAL D  59     123.354  70.178  99.027  1.00 10.10           C  
ATOM   4108  N   ARG D  60     120.825  73.873 100.197  1.00  4.16           N  
ATOM   4109  CA  ARG D  60     119.834  74.934 100.002  1.00  2.87           C  
ATOM   4110  C   ARG D  60     119.883  75.408  98.554  1.00  8.45           C  
ATOM   4111  O   ARG D  60     120.960  75.634  97.999  1.00  3.07           O  
ATOM   4112  CB  ARG D  60     120.073  76.053 101.006  1.00  9.15           C  
ATOM   4113  CG  ARG D  60     119.093  77.225 100.845  1.00  8.63           C  
ATOM   4114  CD  ARG D  60     118.944  78.014 102.149  1.00  6.38           C  
ATOM   4115  NE  ARG D  60     118.270  77.181 103.168  1.00  7.47           N  
ATOM   4116  CZ  ARG D  60     118.252  77.330 104.479  1.00  1.57           C  
ATOM   4117  NH1 ARG D  60     117.613  76.481 105.219  1.00  6.02           N  
ATOM   4118  NH2 ARG D  60     118.858  78.310 105.081  1.00  3.27           N  
ATOM   4119  N   THR D  61     118.722  75.590  97.940  1.00  4.88           N  
ATOM   4120  CA  THR D  61     118.600  75.955  96.524  1.00  2.25           C  
ATOM   4121  C   THR D  61     117.567  77.038  96.252  1.00  9.02           C  
ATOM   4122  O   THR D  61     116.630  77.229  97.022  1.00  4.11           O  
ATOM   4123  CB  THR D  61     118.243  74.714  95.695  1.00  4.76           C  
ATOM   4124  CG2 THR D  61     119.031  73.459  96.057  1.00  1.22           C  
ATOM   4125  OG1 THR D  61     116.895  74.391  95.883  1.00  7.21           O  
ATOM   4126  N   ILE D  62     117.758  77.747  95.145  1.00  5.03           N  
ATOM   4127  CA  ILE D  62     116.855  78.783  94.646  1.00  8.13           C  
ATOM   4128  C   ILE D  62     116.103  78.219  93.438  1.00  6.77           C  
ATOM   4129  O   ILE D  62     116.713  77.662  92.522  1.00  3.21           O  
ATOM   4130  CB  ILE D  62     117.620  80.077  94.301  1.00  7.10           C  
ATOM   4131  CG1 ILE D  62     118.368  80.682  95.509  1.00  9.34           C  
ATOM   4132  CG2 ILE D  62     116.664  81.127  93.715  1.00  8.94           C  
ATOM   4133  CD1 ILE D  62     117.487  81.081  96.703  1.00  7.42           C  
ATOM   4134  N   ALA D  63     114.772  78.293  93.456  1.00  3.91           N  
ATOM   4135  CA  ALA D  63     113.910  77.837  92.365  1.00  4.98           C  
ATOM   4136  C   ALA D  63     113.951  78.785  91.147  1.00  6.84           C  
ATOM   4137  O   ALA D  63     113.955  80.007  91.302  1.00  5.06           O  
ATOM   4138  CB  ALA D  63     112.489  77.672  92.906  1.00  5.81           C  
ATOM   4139  N   MET D  64     113.969  78.236  89.925  1.00 17.71           N  
ATOM   4140  CA  MET D  64     114.018  79.028  88.681  1.00 10.82           C  
ATOM   4141  C   MET D  64     112.626  79.436  88.146  1.00 19.51           C  
ATOM   4142  O   MET D  64     112.532  80.243  87.226  1.00 16.82           O  
ATOM   4143  CB  MET D  64     114.825  78.246  87.625  1.00 18.43           C  
ATOM   4144  CG  MET D  64     116.251  77.901  88.107  1.00 17.60           C  
ATOM   4145  SD  MET D  64     117.373  79.264  88.527  1.00 14.10           S  
ATOM   4146  CE  MET D  64     117.316  80.234  87.012  1.00 19.20           C  
ATOM   4147  N   ALA D  65     111.547  78.890  88.715  1.00  8.98           N  
ATOM   4148  CA  ALA D  65     110.142  79.162  88.402  1.00  6.91           C  
ATOM   4149  C   ALA D  65     109.293  79.130  89.691  1.00  7.41           C  
ATOM   4150  O   ALA D  65     109.807  78.780  90.754  1.00  8.45           O  
ATOM   4151  CB  ALA D  65     109.654  78.183  87.327  1.00 11.84           C  
ATOM   4152  N   SER D  66     108.003  79.472  89.632  1.00  5.60           N  
ATOM   4153  CA  SER D  66     107.138  79.499  90.823  1.00 11.72           C  
ATOM   4154  C   SER D  66     107.048  78.142  91.549  1.00  3.46           C  
ATOM   4155  O   SER D  66     106.853  77.090  90.937  1.00 10.83           O  
ATOM   4156  CB  SER D  66     105.744  80.011  90.455  1.00 13.06           C  
ATOM   4157  OG  SER D  66     104.964  80.143  91.625  1.00  6.04           O  
ATOM   4158  N   THR D  67     107.176  78.177  92.874  1.00  7.63           N  
ATOM   4159  CA  THR D  67     107.161  77.021  93.788  1.00  8.54           C  
ATOM   4160  C   THR D  67     105.780  76.534  94.250  1.00  4.66           C  
ATOM   4161  O   THR D  67     105.705  75.579  95.024  1.00  5.73           O  
ATOM   4162  CB  THR D  67     108.036  77.351  95.011  1.00  8.74           C  
ATOM   4163  CG2 THR D  67     109.519  77.386  94.656  1.00  2.83           C  
ATOM   4164  OG1 THR D  67     107.699  78.617  95.530  1.00  2.71           O  
ATOM   4165  N   ASP D  68     104.669  77.164  93.847  1.00 10.15           N  
ATOM   4166  CA  ASP D  68     103.326  76.716  94.256  1.00  8.68           C  
ATOM   4167  C   ASP D  68     103.045  75.286  93.786  1.00  9.46           C  
ATOM   4168  O   ASP D  68     103.372  74.923  92.658  1.00  7.89           O  
ATOM   4169  CB  ASP D  68     102.219  77.636  93.739  1.00  7.36           C  
ATOM   4170  CG  ASP D  68     102.297  79.103  94.181  1.00 15.55           C  
ATOM   4171  OD1 ASP D  68     102.858  79.409  95.256  1.00  9.85           O  
ATOM   4172  OD2 ASP D  68     101.708  79.950  93.477  1.00 12.05           O  
ATOM   4173  N   GLY D  69     102.442  74.451  94.624  1.00  5.47           N  
ATOM   4174  CA  GLY D  69     102.129  73.072  94.255  1.00  4.50           C  
ATOM   4175  C   GLY D  69     103.223  72.057  94.566  1.00  7.47           C  
ATOM   4176  O   GLY D  69     102.994  70.868  94.374  1.00  3.31           O  
ATOM   4177  N   LEU D  70     104.394  72.480  95.052  1.00  8.92           N  
ATOM   4178  CA  LEU D  70     105.462  71.574  95.513  1.00  0.68           C  
ATOM   4179  C   LEU D  70     105.054  70.829  96.786  1.00  5.74           C  
ATOM   4180  O   LEU D  70     104.321  71.364  97.613  1.00  3.39           O  
ATOM   4181  CB  LEU D  70     106.767  72.331  95.789  1.00  3.64           C  
ATOM   4182  CG  LEU D  70     107.539  72.800  94.556  1.00  3.05           C  
ATOM   4183  CD1 LEU D  70     108.760  73.587  95.023  1.00  6.03           C  
ATOM   4184  CD2 LEU D  70     108.043  71.611  93.742  1.00  2.34           C  
ATOM   4185  N   ILE D  71     105.614  69.639  96.995  1.00  8.48           N  
ATOM   4186  CA  ILE D  71     105.316  68.748  98.117  1.00  8.39           C  
ATOM   4187  C   ILE D  71     106.623  68.170  98.668  1.00  5.61           C  
ATOM   4188  O   ILE D  71     107.559  67.885  97.925  1.00  9.26           O  
ATOM   4189  CB  ILE D  71     104.380  67.606  97.630  1.00  6.03           C  
ATOM   4190  CG1 ILE D  71     103.047  68.143  97.081  1.00 14.28           C  
ATOM   4191  CG2 ILE D  71     104.098  66.538  98.695  1.00 12.76           C  
ATOM   4192  CD1 ILE D  71     102.156  67.099  96.399  1.00 11.49           C  
ATOM   4193  N   ARG D  72     106.685  67.949  99.985  1.00 12.42           N  
ATOM   4194  CA  ARG D  72     107.860  67.396 100.669  1.00 14.00           C  
ATOM   4195  C   ARG D  72     107.997  65.925 100.274  1.00 11.93           C  
ATOM   4196  O   ARG D  72     107.020  65.185 100.268  1.00 10.89           O  
ATOM   4197  CB  ARG D  72     107.747  67.572 102.190  1.00  6.23           C  
ATOM   4198  CG  ARG D  72     107.846  69.048 102.604  1.00  9.03           C  
ATOM   4199  CD  ARG D  72     107.554  69.227 104.101  1.00 10.77           C  
ATOM   4200  NE  ARG D  72     106.121  69.044 104.444  1.00 11.01           N  
ATOM   4201  CZ  ARG D  72     105.640  68.618 105.601  1.00 14.59           C  
ATOM   4202  NH1 ARG D  72     104.412  68.214 105.717  1.00  7.04           N  
ATOM   4203  NH2 ARG D  72     106.364  68.578 106.674  1.00 11.62           N  
ATOM   4204  N   GLY D  73     109.209  65.475  99.974  1.00  6.56           N  
ATOM   4205  CA  GLY D  73     109.455  64.112  99.500  1.00  8.17           C  
ATOM   4206  C   GLY D  73     109.426  63.972  97.972  1.00 13.71           C  
ATOM   4207  O   GLY D  73     109.656  62.869  97.479  1.00  7.30           O  
ATOM   4208  N   MET D  74     109.145  65.040  97.208  1.00  7.34           N  
ATOM   4209  CA  MET D  74     109.207  64.995  95.738  1.00  8.12           C  
ATOM   4210  C   MET D  74     110.650  64.685  95.320  1.00  4.13           C  
ATOM   4211  O   MET D  74     111.587  65.257  95.876  1.00  7.71           O  
ATOM   4212  CB  MET D  74     108.808  66.343  95.111  1.00  9.91           C  
ATOM   4213  CG  MET D  74     107.346  66.403  94.678  1.00  9.50           C  
ATOM   4214  SD  MET D  74     106.893  68.025  94.011  1.00 12.46           S  
ATOM   4215  CE  MET D  74     105.130  67.750  93.732  1.00 10.13           C  
ATOM   4216  N   GLU D  75     110.829  63.832  94.311  1.00 22.85           N  
ATOM   4217  CA  GLU D  75     112.151  63.434  93.817  1.00 23.69           C  
ATOM   4218  C   GLU D  75     112.841  64.567  93.049  1.00 17.76           C  
ATOM   4219  O   GLU D  75     112.220  65.276  92.255  1.00 27.24           O  
ATOM   4220  CB  GLU D  75     112.042  62.221  92.881  1.00 18.80           C  
ATOM   4221  CG  GLU D  75     111.305  60.992  93.434  1.00 21.47           C  
ATOM   4222  CD  GLU D  75     112.080  60.257  94.540  1.00 20.24           C  
ATOM   4223  OE1 GLU D  75     113.277  59.956  94.338  1.00 23.06           O  
ATOM   4224  OE2 GLU D  75     111.465  59.899  95.573  1.00 22.88           O  
ATOM   4225  N   VAL D  76     114.151  64.693  93.237  1.00 12.70           N  
ATOM   4226  CA  VAL D  76     114.996  65.696  92.587  1.00 18.92           C  
ATOM   4227  C   VAL D  76     116.166  64.969  91.932  1.00 16.69           C  
ATOM   4228  O   VAL D  76     116.783  64.102  92.552  1.00 18.08           O  
ATOM   4229  CB  VAL D  76     115.499  66.740  93.600  1.00 13.73           C  
ATOM   4230  CG1 VAL D  76     116.234  67.876  92.899  1.00 15.17           C  
ATOM   4231  CG2 VAL D  76     114.390  67.371  94.442  1.00 13.32           C  
ATOM   4232  N   ILE D  77     116.519  65.341  90.704  1.00  9.46           N  
ATOM   4233  CA  ILE D  77     117.610  64.715  89.951  1.00 11.67           C  
ATOM   4234  C   ILE D  77     118.742  65.718  89.771  1.00  8.33           C  
ATOM   4235  O   ILE D  77     118.522  66.868  89.399  1.00  8.56           O  
ATOM   4236  CB  ILE D  77     117.094  64.182  88.594  1.00 11.53           C  
ATOM   4237  CG1 ILE D  77     115.971  63.133  88.747  1.00  6.56           C  
ATOM   4238  CG2 ILE D  77     118.230  63.611  87.730  1.00 10.87           C  
ATOM   4239  CD1 ILE D  77     116.354  61.863  89.512  1.00 16.38           C  
ATOM   4240  N   ASP D  78     119.965  65.263  90.018  1.00 20.76           N  
ATOM   4241  CA  ASP D  78     121.179  66.054  89.872  1.00 13.37           C  
ATOM   4242  C   ASP D  78     121.743  65.864  88.462  1.00 19.09           C  
ATOM   4243  O   ASP D  78     122.086  64.749  88.063  1.00 14.78           O  
ATOM   4244  CB  ASP D  78     122.153  65.648  90.985  1.00 13.71           C  
ATOM   4245  CG  ASP D  78     123.579  66.142  90.771  1.00 16.02           C  
ATOM   4246  OD1 ASP D  78     123.751  67.184  90.106  1.00 19.30           O  
ATOM   4247  OD2 ASP D  78     124.507  65.499  91.308  1.00 18.04           O  
ATOM   4248  N   THR D  79     121.844  66.948  87.696  1.00  4.75           N  
ATOM   4249  CA  THR D  79     122.357  66.898  86.320  1.00 12.88           C  
ATOM   4250  C   THR D  79     123.885  66.764  86.245  1.00  9.09           C  
ATOM   4251  O   THR D  79     124.426  66.493  85.175  1.00 12.88           O  
ATOM   4252  CB  THR D  79     121.891  68.107  85.508  1.00  6.19           C  
ATOM   4253  CG2 THR D  79     120.373  68.272  85.500  1.00  9.47           C  
ATOM   4254  OG1 THR D  79     122.463  69.294  85.993  1.00  5.15           O  
ATOM   4255  N   GLY D  80     124.600  66.946  87.360  1.00 14.50           N  
ATOM   4256  CA  GLY D  80     126.059  66.832  87.442  1.00 10.09           C  
ATOM   4257  C   GLY D  80     126.844  68.035  86.910  1.00 10.35           C  
ATOM   4258  O   GLY D  80     128.073  67.984  86.872  1.00 10.89           O  
ATOM   4259  N   ALA D  81     126.170  69.105  86.492  1.00  5.96           N  
ATOM   4260  CA  ALA D  81     126.784  70.304  85.921  1.00  7.32           C  
ATOM   4261  C   ALA D  81     125.885  71.547  86.081  1.00 11.31           C  
ATOM   4262  O   ALA D  81     124.737  71.431  86.504  1.00 10.33           O  
ATOM   4263  CB  ALA D  81     127.049  70.016  84.434  1.00 15.36           C  
ATOM   4264  N   PRO D  82     126.385  72.764  85.828  1.00  4.96           N  
ATOM   4265  CA  PRO D  82     125.570  73.973  85.886  1.00 12.92           C  
ATOM   4266  C   PRO D  82     124.474  74.011  84.805  1.00 10.03           C  
ATOM   4267  O   PRO D  82     124.377  73.121  83.957  1.00 13.01           O  
ATOM   4268  CB  PRO D  82     126.553  75.124  85.651  1.00  4.81           C  
ATOM   4269  CG  PRO D  82     127.923  74.562  85.998  1.00  5.24           C  
ATOM   4270  CD  PRO D  82     127.782  73.097  85.602  1.00 12.88           C  
ATOM   4271  N   ILE D  83     123.642  75.057  84.816  1.00  9.50           N  
ATOM   4272  CA  ILE D  83     122.625  75.275  83.775  1.00  9.38           C  
ATOM   4273  C   ILE D  83     123.359  75.321  82.420  1.00  3.92           C  
ATOM   4274  O   ILE D  83     124.364  76.016  82.313  1.00 10.21           O  
ATOM   4275  CB  ILE D  83     121.800  76.562  84.049  1.00 12.27           C  
ATOM   4276  CG1 ILE D  83     120.971  76.409  85.349  1.00 13.75           C  
ATOM   4277  CG2 ILE D  83     120.877  76.913  82.870  1.00  8.12           C  
ATOM   4278  CD1 ILE D  83     120.305  77.697  85.846  1.00  6.91           C  
ATOM   4279  N   SER D  84     122.925  74.561  81.411  1.00  5.61           N  
ATOM   4280  CA  SER D  84     123.536  74.511  80.073  1.00  3.85           C  
ATOM   4281  C   SER D  84     122.565  75.000  78.994  1.00  3.83           C  
ATOM   4282  O   SER D  84     121.435  74.519  78.904  1.00  5.90           O  
ATOM   4283  CB  SER D  84     124.049  73.102  79.764  1.00  8.41           C  
ATOM   4284  OG  SER D  84     125.076  72.745  80.667  1.00  8.17           O  
ATOM   4285  N   VAL D  85     123.017  75.912  78.131  1.00  8.98           N  
ATOM   4286  CA  VAL D  85     122.202  76.551  77.076  1.00  3.42           C  
ATOM   4287  C   VAL D  85     122.734  76.307  75.655  1.00  8.54           C  
ATOM   4288  O   VAL D  85     123.945  76.170  75.486  1.00  9.21           O  
ATOM   4289  CB  VAL D  85     122.023  78.051  77.361  1.00  6.87           C  
ATOM   4290  CG1 VAL D  85     121.424  78.243  78.761  1.00  5.91           C  
ATOM   4291  CG2 VAL D  85     123.319  78.855  77.218  1.00  2.84           C  
ATOM   4292  N   PRO D  86     121.868  76.201  74.627  1.00  7.33           N  
ATOM   4293  CA  PRO D  86     122.284  75.972  73.239  1.00 11.50           C  
ATOM   4294  C   PRO D  86     123.230  77.039  72.673  1.00 13.41           C  
ATOM   4295  O   PRO D  86     123.050  78.233  72.915  1.00  8.99           O  
ATOM   4296  CB  PRO D  86     120.999  75.952  72.405  1.00 10.86           C  
ATOM   4297  CG  PRO D  86     119.910  75.626  73.413  1.00 11.84           C  
ATOM   4298  CD  PRO D  86     120.415  76.292  74.686  1.00 16.41           C  
ATOM   4299  N   VAL D  87     124.192  76.619  71.851  1.00 17.06           N  
ATOM   4300  CA  VAL D  87     125.153  77.511  71.178  1.00 17.03           C  
ATOM   4301  C   VAL D  87     125.265  77.142  69.692  1.00 18.26           C  
ATOM   4302  O   VAL D  87     125.069  75.988  69.315  1.00 16.02           O  
ATOM   4303  CB  VAL D  87     126.531  77.533  71.873  1.00 10.32           C  
ATOM   4304  CG1 VAL D  87     126.480  78.228  73.234  1.00 16.69           C  
ATOM   4305  CG2 VAL D  87     127.179  76.159  72.029  1.00  9.95           C  
ATOM   4306  N   GLY D  88     125.568  78.121  68.838  1.00 31.93           N  
ATOM   4307  CA  GLY D  88     125.695  77.938  67.383  1.00 26.43           C  
ATOM   4308  C   GLY D  88     124.855  78.926  66.560  1.00 25.92           C  
ATOM   4309  O   GLY D  88     124.138  79.754  67.129  1.00 29.10           O  
ATOM   4310  N   PRO D  89     124.935  78.883  65.220  1.00 14.62           N  
ATOM   4311  CA  PRO D  89     124.153  79.755  64.340  1.00 23.09           C  
ATOM   4312  C   PRO D  89     122.638  79.489  64.420  1.00 17.83           C  
ATOM   4313  O   PRO D  89     121.844  80.382  64.137  1.00 21.92           O  
ATOM   4314  CB  PRO D  89     124.708  79.505  62.935  1.00 21.12           C  
ATOM   4315  CG  PRO D  89     125.268  78.087  63.011  1.00 21.06           C  
ATOM   4316  CD  PRO D  89     125.784  77.996  64.444  1.00 19.34           C  
ATOM   4317  N   GLU D  90     122.209  78.298  64.853  1.00 24.58           N  
ATOM   4318  CA  GLU D  90     120.795  77.911  64.985  1.00 26.37           C  
ATOM   4319  C   GLU D  90     120.049  78.748  66.038  1.00 26.83           C  
ATOM   4320  O   GLU D  90     118.821  78.825  66.024  1.00 22.27           O  
ATOM   4321  CB  GLU D  90     120.684  76.434  65.388  1.00 27.45           C  
ATOM   4322  CG  GLU D  90     121.128  75.438  64.304  1.00 29.28           C  
ATOM   4323  CD  GLU D  90     122.652  75.292  64.146  1.00 28.06           C  
ATOM   4324  OE1 GLU D  90     123.423  75.783  65.000  1.00 27.22           O  
ATOM   4325  OE2 GLU D  90     123.079  74.613  63.183  1.00 28.13           O  
ATOM   4326  N   THR D  91     120.786  79.397  66.940  1.00 13.40           N  
ATOM   4327  CA  THR D  91     120.259  80.256  68.011  1.00 15.08           C  
ATOM   4328  C   THR D  91     119.887  81.657  67.493  1.00 16.75           C  
ATOM   4329  O   THR D  91     119.158  82.388  68.157  1.00 20.66           O  
ATOM   4330  CB  THR D  91     121.322  80.261  69.129  1.00 23.11           C  
ATOM   4331  CG2 THR D  91     121.246  81.338  70.200  1.00 18.12           C  
ATOM   4332  OG1 THR D  91     121.217  79.031  69.811  1.00 20.66           O  
ATOM   4333  N   LEU D  92     120.316  82.045  66.289  1.00 15.53           N  
ATOM   4334  CA  LEU D  92     120.002  83.351  65.691  1.00 10.09           C  
ATOM   4335  C   LEU D  92     118.522  83.447  65.286  1.00 12.73           C  
ATOM   4336  O   LEU D  92     117.973  82.534  64.670  1.00  6.33           O  
ATOM   4337  CB  LEU D  92     120.915  83.617  64.483  1.00  8.11           C  
ATOM   4338  CG  LEU D  92     122.410  83.752  64.824  1.00  9.27           C  
ATOM   4339  CD1 LEU D  92     123.253  83.630  63.562  1.00 10.19           C  
ATOM   4340  CD2 LEU D  92     122.714  85.110  65.455  1.00 10.92           C  
ATOM   4341  N   GLY D  93     117.873  84.570  65.592  1.00 19.75           N  
ATOM   4342  CA  GLY D  93     116.462  84.812  65.285  1.00 14.58           C  
ATOM   4343  C   GLY D  93     115.463  84.038  66.148  1.00 12.61           C  
ATOM   4344  O   GLY D  93     114.350  83.757  65.694  1.00 17.00           O  
ATOM   4345  N   ARG D  94     115.852  83.689  67.381  1.00 18.89           N  
ATOM   4346  CA  ARG D  94     115.045  82.968  68.375  1.00 13.09           C  
ATOM   4347  C   ARG D  94     114.990  83.707  69.720  1.00 11.65           C  
ATOM   4348  O   ARG D  94     115.951  84.377  70.090  1.00 16.84           O  
ATOM   4349  CB  ARG D  94     115.619  81.558  68.576  1.00 15.24           C  
ATOM   4350  CG  ARG D  94     115.679  80.656  67.334  1.00  9.16           C  
ATOM   4351  CD  ARG D  94     114.331  80.418  66.652  1.00 18.94           C  
ATOM   4352  NE  ARG D  94     113.334  79.850  67.576  1.00 13.97           N  
ATOM   4353  CZ  ARG D  94     113.040  78.583  67.757  1.00 12.12           C  
ATOM   4354  NH1 ARG D  94     112.141  78.280  68.632  1.00 15.73           N  
ATOM   4355  NH2 ARG D  94     113.592  77.620  67.085  1.00 11.94           N  
ATOM   4356  N   MET D  95     113.871  83.597  70.436  1.00 19.93           N  
ATOM   4357  CA  MET D  95     113.648  84.180  71.771  1.00 21.81           C  
ATOM   4358  C   MET D  95     113.805  83.091  72.830  1.00 16.51           C  
ATOM   4359  O   MET D  95     113.205  82.028  72.699  1.00 19.97           O  
ATOM   4360  CB  MET D  95     112.245  84.774  71.911  1.00 22.65           C  
ATOM   4361  CG  MET D  95     112.134  86.199  71.390  1.00 24.90           C  
ATOM   4362  SD  MET D  95     110.608  87.040  71.873  1.00 15.51           S  
ATOM   4363  CE  MET D  95     109.326  85.900  71.302  1.00 23.62           C  
ATOM   4364  N   PHE D  96     114.522  83.371  73.913  1.00 14.22           N  
ATOM   4365  CA  PHE D  96     114.832  82.403  74.965  1.00 14.69           C  
ATOM   4366  C   PHE D  96     114.514  82.809  76.401  1.00 14.21           C  
ATOM   4367  O   PHE D  96     114.461  83.978  76.779  1.00  6.12           O  
ATOM   4368  CB  PHE D  96     116.330  82.066  74.903  1.00 13.69           C  
ATOM   4369  CG  PHE D  96     116.764  81.355  73.651  1.00  6.36           C  
ATOM   4370  CD1 PHE D  96     116.551  79.977  73.561  1.00  8.43           C  
ATOM   4371  CD2 PHE D  96     117.396  82.038  72.606  1.00  8.44           C  
ATOM   4372  CE1 PHE D  96     116.959  79.275  72.424  1.00  7.63           C  
ATOM   4373  CE2 PHE D  96     117.781  81.339  71.454  1.00  8.38           C  
ATOM   4374  CZ  PHE D  96     117.569  79.954  71.361  1.00 10.26           C  
ATOM   4375  N   ASP D  97     114.328  81.765  77.194  1.00 13.90           N  
ATOM   4376  CA  ASP D  97     114.132  81.759  78.636  1.00 16.85           C  
ATOM   4377  C   ASP D  97     115.528  81.693  79.317  1.00 18.95           C  
ATOM   4378  O   ASP D  97     116.534  81.394  78.670  1.00 14.46           O  
ATOM   4379  CB  ASP D  97     113.269  80.514  78.904  1.00 15.55           C  
ATOM   4380  CG  ASP D  97     113.006  80.198  80.369  1.00 16.24           C  
ATOM   4381  OD1 ASP D  97     112.983  81.144  81.182  1.00 13.86           O  
ATOM   4382  OD2 ASP D  97     112.774  79.013  80.685  1.00 21.19           O  
ATOM   4383  N   VAL D  98     115.639  81.928  80.626  1.00  7.78           N  
ATOM   4384  CA  VAL D  98     116.927  81.847  81.352  1.00  9.25           C  
ATOM   4385  C   VAL D  98     117.580  80.458  81.228  1.00  9.20           C  
ATOM   4386  O   VAL D  98     118.803  80.346  81.197  1.00  8.19           O  
ATOM   4387  CB  VAL D  98     116.767  82.271  82.824  1.00  6.42           C  
ATOM   4388  CG1 VAL D  98     115.833  81.372  83.644  1.00 14.08           C  
ATOM   4389  CG2 VAL D  98     118.110  82.286  83.553  1.00 11.96           C  
ATOM   4390  N   LEU D  99     116.769  79.402  81.096  1.00  7.18           N  
ATOM   4391  CA  LEU D  99     117.217  78.015  80.953  1.00  5.44           C  
ATOM   4392  C   LEU D  99     117.585  77.632  79.507  1.00  5.75           C  
ATOM   4393  O   LEU D  99     117.842  76.462  79.224  1.00  7.28           O  
ATOM   4394  CB  LEU D  99     116.136  77.069  81.510  1.00  5.00           C  
ATOM   4395  CG  LEU D  99     115.693  77.343  82.957  1.00  5.96           C  
ATOM   4396  CD1 LEU D  99     114.699  76.272  83.386  1.00  9.26           C  
ATOM   4397  CD2 LEU D  99     116.854  77.334  83.950  1.00 13.87           C  
ATOM   4398  N   GLY D 100     117.566  78.582  78.566  1.00  5.87           N  
ATOM   4399  CA  GLY D 100     117.889  78.340  77.158  1.00  8.62           C  
ATOM   4400  C   GLY D 100     116.776  77.668  76.351  1.00  7.24           C  
ATOM   4401  O   GLY D 100     117.010  77.246  75.223  1.00 11.30           O  
ATOM   4402  N   GLU D 101     115.577  77.516  76.910  1.00 24.11           N  
ATOM   4403  CA  GLU D 101     114.407  76.986  76.203  1.00 29.72           C  
ATOM   4404  C   GLU D 101     113.716  78.119  75.415  1.00 25.83           C  
ATOM   4405  O   GLU D 101     113.692  79.265  75.879  1.00 32.24           O  
ATOM   4406  CB  GLU D 101     113.490  76.233  77.178  1.00 25.86           C  
ATOM   4407  CG  GLU D 101     114.191  74.922  77.575  1.00 32.12           C  
ATOM   4408  CD  GLU D 101     113.347  73.981  78.444  1.00 30.93           C  
ATOM   4409  OE1 GLU D 101     112.521  74.448  79.261  1.00 28.31           O  
ATOM   4410  OE2 GLU D 101     113.524  72.747  78.326  1.00 22.61           O  
ATOM   4411  N   PRO D 102     113.170  77.855  74.218  1.00  7.82           N  
ATOM   4412  CA  PRO D 102     112.557  78.891  73.395  1.00  6.53           C  
ATOM   4413  C   PRO D 102     111.187  79.375  73.888  1.00 13.89           C  
ATOM   4414  O   PRO D 102     110.358  78.584  74.338  1.00  6.70           O  
ATOM   4415  CB  PRO D 102     112.480  78.294  71.995  1.00 13.83           C  
ATOM   4416  CG  PRO D 102     112.357  76.793  72.256  1.00  6.24           C  
ATOM   4417  CD  PRO D 102     113.194  76.585  73.512  1.00  8.52           C  
ATOM   4418  N   ILE D 103     110.939  80.685  73.776  1.00 13.09           N  
ATOM   4419  CA  ILE D 103     109.672  81.349  74.135  1.00 15.77           C  
ATOM   4420  C   ILE D 103     108.700  81.308  72.950  1.00 15.74           C  
ATOM   4421  O   ILE D 103     107.525  80.997  73.117  1.00 18.99           O  
ATOM   4422  CB  ILE D 103     109.942  82.811  74.565  1.00 16.49           C  
ATOM   4423  CG1 ILE D 103     110.526  82.841  75.986  1.00 11.73           C  
ATOM   4424  CG2 ILE D 103     108.707  83.729  74.481  1.00 10.39           C  
ATOM   4425  CD1 ILE D 103     110.990  84.230  76.435  1.00 17.74           C  
ATOM   4426  N   ASP D 104     109.187  81.624  71.753  1.00 30.48           N  
ATOM   4427  CA  ASP D 104     108.417  81.660  70.506  1.00 30.91           C  
ATOM   4428  C   ASP D 104     107.870  80.282  70.072  1.00 29.27           C  
ATOM   4429  O   ASP D 104     108.458  79.242  70.367  1.00 31.02           O  
ATOM   4430  CB  ASP D 104     109.233  82.373  69.407  1.00 29.18           C  
ATOM   4431  CG  ASP D 104     110.681  81.893  69.187  1.00 29.58           C  
ATOM   4432  OD1 ASP D 104     110.968  80.678  69.247  1.00 31.05           O  
ATOM   4433  OD2 ASP D 104     111.542  82.758  68.923  1.00 30.05           O  
ATOM   4434  N   GLU D 105     106.733  80.238  69.368  1.00 41.88           N  
ATOM   4435  CA  GLU D 105     106.110  78.983  68.896  1.00 51.06           C  
ATOM   4436  C   GLU D 105     106.784  78.354  67.653  1.00 49.84           C  
ATOM   4437  O   GLU D 105     106.199  77.490  66.996  1.00 45.08           O  
ATOM   4438  CB  GLU D 105     104.605  79.156  68.614  1.00 46.75           C  
ATOM   4439  CG  GLU D 105     103.743  79.674  69.775  1.00 50.62           C  
ATOM   4440  CD  GLU D 105     103.604  81.199  69.812  1.00 45.27           C  
ATOM   4441  OE1 GLU D 105     104.416  81.909  69.173  1.00 50.74           O  
ATOM   4442  OE2 GLU D 105     102.622  81.672  70.424  1.00 41.59           O  
ATOM   4443  N   LYS D 106     108.017  78.740  67.305  1.00 33.74           N  
ATOM   4444  CA  LYS D 106     108.699  78.238  66.103  1.00 34.25           C  
ATOM   4445  C   LYS D 106     109.151  76.773  66.197  1.00 28.22           C  
ATOM   4446  O   LYS D 106     109.464  76.181  65.163  1.00 27.91           O  
ATOM   4447  CB  LYS D 106     109.919  79.122  65.812  1.00 32.19           C  
ATOM   4448  CG  LYS D 106     109.595  80.546  65.343  1.00 31.07           C  
ATOM   4449  CD  LYS D 106     110.903  81.255  64.968  1.00 32.14           C  
ATOM   4450  CE  LYS D 106     110.658  82.701  64.532  1.00 27.60           C  
ATOM   4451  NZ  LYS D 106     111.915  83.368  64.099  1.00 29.05           N  
ATOM   4452  N   GLY D 107     109.206  76.177  67.389  1.00 23.14           N  
ATOM   4453  CA  GLY D 107     109.599  74.771  67.576  1.00 23.52           C  
ATOM   4454  C   GLY D 107     110.939  74.599  68.301  1.00 29.60           C  
ATOM   4455  O   GLY D 107     111.520  75.585  68.760  1.00 22.70           O  
ATOM   4456  N   PRO D 108     111.460  73.368  68.417  1.00 28.36           N  
ATOM   4457  CA  PRO D 108     112.752  73.096  69.044  1.00 25.95           C  
ATOM   4458  C   PRO D 108     113.905  73.661  68.198  1.00 31.65           C  
ATOM   4459  O   PRO D 108     113.825  73.697  66.972  1.00 28.41           O  
ATOM   4460  CB  PRO D 108     112.808  71.573  69.192  1.00 32.94           C  
ATOM   4461  CG  PRO D 108     111.927  71.070  68.051  1.00 28.57           C  
ATOM   4462  CD  PRO D 108     110.839  72.136  67.955  1.00 28.59           C  
ATOM   4463  N   VAL D 109     114.990  74.107  68.840  1.00 24.13           N  
ATOM   4464  CA  VAL D 109     116.155  74.734  68.170  1.00 23.30           C  
ATOM   4465  C   VAL D 109     117.040  73.747  67.398  1.00 25.05           C  
ATOM   4466  O   VAL D 109     117.621  74.116  66.381  1.00 23.05           O  
ATOM   4467  CB  VAL D 109     116.977  75.535  69.199  1.00 21.49           C  
ATOM   4468  CG1 VAL D 109     118.204  76.229  68.607  1.00 25.03           C  
ATOM   4469  CG2 VAL D 109     116.110  76.624  69.833  1.00 21.84           C  
ATOM   4470  N   LYS D 110     117.131  72.489  67.847  1.00 54.48           N  
ATOM   4471  CA  LYS D 110     117.933  71.414  67.221  1.00 50.24           C  
ATOM   4472  C   LYS D 110     119.428  71.743  67.046  1.00 52.15           C  
ATOM   4473  O   LYS D 110     120.063  71.284  66.096  1.00 49.21           O  
ATOM   4474  CB  LYS D 110     117.265  70.940  65.908  1.00 54.06           C  
ATOM   4475  CG  LYS D 110     115.841  70.383  66.057  1.00 55.56           C  
ATOM   4476  CD  LYS D 110     115.798  69.073  66.856  1.00 49.46           C  
ATOM   4477  CE  LYS D 110     114.397  68.458  66.795  1.00 47.33           C  
ATOM   4478  NZ  LYS D 110     114.355  67.142  67.475  1.00 49.76           N  
ATOM   4479  N   ALA D 111     120.002  72.548  67.944  1.00 40.34           N  
ATOM   4480  CA  ALA D 111     121.430  72.886  67.923  1.00 37.17           C  
ATOM   4481  C   ALA D 111     122.322  71.659  68.240  1.00 42.43           C  
ATOM   4482  O   ALA D 111     121.907  70.741  68.954  1.00 42.59           O  
ATOM   4483  CB  ALA D 111     121.690  74.022  68.917  1.00 37.78           C  
ATOM   4484  N   LYS D 112     123.568  71.652  67.740  1.00 55.51           N  
ATOM   4485  CA  LYS D 112     124.551  70.573  67.971  1.00 52.02           C  
ATOM   4486  C   LYS D 112     125.300  70.608  69.314  1.00 57.35           C  
ATOM   4487  O   LYS D 112     125.852  69.574  69.699  1.00 53.40           O  
ATOM   4488  CB  LYS D 112     125.508  70.406  66.770  1.00 52.98           C  
ATOM   4489  CG  LYS D 112     124.839  69.755  65.541  1.00 52.39           C  
ATOM   4490  CD  LYS D 112     125.486  70.116  64.191  1.00 53.65           C  
ATOM   4491  CE  LYS D 112     125.393  71.583  63.750  1.00 53.41           C  
ATOM   4492  NZ  LYS D 112     123.984  72.035  63.613  1.00 52.21           N  
ATOM   4493  N   LYS D 113     125.345  71.737  70.038  1.00 41.72           N  
ATOM   4494  CA  LYS D 113     126.060  71.862  71.331  1.00 38.48           C  
ATOM   4495  C   LYS D 113     125.355  72.753  72.361  1.00 35.77           C  
ATOM   4496  O   LYS D 113     124.641  73.692  72.014  1.00 32.53           O  
ATOM   4497  CB  LYS D 113     127.485  72.408  71.086  1.00 32.37           C  
ATOM   4498  CG  LYS D 113     128.468  71.422  70.431  1.00 39.95           C  
ATOM   4499  CD  LYS D 113     128.792  70.224  71.338  1.00 36.13           C  
ATOM   4500  CE  LYS D 113     129.878  69.316  70.747  1.00 32.98           C  
ATOM   4501  NZ  LYS D 113     129.397  68.556  69.568  1.00 33.57           N  
ATOM   4502  N   ARG D 114     125.593  72.450  73.643  1.00 15.95           N  
ATOM   4503  CA  ARG D 114     125.082  73.155  74.836  1.00 13.42           C  
ATOM   4504  C   ARG D 114     126.249  73.514  75.764  1.00 10.12           C  
ATOM   4505  O   ARG D 114     126.996  72.617  76.154  1.00 13.07           O  
ATOM   4506  CB  ARG D 114     124.048  72.288  75.580  1.00  9.60           C  
ATOM   4507  CG  ARG D 114     122.791  71.957  74.756  1.00 11.86           C  
ATOM   4508  CD  ARG D 114     121.719  71.274  75.618  1.00 14.18           C  
ATOM   4509  NE  ARG D 114     120.999  72.221  76.499  1.00 13.72           N  
ATOM   4510  CZ  ARG D 114     119.818  72.772  76.298  1.00 16.84           C  
ATOM   4511  NH1 ARG D 114     119.336  73.613  77.159  1.00 10.75           N  
ATOM   4512  NH2 ARG D 114     119.086  72.494  75.261  1.00 14.25           N  
ATOM   4513  N   TRP D 115     126.434  74.787  76.110  1.00  8.01           N  
ATOM   4514  CA  TRP D 115     127.515  75.255  76.996  1.00  8.49           C  
ATOM   4515  C   TRP D 115     127.010  75.658  78.394  1.00 10.70           C  
ATOM   4516  O   TRP D 115     125.948  76.276  78.488  1.00  8.05           O  
ATOM   4517  CB  TRP D 115     128.233  76.445  76.351  1.00 12.22           C  
ATOM   4518  CG  TRP D 115     129.286  76.134  75.330  1.00 11.15           C  
ATOM   4519  CD1 TRP D 115     129.575  74.925  74.794  1.00 16.02           C  
ATOM   4520  CD2 TRP D 115     130.226  77.070  74.724  1.00 13.30           C  
ATOM   4521  CE2 TRP D 115     131.094  76.342  73.859  1.00 12.67           C  
ATOM   4522  CE3 TRP D 115     130.449  78.457  74.836  1.00 10.80           C  
ATOM   4523  NE1 TRP D 115     130.639  75.046  73.926  1.00  7.63           N  
ATOM   4524  CZ2 TRP D 115     132.145  76.948  73.165  1.00 11.60           C  
ATOM   4525  CZ3 TRP D 115     131.501  79.079  74.141  1.00 13.15           C  
ATOM   4526  CH2 TRP D 115     132.351  78.328  73.312  1.00  8.45           C  
ATOM   4527  N   PRO D 116     127.750  75.359  79.483  1.00  4.64           N  
ATOM   4528  CA  PRO D 116     127.345  75.715  80.843  1.00  5.85           C  
ATOM   4529  C   PRO D 116     127.466  77.226  81.094  1.00  7.19           C  
ATOM   4530  O   PRO D 116     128.351  77.885  80.567  1.00  3.90           O  
ATOM   4531  CB  PRO D 116     128.203  74.864  81.782  1.00  6.07           C  
ATOM   4532  CG  PRO D 116     129.460  74.606  80.962  1.00  3.83           C  
ATOM   4533  CD  PRO D 116     128.933  74.513  79.531  1.00  6.77           C  
ATOM   4534  N   ILE D 117     126.586  77.779  81.925  1.00  3.42           N  
ATOM   4535  CA  ILE D 117     126.508  79.215  82.248  1.00  8.39           C  
ATOM   4536  C   ILE D 117     127.652  79.742  83.142  1.00  6.86           C  
ATOM   4537  O   ILE D 117     128.027  80.912  83.074  1.00  8.16           O  
ATOM   4538  CB  ILE D 117     125.107  79.449  82.873  1.00  1.54           C  
ATOM   4539  CG1 ILE D 117     123.978  79.261  81.839  1.00  1.85           C  
ATOM   4540  CG2 ILE D 117     124.917  80.822  83.525  1.00  5.42           C  
ATOM   4541  CD1 ILE D 117     124.176  80.031  80.540  1.00  0.61           C  
ATOM   4542  N   HIS D 118     128.276  78.859  83.920  1.00  9.44           N  
ATOM   4543  CA  HIS D 118     129.373  79.138  84.852  1.00  7.42           C  
ATOM   4544  C   HIS D 118     130.658  78.484  84.314  1.00  7.30           C  
ATOM   4545  O   HIS D 118     130.846  77.273  84.440  1.00  6.36           O  
ATOM   4546  CB  HIS D 118     128.983  78.622  86.252  1.00  4.11           C  
ATOM   4547  CG  HIS D 118     127.833  79.358  86.910  1.00 10.93           C  
ATOM   4548  CD2 HIS D 118     126.587  78.860  87.145  1.00  7.44           C  
ATOM   4549  ND1 HIS D 118     127.870  80.677  87.359  1.00 11.59           N  
ATOM   4550  CE1 HIS D 118     126.651  80.931  87.861  1.00  8.76           C  
ATOM   4551  NE2 HIS D 118     125.856  79.856  87.743  1.00 12.03           N  
ATOM   4552  N   ARG D 119     131.514  79.271  83.652  1.00 11.75           N  
ATOM   4553  CA  ARG D 119     132.794  78.842  83.048  1.00  5.51           C  
ATOM   4554  C   ARG D 119     133.925  79.776  83.493  1.00  8.12           C  
ATOM   4555  O   ARG D 119     133.654  80.957  83.711  1.00 14.82           O  
ATOM   4556  CB  ARG D 119     132.708  78.850  81.502  1.00 14.11           C  
ATOM   4557  CG  ARG D 119     131.605  77.946  80.937  1.00  8.53           C  
ATOM   4558  CD  ARG D 119     131.287  78.140  79.441  1.00 14.39           C  
ATOM   4559  NE  ARG D 119     132.429  77.822  78.560  1.00 10.07           N  
ATOM   4560  CZ  ARG D 119     133.266  78.645  77.950  1.00  7.30           C  
ATOM   4561  NH1 ARG D 119     134.325  78.162  77.371  1.00  7.99           N  
ATOM   4562  NH2 ARG D 119     133.102  79.936  77.875  1.00  7.69           N  
ATOM   4563  N   PRO D 120     135.186  79.322  83.593  1.00  3.74           N  
ATOM   4564  CA  PRO D 120     136.281  80.202  83.992  1.00  7.56           C  
ATOM   4565  C   PRO D 120     136.534  81.264  82.911  1.00 12.23           C  
ATOM   4566  O   PRO D 120     136.414  80.957  81.719  1.00  8.44           O  
ATOM   4567  CB  PRO D 120     137.505  79.296  84.164  1.00  8.64           C  
ATOM   4568  CG  PRO D 120     136.901  77.907  84.354  1.00  5.46           C  
ATOM   4569  CD  PRO D 120     135.663  77.955  83.467  1.00  3.65           C  
ATOM   4570  N   PRO D 121     136.895  82.504  83.280  1.00  6.03           N  
ATOM   4571  CA  PRO D 121     137.158  83.563  82.310  1.00  6.93           C  
ATOM   4572  C   PRO D 121     138.468  83.311  81.537  1.00 13.51           C  
ATOM   4573  O   PRO D 121     139.284  82.481  81.951  1.00 14.66           O  
ATOM   4574  CB  PRO D 121     137.244  84.844  83.153  1.00  4.95           C  
ATOM   4575  CG  PRO D 121     137.759  84.341  84.498  1.00  9.21           C  
ATOM   4576  CD  PRO D 121     137.057  82.994  84.639  1.00  8.47           C  
ATOM   4577  N   PRO D 122     138.724  84.041  80.435  1.00 20.23           N  
ATOM   4578  CA  PRO D 122     139.966  83.914  79.677  1.00 21.03           C  
ATOM   4579  C   PRO D 122     141.176  84.370  80.505  1.00 18.82           C  
ATOM   4580  O   PRO D 122     141.073  85.279  81.337  1.00 16.70           O  
ATOM   4581  CB  PRO D 122     139.799  84.784  78.426  1.00 20.71           C  
ATOM   4582  CG  PRO D 122     138.290  84.956  78.300  1.00 15.19           C  
ATOM   4583  CD  PRO D 122     137.818  84.945  79.752  1.00 23.80           C  
ATOM   4584  N   SER D 123     142.340  83.776  80.259  1.00 23.20           N  
ATOM   4585  CA  SER D 123     143.581  84.122  80.965  1.00 17.71           C  
ATOM   4586  C   SER D 123     144.185  85.429  80.434  1.00 22.27           C  
ATOM   4587  O   SER D 123     143.820  85.914  79.361  1.00 18.05           O  
ATOM   4588  CB  SER D 123     144.562  82.946  80.835  1.00 17.95           C  
ATOM   4589  OG  SER D 123     144.873  82.688  79.478  1.00 19.42           O  
ATOM   4590  N   LEU D 124     145.161  85.998  81.148  1.00 19.56           N  
ATOM   4591  CA  LEU D 124     145.793  87.273  80.771  1.00 18.91           C  
ATOM   4592  C   LEU D 124     146.501  87.197  79.401  1.00 17.52           C  
ATOM   4593  O   LEU D 124     146.525  88.164  78.644  1.00 14.48           O  
ATOM   4594  CB  LEU D 124     146.740  87.681  81.914  1.00 17.11           C  
ATOM   4595  CG  LEU D 124     147.367  89.080  81.767  1.00 21.23           C  
ATOM   4596  CD1 LEU D 124     146.318  90.186  81.865  1.00 13.78           C  
ATOM   4597  CD2 LEU D 124     148.382  89.290  82.887  1.00 19.27           C  
ATOM   4598  N   SER D 125     147.021  86.017  79.062  1.00 24.76           N  
ATOM   4599  CA  SER D 125     147.699  85.704  77.799  1.00 22.73           C  
ATOM   4600  C   SER D 125     146.769  85.776  76.575  1.00 18.07           C  
ATOM   4601  O   SER D 125     147.233  86.063  75.473  1.00 17.33           O  
ATOM   4602  CB  SER D 125     148.343  84.314  77.893  1.00 21.19           C  
ATOM   4603  OG  SER D 125     147.472  83.362  78.493  1.00 17.34           O  
ATOM   4604  N   GLU D 126     145.475  85.473  76.724  1.00 30.40           N  
ATOM   4605  CA  GLU D 126     144.498  85.512  75.622  1.00 27.38           C  
ATOM   4606  C   GLU D 126     143.866  86.889  75.371  1.00 25.06           C  
ATOM   4607  O   GLU D 126     143.149  87.036  74.384  1.00 27.82           O  
ATOM   4608  CB  GLU D 126     143.368  84.498  75.898  1.00 24.75           C  
ATOM   4609  CG  GLU D 126     143.807  83.033  76.048  1.00 27.99           C  
ATOM   4610  CD  GLU D 126     144.458  82.446  74.782  1.00 24.46           C  
ATOM   4611  OE1 GLU D 126     144.186  82.940  73.664  1.00 24.33           O  
ATOM   4612  OE2 GLU D 126     145.209  81.450  74.897  1.00 27.33           O  
ATOM   4613  N   GLN D 127     144.154  87.922  76.164  1.00 18.79           N  
ATOM   4614  CA  GLN D 127     143.544  89.253  75.988  1.00 16.89           C  
ATOM   4615  C   GLN D 127     144.151  90.007  74.785  1.00 11.38           C  
ATOM   4616  O   GLN D 127     145.358  89.939  74.551  1.00 11.78           O  
ATOM   4617  CB  GLN D 127     143.680  90.107  77.265  1.00 14.34           C  
ATOM   4618  CG  GLN D 127     143.273  89.403  78.573  1.00 13.63           C  
ATOM   4619  CD  GLN D 127     141.777  89.216  78.800  1.00 19.35           C  
ATOM   4620  NE2 GLN D 127     141.407  88.186  79.525  1.00 10.74           N  
ATOM   4621  OE1 GLN D 127     140.922  89.975  78.364  1.00 19.35           O  
ATOM   4622  N   SER D 128     143.331  90.744  74.029  1.00 26.30           N  
ATOM   4623  CA  SER D 128     143.774  91.535  72.862  1.00 28.08           C  
ATOM   4624  C   SER D 128     143.665  93.051  73.137  1.00 25.96           C  
ATOM   4625  O   SER D 128     142.880  93.479  73.986  1.00 33.38           O  
ATOM   4626  CB  SER D 128     143.013  91.075  71.612  1.00 26.09           C  
ATOM   4627  OG  SER D 128     143.399  91.832  70.484  1.00 31.54           O  
ATOM   4628  N   THR D 129     144.458  93.879  72.444  1.00 59.41           N  
ATOM   4629  CA  THR D 129     144.528  95.346  72.648  1.00 54.62           C  
ATOM   4630  C   THR D 129     144.421  96.211  71.372  1.00 57.98           C  
ATOM   4631  O   THR D 129     144.836  97.372  71.374  1.00 54.12           O  
ATOM   4632  CB  THR D 129     145.763  95.670  73.513  1.00 57.98           C  
ATOM   4633  CG2 THR D 129     147.077  95.291  72.826  1.00 59.44           C  
ATOM   4634  OG1 THR D 129     145.861  97.045  73.812  1.00 57.46           O  
ATOM   4635  N   GLU D 130     143.919  95.690  70.250  1.00 83.43           N  
ATOM   4636  CA  GLU D 130     143.813  96.453  68.985  1.00 87.73           C  
ATOM   4637  C   GLU D 130     142.619  97.441  68.967  1.00 89.28           C  
ATOM   4638  O   GLU D 130     141.627  97.245  68.263  1.00 88.17           O  
ATOM   4639  CB  GLU D 130     143.810  95.511  67.763  1.00 88.21           C  
ATOM   4640  CG  GLU D 130     142.825  94.329  67.827  1.00 89.55           C  
ATOM   4641  CD  GLU D 130     142.903  93.398  66.602  1.00 82.97           C  
ATOM   4642  OE1 GLU D 130     143.651  93.680  65.635  1.00 84.47           O  
ATOM   4643  OE2 GLU D 130     142.207  92.356  66.608  1.00 81.13           O  
ATOM   4644  N   ASP D 131     142.686  98.519  69.754  1.00 59.54           N  
ATOM   4645  CA  ASP D 131     141.622  99.536  69.818  1.00 54.20           C  
ATOM   4646  C   ASP D 131     141.402 100.315  68.505  1.00 59.82           C  
ATOM   4647  O   ASP D 131     142.341 100.744  67.831  1.00 52.80           O  
ATOM   4648  CB  ASP D 131     141.856 100.551  70.956  1.00 54.26           C  
ATOM   4649  CG  ASP D 131     141.760  99.998  72.382  1.00 57.67           C  
ATOM   4650  OD1 ASP D 131     141.604  98.774  72.575  1.00 59.99           O  
ATOM   4651  OD2 ASP D 131     141.805 100.815  73.330  1.00 57.64           O  
ATOM   4652  N   GLU D 132     140.130 100.537  68.172  1.00 43.00           N  
ATOM   4653  CA  GLU D 132     139.631 101.281  67.004  1.00 40.00           C  
ATOM   4654  C   GLU D 132     138.191 101.763  67.308  1.00 42.92           C  
ATOM   4655  O   GLU D 132     137.675 101.487  68.392  1.00 44.36           O  
ATOM   4656  CB  GLU D 132     139.684 100.426  65.722  1.00 46.90           C  
ATOM   4657  CG  GLU D 132     139.055  99.036  65.847  1.00 48.53           C  
ATOM   4658  CD  GLU D 132     139.146  98.214  64.548  1.00 39.66           C  
ATOM   4659  OE1 GLU D 132     139.540  98.752  63.489  1.00 40.37           O  
ATOM   4660  OE2 GLU D 132     138.743  97.029  64.555  1.00 42.42           O  
ATOM   4661  N   ILE D 133     137.481 102.375  66.351  1.00 21.64           N  
ATOM   4662  CA  ILE D 133     136.137 102.945  66.566  1.00 21.64           C  
ATOM   4663  C   ILE D 133     135.025 102.137  65.888  1.00 20.53           C  
ATOM   4664  O   ILE D 133     135.120 101.790  64.712  1.00 25.12           O  
ATOM   4665  CB  ILE D 133     136.095 104.392  66.008  1.00 23.55           C
[truncated: 813,164 more chars]
